# Supplementary material for: Reanalysis of Lactobacillus paracasei Lbs2 Strain and Large-Scale Comparative Genomics Places Many Strains into Their Correct Taxonomic Position
Source: Microorganisms. 2019 Oct 25;7(11):487. doi: 10.3390/microorganisms7110487 (PMC6920896; doi:10.3390/microorganisms7110487)
Supplement: Supplementary file 1 [file microorganisms-07-00487-s001.zip]

Archive with 31 entries (30 files):
- Supplementary-R3/
- Supplementary-R3/Figure_S1.tif
- Supplementary-R3/Figure_S10.tif
- Supplementary-R3/Figure_S11.tif
- Supplementary-R3/Figure_S12.tif
- Supplementary-R3/Figure_S13.tif
- Supplementary-R3/Figure_S14.tif
- Supplementary-R3/Figure_S15.tif
- Supplementary-R3/Figure_S2.tiff
- Supplementary-R3/Figure_S3.tif
- Supplementary-R3/Figure_S4.tif
- Supplementary-R3/Figure_S5.tiff
- Supplementary-R3/Figure_S6.tiff
- Supplementary-R3/Figure_S7.tif
- Supplementary-R3/Figure_S8.tif
- Supplementary-R3/Figure_S9.tiff
- Supplementary-R3/Table_S1.xlsx
- Supplementary-R3/Table_S10.xlsx
- Supplementary-R3/Table_S11.xlsx
- Supplementary-R3/Table_S12.xlsx
- Supplementary-R3/Table_S13.xlsx
- Supplementary-R3/Table_S14.xlsx
- Supplementary-R3/Table_S15.xlsx
- Supplementary-R3/Table_S2.xlsx
- Supplementary-R3/Table_S3.xlsx
- Supplementary-R3/Table_S4.xlsx
- Supplementary-R3/Table_S5.xlsx
- Supplementary-R3/Table_S6.xlsx
- Supplementary-R3/Table_S7.xlsx
- Supplementary-R3/Table_S8.xlsx
- Supplementary-R3/Table_S9.xlsx
