# Supplementary material for: Reanalysis of Lactobacillus paracasei Lbs2 Strain and Large-Scale Comparative Genomics Places Many Strains into Their Correct Taxonomic Position
Source: Microorganisms. 2019 Oct 25;7(11):487. doi: 10.3390/microorganisms7110487 (PMC6920896; doi:10.3390/microorganisms7110487)
Supplement: Supplementary file 1 [file microorganisms-07-00487-s001.zip › Supplementary-R3/Table_S1.xlsx]

## Sheet: ANI
Table S1A. Values of Average Nucleotide Indentity (ANI) with all sequenced L. paracasei genomes with Lbs2 strain as reference.
## Yellow color highlighting Lbs2 strain
	LMGS-29188	Lpp189	L9	ATCC25302	Lpp225	ATCC334	N1115	NRIC1917	DPC4536	IIA	Lpp71	Lpp230	Lpp37	Lpp120	NRIC0644	Lpp123	Lpp48	Lpp22	COM0101	Lpp122	NTU101	NRIC1981	Lpp70	CAUH35	Lpp7	275_LPAR	CNCMI-4648	TMW1.1434	Lpp46	Lpp228	DmW_181	CNCMI-4649	EG9	Lpl14	DSM5622	DPC4206	Lpp226	Lpp125	Lpp49	Lpc10	FAM18149	Lpp229	Lpp14	Lpl7	Lpp126	HD1.7	`8700:2	Lpp227	JCM8130
LMGS-29188	1	0.98522	0.985053	0.98503	0.986798	0.985632	0.983494	0.986288	0.986147	0.98487	0.984025	0.985874	0.985778	0.984211	0.986196	0.984145	0.986848	0.984484	0.985662	0.983143	0.996663	0.997625	0.985891	0.984088	0.986099	0.99654	0.988161	0.996385	0.985581	0.98515	0.983966	0.984032	0.983219	0.984546	0.985247	0.986068	0.985331	0.985205	0.984478	0.984284	0.983884	0.984993	0.984348	0.984211	0.982973	0.9855	0.984519	0.985461	0.985045
Lpp189	0.984362	1	0.98547	0.984167	0.985326	0.985322	0.985267	0.985719	0.98612	0.984445	0.984435	0.985443	0.9965	0.984734	0.985462	0.983641	0.984945	0.98379	0.996257	0.982639	0.986187	0.985654	0.984683	0.983079	0.987671	0.984679	0.984202	0.985799	0.984213	0.999709	0.982168	0.983807	0.985167	0.985036	0.984123	0.986016	0.995945	0.996355	0.995422	0.984752	0.983173	0.996786	0.984707	0.985097	0.982101	0.984936	0.984312	0.984885	0.984005
L9	0.984572	0.985405	1	0.984607	0.985326	0.984959	0.984083	0.985622	0.992676	0.995403	0.984535	0.986053	0.984005	0.985377	0.985543	0.99318	0.985525	0.984054	0.984468	0.984415	0.986039	0.985747	0.984946	0.983802	0.985777	0.9852	0.991328	0.985555	0.984655	0.985214	0.983823	0.993353	0.984242	0.986859	0.98469	0.992554	0.984613	0.984767	0.984519	0.984161	0.983477	0.984956	0.984543	0.986747	0.983528	0.991338	0.984724	0.993391	0.984678
ATCC25302	0.984922	0.984759	0.984582	1	0.984509	0.986937	0.99505	0.984855	0.985303	0.985041	0.997067	0.985255	0.984819	0.98861	0.98497	0.984566	0.984202	0.985665	0.985005	0.996894	0.985714	0.985118	0.985899	0.984747	0.995089	0.985266	0.985815	0.985878	0.984745	0.984581	0.983495	0.983158	0.989166	0.984756	0.999635	0.985365	0.984521	0.984413	0.984978	0.984466	0.98591	0.984166	0.988999	0.984504	0.981715	0.984691	0.984646	0.984823	0.999922
Lpp225	0.985981	0.985123	0.984484	0.983972	1	0.985167	0.983389	0.98593	0.985317	0.98434	0.983983	0.984957	0.984251	0.985802	0.985895	0.983111	0.996663	0.983654	0.984462	0.982995	0.986048	0.985139	0.985291	0.984443	0.985706	0.985607	0.98527	0.985256	0.984349	0.985002	0.982703	0.983595	0.984338	0.984661	0.983854	0.985273	0.98486	0.984007	0.985376	0.983344	0.983584	0.985067	0.984032	0.984486	0.98344	0.986122	0.98393	0.985673	0.984014
ATCC334	0.985252	0.986191	0.985147	0.986508	0.986158	1	0.986378	0.986101	0.985756	0.985729	0.986964	0.985262	0.986083	0.993203	0.985895	0.984901	0.985852	0.984584	0.986718	0.986958	0.985418	0.985727	0.987154	0.984974	0.987342	0.985815	0.986012	0.985419	0.984796	0.986104	0.983369	0.984357	0.991785	0.985274	0.986347	0.985701	0.985725	0.985819	0.985625	0.984389	0.984785	0.985984	0.991353	0.985196	0.983051	0.985318	0.984768	0.985847	0.986609
N1115	0.983523	0.986039	0.984638	0.994814	0.984521	0.986244	1	0.984678	0.984226	0.984551	0.995461	0.985158	0.98586	0.987772	0.984626	0.983704	0.984572	0.985244	0.985852	0.994234	0.985127	0.984912	0.986025	0.985203	0.998007	0.98421	0.984029	0.985156	0.984407	0.985656	0.982964	0.982231	0.988036	0.984046	0.99504	0.984225	0.986587	0.984915	0.986526	0.984116	0.985614	0.986778	0.988089	0.983988	0.981284	0.983877	0.984394	0.984724	0.994968
NRIC1917	0.985536	0.985361	0.985325	0.984201	0.985808	0.985422	0.983903	1	0.985505	0.984516	0.982943	0.985087	0.984376	0.985645	0.999872	0.984857	0.985711	0.98478	0.984891	0.984047	0.985578	0.98574	0.985909	0.984481	0.985503	0.985375	0.986345	0.984991	0.983782	0.985339	0.983527	0.983599	0.984901	0.985655	0.98383	0.985313	0.985328	0.98494	0.984833	0.984047	0.983793	0.985298	0.984809	0.985336	0.982854	0.986308	0.984245	0.985654	0.983861
DPC4536	0.985605	0.986169	0.992542	0.984737	0.985342	0.98553	0.983962	0.985472	1	0.990471	0.984406	0.98631	0.985663	0.986558	0.985625	0.9885	0.985535	0.984426	0.985969	0.983278	0.98692	0.986594	0.984712	0.98444	0.985702	0.98593	0.995033	0.986561	0.984881	0.986254	0.984126	0.988764	0.985094	0.987849	0.984715	0.999669	0.986065	0.985406	0.985374	0.984846	0.984161	0.986246	0.985569	0.987573	0.983093	0.988434	0.984661	0.997835	0.984852
IIA	0.983513	0.983295	0.994509	0.984344	0.983561	0.984963	0.983749	0.983992	0.990149	1	0.984166	0.985387	0.983224	0.985124	0.983795	0.992606	0.984766	0.982455	0.98313	0.982934	0.984338	0.983944	0.983326	0.982135	0.985535	0.983291	0.989821	0.984156	0.984585	0.983272	0.98265	0.990754	0.984549	0.986456	0.984184	0.990089	0.983428	0.982963	0.982931	0.984829	0.982183	0.984002	0.984036	0.986193	0.982834	0.988186	0.985183	0.990372	0.984388
Lpp71	0.982541	0.983784	0.983341	0.996178	0.984169	0.985954	0.994586	0.982835	0.983654	0.984362	1	0.983618	0.983668	0.988756	0.982894	0.983962	0.983873	0.983704	0.984014	0.996122	0.983949	0.983596	0.985562	0.983671	0.993816	0.984612	0.984085	0.983794	0.982822	0.983449	0.982332	0.983348	0.988201	0.983152	0.996077	0.983621	0.983528	0.983554	0.983261	0.98266	0.98385	0.983501	0.98827	0.982983	0.981184	0.982908	0.983331	0.983338	0.99608
Lpp230	0.985691	0.985556	0.986313	0.985559	0.986045	0.98521	0.985084	0.98598	0.98658	0.986007	0.9847	1	0.985314	0.986172	0.985952	0.986104	0.986079	0.985563	0.985902	0.984909	0.986433	0.986574	0.985468	0.984555	0.98656	0.986751	0.986391	0.986748	0.985477	0.985444	0.986013	0.984568	0.985983	0.986062	0.985687	0.986533	0.985538	0.98581	0.985781	0.986374	0.985516	0.986067	0.985162	0.985987	0.984276	0.986382	0.986403	0.986968	0.985535
Lpp37	0.985085	0.996306	0.984575	0.984716	0.98488	0.98571	0.986532	0.98459	0.985572	0.984751	0.984715	0.985576	1	0.985335	0.984512	0.984852	0.984582	0.983217	0.999769	0.985128	0.985524	0.986095	0.985598	0.982773	0.988759	0.984638	0.984856	0.985006	0.983397	0.996162	0.982931	0.982987	0.985074	0.984568	0.984782	0.985537	0.996128	0.995606	0.995593	0.984054	0.983483	0.996091	0.985205	0.984617	0.983016	0.984744	0.984186	0.984511	0.984538
Lpp120	0.982186	0.983063	0.983755	0.986734	0.984034	0.991496	0.98607	0.984265	0.984315	0.984682	0.987604	0.983792	0.984183	1	0.983978	0.982744	0.984009	0.982867	0.984013	0.986132	0.983058	0.983121	0.985444	0.982134	0.986312	0.982997	0.98344	0.982624	0.982975	0.982872	0.981321	0.982856	0.993846	0.983731	0.986585	0.98408	0.982657	0.982599	0.98233	0.981422	0.981745	0.982847	0.992316	0.983622	0.981575	0.98362	0.982678	0.98329	0.986581
NRIC0644	0.953618	0.953172	0.953627	0.951102	0.954052	0.953846	0.951475	0.970891	0.953784	0.953413	0.957036	0.952375	0.952037	0.952709	1	0.95893	0.959732	0.951953	0.953136	0.951639	0.953952	0.953337	0.952349	0.952035	0.950054	0.953626	0.95248	0.953039	0.951638	0.953436	0.950446	0.951856	0.952958	0.954077	0.950715	0.953659	0.953395	0.953032	0.952611	0.951958	0.951802	0.952894	0.951677	0.954271	0.954366	0.95509	0.952024	0.950733	0.951296
Lpp123	0.98448	0.983947	0.992881	0.984503	0.983776	0.984833	0.983319	0.985615	0.989585	0.993255	0.985176	0.986331	0.985248	0.984875	0.985469	1	0.984687	0.982462	0.983926	0.982675	0.984384	0.984081	0.982789	0.982459	0.984511	0.982906	0.988607	0.983807	0.984124	0.983894	0.982754	0.988623	0.984295	0.987922	0.984605	0.989384	0.984076	0.983571	0.984201	0.984488	0.982547	0.98449	0.984085	0.987721	0.982679	0.987482	0.984509	0.989335	0.984263
Lpp48	0.985658	0.984704	0.984831	0.984147	0.9963	0.984772	0.984035	0.984955	0.985006	0.98523	0.984125	0.985001	0.983771	0.985913	0.985003	0.984496	1	0.984109	0.984287	0.984474	0.985481	0.985831	0.984766	0.983593	0.985582	0.985019	0.985887	0.984924	0.983864	0.984543	0.98371	0.983737	0.984354	0.984217	0.984069	0.984809	0.984294	0.984165	0.984693	0.983714	0.983295	0.984769	0.983363	0.984111	0.98362	0.986972	0.984045	0.985193	0.984155
Lpp22	0.981807	0.982339	0.982278	0.984936	0.982647	0.98285	0.983055	0.984118	0.983322	0.981226	0.983865	0.98486	0.982037	0.982923	0.983601	0.980842	0.981348	1	0.982545	0.983631	0.983373	0.983687	0.982064	0.991961	0.98491	0.983205	0.982402	0.983	0.982655	0.982099	0.98117	0.979663	0.983842	0.981653	0.984537	0.98276	0.981749	0.982036	0.983015	0.981546	0.996364	0.982483	0.983415	0.981402	0.97973	0.981639	0.982034	0.983268	0.984459
COM0101	0.985181	0.995949	0.984268	0.984392	0.984682	0.985964	0.98589	0.985123	0.985383	0.983735	0.984428	0.985012	0.999413	0.985571	0.984846	0.983074	0.984714	0.983685	1	0.983082	0.985048	0.986042	0.985378	0.983259	0.98804	0.984043	0.983812	0.984484	0.983422	0.995748	0.982461	0.982939	0.985388	0.984912	0.98422	0.985117	0.995612	0.995181	0.995029	0.984072	0.983616	0.995902	0.985597	0.984603	0.983462	0.98489	0.984001	0.983988	0.984299
Lpp122	0.981248	0.981617	0.982129	0.996041	0.981567	0.985157	0.992599	0.982856	0.981233	0.982108	0.995423	0.98347	0.982955	0.985453	0.982429	0.979905	0.981786	0.98288	0.981543	1	0.98323	0.981043	0.983092	0.982537	0.994099	0.98086	0.981456	0.981931	0.98233	0.981425	0.980086	0.98086	0.98554	0.981998	0.995742	0.981158	0.982246	0.981113	0.982271	0.981825	0.983126	0.982237	0.98671	0.982044	0.978738	0.981612	0.981552	0.979744	0.995941
NTU101	0.995772	0.985719	0.985523	0.985011	0.986347	0.984026	0.983862	0.985413	0.985897	0.984215	0.984298	0.985979	0.985553	0.984689	0.985186	0.98364	0.986149	0.984426	0.98519	0.984329	1	0.995847	0.985523	0.984536	0.985675	0.995402	0.988035	0.996459	0.985219	0.985698	0.984671	0.984112	0.984482	0.98457	0.98503	0.985914	0.985264	0.985701	0.985436	0.984618	0.984345	0.985512	0.984203	0.984537	0.983283	0.986475	0.98459	0.9863	0.985084
NRIC1981	0.996076	0.983538	0.984831	0.984098	0.984317	0.984153	0.982917	0.986016	0.986353	0.983722	0.982879	0.986056	0.985438	0.982884	0.985466	0.981172	0.984481	0.983899	0.98537	0.981422	0.995197	1	0.984017	0.983966	0.984918	0.994458	0.986247	0.995002	0.984195	0.983251	0.981886	0.981694	0.982027	0.983254	0.983662	0.98599	0.98415	0.983962	0.983446	0.983294	0.98351	0.983593	0.98316	0.983308	0.981341	0.98513	0.984227	0.985299	0.98386
Lpp70	0.985364	0.984259	0.984644	0.985791	0.98535	0.986027	0.98496	0.986766	0.985256	0.983765	0.985684	0.985559	0.98526	0.986112	0.986488	0.982305	0.984854	0.983716	0.984892	0.984019	0.985917	0.985089	1	0.984082	0.989247	0.985388	0.985239	0.98469	0.98422	0.984105	0.982108	0.98286	0.986011	0.983971	0.985503	0.985123	0.984915	0.983809	0.984362	0.984327	0.983433	0.984955	0.985647	0.983826	0.980603	0.985145	0.984482	0.984764	0.985578
CAUH35	0.983307	0.983338	0.983798	0.984552	0.984676	0.984085	0.984663	0.984887	0.984275	0.982653	0.985362	0.984069	0.983295	0.983219	0.984886	0.983062	0.984163	0.9931	0.983644	0.985141	0.984514	0.984727	0.984159	1	0.986089	0.984603	0.984428	0.98421	0.983962	0.983317	0.983152	0.981889	0.98438	0.982225	0.984618	0.984008	0.983393	0.983218	0.983741	0.982994	0.993365	0.983284	0.984115	0.981697	0.98099	0.983627	0.983138	0.985271	0.984339
Lpp7	0.983508	0.985529	0.983726	0.993076	0.984233	0.985815	0.996622	0.984532	0.983992	0.983508	0.992374	0.985607	0.986786	0.986172	0.984204	0.982162	0.983432	0.984425	0.986284	0.99275	0.984723	0.984376	0.988059	0.984295	1	0.984046	0.983198	0.984627	0.98378	0.985285	0.982088	0.981569	0.986492	0.983853	0.993056	0.983757	0.985965	0.985659	0.986489	0.982902	0.985077	0.985995	0.986882	0.983618	0.978564	0.983284	0.983489	0.983761	0.993034
275_LPAR	0.995401	0.984159	0.984459	0.984403	0.985526	0.984505	0.982568	0.985084	0.985168	0.983516	0.98454	0.986287	0.984331	0.984543	0.984657	0.98117	0.984678	0.984501	0.984538	0.982225	0.995211	0.996022	0.985174	0.984549	0.985464	1	0.987147	0.994285	0.985043	0.984025	0.98275	0.982537	0.983629	0.98407	0.984136	0.984889	0.984708	0.983996	0.984061	0.984178	0.983875	0.984242	0.984511	0.983336	0.981746	0.985502	0.983896	0.984884	0.984266
CNCMI-4648	0.987728	0.983402	0.990857	0.984923	0.984966	0.985629	0.983056	0.986394	0.994603	0.989883	0.984628	0.985632	0.984417	0.985176	0.985807	0.987864	0.986029	0.983805	0.983836	0.983523	0.988115	0.987471	0.985052	0.983929	0.985381	0.987145	1	0.987654	0.984429	0.983354	0.982878	0.987832	0.984638	0.987129	0.984707	0.994553	0.984455	0.984126	0.984389	0.984798	0.983202	0.984252	0.984367	0.986869	0.982166	0.987481	0.983793	0.993889	0.984872
TMW1.1434	0.995435	0.985941	0.985261	0.983756	0.985737	0.98399	0.98483	0.98552	0.98596	0.984834	0.984509	0.986487	0.985583	0.98452	0.985265	0.983274	0.985374	0.984071	0.985354	0.983845	0.996426	0.996382	0.984571	0.984418	0.986375	0.994672	0.987996	1	0.985097	0.985822	0.984812	0.982851	0.982164	0.982856	0.983644	0.986024	0.984856	0.985051	0.98471	0.985134	0.984824	0.984783	0.984287	0.982577	0.981726	0.985529	0.985612	0.9867	0.983728
Lpp46	0.985215	0.983931	0.984072	0.984532	0.98442	0.983961	0.983585	0.9842	0.984711	0.984881	0.983167	0.985272	0.983334	0.984454	0.984025	0.98355	0.983967	0.984682	0.98368	0.984046	0.985525	0.985106	0.984481	0.984157	0.985513	0.984978	0.984483	0.985147	1	0.98419	0.998739	0.983134	0.984246	0.984236	0.984426	0.984675	0.983552	0.983471	0.983853	0.992107	0.98443	0.984016	0.984002	0.984293	0.982928	0.98486	0.991923	0.984789	0.984449
Lpp228	0.984519	0.99964	0.985285	0.984719	0.985403	0.985782	0.985815	0.985797	0.986263	0.984331	0.985004	0.985851	0.996367	0.984967	0.985739	0.983593	0.985472	0.984034	0.996168	0.983348	0.986129	0.985754	0.985225	0.98387	0.987658	0.984559	0.984278	0.985272	0.984541	1	0.982281	0.983711	0.985377	0.985173	0.984654	0.98617	0.996166	0.996562	0.99535	0.985173	0.983556	0.996762	0.985123	0.985304	0.98244	0.984999	0.984673	0.985208	0.98463
DmW_181	0.983429	0.980511	0.983428	0.982925	0.981518	0.982667	0.981314	0.983634	0.982945	0.983303	0.982525	0.985638	0.982356	0.982427	0.983046	0.980971	0.982884	0.983364	0.980997	0.980286	0.985218	0.984085	0.981944	0.983334	0.98407	0.982056	0.98158	0.984224	0.997752	0.980679	1	0.982219	0.982611	0.983181	0.982801	0.982676	0.982785	0.980397	0.981911	0.99027	0.982101	0.983651	0.982125	0.983108	0.9811	0.982983	0.989944	0.982506	0.982761
CNCMI-4649	0.982432	0.982056	0.991785	0.983115	0.982698	0.98317	0.981399	0.983423	0.988247	0.990254	0.982442	0.98384	0.982114	0.983293	0.98293	0.987008	0.983159	0.981086	0.982113	0.982039	0.983455	0.982847	0.981473	0.980988	0.982477	0.982077	0.987377	0.981658	0.981802	0.98203	0.981026	1	0.982116	0.985307	0.982941	0.988056	0.981925	0.981742	0.982639	0.98161	0.980923	0.982606	0.982117	0.98496	0.980204	0.987573	0.982622	0.988942	0.982941
EG9	0.981751	0.984002	0.983454	0.988295	0.983966	0.990558	0.98687	0.985034	0.983994	0.984276	0.987658	0.984679	0.984138	0.994667	0.984595	0.984395	0.984278	0.985139	0.98481	0.987114	0.984061	0.982866	0.985929	0.984676	0.987795	0.982456	0.983852	0.982189	0.983479	0.983988	0.981823	0.982048	1	0.982614	0.988029	0.983932	0.983837	0.984776	0.982745	0.982959	0.985006	0.98381	0.991789	0.982262	0.982121	0.983066	0.98378	0.982581	0.987966
Lpl14	0.983424	0.984855	0.987591	0.984054	0.984829	0.985273	0.983415	0.985522	0.987839	0.986904	0.982998	0.985935	0.984283	0.985593	0.985351	0.987323	0.984267	0.983167	0.9848	0.984131	0.984729	0.984067	0.983933	0.982374	0.985221	0.983991	0.987277	0.983548	0.984553	0.984866	0.984035	0.986663	0.984214	1	0.983894	0.987754	0.984539	0.984972	0.985215	0.984087	0.983541	0.984717	0.984231	0.999872	0.983435	0.985538	0.984602	0.988533	0.983838
DSM5622	0.984581	0.984341	0.984954	0.999654	0.984618	0.986644	0.994707	0.98463	0.985397	0.985054	0.996793	0.985493	0.984703	0.988264	0.984584	0.983904	0.983892	0.98584	0.984855	0.996875	0.985711	0.98495	0.984741	0.984641	0.994459	0.98509	0.985645	0.985873	0.98457	0.98425	0.983313	0.983555	0.988235	0.983897	1	0.985381	0.98418	0.983613	0.984576	0.984134	0.985579	0.983914	0.989219	0.983834	0.980586	0.984743	0.984371	0.984675	0.999627
DPC4206	0.985503	0.986141	0.992389	0.98472	0.985356	0.985286	0.984128	0.985335	0.999784	0.990187	0.984558	0.986406	0.985678	0.98642	0.98549	0.988503	0.985104	0.983806	0.985446	0.983284	0.986715	0.986353	0.984704	0.983914	0.98568	0.98578	0.994937	0.986642	0.984841	0.986007	0.983881	0.988814	0.984779	0.987668	0.984721	1	0.985627	0.985291	0.985186	0.984974	0.984055	0.986118	0.985545	0.987446	0.98298	0.988758	0.984934	0.997864	0.984806
Lpp226	0.984458	0.995972	0.984325	0.984432	0.984811	0.985502	0.986076	0.985409	0.985619	0.983732	0.984281	0.98514	0.996	0.984975	0.984935	0.983873	0.984475	0.983378	0.995883	0.983763	0.98506	0.985436	0.985326	0.983283	0.987591	0.984955	0.984791	0.98456	0.983543	0.996042	0.98283	0.983043	0.984683	0.98446	0.984274	0.985317	1	0.995002	0.99749	0.983568	0.983506	0.995634	0.984174	0.984445	0.982131	0.984531	0.984728	0.985073	0.98434
Lpp125	0.984475	0.996068	0.984608	0.983685	0.984608	0.9848	0.985185	0.985164	0.985044	0.983593	0.984412	0.98537	0.995218	0.984175	0.984996	0.982549	0.984858	0.982903	0.995377	0.983152	0.985767	0.985304	0.984689	0.982588	0.987454	0.984399	0.984275	0.984775	0.983723	0.996048	0.98195	0.982899	0.98492	0.984893	0.983452	0.984949	0.995382	1	0.994917	0.983745	0.982807	0.996755	0.984265	0.984802	0.982385	0.984395	0.984197	0.98408	0.983672
Lpp49	0.983632	0.9951	0.984748	0.985188	0.985163	0.985331	0.98616	0.985082	0.985782	0.983668	0.984193	0.985779	0.995399	0.984189	0.984788	0.983969	0.984681	0.984239	0.995396	0.983742	0.985559	0.98467	0.984039	0.983632	0.987709	0.984939	0.985372	0.984577	0.98383	0.995223	0.982199	0.983301	0.984637	0.985343	0.985173	0.985436	0.998102	0.995014	1	0.984577	0.98412	0.995431	0.985144	0.985039	0.983707	0.98443	0.985161	0.984587	0.985064
Lpc10	0.984913	0.985328	0.985297	0.984594	0.984584	0.984584	0.983822	0.985331	0.985594	0.986793	0.984083	0.986678	0.984414	0.983705	0.985209	0.984503	0.98515	0.982965	0.984963	0.983812	0.986019	0.985642	0.98465	0.983193	0.984818	0.985421	0.985897	0.985665	0.991983	0.985341	0.990803	0.984436	0.98405	0.984771	0.984614	0.985542	0.984442	0.983995	0.985435	1	0.982678	0.985528	0.984246	0.984282	0.983888	0.984937	0.998241	0.985745	0.984501
FAM18149	0.982633	0.982667	0.983261	0.985666	0.98437	0.98374	0.984534	0.983986	0.983811	0.982793	0.985231	0.984978	0.983127	0.982429	0.983842	0.983413	0.983044	0.99732	0.983693	0.985478	0.984458	0.984447	0.982574	0.992956	0.98604	0.984465	0.983281	0.983896	0.98414	0.982878	0.981176	0.981148	0.985623	0.981665	0.985591	0.983565	0.983298	0.982998	0.983389	0.982752	1	0.984118	0.984159	0.98133	0.981465	0.982903	0.982038	0.983957	0.985273
Lpp229	0.983808	0.996328	0.984418	0.983591	0.984951	0.985122	0.986099	0.985425	0.985401	0.984079	0.983315	0.985257	0.996039	0.984465	0.985517	0.983471	0.98471	0.983436	0.996045	0.983615	0.985013	0.984837	0.985498	0.982715	0.987063	0.98382	0.984662	0.984285	0.983747	0.996326	0.983761	0.983488	0.984088	0.984686	0.983788	0.985242	0.99581	0.997047	0.995376	0.984333	0.983229	1	0.984736	0.98458	0.983332	0.983724	0.984941	0.984852	0.983552
Lpp14	0.982626	0.984015	0.983789	0.988014	0.983168	0.990391	0.986605	0.983854	0.984586	0.983647	0.988333	0.984425	0.984505	0.992309	0.983743	0.983112	0.98289	0.984151	0.98489	0.988257	0.984556	0.983867	0.985095	0.982993	0.988366	0.983552	0.984282	0.983521	0.983403	0.984061	0.982013	0.981881	0.991655	0.982887	0.988085	0.98469	0.984151	0.983228	0.985159	0.983016	0.983414	0.983902	1	0.982656	0.980472	0.98353	0.984005	0.984661	0.987595
Lpl7	0.983008	0.984501	0.987018	0.984612	0.984433	0.985429	0.983344	0.985649	0.987861	0.986038	0.983235	0.985438	0.984023	0.985105	0.985335	0.987106	0.98439	0.983028	0.984591	0.984112	0.984614	0.984204	0.983509	0.982698	0.984903	0.983433	0.987038	0.983454	0.984365	0.984576	0.98332	0.986078	0.983902	0.999597	0.98436	0.987739	0.984442	0.984623	0.984787	0.983497	0.983648	0.984368	0.984074	1	0.982708	0.984844	0.984095	0.988709	0.984373
Lpp126	0.982637	0.9828	0.98361	0.981871	0.983659	0.983373	0.981789	0.982884	0.983351	0.983427	0.982244	0.983955	0.982989	0.983442	0.982714	0.982457	0.983437	0.981908	0.983245	0.982196	0.983603	0.982961	0.982317	0.981963	0.982608	0.982588	0.983091	0.98154	0.982711	0.982828	0.981908	0.982686	0.98315	0.983376	0.98178	0.983248	0.982875	0.982868	0.983519	0.982756	0.982125	0.982833	0.982981	0.983095	1	0.983711	0.982874	0.983705	0.981505
HD1.7	0.985036	0.985178	0.991013	0.984846	0.986595	0.985154	0.983412	0.986418	0.989164	0.989248	0.98395	0.986464	0.984297	0.985856	0.986153	0.987554	0.987692	0.983434	0.985395	0.982983	0.986331	0.985957	0.985164	0.983701	0.985082	0.985988	0.987628	0.985767	0.985224	0.98509	0.982964	0.989274	0.984412	0.985352	0.984723	0.989006	0.984428	0.984733	0.983844	0.984605	0.983314	0.984327	0.984544	0.985096	0.98252	1	0.984825	0.98867	0.984583
`8700:2	0.984487	0.984348	0.985135	0.984485	0.984583	0.984306	0.983971	0.984763	0.985111	0.9862	0.983605	0.985999	0.984338	0.984638	0.984531	0.984667	0.984684	0.98356	0.984336	0.983454	0.985386	0.985368	0.984738	0.983166	0.985368	0.98471	0.984151	0.985941	0.991734	0.984377	0.990849	0.98386	0.984695	0.98533	0.984423	0.985103	0.985292	0.984267	0.985575	0.998338	0.982902	0.98521	0.984378	0.984961	0.981527	0.985599	1	0.985536	0.984484
Lpp227	0.984102	0.98352	0.992416	0.983744	0.984694	0.984615	0.983037	0.984817	0.997699	0.990704	0.982813	0.985789	0.983921	0.984212	0.984758	0.988188	0.983918	0.983605	0.983607	0.980933	0.986213	0.985021	0.984351	0.983956	0.984553	0.984673	0.993752	0.985185	0.984119	0.983278	0.982807	0.989494	0.983244	0.987933	0.983518	0.997633	0.98419	0.983391	0.983862	0.984569	0.983694	0.984025	0.984356	0.987619	0.983353	0.988528	0.984454	1	0.983464
JCM8130	0.984603	0.984525	0.984662	0.999905	0.984417	0.986831	0.994743	0.984498	0.985121	0.984997	0.996401	0.985175	0.984075	0.989185	0.984726	0.983974	0.984098	0.985553	0.984512	0.996487	0.985517	0.984588	0.985863	0.985139	0.995119	0.984866	0.98575	0.985455	0.984613	0.984432	0.983337	0.982992	0.989152	0.984199	0.999631	0.985157	0.984214	0.983953	0.984146	0.984044	0.985736	0.984006	0.989263	0.983835	0.981875	0.98495	0.984474	0.984653	1
DSM20258	0.981337	0.982174	0.982098	0.981349	0.981264	0.982603	0.980686	0.982626	0.981602	0.981155	0.980662	0.982928	0.981745	0.981556	0.982552	0.981266	0.981434	0.98216	0.982011	0.981141	0.982295	0.982071	0.982281	0.981824	0.981963	0.982235	0.982089	0.981836	0.981849	0.98205	0.980395	0.980676	0.981697	0.98114	0.981281	0.98104	0.982358	0.981419	0.982685	0.981408	0.982381	0.982236	0.980831	0.980847	0.979355	0.981682	0.981016	0.983248	0.981039
CCCB1205	0.983554	0.984063	0.997306	0.984604	0.983539	0.983756	0.9824	0.985019	0.992059	0.994387	0.984619	0.985915	0.983844	0.98371	0.984684	0.991505	0.984374	0.98247	0.983462	0.983045	0.985147	0.984533	0.983306	0.981988	0.984745	0.983408	0.990532	0.983599	0.982743	0.984064	0.982072	0.99182	0.983492	0.987284	0.984377	0.991898	0.983743	0.982941	0.983706	0.982635	0.981573	0.984116	0.983852	0.986908	0.981854	0.990234	0.983366	0.992635	0.984575
Lpp17	0.986027	0.985427	0.985789	0.985092	0.98855	0.984034	0.985316	0.98499	0.986158	0.987623	0.985485	0.985808	0.984536	0.985209	0.984814	0.984471	0.987663	0.984454	0.984874	0.984873	0.986202	0.986098	0.984694	0.984229	0.986275	0.985038	0.985697	0.985574	0.991118	0.985417	0.990037	0.984245	0.984586	0.984922	0.985195	0.98609	0.984886	0.984993	0.985167	0.991712	0.983605	0.9855	0.98406	0.985108	0.983331	0.986565	0.992416	0.985714	0.985118
525_LPAR	0.985885	0.984734	0.990472	0.98401	0.984832	0.985546	0.983631	0.984882	0.995193	0.990226	0.984073	0.985607	0.985029	0.985752	0.984778	0.988228	0.984438	0.983676	0.984819	0.983635	0.988188	0.986334	0.983549	0.983708	0.985114	0.985877	0.995294	0.987611	0.984247	0.984583	0.982537	0.988372	0.984039	0.988155	0.984042	0.995153	0.984804	0.98422	0.984888	0.984421	0.984129	0.984621	0.984973	0.987905	0.982975	0.986726	0.984391	0.995343	0.984063
Lpp74	0.985078	0.985552	0.992335	0.984724	0.984793	0.985241	0.982904	0.985127	0.999837	0.989814	0.984136	0.985784	0.984939	0.985752	0.984982	0.988343	0.984859	0.983807	0.984514	0.982869	0.986899	0.98587	0.984138	0.983363	0.98514	0.98548	0.994835	0.986822	0.984282	0.985199	0.983109	0.988684	0.984939	0.98742	0.984821	0.999817	0.985235	0.984323	0.985488	0.98462	0.98369	0.985392	0.984777	0.987242	0.983507	0.988554	0.984796	0.997423	0.984775
Lbs2	0.986569	0.986292	0.988684	0.98572	0.986535	0.986387	0.985026	0.986755	0.989523	0.98894	0.986214	0.986303	0.985844	0.986441	0.986629	0.986748	0.987015	0.984687	0.985819	0.984355	0.987056	0.987181	0.985652	0.984284	0.985762	0.986328	0.988919	0.986303	0.985865	0.986046	0.984727	0.988	0.985865	0.986908	0.985586	0.989462	0.985084	0.985639	0.985785	0.985305	0.984484	0.985604	0.985936	0.986592	0.985414	0.987272	0.985335	0.989166	0.985865
Lpp221	0.983809	0.983702	0.988329	0.98339	0.984346	0.98422	0.98175	0.985243	0.99427	0.987879	0.983252	0.985188	0.983517	0.982942	0.984872	0.985016	0.98361	0.982649	0.982775	0.981159	0.986649	0.98406	0.981825	0.98263	0.983902	0.983611	0.992333	0.984925	0.983276	0.983548	0.980264	0.98527	0.982222	0.985744	0.983361	0.994023	0.983403	0.983125	0.983304	0.982529	0.98211	0.98375	0.983501	0.985575	0.984285	0.985183	0.983678	0.992979	0.983366
L9D	0.982109	0.982161	0.984737	0.983802	0.983333	0.983218	0.983361	0.982591	0.984129	0.984438	0.982132	0.98515	0.982742	0.983457	0.982428	0.983054	0.982251	0.981982	0.983268	0.982279	0.984065	0.98282	0.982252	0.981953	0.984746	0.982574	0.983544	0.983658	0.991783	0.982162	0.989825	0.983153	0.981721	0.983454	0.983783	0.984065	0.982968	0.982337	0.982614	0.987288	0.981388	0.98316	0.983243	0.983209	0.980357	0.984048	0.987714	0.984386	0.983736
RI-210	0.984304	0.984309	0.997378	0.984044	0.984572	0.984062	0.982443	0.985304	0.992198	0.995011	0.983888	0.985496	0.984062	0.98455	0.985098	0.992212	0.984189	0.983247	0.984332	0.984319	0.98598	0.985847	0.98538	0.983323	0.984567	0.985051	0.990758	0.984693	0.983713	0.984038	0.983007	0.992322	0.983904	0.987116	0.984073	0.992103	0.984199	0.984286	0.984632	0.983491	0.982174	0.984176	0.984278	0.986833	0.982345	0.991336	0.983473	0.992654	0.983797
RI-195	0.983901	0.985335	0.984557	0.983506	0.985042	0.985312	0.982571	0.984596	0.985165	0.984261	0.982971	0.984173	0.9843	0.985279	0.98438	0.983141	0.984907	0.983803	0.984881	0.981538	0.985547	0.984966	0.984256	0.982951	0.985233	0.984746	0.985423	0.985008	0.984704	0.98542	0.982975	0.983508	0.985158	0.984048	0.9835	0.985073	0.985007	0.984865	0.98518	0.983728	0.983917	0.984711	0.984534	0.984022	0.983337	0.984493	0.984259	0.984362	0.983093
DUP13076	0.98433	0.995717	0.983764	0.983655	0.984233	0.984984	0.985569	0.983992	0.984717	0.983806	0.983649	0.984461	0.999015	0.984787	0.983743	0.984056	0.984061	0.983073	0.999017	0.984088	0.98473	0.985706	0.984711	0.982444	0.987841	0.98368	0.984111	0.984106	0.982695	0.995419	0.982309	0.982415	0.98443	0.984275	0.983338	0.984684	0.995406	0.994725	0.994871	0.983221	0.98294	0.995115	0.984418	0.984185	0.982177	0.98362	0.983021	0.983905	0.983491
CNCMI-2877	0.985	0.98438	0.991072	0.983542	0.986913	0.983424	0.982303	0.985635	0.988032	0.991334	0.983969	0.985562	0.984001	0.985094	0.985378	0.989406	0.986928	0.983214	0.983912	0.983672	0.986021	0.985358	0.984539	0.98277	0.98484	0.985549	0.988743	0.985404	0.983625	0.984273	0.983152	0.985865	0.983337	0.988762	0.983406	0.987904	0.984275	0.983901	0.984252	0.983705	0.983788	0.984249	0.983459	0.98886	0.983413	0.988157	0.983343	0.988057	0.983529
KL1	0.984845	0.985853	0.985287	0.997163	0.985493	0.987403	0.995668	0.983735	0.985226	0.985339	0.998417	0.985458	0.98568	0.989435	0.983956	0.984569	0.984802	0.986161	0.986311	0.998284	0.985771	0.985531	0.986677	0.986172	0.995946	0.986377	0.986188	0.985671	0.98502	0.985844	0.983915	0.983976	0.989673	0.984246	0.996936	0.985231	0.985802	0.985586	0.985576	0.984477	0.986593	0.985564	0.990206	0.983702	0.982642	0.985217	0.984863	0.985441	0.997058
CNCMI-4270	0.982032	0.982957	0.983956	0.985492	0.983716	0.985316	0.984027	0.984996	0.985582	0.985191	0.98481	0.984628	0.983129	0.986888	0.984586	0.985813	0.984297	0.982894	0.983234	0.985151	0.983056	0.982732	0.983784	0.981434	0.985936	0.982537	0.984792	0.982618	0.983089	0.982774	0.982406	0.984158	0.985324	0.991144	0.985316	0.985466	0.982697	0.982518	0.982555	0.983021	0.983009	0.983107	0.98391	0.990878	0.983105	0.985661	0.983643	0.985396	0.985319
DPC2071	0.983723	0.984117	0.984731	0.985316	0.984088	0.985144	0.984445	0.985735	0.98551	0.984781	0.985015	0.986575	0.984353	0.985256	0.985344	0.984516	0.98463	0.984096	0.983831	0.983479	0.984888	0.984085	0.984116	0.983796	0.985175	0.982944	0.984553	0.98304	0.984808	0.983997	0.982781	0.984611	0.984042	0.992634	0.984867	0.985416	0.98468	0.984402	0.984155	0.984525	0.98402	0.985115	0.984087	0.992281	0.98285	0.9847	0.985111	0.9853	0.984806
Lpc-37	0.985142	0.98602	0.992369	0.984505	0.984925	0.985349	0.98371	0.985281	0.99955	0.990245	0.984289	0.985936	0.984916	0.985553	0.985323	0.988467	0.985021	0.98399	0.985271	0.983493	0.986384	0.986045	0.984509	0.983653	0.985598	0.985489	0.994581	0.986665	0.984462	0.985893	0.983355	0.988672	0.984494	0.986862	0.984566	0.999546	0.985471	0.985229	0.984647	0.984788	0.983959	0.985624	0.985146	0.986614	0.983499	0.988206	0.984665	0.997635	0.984597
TK1501	0.984261	0.985512	0.988293	0.984	0.986073	0.985335	0.983984	0.985549	0.989212	0.990996	0.984513	0.98701	0.985033	0.984621	0.985554	0.986991	0.985272	0.983286	0.985301	0.983263	0.986386	0.985863	0.984322	0.983728	0.985404	0.985987	0.988459	0.986151	0.991498	0.985478	0.989787	0.987785	0.982434	0.984995	0.98411	0.989386	0.985105	0.985496	0.983837	0.996372	0.983757	0.986014	0.98462	0.984875	0.984606	0.986293	0.996104	0.988374	0.983981
LC355	0.984366	0.984872	0.992485	0.984352	0.984824	0.985329	0.983527	0.985428	0.997576	0.990333	0.984361	0.986358	0.984808	0.984715	0.98521	0.987921	0.98553	0.983947	0.98453	0.981885	0.986287	0.985279	0.983896	0.984274	0.985265	0.984712	0.994234	0.985897	0.984846	0.984769	0.982465	0.98924	0.983513	0.987526	0.984413	0.997281	0.984322	0.984728	0.983381	0.984136	0.984653	0.984754	0.985199	0.98699	0.983333	0.988002	0.984056	0.997541	0.984278
RI-194	0.98375	0.985333	0.984338	0.983413	0.984666	0.984809	0.982737	0.984614	0.985042	0.984023	0.98253	0.984246	0.983998	0.98495	0.984413	0.98328	0.984479	0.983889	0.984454	0.981414	0.985472	0.984669	0.984319	0.983063	0.984459	0.984784	0.985125	0.984369	0.984702	0.985318	0.983332	0.983278	0.984738	0.984006	0.983238	0.985129	0.984719	0.984575	0.98469	0.983573	0.9833	0.984478	0.983799	0.984099	0.983087	0.984231	0.984217	0.984718	0.983039
Lpp223	0.984787	0.996038	0.984402	0.984063	0.984487	0.9854	0.985334	0.984796	0.985221	0.984051	0.984897	0.985073	0.99944	0.985181	0.984677	0.983257	0.984872	0.983684	0.999723	0.983239	0.985266	0.985927	0.984784	0.983075	0.987951	0.984129	0.984211	0.98431	0.983265	0.995977	0.98209	0.982979	0.98508	0.984656	0.983915	0.984913	0.99605	0.994834	0.995104	0.983628	0.983862	0.99574	0.985131	0.984432	0.982978	0.984686	0.983316	0.984324	0.983885
B3	0.989756	0.986006	0.986234	0.984911	0.986369	0.984745	0.985177	0.985954	0.986956	0.98576	0.985009	0.98672	0.985213	0.985266	0.985708	0.985262	0.98669	0.984852	0.985383	0.984474	0.990041	0.990354	0.986369	0.984643	0.986647	0.989642	0.988583	0.989378	0.990993	0.985978	0.990055	0.984887	0.984727	0.985433	0.984757	0.986848	0.985014	0.985993	0.985163	0.990456	0.984826	0.985527	0.985128	0.985499	0.984265	0.98644	0.991391	0.986559	0.984771
LC-Ikematsu	0.984632	0.984588	0.993359	0.983646	0.983538	0.98371	0.98251	0.985938	0.988438	0.991494	0.983145	0.984976	0.983838	0.984576	0.98571	0.989249	0.984771	0.982813	0.98457	0.983288	0.986256	0.985295	0.984401	0.982529	0.984659	0.986077	0.987576	0.985107	0.984033	0.984492	0.983247	0.989977	0.983431	0.984964	0.983528	0.98832	0.984535	0.983959	0.984536	0.983856	0.982749	0.984297	0.984164	0.984752	0.983695	0.994032	0.983694	0.988553	0.983435
DSM20207	0.982416	0.984119	0.983712	0.984831	0.983138	0.984443	0.983259	0.984084	0.984579	0.982169	0.984241	0.984345	0.983747	0.985038	0.983767	0.983511	0.98295	0.982854	0.984033	0.984054	0.983927	0.983705	0.984332	0.982826	0.985685	0.983867	0.983856	0.984254	0.983925	0.983943	0.983045	0.98238	0.985379	0.98353	0.984933	0.984202	0.985819	0.983067	0.986309	0.983887	0.983681	0.983941	0.98589	0.98362	0.981472	0.983328	0.983636	0.983451	0.984499
Lpp43	0.98378	0.983393	0.997451	0.983434	0.984101	0.983275	0.981872	0.985312	0.992063	0.994437	0.983744	0.985035	0.982999	0.984196	0.984866	0.991808	0.984705	0.982586	0.983402	0.983471	0.985215	0.984872	0.984539	0.982822	0.984211	0.984452	0.990087	0.98379	0.983302	0.983343	0.98229	0.991733	0.983108	0.986878	0.983874	0.991625	0.983997	0.983141	0.98428	0.982943	0.981072	0.983678	0.9835	0.986685	0.98139	0.99144	0.983151	0.992307	0.983415
Lpp219	0.984472	0.984232	0.992282	0.984434	0.984703	0.984589	0.982887	0.984608	0.997175	0.990595	0.9838	0.985722	0.984158	0.985033	0.984486	0.987744	0.984641	0.983134	0.984058	0.982695	0.986359	0.985545	0.983722	0.98294	0.984391	0.98469	0.993873	0.986155	0.983976	0.984184	0.983309	0.988866	0.984156	0.987371	0.984331	0.997054	0.983894	0.983804	0.984646	0.984414	0.982927	0.984362	0.984243	0.986953	0.982696	0.987652	0.984517	0.998221	0.984306
Lpp41	0.981055	0.981342	0.981477	0.984424	0.980887	0.981237	0.981779	0.983001	0.982459	0.979881	0.983581	0.98437	0.981172	0.980329	0.982063	0.980562	0.980856	0.994483	0.981308	0.982182	0.983204	0.981733	0.980279	0.990498	0.984129	0.9812	0.981764	0.981746	0.980837	0.981405	0.978984	0.97937	0.982271	0.980727	0.984296	0.98181	0.981336	0.980496	0.982563	0.978941	0.993915	0.981549	0.98209	0.980259	0.978718	0.980657	0.981288	0.982788	0.984008
[truncated: 26 more columns]

## Sheet: AAI
Table S1B. Values of Average Aminoacid Identity (AAI) with all sequenced L. paracasei genomes with Lbs2 strain as reference.
## Yellow color highlighting Lbs2 strain
	275_LPAR	525_LPAR	`8700:2	ATCC25302	ATCC334	B3	CAUH35	CCCB1205	CNCMI-2877	CNCMI-4270	CNCMI-4648	CNCMI-4649	COM0101	DPC2071	DPC4206	DPC4536	DSM20207	DSM20258	DSM5622	DUP13076	DmW_181	EG9	FAM18149	HD1.7	IIA	JCM8130	KL1	L9	L9D	LC-Ikematsu	LC355	LMGS-29188	Lbs2	Lpc-37	Lpc10	Lpl14	Lpl7	Lpp120	Lpp122	Lpp123	Lpp125	Lpp126	Lpp14	Lpp17	Lpp189	Lpp219	Lpp22	Lpp221	Lpp223
275_LPAR	100	98.76	98.4	98.37	98.75	98.96	98.32	98.53	98.75	97.95	98.58	98.01	98.59	98.25	98.82	98.83	98.1	98.17	98.4	98.7	98.47	98.54	98.28	98.7	98.51	98.4	98.8	98.82	98.6	98.61	98.57	99.55	98.71	98.73	98.5	98.54	98.47	98.55	98.37	97.8	98.43	97.6	98.25	98.41	98.41	98.52	98.48	98.55	98.62
525_LPAR	98.76	100	97.86	98.13	98.37	98.5	98.18	98.75	98.63	98.21	99.33	98.48	98.48	98.52	99.49	99.5	97.6	98.18	98.14	98.53	98.04	98.43	97.82	98.31	98.98	98.15	98.42	99.06	98.18	98.28	99.31	98.34	98.94	99.5	98.29	99.05	98.99	98.11	98.09	98.65	98.22	97.87	98.35	98.34	98.14	99.29	98.09	99.25	98.44
`8700:2	98.4	97.86	100	98.08	98.57	98.99	97.78	98.03	97.94	98.1	97.73	97.94	98.01	98.67	98.28	98.24	98.15	97.88	98.11	98.05	98.78	98.34	97.83	98.39	98.44	98.18	98.3	98.29	98.54	98.19	98.42	98.37	98.51	98.21	99.46	98.26	98.23	98.17	98.49	97.8	97.87	97.29	98.34	98.98	98.11	98.01	98.06	98.38	97.96
ATCC25302	98.37	98.13	98.08	100	98.51	98.51	97.97	97.83	97.9	98.32	98.31	97.51	98.24	98.45	98.39	98.41	98.24	97.79	99.97	98.32	98.21	98.51	98.03	97.91	97.96	100	99.36	98.07	98.08	98.1	98.36	98.31	98.46	98.21	97.91	98.23	98.26	98.33	99.24	97.22	97.99	97.36	98.4	98.39	98.13	98.34	98.21	98.34	98.29
ATCC334	98.75	98.37	98.57	98.51	100	98.53	98.36	98.32	98.19	98.54	98.33	98.22	98.6	98.88	98.64	98.63	98.49	98.19	98.54	98.66	98.49	99.16	98.46	98.44	98.57	98.64	98.84	98.61	98.54	98.45	98.85	98.56	98.75	98.58	98.55	98.6	98.53	99.1	98.9	97.93	98.47	97.8	98.77	98.51	98.49	98.45	98.34	98.75	98.65
B3	98.96	98.5	98.99	98.51	98.53	100	98.12	98.63	98.57	98.18	98.65	97.98	98.41	98.73	98.62	98.65	98.27	98.19	98.48	98.44	98.93	98.29	97.98	98.54	98.58	98.37	98.57	98.54	98.75	98.53	98.77	99.04	98.65	98.45	99.07	98.49	98.53	98.36	98.6	98.29	98.46	97.91	98.15	99.19	98.36	98.41	98.2	98.64	98.38
CAUH35	98.32	98.18	97.78	97.97	98.36	98.12	100	98	97.85	97.94	97.78	97.6	98.3	98.38	98.33	98.33	97.91	98.07	97.99	98.25	98.02	98.29	98.69	98.08	98.06	98.05	98.22	98.2	97.78	97.96	98.43	98.16	98.21	98.18	97.88	98.15	98.12	98.03	98.31	96.95	97.79	97.45	98.04	98	98.02	97.77	98.84	98.34	98.18
CCCB1205	98.53	98.75	98.03	97.83	98.32	98.63	98	100	99	97.93	98.78	98.81	98.4	98.49	99.02	99.03	97.79	97.95	97.81	98.48	98	98.16	97.6	98.99	99.42	97.81	98.29	99.87	98.42	99.06	99.04	98.32	98.9	98.94	98.16	98.62	98.45	97.89	98.22	98.68	97.95	97.28	98.18	98.33	98.39	98.59	97.98	98.76	98.35
CNCMI-2877	98.75	98.63	97.94	97.9	98.19	98.57	97.85	99	100	98.03	98.6	98.12	98.36	98.32	98.63	98.66	97.61	97.71	97.92	98.47	98.16	98.08	97.54	98.88	98.93	97.88	98.32	99.11	98.25	98.68	98.81	98.36	98.51	98.59	98.13	98.74	98.67	98.19	98.32	98.26	98.16	97.13	97.86	98.14	98.3	98.56	97.67	98.77	98.43
CNCMI-4270	97.95	98.21	98.1	98.32	98.54	98.18	97.94	97.93	98.03	100	97.9	97.77	98.03	99.31	98.29	98.27	97.93	97.8	98.25	98.23	98.23	98.33	97.89	98.45	98.1	98.31	98.36	98.09	98.18	98.17	98.51	98.16	98.61	98.2	98.18	99.01	98.95	98.47	98.39	97.56	97.69	97.52	97.94	98.06	98.07	98.03	97.92	98.31	98.1
CNCMI-4648	98.58	99.33	97.73	98.31	98.33	98.65	97.78	98.78	98.6	97.9	100	97.79	98.13	98.08	99.35	99.34	97.72	97.19	98.34	98.18	97.75	98.21	97.41	98.51	98.9	98.35	98.31	98.79	98.16	98.23	98.3	98.47	98.18	99.27	97.92	98.53	98.47	98.14	98.1	97.55	98.04	96.57	97.66	98.08	97.81	99.01	97.7	98.89	98.18
CNCMI-4649	98.01	98.48	97.94	97.51	98.22	97.98	97.6	98.81	98.12	97.77	97.79	100	97.68	98.19	98.41	98.48	97.5	97.42	97.46	98.01	97.95	97.67	97.32	98.47	98.77	97.51	97.85	98.88	97.79	98.67	98	98.04	98.43	98.4	97.96	98.05	97.75	97.77	97.92	97.23	97.44	96.95	97.73	98.16	97.51	98.15	97.58	98.48	97.82
COM0101	98.59	98.48	98.01	98.24	98.6	98.41	98.3	98.4	98.36	98.03	98.13	97.68	100	98.38	98.46	98.47	98.3	97.96	98.28	99.92	98.02	98.55	97.99	98.23	98.31	98.27	98.43	98.57	98.16	98.25	97.64	98.51	98.57	98.38	98.09	98.41	98.4	98.27	98.16	97.47	99.27	97.18	98.08	98.19	99.42	98.08	98.24	98.42	99.96
DPC2071	98.25	98.52	98.67	98.45	98.88	98.73	98.38	98.49	98.32	99.31	98.08	98.19	98.38	100	98.71	98.73	98.27	98.33	98.45	98.58	98.53	98.58	98.22	98.66	98.5	98.5	98.76	98.68	98.46	98.57	98.76	98.63	98.93	98.64	98.67	99.23	99.17	98.52	98.39	97.73	98.44	97.96	98.39	98.71	98.42	98.43	98.34	98.61	98.46
DPC4206	98.82	99.49	98.28	98.39	98.64	98.62	98.33	99.02	98.63	98.29	99.35	98.41	98.46	98.71	100	99.99	98.08	98.02	98.41	98.41	98.34	98.56	98.02	98.63	99.06	98.5	98.43	99.16	98.47	98.42	99.63	98.46	99.01	99.98	98.4	98.85	98.84	98.32	98.3	98.72	98.27	97.6	98.27	98.44	98.45	99.63	98.23	99.47	98.44
DPC4536	98.83	99.5	98.24	98.41	98.63	98.65	98.33	99.03	98.66	98.27	99.34	98.48	98.47	98.73	99.99	100	98.06	98.05	98.42	98.44	98.34	98.56	98.01	98.65	99.04	98.48	98.44	99.17	98.5	98.42	99.65	98.49	99.01	99.98	98.41	98.88	98.91	98.35	98.32	98.7	98.26	97.69	98.32	98.45	98.45	99.64	98.22	99.51	98.46
DSM20207	98.1	97.6	98.15	98.24	98.49	98.27	97.91	97.79	97.61	97.93	97.72	97.5	98.3	98.27	98.08	98.06	100	97.7	98.18	98.3	98.08	98.18	97.81	98.03	97.69	98.24	98.4	98.06	98.02	98.08	98.26	98.17	98.34	97.96	98.18	98	97.87	98.15	98.17	97.5	98.08	97.18	98.31	98.1	98.1	98.11	97.9	98.39	98.27
DSM20258	98.17	98.18	97.88	97.79	98.19	98.19	98.07	97.95	97.71	97.8	97.19	97.42	97.96	98.33	98.02	98.05	97.7	100	97.8	98.13	98	98.14	97.62	98.09	98.02	97.81	97.82	98.17	97.87	98	98.16	98.02	98.03	98.03	98.06	98.11	98.12	98.12	98.12	96.65	97.72	96.04	97.57	98.01	97.94	97.73	97.82	98.15	98.13
DSM5622	98.4	98.14	98.11	99.97	98.54	98.48	97.99	97.81	97.92	98.25	98.34	97.46	98.28	98.45	98.41	98.42	98.18	97.8	100	98.32	98.24	98.54	97.99	97.93	97.92	99.97	99.3	98.13	98.07	98.09	98.4	98.33	98.5	98.23	97.97	98.27	98.29	98.34	99.2	97.22	98.03	97.35	98.4	98.39	98.18	98.36	98.2	98.32	98.3
DUP13076	98.7	98.53	98.05	98.32	98.66	98.44	98.25	98.48	98.47	98.23	98.18	98.01	99.92	98.58	98.41	98.44	98.3	98.13	98.32	100	98.14	98.61	98.09	98.3	98.55	98.35	98.45	98.49	98.29	98.32	97.79	98.51	98.69	98.41	98.14	98.46	98.43	98.38	98.51	97.89	99.32	97.41	98.26	98.24	99.59	98.15	98.33	98.52	99.96
DmW_181	98.47	98.04	98.78	98.21	98.49	98.93	98.02	98	98.16	98.23	97.75	97.95	98.02	98.53	98.34	98.34	98.08	98	98.24	98.14	100	98.18	97.69	98.25	98.32	98.25	98.53	98.39	98.69	98.22	98.46	98.45	98.63	98.24	98.93	98.37	98.24	98.18	98.44	97.83	97.76	97.54	98.16	98.79	97.88	98.09	97.92	98.33	98.04
EG9	98.54	98.43	98.34	98.51	99.16	98.29	98.29	98.16	98.08	98.33	98.21	97.67	98.55	98.58	98.56	98.56	98.18	98.14	98.54	98.61	98.18	100	98.29	98.4	98.43	98.59	98.92	98.38	98.23	98.22	98.46	98.38	98.67	98.45	98.38	98.44	98.43	99.25	98.57	97.46	98.34	97.63	98.77	98.42	98.39	97.99	98.2	98.4	98.54
FAM18149	98.28	97.82	97.83	98.03	98.46	97.98	98.69	97.6	97.54	97.89	97.41	97.32	97.99	98.22	98.02	98.01	97.81	97.62	97.99	98.09	97.69	98.29	100	97.79	98	98.04	98.38	97.95	97.7	97.74	98.17	97.81	98.13	97.88	97.85	97.96	97.97	98.02	98.47	96.7	97.7	96.92	97.98	97.89	97.91	97.37	99.23	97.73	97.96
HD1.7	98.7	98.31	98.39	97.91	98.44	98.54	98.08	98.99	98.88	98.45	98.51	98.47	98.23	98.66	98.63	98.65	98.03	98.09	97.93	98.3	98.25	98.4	97.79	100	99.03	98.16	98.34	99.08	98.35	99.34	98.8	98.45	98.56	98.6	98.33	98.42	98.35	98.37	98.18	98.11	98.21	97.71	98.01	98.5	98.38	98.27	98.01	98.64	98.3
IIA	98.51	98.98	98.44	97.96	98.57	98.58	98.06	99.42	98.93	98.1	98.9	98.77	98.31	98.5	99.06	99.04	97.69	98.02	97.92	98.55	98.32	98.43	98	99.03	100	98.15	98.44	99.52	98.48	99.01	99.11	98.53	98.89	98.96	98.6	98.66	98.6	98.35	98.33	98.89	98.24	97.59	98.45	98.45	98.46	98.79	98	98.88	98.42
JCM8130	98.4	98.15	98.18	100	98.64	98.37	98.05	97.81	97.88	98.31	98.35	97.51	98.27	98.5	98.5	98.48	98.24	97.81	99.97	98.35	98.25	98.59	98.04	98.16	98.15	100	99.5	98.22	98.12	98.09	98.48	98.36	98.53	98.41	98.24	98.22	98.26	98.27	99.24	97.28	98	97.34	98.42	98.36	98.16	98.34	98.17	98.36	98.3
KL1	98.8	98.42	98.3	99.36	98.84	98.57	98.22	98.29	98.32	98.36	98.31	97.85	98.43	98.76	98.43	98.44	98.4	97.82	99.3	98.45	98.53	98.92	98.38	98.34	98.44	99.5	100	98.44	98.41	98.37	98.74	98.59	98.74	98.42	98.55	98.45	98.38	98.72	99.63	97.68	98.24	97.68	98.61	98.65	98.39	98.18	98.31	98.7	98.46
L9	98.82	99.06	98.29	98.07	98.61	98.54	98.2	99.87	99.11	98.09	98.79	98.88	98.57	98.68	99.16	99.17	98.06	98.17	98.13	98.49	98.39	98.38	97.95	99.08	99.52	98.22	98.44	100	98.64	99.16	99.29	98.54	98.88	99.12	98.26	98.75	98.68	98.4	98.46	98.93	98.39	97.75	98.4	98.54	98.59	98.86	98.11	99.01	98.52
L9D	98.6	98.18	98.54	98.08	98.54	98.75	97.78	98.42	98.25	98.18	98.16	97.79	98.16	98.46	98.47	98.5	98.02	97.87	98.07	98.29	98.69	98.23	97.7	98.35	98.48	98.12	98.41	98.64	100	98.18	98.59	98.37	98.39	98.4	98.57	98.31	98.28	98.27	98.44	97.95	97.94	97.09	98.09	98.56	98.21	98.18	98.05	98.42	98.21
LC-Ikematsu	98.61	98.28	98.19	98.1	98.45	98.53	97.96	99.06	98.68	98.17	98.23	98.67	98.25	98.57	98.42	98.42	98.08	98	98.09	98.32	98.22	98.22	97.74	99.34	99.01	98.09	98.37	99.16	98.18	100	98.83	98.54	98.78	98.39	98.25	98.15	98.06	98.27	98.32	98.32	98.2	97.4	98.26	98.46	98.43	98.22	98.04	98.7	98.28
LC355	98.57	99.31	98.42	98.36	98.85	98.77	98.43	99.04	98.81	98.51	98.3	98	97.64	98.76	99.63	99.65	98.26	98.16	98.4	97.79	98.46	98.46	98.17	98.8	99.11	98.48	98.74	99.29	98.59	98.83	100	98.61	99.08	99.59	98.57	98.74	98.56	98.2	98	97.44	98.24	97.69	98.5	98.72	98.22	99.49	98.2	99.4	97.59
LMGS-29188	99.55	98.34	98.37	98.31	98.56	99.04	98.16	98.32	98.36	98.16	98.47	98.04	98.51	98.63	98.46	98.49	98.17	98.02	98.33	98.51	98.45	98.38	97.81	98.45	98.53	98.36	98.59	98.54	98.37	98.54	98.61	100	98.65	98.45	98.41	98.48	98.4	98.56	98.38	97.8	98.3	97.34	98.21	98.72	98.32	98.3	98.2	98.64	98.46
Lbs2	98.71	98.94	98.51	98.46	98.75	98.65	98.21	98.9	98.51	98.61	98.18	98.43	98.57	98.93	99.01	99.01	98.34	98.03	98.5	98.69	98.63	98.67	98.13	98.56	98.89	98.53	98.74	98.88	98.39	98.78	99.08	98.65	100	98.96	98.63	98.58	98.63	98.54	98.54	97.43	98.46	97.42	98.23	98.69	98.54	98.57	98.25	99.03	98.66
Lpc-37	98.73	99.5	98.21	98.21	98.58	98.45	98.18	98.94	98.59	98.2	99.27	98.4	98.38	98.64	99.98	99.98	97.96	98.03	98.23	98.41	98.24	98.45	97.88	98.6	98.96	98.41	98.42	99.12	98.4	98.39	99.59	98.45	98.96	100	98.34	98.91	98.84	98.31	98.21	98.54	98.25	97.66	98.26	98.37	98.35	99.49	98.16	99.46	98.36
Lpc10	98.5	98.29	99.46	97.91	98.55	99.07	97.88	98.16	98.13	98.18	97.92	97.96	98.09	98.67	98.4	98.41	98.18	98.06	97.97	98.14	98.93	98.38	97.85	98.33	98.6	98.24	98.55	98.26	98.57	98.25	98.57	98.41	98.63	98.34	100	98.31	98.28	98.19	98.46	97.81	97.87	97.7	98.36	99.04	98.18	98.11	98.17	98.43	97.98
Lpl14	98.54	99.05	98.26	98.23	98.6	98.49	98.15	98.62	98.74	99.01	98.53	98.05	98.41	99.23	98.85	98.88	98	98.11	98.27	98.46	98.37	98.44	97.96	98.42	98.66	98.22	98.45	98.75	98.31	98.15	98.74	98.48	98.58	98.91	98.31	100	99.99	98.47	98.59	98.38	98.26	97.7	98.16	98.4	98.51	98.75	97.98	98.73	98.42
Lpl7	98.47	98.99	98.23	98.26	98.53	98.53	98.12	98.45	98.67	98.95	98.47	97.75	98.4	99.17	98.84	98.91	97.87	98.12	98.29	98.43	98.24	98.43	97.97	98.35	98.6	98.26	98.38	98.68	98.28	98.06	98.56	98.4	98.63	98.84	98.28	99.99	100	98.36	98.49	98.26	98.26	97.65	98.11	98.31	98.52	98.74	97.98	98.64	98.36
Lpp120	98.55	98.11	98.17	98.33	99.1	98.36	98.03	97.89	98.19	98.47	98.14	97.77	98.27	98.52	98.32	98.35	98.15	98.12	98.34	98.38	98.18	99.25	98.02	98.37	98.35	98.27	98.72	98.4	98.27	98.27	98.2	98.56	98.54	98.31	98.19	98.47	98.36	100	98.61	97.15	98.08	97.15	98.52	98.47	98.23	97.78	98.27	98.26	98.34
Lpp122	98.37	98.09	98.49	99.24	98.9	98.6	98.31	98.22	98.32	98.39	98.1	97.92	98.16	98.39	98.3	98.32	98.17	98.12	99.2	98.51	98.44	98.57	98.47	98.18	98.33	99.24	99.63	98.46	98.44	98.32	98	98.38	98.54	98.21	98.46	98.59	98.49	98.61	100	97.08	98.19	97.78	98.52	98.65	98.13	98.06	98.42	98.06	98.27
Lpp123	97.8	98.65	97.8	97.22	97.93	98.29	96.95	98.68	98.26	97.56	97.55	97.23	97.47	97.73	98.72	98.7	97.5	96.65	97.22	97.89	97.83	97.46	96.7	98.11	98.89	97.28	97.68	98.93	97.95	98.32	97.44	97.8	97.43	98.54	97.81	98.38	98.26	97.15	97.08	100	97.48	96.55	97.13	97.8	97.42	98.45	96.86	98.08	97.55
Lpp125	98.43	98.22	97.87	97.99	98.47	98.46	97.79	97.95	98.16	97.69	98.04	97.44	99.27	98.44	98.27	98.26	98.08	97.72	98.03	99.32	97.76	98.34	97.7	98.21	98.24	98	98.24	98.39	97.94	98.2	98.24	98.3	98.46	98.25	97.87	98.26	98.26	98.08	98.19	97.48	100	96.86	97.98	98.06	99.19	97.76	98.24	98.28	99.26
Lpp126	97.6	97.87	97.29	97.36	97.8	97.91	97.45	97.28	97.13	97.52	96.57	96.95	97.18	97.96	97.6	97.69	97.18	96.04	97.35	97.41	97.54	97.63	96.92	97.71	97.59	97.34	97.68	97.75	97.09	97.4	97.69	97.34	97.42	97.66	97.7	97.7	97.65	97.15	97.78	96.55	96.86	100	97.2	97.77	96.85	97.35	97.14	97.78	97.28
Lpp14	98.25	98.35	98.34	98.4	98.77	98.15	98.04	98.18	97.86	97.94	97.66	97.73	98.08	98.39	98.27	98.32	98.31	97.57	98.4	98.26	98.16	98.77	97.98	98.01	98.45	98.42	98.61	98.4	98.09	98.26	98.5	98.21	98.23	98.26	98.36	98.16	98.11	98.52	98.52	97.13	97.98	97.2	100	98.26	97.86	97.88	98.06	98.26	98.14
Lpp17	98.41	98.34	98.98	98.39	98.51	99.19	98	98.33	98.14	98.06	98.08	98.16	98.19	98.71	98.44	98.45	98.1	98.01	98.39	98.24	98.79	98.42	97.89	98.5	98.45	98.36	98.65	98.54	98.56	98.46	98.72	98.72	98.69	98.37	99.04	98.4	98.31	98.47	98.65	97.8	98.06	97.77	98.26	100	98.17	98.08	98.22	98.57	98.21
Lpp189	98.41	98.14	98.11	98.13	98.49	98.36	98.02	98.39	98.3	98.07	97.81	97.51	99.42	98.42	98.45	98.45	98.1	97.94	98.18	99.59	97.88	98.39	97.91	98.38	98.46	98.16	98.39	98.59	98.21	98.43	98.22	98.32	98.54	98.35	98.18	98.51	98.52	98.23	98.13	97.42	99.19	96.85	97.86	98.17	100	97.95	98.25	98.29	99.51
Lpp219	98.52	99.29	98.01	98.34	98.45	98.41	97.77	98.59	98.56	98.03	99.01	98.15	98.08	98.43	99.63	99.64	98.11	97.73	98.36	98.15	98.09	97.99	97.37	98.27	98.79	98.34	98.18	98.86	98.18	98.22	99.49	98.3	98.57	99.49	98.11	98.75	98.74	97.78	98.06	98.45	97.76	97.35	97.88	98.08	97.95	100	97.92	99.31	98.12
Lpp22	98.48	98.09	98.06	98.21	98.34	98.2	98.84	97.98	97.67	97.92	97.7	97.58	98.24	98.34	98.23	98.22	97.9	97.82	98.2	98.33	97.92	98.2	99.23	98.01	98	98.17	98.31	98.11	98.05	98.04	98.2	98.2	98.25	98.16	98.17	97.98	97.98	98.27	98.42	96.86	98.24	97.14	98.06	98.22	98.25	97.92	100	98.18	98.29
Lpp221	98.55	99.25	98.38	98.34	98.75	98.64	98.34	98.76	98.77	98.31	98.89	98.48	98.42	98.61	99.47	99.51	98.39	98.15	98.32	98.52	98.33	98.4	97.73	98.64	98.88	98.36	98.7	99.01	98.42	98.7	99.4	98.64	99.03	99.46	98.43	98.73	98.64	98.26	98.06	98.08	98.28	97.78	98.26	98.57	98.29	99.31	98.18	100	98.47
Lpp223	98.62	98.44	97.96	98.29	98.65	98.38	98.18	98.35	98.43	98.1	98.18	97.82	99.96	98.46	98.44	98.46	98.27	98.13	98.3	99.96	98.04	98.54	97.96	98.3	98.42	98.3	98.46	98.52	98.21	98.28	97.59	98.46	98.66	98.36	97.98	98.42	98.36	98.34	98.27	97.55	99.26	97.28	98.14	98.21	99.51	98.12	98.29	98.47	100
Lpp225	98.65	98.64	98.14	98.17	98.56	98.68	98.12	98.38	98.46	98.19	98.35	97.95	98.6	98.63	98.68	98.69	97.95	97.95	98.22	98.65	98.25	98.33	98.09	98.37	98.49	98.23	98.44	98.6	98.39	97.96	98.64	98.55	98.81	98.61	98.33	98.42	98.45	98.46	98.31	97.88	98.24	97.78	98.21	98.75	98.63	98.45	98.12	98.71	98.59
Lpp226	98.41	98.57	98.2	98.26	98.64	98.45	98.24	98.48	98.49	98.15	98.28	97.78	99.47	98.46	98.56	98.55	98.34	98.17	98.36	99.48	98.12	98.52	98.14	98.26	98.42	98.39	98.56	98.66	98.28	98.35	97.78	98.43	98.61	98.51	98.1	98.49	98.48	98.17	98.34	97.63	99.22	97	98.17	98.17	99.33	98.14	98.23	98.46	99.45
Lpp227	98.67	99.34	98.05	98.21	98.64	98.56	98.25	98.97	98.44	98.05	98.87	98.39	98.14	98.37	99.66	99.64	97.93	97.71	98.23	98.31	98.24	98.3	97.71	98.45	99	98.25	98.46	99.15	98.54	98.38	98.83	98.43	98.47	99.63	98.18	98.82	98.89	98.09	97.99	98.27	98.13	97.16	97.74	98.32	97.96	99.5	98.06	99.22	98.27
Lpp228	98.42	98.41	98.14	98.11	98.53	98.41	98.13	98.39	98.37	97.92	97.96	97.74	99.48	98.4	98.5	98.49	98.18	97.86	98.19	99.57	97.92	98.47	97.9	98.34	98.54	98.15	98.46	98.64	98.2	98.42	98.23	98.23	98.42	98.39	98.22	98.48	98.51	98.22	98.08	97.46	99.32	96.92	97.82	98.21	99.92	98.06	98.31	98.27	99.48
Lpp229	98.2	98.41	97.85	98.16	98.29	98.19	97.81	98.14	98.14	97.64	97.73	97.59	99.35	98.28	98.36	98.39	98.08	97.69	98.14	99.3	97.96	98.13	97.55	97.88	98.33	98.12	98.14	98.35	98.14	98.13	97.45	98.11	98.37	98.38	97.88	98.34	98.29	97.88	98.15	97.5	99.13	96.91	97.91	98.06	99.2	98.04	97.96	98.25	99.27
Lpp230	98.95	98.66	98.56	98.45	98.62	98.74	98.07	98.65	98.66	98.26	98.66	98.05	98.52	98.81	98.7	98.7	98.22	98.17	98.39	98.59	98.6	98.37	98.07	98.44	98.82	98.43	98.44	98.7	98.62	98.47	98.81	98.51	98.64	98.63	98.56	98.78	98.71	98.46	98.54	98.25	98.21	97.65	98.3	98.55	98.39	98.7	98.36	98.78	98.56
Lpp37	98.64	98.45	97.97	98.27	98.63	98.33	98.18	98.41	98.38	98.08	98.02	97.77	99.89	98.56	98.41	98.41	98.22	97.91	98.29	99.97	98.13	98.6	97.95	98.24	98.55	98.31	98.33	98.48	98.25	98.34	97.75	98.41	98.57	98.37	98.06	98.35	98.4	98.29	98.43	97.78	99.28	97.17	98.09	98.18	99.47	98.1	98.2	98.43	99.96
Lpp41	97.71	97.29	97.35	97.55	97.72	97.75	98.4	97.09	96.79	97.04	96.3	96.66	97.57	97.7	97.43	97.4	97.34	97.03	97.49	97.76	97.44	97.68	98.81	97.41	97.45	97.49	97.7	97.47	97.19	97.27	97.54	97.34	97.07	97.27	97.3	97.21	97.34	97.38	97.72	95.9	97.05	95.76	97.41	97.6	97.3	96.94	99.12	97.54	97.65
Lpp43	98.68	98.85	98.01	97.79	98.32	98.51	98.02	99.68	99.04	97.67	98.68	98.64	98.38	98.28	98.91	98.91	97.93	97.81	97.82	98.33	98.07	98.24	97.55	99.1	99.32	97.86	98.15	99.78	98.24	99.11	98.95	98.44	98.54	98.92	98.14	98.52	98.4	98.29	98.34	98.63	98.31	97.12	98.09	98.32	98.33	98.52	97.95	98.7	98.33
Lpp46	98.59	98.47	99.04	98.42	98.72	99.11	98.31	98.18	98.19	98.24	98.22	98.16	98.24	98.79	98.48	98.48	98.34	98.22	98.43	98.35	99.75	98.67	98.13	98.51	98.58	98.48	98.38	98.55	99.13	98.53	98.79	98.66	98.84	98.47	99.06	98.49	98.48	98.56	98.69	98.1	98.16	97.85	98.43	99.03	98.33	98.27	98.37	98.69	98.33
Lpp48	98.21	98.07	97.69	97.8	97.96	98.3	97.23	98.06	97.89	97.46	97.58	97.26	98.09	98.02	98.1	98.17	97.41	96.53	97.81	98.15	97.89	98.01	96.8	97.88	98.12	97.76	97.6	98.16	97.9	97.77	98.05	98.14	97.63	98.17	97.9	97.97	98.03	97.71	97.85	96.87	97.73	96.44	97.61	98.33	97.93	97.72	97.13	97.97	98.05
Lpp49	98.55	98.46	98.42	98.57	98.72	98.6	98.4	98.61	98.54	98.3	98.42	98.11	99.45	98.56	98.62	98.59	98.51	98.23	98.61	99.5	98.14	98.54	98.36	98.37	98.6	98.6	98.73	98.8	98.21	98.59	98.2	98.44	98.78	98.57	98.4	98.73	98.65	98.35	98.35	97.83	99.4	97.44	98.32	98.34	99.44	98.39	98.46	98.42	99.46
Lpp7	98.64	98.43	98.2	99.15	98.48	98.49	98.35	98.34	97.99	97.79	98.07	97.11	98.61	98.49	98.49	98.53	98.16	97.79	99.09	98.8	98.2	98.65	97.9	98.06	98.38	99.1	99.2	98.43	98.36	97.89	98.19	98.46	98.23	98.44	98.22	98.45	98.56	98.23	99.13	97.37	98.33	96.96	97.96	98.26	98.26	98.13	98.02	98.18	98.7
Lpp70	98.57	98.16	98.35	98.02	98.82	98.43	98.24	98.19	98	97.93	97.72	97.35	98.09	98.47	98.48	98.47	98.25	97.64	98.06	98.29	98.28	98.42	97.94	98.36	98.43	98.07	98.61	98.54	98.03	98.29	98.44	98.54	98.29	98.34	98.34	98.15	98.18	98.14	98.44	97.04	97.9	96.62	97.93	98.27	98.11	97.68	98.18	98.39	98.18
Lpp71	98.59	97.97	97.85	99.29	98.51	98.34	97.99	97.78	97.81	97.93	97.64	97.33	98.03	98.31	98.06	98.1	97.76	97.18	99.3	98.13	98.24	98.56	97.76	97.96	97.95	99.28	99.43	97.92	97.89	97.89	97.95	98.14	98.21	98.03	98.18	98.1	98.15	98.47	99.21	96.36	97.62	97	98.01	98.24	97.72	97.7	97.68	98.01	98.02
Lpp74	98.75	99.48	98.14	98.31	98.52	98.61	98.16	98.96	98.61	98.12	99.22	98.37	98.37	98.57	99.99	99.99	97.98	97.9	98.32	98.42	98.22	98.42	97.76	98.57	98.99	98.38	98.36	99.15	98.39	98.35	99.53	98.33	98.87	99.99	98.29	98.94	98.83	98.25	98.18	98.5	98.24	97.62	98.16	98.35	98.33	99.52	98.02	99.5	98.36
N1115	98.36	98.04	98.19	98.54	98.69	98.15	98.18	97.96	97.84	98.07	98.02	97.52	98.34	98.56	98.19	98.06	98.14	98.04	98.5	98.41	97.98	98.58	98.4	97.99	97.98	99.09	99.27	98.25	98.28	98	98.3	98.17	98.49	98	98.26	98.15	98.2	98.3	98.7	97.04	97.97	97.35	98.25	98.48	98.24	97.77	97.62	97.84	98.23
NRIC0644	98.5	98.44	98.32	98.27	98.63	98.36	98.22	98.38	98.15	98.2	98.15	98.33	98.35	98.63	98.53	98.55	97.89	97.98	98.36	98.41	98.27	98.4	97.86	98.31	98.38	98.25	98.35	98.45	97.98	98.35	98.56	98.55	98.73	98.47	98.48	98.34	98.18	98.52	98.59	97.74	98.2	97.71	98.19	98.41	98.46	98.18	98.36	98.72	98.36
NRIC1917	98.54	98.51	98.38	98.33	98.66	98.48	98.31	98.45	98.23	98.22	98.27	98.36	98.41	98.74	98.59	98.6	97.96	98.11	98.42	98.39	98.36	98.49	98.11	98.33	98.43	98.37	98.39	98.54	98.08	98.4	98.78	98.59	98.81	98.56	98.51	98.4	98.26	98.57	98.7	97.84	98.31	97.73	98.29	98.45	98.57	98.3	98.4	98.77	98.35
NRIC1981	99.52	98.45	98.46	98.4	98.6	99.03	98.18	98.45	98.4	97.84	98.52	97.82	98.58	98.4	98.64	98.62	98.2	97.96	98.37	98.65	98.37	98.14	98.03	98.57	98.49	98.43	98.52	98.72	98.38	98.55	98.61	99.58	98.61	98.56	98.52	98.4	98.37	98.52	98.42	97.74	98.34	97.37	98.38	98.41	98.52	98.52	98.22	98.58	98.61
NTU101	99.5	98.9	98.72	98.76	98.85	99.08	98.45	98.67	98.81	98.36	98.56	98.17	98.52	98.62	98.72	98.7	98.43	98.39	98.76	98.67	98.82	98.7	98.41	98.9	98.67	98.77	98.84	98.85	98.55	98.9	98.72	99.58	98.8	98.74	98.69	98.49	98.47	98.59	98.72	97.84	98.59	97.67	98.46	98.76	98.62	98.74	98.48	98.86	98.58
RI-194	98.56	98.18	98.24	98.17	98.75	98.33	98.22	98.36	98.38	98.18	98.14	98.18	98.28	98.57	98.39	98.42	97.88	98.18	98.13	98.46	98.44	98.53	98.2	98.5	98.62	98.16	98.36	98.62	98.02	98.47	98.51	98.45	98.63	98.37	98.32	98.09	98.06	98.44	98.13	97.85	98.31	97.79	98.28	98.46	98.36	98.13	98.36	98.48	98.4
RI-195	98.56	98.2	98.29	98.19	98.76	98.37	98.23	98.37	98.41	98.23	98.03	98.18	98.28	98.57	98.38	98.43	97.86	98.19	98.18	98.43	98.37	98.56	98.2	98.5	98.63	98.18	98.38	98.64	98.01	98.48	98.47	98.48	98.57	98.38	98.35	98.16	98.08	98.46	98.15	97.83	98.33	97.81	98.3	98.44	98.36	98.13	98.4	98.47	98.38
RI-210	98.7	98.93	98.08	98.02	98.49	98.63	98.05	99.7	99.11	97.91	98.81	98.81	98.5	98.47	99.01	99.02	98.01	98.1	98.06	98.48	98.31	98.16	97.71	99.04	99.35	98.04	98.32	99.71	98.45	99.14	98.99	98.45	98.79	98.81	98.25	98.7	98.6	98.44	98.49	98.86	98.31	97.34	98.41	98.5	98.43	98.75	98.09	98.91	98.47
TK1501	98.66	98.23	99.46	98.37	98.69	98.95	98.16	98.52	98.17	98.34	98.27	98.35	98.17	98.85	98.63	98.6	98.28	98.26	98.42	98.24	99.03	98.57	98.16	98.52	98.98	98.51	98.62	98.62	98.77	98.64	98.9	98.51	98.82	98.58	99.36	98.54	98.55	98.44	98.46	98.19	98.19	97.77	98.51	99.18	98.2	98.41	98.12	98.63	98.19
TMW1.1434	99.46	98.99	98.68	98.39	98.8	98.86	98.35	98.53	98.67	98.01	98.8	98.13	98.51	98.48	98.93	98.93	98.31	98.27	98.44	98.61	98.52	98.59	98.34	98.71	98.76	98.65	98.77	98.9	98.54	98.72	98.7	99.48	98.71	98.98	98.65	98.56	98.5	98.4	98.5	97.29	98.46	97.52	98.3	98.65	98.59	98.47	98.41	98.61	98.55
[truncated: 26 more columns]
