# Supplementary material for: Reanalysis of Lactobacillus paracasei Lbs2 Strain and Large-Scale Comparative Genomics Places Many Strains into Their Correct Taxonomic Position
Source: Microorganisms. 2019 Oct 25;7(11):487. doi: 10.3390/microorganisms7110487 (PMC6920896; doi:10.3390/microorganisms7110487)
Supplement: Supplementary file 1 [file microorganisms-07-00487-s001.zip › Supplementary-R3/Table_S10.xlsx]

## Sheet: Oxidative stress
Table S10. Stress linked genes and bacteriocins among the L. paracasei strains (n=75) identified using GO database and BAGEL4 respectively.
Oxidative stress	Gene Name	275_LPAR	525_LPAR	`8700:2	ATCC25302	ATCC334	B3	CAUH35	CCCB1205	CNCMI-2877	CNCMI-4270	CNCMI-4648	CNCMI-4649	COM0101	DmW_181	DPC2071	DPC4206	DPC4536	DSM20207	DSM20258	DSM5622	DUP13076	EG9	FAM18149	HD1.7	IIA	JCM8130	KL1	L9D	L9	Lbs2	LC355	LC-Ikematsu	LMGS-29188	Lpc10	Lpc-37	Lpl14	Lpl7	Lpp120	Lpp122	Lpp123	Lpp125	Lpp126	Lpp14	Lpp17	Lpp189	Lpp219	Lpp221	Lpp223
CGD|CAL0000145607		2	2	2	2	2	1	2	1	1	2	2	2	1	1	2	2	2	2	0	2	1	3	2	1	1	2	2	1	2	2	2	2	2	2	2	2	2	1	1	1	2	1	1	1	2	2	2	1
CGD|CAL0000145747		2	1	1	1	0	1	1	2	1	1	1	2	2	1	1	1	1	1	1	1	2	1	1	1	2	1	1	1	2	1	1	2	1	0	1	1	1	1	1	1	2	0	1	1	2	1	1	2
CGD|CAL0000146305		2	2	3	2	2	3	2	2	2	2	2	1	2	3	2	2	2	1	2	2	2	2	2	2	2	2	2	3	2	1	3	2	2	3	2	2	2	2	2	2	2	2	2	3	1	2	2	2
CGD|CAL0000148049		1	1	0	1	1	1	1	1	0	0	0	1	1	0	0	1	1	0	0	1	1	2	1	1	0	1	1	1	1	0	1	1	0	0	1	0	0	2	1	0	1	1	1	0	1	1	0	1
CGD|CAL0000155107		1	1	1	1	1	1	1	1	1	1	0	1	1	1	1	1	1	1	3	1	1	1	1	1	1	1	1	1	1	0	1	1	1	1	1	1	1	1	1	1	0	0	0	1	1	1	1	1
CGD|CAL0000155979		2	3	3	3	3	3	3	4	3	3	2	3	3	4	3	3	3	3	2	3	3	3	3	3	4	3	3	4	3	3	3	2	1	3	3	3	3	3	3	2	3	2	3	3	3	3	3	3
CGD|CAL0000156027		1	1	1	1	1	1	1	1	1	1	0	1	1	1	1	1	1	1	1	1	1	1	1	1	1	1	1	1	1	1	1	1	1	1	1	1	1	1	1	1	1	1	1	1	1	1	1	1
CGD|CAL0000161198		1	0	1	0	0	0	0	0	0	0	0	0	0	0	0	0	0	0	1	0	0	0	0	1	0	0	0	0	0	0	0	1	1	0	0	0	0	0	0	1	0	0	0	0	0	0	0	0
CGD|CAL0000163854		2	2	2	2	3	3	2	3	2	2	2	2	2	2	2	2	2	2	3	2	2	2	2	2	3	2	2	2	2	2	2	2	2	2	2	2	2	2	3	2	3	1	2	3	1	2	2	2
CGD|CAL0000164920		1	1	1	0	0	1	0	1	1	1	1	1	1	1	1	1	1	1	1	0	1	1	0	1	1	0	0	1	1	0	1	1	1	1	1	1	1	1	0	0	1	0	1	1	1	1	1	1
CGD|CAL0000165573		1	1	1	1	1	1	1	1	1	1	1	1	1	1	1	1	1	1	0	1	1	1	0	1	1	1	1	1	1	0	1	1	1	1	1	1	1	1	1	1	0	1	1	1	1	1	1	1
CGD|CAL0000171149		1	1	1	1	1	1	1	1	1	1	1	1	1	1	1	1	1	1	1	1	1	1	1	1	1	1	1	1	1	1	1	1	1	1	1	1	1	1	1	0	1	0	1	1	1	1	1	1
CGD|CAL0000178508		1	1	1	1	1	1	1	1	1	1	1	1	1	1	1	1	1	1	0	1	1	1	1	1	1	1	1	1	1	1	1	1	1	1	1	1	1	1	1	0	1	0	1	1	1	1	1	1
CGD|CAL0126911		1	1	1	1	1	1	1	1	1	1	1	1	1	1	1	1	1	1	1	1	1	1	1	0	1	1	1	1	1	1	1	1	1	1	1	1	1	1	1	2	1	1	1	1	1	1	1	1
CGD|CAL0130693		1	1	1	1	1	1	1	1	1	1	1	1	1	1	1	1	1	1	1	1	1	1	1	1	1	1	1	1	1	0	1	1	1	1	1	1	1	1	1	0	1	1	0	1	1	1	1	1
CGD|CAL0131938		1	1	1	1	1	1	1	1	1	1	1	1	0	1	1	1	1	1	1	1	0	1	0	1	1	1	1	1	1	1	1	1	1	1	1	1	1	1	1	0	0	0	1	1	0	1	1	0
FB|FBgn0028707		2	0	0	0	0	0	0	1	0	0	0	0	0	0	1	0	0	0	0	0	0	0	2	1	0	0	0	0	1	0	0	1	0	0	0	0	0	0	0	0	0	0	0	0	0	1	0	0
MGI|MGI:105979		1	1	1	1	1	1	1	1	1	1	1	2	1	1	1	1	1	1	1	1	1	1	1	1	1	1	1	1	1	1	1	1	1	1	1	1	1	1	1	0	1	1	1	1	1	1	1	1
MGI|MGI:1917853		1	1	1	1	1	1	1	1	1	0	1	1	1	1	1	1	1	1	1	1	1	1	1	1	1	1	1	1	1	1	1	1	1	1	1	1	1	1	1	0	1	0	0	1	1	1	1	1
MGI|MGI:98487		1	1	1	1	2	1	2	2	1	1	1	2	1	1	1	2	2	2	1	1	1	2	2	2	1	1	1	2	2	1	2	2	1	2	2	1	1	2	1	0	1	2	2	1	1	2	1	1
POMBASE|SPBC17A3.07		1	1	1	1	1	1	1	2	1	2	0	0	1	0	2	1	1	0	1	1	1	1	1	2	2	1	1	1	2	0	1	0	1	1	1	0	0	1	1	2	1	1	1	0	1	1	1	1
RGD|1359514		3	3	3	3	4	3	3	3	3	3	0	2	2	3	3	3	3	3	3	3	3	3	3	3	3	3	3	3	3	4	3	3	3	3	3	3	3	3	3	3	3	2	3	3	1	3	3	3
RGD|1589750		1	1	1	1	1	1	0	1	1	1	1	1	1	1	1	1	1	1	1	2	1	1	0	1	1	2	2	1	1	1	1	1	1	1	1	1	1	1	2	0	1	0	1	1	1	1	1	1
RGD|2087		1	1	1	1	1	1	1	1	1	1	1	1	1	1	1	1	1	1	0	1	1	1	1	1	1	1	1	1	1	1	1	1	1	1	1	1	1	1	0	0	1	1	1	1	0	1	1	1
RGD|2503		1	1	1	1	1	1	1	1	1	1	1	0	1	1	1	1	1	1	1	1	1	1	1	1	1	1	1	1	1	1	1	1	1	1	1	1	1	1	1	1	1	0	1	1	1	1	1	1
RGD|3820		3	3	2	2	1	3	1	2	3	2	1	1	3	2	2	2	2	1	2	2	3	1	1	1	3	2	2	2	2	2	1	1	2	2	2	3	3	1	2	2	2	1	1	2	2	2	2	3
RGD|619876		1	1	1	1	1	1	1	1	1	1	0	1	1	1	1	1	1	1	2	1	1	1	1	1	1	1	1	1	1	1	1	1	1	1	1	1	1	1	1	1	1	0	1	1	1	1	1	2
RGD|619877		1	1	1	1	1	1	1	1	1	1	1	1	1	1	1	1	1	1	1	1	1	1	1	1	1	1	1	1	1	1	1	1	1	1	1	1	1	1	1	1	1	1	1	1	1	1	1	1
RGD|619888		1	1	1	1	1	1	1	1	1	1	1	1	1	1	1	1	1	1	1	1	1	1	1	1	1	1	1	1	1	1	1	1	1	1	1	1	1	1	1	1	1	1	1	1	1	1	1	1
RGD|619930		2	2	2	1	2	3	1	1	2	1	2	2	2	2	2	2	2	1	1	1	3	2	1	1	1	1	1	2	1	1	2	1	2	2	2	2	2	2	1	2	1	2	1	2	2	2	2	3
SGD|S000000118		1	1	1	1	1	1	1	1	1	0	1	1	1	1	1	1	1	1	1	1	1	1	1	1	1	1	1	1	1	1	1	1	1	1	1	1	1	1	1	1	1	0	1	1	1	1	1	1
SGD|S000000250		2	1	2	2	2	2	0	1	1	1	0	0	3	2	1	1	1	1	0	2	3	1	0	1	1	2	2	2	1	1	1	2	3	2	1	1	1	1	2	0	3	0	2	2	3	1	1	3
SGD|S000002761		1	1	1	1	1	1	1	1	1	1	0	1	1	1	1	1	1	1	0	1	1	1	0	1	1	1	1	1	1	1	1	1	1	1	1	1	1	1	0	1	1	0	1	1	1	1	1	1
SGD|S000007548		1	1	1	1	1	1	1	1	1	1	1	0	1	1	1	1	1	1	1	1	1	1	1	1	1	1	1	1	1	1	1	1	1	1	1	1	1	1	0	1	1	0	1	1	1	1	1	1
TAIR|locus:2024997		1	1	1	1	1	1	1	1	1	1	1	1	1	1	1	1	1	1	0	1	1	1	1	1	1	1	1	1	1	1	1	1	1	1	1	1	1	1	1	1	1	1	1	1	1	0	1	1
TAIR|locus:2041100		2	2	2	2	2	2	2	2	2	2	2	2	2	2	2	2	2	2	2	2	2	2	2	2	2	2	2	2	2	1	2	2	2	2	2	2	2	2	2	1	1	2	2	2	1	2	2	2
TAIR|locus:2059456		1	1	1	0	0	1	0	1	1	0	1	0	1	1	0	1	1	1	0	0	1	0	0	1	1	0	0	1	1	0	1	1	1	1	1	0	0	0	0	1	1	0	0	1	1	1	2	1
TAIR|locus:2063907		2	2	2	2	2	2	2	2	2	2	2	2	3	2	2	2	2	2	2	2	2	2	2	2	2	2	2	2	2	2	2	2	2	2	2	2	2	2	2	2	2	1	2	2	1	2	2	2
TAIR|locus:2079507		1	1	1	1	1	1	1	1	1	1	1	1	1	1	1	1	1	1	1	1	1	1	1	1	1	1	1	1	1	1	1	1	1	1	1	1	1	1	1	1	1	1	1	1	1	1	1	1
TAIR|locus:2094518		2	2	2	1	2	2	2	2	2	2	2	2	2	2	2	2	2	2	1	1	2	2	2	2	2	1	1	2	2	2	2	2	2	2	2	2	2	2	1	1	2	2	1	2	2	2	2	2
TAIR|locus:2099520		1	1	1	1	1	1	1	1	1	1	1	1	1	1	1	1	1	1	1	1	1	1	1	1	1	1	1	1	1	1	1	1	1	1	1	1	1	1	1	1	1	1	1	1	1	1	1	1
TAIR|locus:2128298		2	2	2	2	1	2	2	2	2	3	1	1	1	2	2	2	2	2	1	2	1	2	1	2	2	2	1	2	2	1	2	2	2	2	2	2	2	1	1	1	1	2	1	2	3	2	2	1
TAIR|locus:2158720		1	1	1	0	1	1	1	0	0	1	1	0	1	1	1	1	1	1	1	0	1	1	1	1	1	1	1	0	1	0	1	1	1	1	1	1	1	1	0	1	1	1	1	1	1	1	1	1
TAIR|locus:2160190		1	1	1	1	1	1	1	1	1	1	1	1	1	1	1	1	1	1	1	1	1	1	1	1	1	1	1	1	1	1	1	1	1	1	1	1	1	1	1	1	1	1	0	1	1	1	1	1
TAIR|locus:2161670		2	2	2	2	2	2	2	2	2	2	2	1	2	2	2	2	2	2	2	2	2	2	2	2	2	2	2	2	2	2	2	2	2	2	2	2	2	2	2	2	2	1	2	2	2	2	2	2
TAIR|locus:2167462	CAT3(Cationic amino acid transporter 3, mitochondrial)	4	3	4	3	3	4	4	4	4	4	2	4	3	4	4	3	3	3	3	3	4	3	4	4	4	3	3	4	4	3	3	4	4	4	3	3	3	3	3	3	4	2	3	3	3	2	3	4
TAIR|locus:2180642		1	1	1	1	1	1	1	1	1	1	1	1	1	1	1	1	1	1	1	1	1	1	1	1	1	1	1	1	1	1	1	1	1	1	1	1	1	1	1	0	1	0	1	1	1	1	1	1
TAIR|locus:2196245	CAT2(Cationic amino acid transporter 2, vacuolar)	5	5	5	4	6	4	5	4	4	5	3	5	4	5	4	5	5	6	3	4	4	5	4	5	4	4	4	4	4	4	5	5	5	5	5	5	5	4	4	2	4	2	3	4	2	5	5	4
TIGR_CMR|BA_0066		1	1	1	1	1	1	1	1	1	1	0	1	1	1	1	1	1	1	1	1	1	1	1	1	1	1	1	1	1	1	1	1	1	1	1	1	1	1	1	1	1	1	1	1	1	1	1	1
TIGR_CMR|BA_4890		1	1	1	1	1	1	1	1	1	1	1	1	1	1	1	1	1	1	1	1	1	1	1	1	1	1	1	1	1	1	1	1	1	1	1	1	1	1	1	0	1	1	1	1	1	1	1	1
TIGR_CMR|CPS_3070		1	1	1	1	1	1	1	1	1	1	1	0	1	1	1	1	1	1	1	1	1	1	1	1	1	1	1	1	1	1	1	1	1	1	1	1	1	1	1	1	1	2	1	1	1	1	1	1
TIGR_CMR|CPS_4984		1	1	1	1	1	2	1	1	0	1	0	1	1	1	1	1	1	2	1	1	1	1	1	1	1	1	1	1	1	1	1	1	1	1	1	1	1	1	1	1	1	0	1	1	1	1	1	1
TIGR_CMR|SPO_0014		1	1	1	1	1	1	0	1	1	1	0	1	1	1	1	1	1	1	1	1	1	1	1	1	1	1	1	1	1	1	1	1	1	1	1	1	1	1	1	1	1	1	1	1	2	1	1	1
UNIPROTKB|A2QD49		2	2	2	2	1	2	2	2	2	2	2	1	2	2	2	2	2	2	1	2	2	1	1	1	2	2	2	2	2	2	2	2	2	2	2	2	2	1	1	1	3	2	2	2	2	2	2	2
UNIPROTKB|A5A791		1	1	1	1	1	1	1	1	2	1	0	0	1	1	2	1	1	0	1	1	1	1	1	1	1	1	1	1	1	1	1	1	1	1	1	2	2	1	1	2	1	0	2	1	1	1	1	1
UNIPROTKB|D3ZEZ3	Dhrs2	4	4	4	3	3	5	2	5	6	3	4	2	6	4	3	6	6	3	2	3	5	2	1	3	5	3	2	5	5	2	4	4	2	4	6	4	4	2	2	2	5	2	4	4	5	6	4	6
UNIPROTKB|E2R1S9	DHRS2	4	5	5	4	4	5	5	5	2	4	4	4	3	5	5	5	5	5	3	4	3	4	5	4	5	4	4	5	4	4	5	4	4	5	5	7	7	4	4	6	4	2	4	5	4	3	4	3
UNIPROTKB|F1LTH9		1	1	1	1	1	1	1	1	0	1	1	1	1	1	1	1	1	1	1	1	1	1	1	1	1	1	1	1	1	1	1	1	1	1	1	1	1	1	1	1	1	0	1	1	1	1	1	1
UNIPROTKB|F1N886		1	0	0	0	0	1	0	0	1	1	1	0	0	0	1	0	0	0	0	0	0	0	0	0	0	0	0	0	0	0	0	0	1	0	0	0	0	0	0	1	0	0	0	0	0	0	0	0
UNIPROTKB|F1P0T9		1	0	1	1	1	1	1	1	0	1	1	0	1	1	1	1	1	1	1	1	1	1	1	1	1	1	1	1	1	0	1	1	1	2	1	1	1	1	1	1	1	0	1	1	1	1	1	1
UNIPROTKB|F1PBZ4		1	1	1	1	1	1	1	0	0	0	1	0	1	1	1	0	0	0	0	1	1	1	1	0	1	1	1	0	0	0	0	0	1	1	0	0	0	1	1	0	1	1	1	1	1	0	1	1
UNIPROTKB|F1Q2X9		1	0	1	1	1	2	1	1	1	1	1	1	1	1	1	0	0	1	0	1	1	1	1	1	1	1	1	1	1	1	1	1	1	1	0	1	1	1	1	0	0	2	1	1	0	1	1	1
UNIPROTKB|P00448		1	1	1	1	1	1	1	1	1	1	0	1	1	1	1	1	1	1	1	1	1	1	1	1	1	1	1	1	1	1	1	1	1	1	1	1	1	1	1	1	1	1	1	1	1	1	1	1
UNIPROTKB|P05042		3	3	3	3	3	3	3	3	3	3	2	3	3	3	3	3	3	3	2	3	3	3	3	3	3	3	3	3	3	3	3	3	3	3	3	3	3	3	3	3	3	1	3	3	2	3	3	3
UNIPROTKB|P0A4L3		1	1	1	1	1	1	1	1	1	1	1	1	1	1	1	1	1	1	1	1	1	1	1	1	1	1	1	1	1	1	1	1	1	1	1	1	1	1	1	1	1	0	1	1	1	1	1	1
UNIPROTKB|P0A769		1	1	1	1	2	0	2	1	1	1	1	1	2	1	1	1	1	2	1	1	1	2	2	2	1	1	2	1	1	1	1	0	2	1	1	1	1	2	2	0	2	0	2	1	3	2	3	2
UNIPROTKB|P0A9P0		3	2	3	2	2	2	2	2	3	2	4	3	2	4	2	2	2	2	2	2	2	2	2	2	2	2	2	2	2	2	2	2	3	2	2	2	2	2	3	3	2	2	2	2	2	2	2	2
UNIPROTKB|P0ABU2		1	2	2	2	2	2	2	2	2	1	0	1	2	2	2	2	2	2	2	2	2	2	2	2	2	2	2	2	2	2	2	2	2	2	2	2	2	2	2	1	2	0	2	1	2	2	2	2
UNIPROTKB|P0ACQ4	oxyR (Hydrogen peroxide-inducible genes activator)	5	5	4	5	5	4	4	5	4	4	3	2	5	4	5	5	5	5	3	5	5	4	3	5	5	5	5	4	5	2	5	5	5	5	5	5	5	4	5	3	5	1	3	4	5	5	5	5
UNIPROTKB|P0C0L2		1	1	1	1	1	1	1	1	1	1	1	1	1	1	1	1	1	1	1	1	1	1	1	1	1	1	1	1	1	1	1	1	1	1	1	1	1	1	1	0	1	1	1	1	1	1	1	1
UNIPROTKB|P0C0V1		2	2	2	2	2	2	2	2	1	2	2	2	2	2	2	2	2	2	2	2	2	2	2	2	2	2	2	2	2	2	2	2	2	2	2	2	2	2	2	2	2	2	2	2	2	2	2	2
UNIPROTKB|P14949		1	1	1	1	1	1	1	1	1	1	1	1	1	1	1	1	1	1	1	1	1	1	1	1	1	1	1	1	1	1	1	1	1	1	1	1	1	1	1	1	1	1	1	1	1	1	1	1
UNIPROTKB|P17735		2	2	2	2	2	2	2	2	2	1	2	2	2	2	2	2	2	2	2	2	2	2	2	2	2	2	2	2	2	0	2	2	2	2	2	2	2	2	2	0	2	1	2	2	1	2	2	2
UNIPROTKB|P31679		2	2	2	2	4	2	2	2	2	2	1	2	4	2	2	2	2	2	2	2	4	2	2	2	2	2	2	2	2	3	2	2	2	2	2	2	2	3	2	1	4	1	2	2	3	2	2	4
UNIPROTKB|P71814		2	2	2	2	2	2	3	2	2	2	2	2	2	2	3	2	2	2	1	2	2	2	1	2	2	2	2	2	2	2	2	2	2	2	2	2	2	2	2	2	2	2	2	2	2	2	2	2
UNIPROTKB|P76270		1	1	1	1	1	1	1	1	0	1	1	1	1	1	1	1	1	1	1	1	1	1	1	1	1	1	1	1	1	1	1	1	1	1	1	1	1	1	1	1	1	1	1	1	1	1	1	1
UNIPROTKB|P77689		2	2	2	2	2	2	2	2	2	2	1	2	2	2	2	2	2	2	2	2	2	2	2	2	2	2	2	2	2	2	2	2	2	2	2	2	2	2	2	2	2	1	2	2	2	2	2	2
UNIPROTKB|P9WHV9		1	1	1	1	1	1	1	1	1	1	1	2	1	1	1	1	1	1	1	1	1	1	1	1	1	1	1	1	1	0	1	1	1	1	1	1	1	1	1	1	1	0	1	1	1	1	1	1
UNIPROTKB|P9WMH1		1	1	1	1	1	1	1	1	1	1	1	1	1	1	1	1	1	1	1	1	1	1	1	1	1	1	1	1	1	1	1	1	1	1	1	1	1	1	1	0	1	1	1	1	1	1	1	1
UNIPROTKB|P9WN87		2	2	2	2	2	2	2	2	2	2	2	2	2	2	2	2	2	2	2	2	2	2	2	2	2	2	2	2	2	1	2	2	2	2	2	2	2	2	2	2	2	1	2	2	2	2	2	2
UNIPROTKB|P9WNC3		1	1	1	1	1	1	1	1	1	0	0	1	1	1	1	1	1	1	1	1	1	1	1	1	1	1	1	1	1	1	1	1	1	1	1	1	1	1	1	1	1	0	1	1	1	1	1	1
UNIPROTKB|P9WQN3		1	1	1	1	1	1	1	1	1	1	1	1	1	1	1	1	1	1	1	1	1	1	1	1	1	1	1	1	1	1	1	1	1	1	1	1	1	1	1	1	1	1	1	1	1	1	1	1
UNIPROTKB|Q0BWH6		1	1	1	1	1	1	2	1	1	1	1	1	1	1	1	1	1	1	1	1	1	1	1	1	1	1	1	1	1	1	1	1	1	1	1	1	1	1	1	0	1	1	1	1	0	1	1	1
UNIPROTKB|Q13268		1	2	2	1	1	3	0	1	1	2	2	0	2	2	1	2	2	1	0	1	2	0	0	0	1	1	2	4	1	0	1	0	0	2	2	2	2	0	2	2	2	0	0	2	2	2	1	2
UNIPROTKB|Q14191		1	1	1	1	1	0	0	1	2	1	1	1	1	0	1	1	1	1	1	1	1	1	1	1	1	1	1	1	1	1	1	1	1	1	1	1	1	1	0	1	1	1	1	1	1	1	1	1
UNIPROTKB|Q48FR3		1	1	1	1	1	1	1	1	1	1	1	1	1	1	1	1	1	1	1	1	1	1	1	1	1	1	1	1	1	1	1	1	1	1	1	1	1	1	1	1	1	1	1	1	1	1	1	1
UNIPROTKB|Q48Q24		3	2	2	1	1	2	1	2	2	1	2	1	2	1	1	2	2	2	0	1	2	1	1	2	2	1	1	1	2	1	2	2	2	2	2	2	2	1	1	1	2	1	1	2	2	2	1	2
UNIPROTKB|Q5BFS3		1	1	1	1	1	1	1	1	1	1	1	1	1	1	1	1	1	1	1	1	1	1	1	1	1	1	1	1	1	1	1	1	1	1	1	1	1	1	1	1	1	1	1	1	1	1	1	1
UNIPROTKB|Q5KSL6		1	1	0	0	0	0	0	0	0	0	1	0	0	0	0	1	1	0	0	0	0	0	0	0	0	0	0	0	0	1	1	0	0	0	1	0	0	0	0	0	1	0	0	0	0	1	1	0
UNIPROTKB|Q5RJQ4		1	1	1	1	1	1	1	1	1	1	1	1	1	1	1	1	1	1	1	1	1	1	1	1	1	1	1	1	1	0	1	1	1	1	1	1	1	1	1	1	1	1	1	1	1	1	1	1
UNIPROTKB|Q8NJJ1		1	1	0	0	0	1	0	1	1	0	1	1	1	0	0	1	1	0	0	0	1	0	0	0	1	0	0	1	1	0	0	0	0	0	1	1	1	0	0	1	1	0	1	0	1	1	0	1
UNIPROTKB|Q8Y6S4		1	1	1	1	1	1	1	1	1	1	1	1	1	1	1	1	1	1	1	1	1	1	1	1	1	1	1	1	1	1	1	1	1	1	1	1	1	1	1	1	1	1	1	1	1	1	1	1
UNIPROTKB|Q96C36		1	1	1	1	1	1	1	1	1	1	1	1	1	1	1	1	1	1	1	1	1	1	1	1	1	1	1	1	1	1	1	1	1	1	1	1	1	1	1	0	1	0	1	1	1	1	1	1
UNIPROTKB|Q9ALA2		2	1	1	1	1	1	1	1	1	1	1	1	1	1	1	1	1	1	1	1	1	1	1	1	1	1	1	1	1	1	1	1	1	1	1	1	1	1	1	2	1	0	1	1	1	1	1	1
UNIPROTKB|Q9HTL3		2	2	2	2	2	2	2	2	2	2	2	2	2	2	2	2	2	2	2	2	2	2	2	2	2	2	2	2	2	2	2	2	2	2	2	2	2	2	2	2	2	2	2	2	2	2	2	2
UNIPROTKB|Q9HZZ4		1	1	1	1	1	1	1	1	1	1	1	1	1	1	1	1	1	1	1	1	1	1	1	1	1	1	1	1	1	1	1	1	1	1	1	1	1	1	1	1	1	1	1	1	1	1	1	1
UNIPROTKB|Q9NL98		1	1	1	1	1	1	1	1	1	1	1	0	1	1	1	1	1	1	1	1	1	1	1	1	1	1	1	1	1	1	1	1	1	1	1	1	1	1	1	1	1	1	1	1	1	1	1	1
UNIPROTKB|Q9UGH3		1	1	1	1	1	1	1	1	1	1	2	0	1	1	1	1	1	1	0	1	1	1	1	1	1	1	1	1	1	1	1	1	1	1	1	1	1	1	1	0	1	0	0	1	1	1	1	0
UNIPROTKB|Q9UJM8		1	1	1	1	2	1	1	1	2	1	1	1	1	1	1	1	1	1	0	1	1	1	1	2	1	1	1	1	1	1	1	1	1	1	1	1	1	1	1	1	1	1	0	2	1	1	1	1
WB|WBGene00003877		1	1	1	1	1	1	1	1	1	0	1	0	1	1	1	1	1	1	1	1	1	1	1	1	1	1	1	1	1	1	1	1	1	1	1	1	1	1	1	0	1	1	1	1	1	1	1	1
WB|WBGene00004063	Pmr-1 (calcium transporting ATPase)	6	7	6	6	6	7	7	7	7	6	9	4	6	7	6	7	7	6	6	6	7	6	6	7	6	6	6	6	6	5	7	7	6	6	7	5	6	6	6	6	6	5	5	7	7	7	5	7
WB|WBGene00004878		1	2	1	1	1	1	1	1	1	1	1	1	1	1	1	2	2	1	2	1	1	1	1	1	1	1	1	1	1	1	1	1	1	1	2	1	1	1	1	0	2	0	1	1	1	0	0	1
WB|WBGene00011201		1	1	1	1	1	1	1	1	1	0	1	1	1	1	1	1	1	1	1	1	1	1	1	1	1	1	1	1	1	1	2	1	1	2	1	1	1	1	1	0	1	1	1	1	1	1	1	1
WB|WBGene00021882		2	2	2	2	2	2	2	2	2	2	2	2	2	2	2	2	2	2	1	2	2	2	2	2	2	2	2	2	2	2	2	2	1	2	2	2	2	2	2	0	2	1	2	2	2	2	2	2
WB|WBGene00044305	Rad-8 (Reticulon-4-interacting protein 1, mitochondrial, EC 1.-.-.-)	3	3	3	3	3	3	2	3	1	2	1	3	2	3	3	3	3	3	2	3	3	3	2	4	3	3	3	3	3	4	3	3	2	3	3	3	3	3	3	2	3	0	1	3	3	3	3	3
CGD|CAL0000161230		0	1	1	0	0	0	0	0	0	0	0	1	0	1	0	0	0	0	0	0	0	0	0	0	1	0	0	0	0	1	1	0	0	1	0	0	0	0	0	0	0	1	0	1	0	0	1	0
CGD|CAL0000166037		0	1	0	0	0	0	0	1	2	1	1	1	1	0	1	1	1	0	0	0	1	0	0	1	1	0	0	0	1	1	1	1	0	0	1	0	1	0	0	1	1	0	0	0	1	1	1	1
UNIPROTKB|E1BFQ8		0	1	0	0	0	0	0	0	1	0	1	0	0	0	0	1	1	0	0	0	0	0	0	0	0	0	0	0	0	0	1	0	0	0	1	0	0	1	0	0	0	0	0	0	0	1	1	0
UNIPROTKB|F1NY99		0	1	0	0	0	0	0	0	0	0	1	0	0	0	0	1	1	0	0	0	0	0	0	0	0	0	0	0	0	1	1	0	0	0	1	0	0	0	0	1	0	0	0	0	0	0	1	0
UNIPROTKB|F1S0R3		0	1	0	0	0	0	0	0	0	0	0	0	0	0	0	0	0	0	0	0	0	0	0	0	0	0	0	0	0	0	0	0	0	0	0	0	0	0	0	0	0	0	0	0	0	0	0	0
UNIPROTKB|P0A8G6		0	1	0	1	1	0	0	0	0	0	0	0	0	0	0	0	0	0	0	1	0	0	0	0	0	1	1	0	0	1	1	0	0	0	0	0	0	1	1	0	0	1	1	0	0	1	1	0
UNIPROTKB|Q4K3Q5		0	1	1	0	0	1	0	1	1	0	1	0	0	1	0	1	1	0	0	0	0	0	0	1	1	0	0	0	1	0	1	1	0	1	1	0	0	0	0	1	0	0	0	1	0	1	1	0
UNIPROTKB|Q5RBF1		0	1	0	0	0	0	0	1	0	0	0	0	0	0	0	1	1	0	0	0	0	0	0	1	1	0	0	0	1	1	1	1	0	0	1	0	0	0	0	0	0	0	0	0	0	1	1	0
CGD|CAL0000155911		0	0	1	0	0	0	1	0	0	1	0	0	0	1	0	0	0	0	0	0	0	0	0	0	0	0	0	0	0	0	0	0	0	1	0	0	0	0	0	0	0	0	1	1	0	0	0	0
CGD|CAL0000193623		0	0	0	1	2	0	1	0	0	0	0	0	0	0	0	0	0	0	0	1	0	0	1	0	0	1	1	0	0	0	0	0	0	0	0	0	0	0	1	1	0	0	0	0	0	0	0	0
UNIPROTKB|Q8ZMX4		0	0	0	0	1	0	0	0	0	0	0	0	0	0	0	0	0	0	0	0	0	0	0	0	1	0	0	0	0	0	0	0	0	0	0	0	0	0	1	0	0	0	0	0	0	0	0	0
RGD|61959		0	0	0	0	0	1	0	0	0	0	0	0	0	0	0	0	0	0	0	0	0	0	0	0	0	0	0	0	0	0	0	0	0	0	0	0	0	0	0	0	0	0	0	0	0	0	0	0
TAIR|locus:2142594		0	0	0	0	0	1	0	0	0	0	0	0	0	0	0	0	0	0	0	0	0	0	0	0	0	0	0	0	0	0	0	0	0	0	0	0	0	0	0	0	0	0	0	0	0	0	0	0
UNIPROTKB|I3LC91		0	0	0	0	0	1	1	0	0	0	0	0	0	1	0	0	0	0	0	0	0	0	0	0	0	0	0	0	0	0	0	0	0	0	0	0	0	0	1	0	0	0	0	0	0	0	0	0
UNIPROTKB|P0AD35		0	0	0	0	0	1	0	0	0	0	0	0	0	0	0	0	0	0	0	0	0	0	0	0	0	0	0	0	0	0	0	0	0	1	0	0	0	0	0	0	0	0	0	1	0	1	0	0
CGD|CAL0000164572		0	0	0	0	0	0	1	0	0	0	0	0	0	0	0	0	0	0	0	0	0	0	0	0	0	0	0	0	0	0	0	0	0	0	0	0	0	0	0	0	0	0	0	0	0	0	0	0
RGD|2366		0	0	0	0	0	0	1	0	0	1	1	0	0	0	0	0	0	0	0	0	0	0	1	0	0	0	0	0	0	0	0	0	0	0	0	0	0	0	0	0	1	0	0	0	1	0	0	0
UNIPROTKB|Q0UDG8		0	0	0	0	0	0	0	1	0	1	1	1	0	2	0	0	0	0	0	0	0	0	1	0	0	0	0	0	0	0	0	0	0	0	0	0	0	0	0	1	0	1	1	0	0	0	0	0
CGD|CAL0129825		0	0	0	0	0	0	0	0	1	0	0	0	0	0	0	0	0	0	0	0	0	0	0	0	0	0	0	0	0	0	0	0	0	0	0	0	0	0	0	1	0	0	0	0	0	0	0	0
TAIR|locus:2032905		0	0	0	0	0	0	0	0	1	0	0	0	0	0	0	0	0	0	0	0	0	0	0	0	0	0	0	0	0	0	0	0	0	0	0	0	0	0	0	0	0	0	0	0	0	0	0	0
UNIPROTKB|F1MPR3		0	0	0	0	0	0	0	0	1	0	0	0	0	0	0	0	0	0	0	0	0	0	0	0	0	0	0	0	0	0	0	0	0	0	0	0	0	0	0	1	0	1	0	0	0	0	0	0
FB|FBgn0263316		0	0	0	0	0	0	0	0	0	1	0	0	0	0	0	0	0	0	0	0	0	0	0	0	0	0	0	0	0	0	0	0	0	0	0	0	0	0	0	0	0	0	0	0	0	0	0	0
MGI|MGI:88110		0	0	0	0	0	0	0	0	0	1	0	0	0	0	0	0	0	0	0	0	0	0	0	0	0	0	0	0	0	0	0	0	0	0	0	0	0	0	0	0	0	0	0	0	0	0	0	0
UNIPROTKB|P0ABH9		0	0	0	0	0	0	0	0	0	1	0	0	0	0	1	0	0	0	0	0	0	0	0	0	0	0	0	0	0	0	0	0	0	0	0	1	1	0	0	0	0	0	0	0	0	0	0	0
UNIPROTKB|P16615		0	0	0	0	0	0	0	0	0	1	0	0	0	0	0	0	0	0	0	0	0	0	0	1	0	0	0	0	0	0	0	0	0	0	0	0	0	0	0	0	0	0	0	0	0	1	1	0
MGI|MGI:1355310		0	0	0	0	0	0	0	0	0	0	1	0	1	0	0	0	0	0	0	0	0	0	0	0	0	0	0	0	0	0	0	0	0	0	0	0	0	0	0	0	0	0	0	0	0	0	0	0
UNIPROTKB|Q03669		0	0	0	0	0	0	0	0	0	0	1	1	0	0	0	0	0	0	0	0	0	0	0	0	0	0	0	0	0	0	0	0	0	0	0	0	0	0	0	1	0	1	0	0	0	0	0	0
UNIPROTKB|Q6XQN6		0	0	0	0	0	0	0	0	0	0	1	0	0	0	0	0	0	0	0	0	0	0	0	0	0	0	0	0	0	0	0	0	0	0	0	0	0	0	0	1	0	1	0	0	0	0	0	0
UNIPROTKB|P30048		0	0	0	0	0	0	0	0	0	0	0	1	0	0	0	0	0	0	0	0	0	0	0	0	0	0	0	0	0	0	0	0	0	0	0	0	0	0	0	0	0	0	0	0	0	0	0	0
MGI|MGI:103187		0	0	0	0	0	0	0	0	0	0	0	0	1	0	0	0	0	0	0	0	1	0	0	0	0	0	0	0	0	0	0	0	0	0	0	0	0	0	0	0	1	0	0	0	1	0	0	1
UNIPROTKB|P0ACS2		0	0	0	0	0	0	0	0	0	0	0	0	0	1	0	0	0	0	0	0	0	0	0	0	0	0	0	0	0	0	0	0	0	0	0	0	0	0	0	0	0	0	0	0	0	0	0	0
UNIPROTKB|P45470		0	0	0	0	0	0	0	0	0	0	0	0	0	1	0	0	0	0	1	0	0	0	0	0	0	0	0	0	0	0	0	0	0	0	0	0	0	0	0	0	0	0	0	0	0	0	0	0
CGD|CAL0000175885		0	0	0	0	0	0	0	0	0	0	0	0	0	0	0	0	0	1	0	0	0	0	0	0	0	0	0	0	0	1	0	0	0	0	0	0	0	0	0	0	0	0	0	0	0	0	0	0
CGD|CAL0136761		0	0	0	0	0	0	0	0	0	0	0	0	0	0	0	0	0	1	0	0	0	0	0	0	0	0	0	0	0	0	0	0	0	0	0	0	0	0	0	0	0	0	0	0	0	0	0	0
TAIR|locus:2168993		0	0	0	0	0	0	0	0	0	0	0	0	0	0	0	0	0	1	0	0	0	1	1	0	0	0	0	0	0	0	0	0	0	0	0	0	0	0	0	0	0	0	1	0	0	0	0	0
UNIPROTKB|Q8TD26		0	0	0	0	0	0	0	0	0	0	0	0	0	0	0	0	0	1	0	0	0	0	0	0	0	0	0	0	0	0	0	0	0	0	0	0	0	0	0	0	0	0	0	0	0	0	0	0
CGD|CAL0000145114		0	0	0	0	0	0	0	0	0	0	0	0	0	0	0	0	0	0	1	0	0	0	0	0	0	0	0	0	0	0	0	0	0	0	0	0	0	0	0	1	0	1	0	0	0	0	0	0
SGD|S000000210		0	0	0	0	0	0	0	0	0	0	0	0	0	0	0	0	0	0	1	0	0	0	0	0	0	0	0	0	0	0	0	0	0	0	0	0	0	0	0	0	0	0	0	0	0	0	1	0
UNIPROTKB|Q4G005		0	0	0	0	0	0	0	0	0	0	0	0	0	0	0	0	0	0	0	0	0	0	1	0	0	0	0	0	0	0	0	0	0	0	0	0	0	0	0	0	0	0	0	0	0	0	0	0
UNIPROTKB|Q5AG89		0	0	0	0	0	0	0	0	0	0	0	0	0	0	0	0	0	0	0	0	0	0	1	0	0	0	0	0	0	0	0	0	0	0	0	0	0	0	1	0	0	0	0	0	0	0	0	0
RGD|1309275		0	0	0	0	0	0	0	0	0	0	0	0	0	0	0	0	0	0	0	0	0	0	0	1	0	0	0	0	0	0	0	0	0	0	0	0	0	0	0	0	0	0	0	0	0	0	0	0
CGD|CAL0000156263		0	0	0	0	0	0	0	0	0	0	0	0	0	0	0	0	0	0	0	0	0	0	0	0	1	0	0	0	0	0	0	0	0	0	0	0	0	0	0	0	0	0	0	0	0	0	0	0
TAIR|locus:2102802		0	0	0	0	0	0	0	0	0	0	0	0	0	0	0	0	0	0	0	0	0	0	0	0	1	0	0	0	0	0	0	0	0	0	0	0	0	0	0	0	0	0	0	0	0	0	0	0
UNIPROTKB|Q7M1B9		0	0	0	0	0	0	0	0	0	0	0	0	0	0	0	0	0	0	0	0	0	0	0	0	0	0	0	1	0	0	0	0	0	0	0	0	0	0	0	0	0	0	0	0	0	0	0	0
CGD|CAL0000154211		0	0	0	0	0	0	0	0	0	0	0	0	0	0	0	0	0	0	0	0	0	0	0	0	0	0	0	0	0	1	0	0	0	0	0	0	0	0	0	1	0	0	1	0	0	0	0	0
MGI|MGI:97011		0	0	0	0	0	0	0	0	0	0	0	0	0	0	0	0	0	0	0	0	0	0	0	0	0	0	0	0	0	1	0	0	0	0	0	0	0	0	0	0	0	0	0	0	0	0	0	0
TAIR|locus:2024432		0	0	0	0	0	0	0	0	0	0	0	0	0	0	0	0	0	0	0	0	0	0	0	0	0	0	0	0	0	0	0	0	1	0	0	0	0	0	0	0	0	0	0	0	0	0	0	0
CGD|CAL0137559		0	0	0	0	0	0	0	0	0	0	0	0	0	0	0	0	0	0	0	0	0	0	0	0	0	0	0	0	0	0	0	0	0	0	0	1	0	0	0	0	0	0	0	0	0	0	0	0
FB|FBgn0031589		0	0	0	0	0	0	0	0	0	0	0	0	0	0	0	0	0	0	0	0	0	0	0	0	0	0	0	0	0	0	0	0	0	0	0	0	0	1	0	0	0	0	0	0	0	0	0	0
MGI|MGI:1353450		0	0	0	0	0	0	0	0	0	0	0	0	0	0	0	0	0	0	0	0	0	0	0	0	0	0	0	0	0	0	0	0	0	0	0	0	0	0	1	0	0	0	0	0	1	0	0	0
CGD|CAL0000156571		0	0	0	0	0	0	0	0	0	0	0	0	0	0	0	0	0	0	0	0	0	0	0	0	0	0	0	0	0	0	0	0	0	0	0	0	0	0	0	1	0	0	0	0	0	0	0	0
UNIPROTKB|P05370		0	0	0	0	0	0	0	0	0	0	0	0	0	0	0	0	0	0	0	0	0	0	0	0	0	0	0	0	0	0	0	0	0	0	0	0	0	0	0	1	0	0	0	0	0	0	0	0
UNIPROTKB|Q58DT4		0	0	0	0	0	0	0	0	0	0	0	0	0	0	0	0	0	0	0	0	0	0	0	0	0	0	0	0	0	0	0	0	0	0	0	0	0	0	0	1	0	0	0	0	0	0	0	0
TAIR|locus:2061966		0	0	0	0	0	0	0	0	0	0	0	0	0	0	0	0	0	0	0	0	0	0	0	0	0	0	0	0	0	0	0	0	0	0	0	0	0	0	0	0	0	1	0	0	0	0	0	0
UNIPROTKB|Q5R9X6		0	0	0	0	0	0	0	0	0	0	0	0	0	0	0	0	0	0	0	0	0	0	0	0	0	0	0	0	0	0	0	0	0	0	0	0	0	0	0	0	0	1	0	0	0	0	0	0
RGD|620045		0	0	0	0	0	0	0	0	0	0	0	0	0	0	0	0	0	0	0	0	0	0	0	0	0	0	0	0	0	0	0	0	0	0	0	0	0	0	0	0	0	0	1	0	0	0	0	0
UNIPROTKB|Q92887		0	0	0	0	0	0	0	0	0	0	0	0	0	0	0	0	0	0	0	0	0	0	0	0	0	0	0	0	0	0	0	0	0	0	0	0	0	0	0	0	0	0	1	0	0	0	0	0
TIGR_CMR|SPO_3740		0	0	0	0	0	0	0	0	0	0	0	0	0	0	0	0	0	0	0	0	0	0	0	0	0	0	0	0	0	0	0	0	0	0	0	0	0	0	0	0	0	0	0	0	1	0	0	0
UNIPROTKB|O46674		0	0	0	0	0	0	0	0	0	0	0	0	0	0	0	0	0	0	0	0	0	0	0	0	0	0	0	0	0	0	0	0	0	0	0	0	0	0	0	0	0	0	0	0	1	0	0	0
UNIPROTKB|P49281		0	0	0	0	0	0	0	0	0	0	0	0	0	0	0	0	0	0	0	0	0	0	0	0	0	0	0	0	0	0	0	0	0	0	0	0	0	0	0	0	0	0	0	0	1	0	0	0
CGD|CAL0000152445		0	0	0	0	0	0	0	0	0	0	0	0	0	0	0	0	0	0	0	0	0	0	0	0	0	0	0	0	0	0	0	0	0	0	0	0	0	0	0	0	0	0	0	0	0	0	0	0
ZFIN|ZDB-GENE-040426-1897		0	0	0	0	0	0	0	0	0	0	0	0	0	0	0	0	0	0	0	0	0	0	0	0	0	0	0	0	0	0	0	0	0	0	0	0	0	0	0	0	0	0	0	0	0	0	0	0
TIGR_CMR|GSU_3348		0	0	0	0	0	0	0	0	0	0	0	0	0	0	0	0	0	0	0	0	0	0	0	0	0	0	0	0	0	0	0	0	0	0	0	0	0	0	0	0	0	0	0	0	0	0	0	0
UNIPROTKB|O34342		0	0	0	0	0	0	0	0	0	0	0	0	0	0	0	0	0	0	0	0	0	0	0	0	0	0	0	0	0	0	0	0	0	0	0	0	0	0	0	0	0	0	0	0	0	0	0	0
MGI|MGI:2442664		0	0	0	0	0	0	0	0	0	0	0	0	0	0	0	0	0	0	0	0	0	0	0	0	0	0	0	0	0	0	0	0	0	0	0	0	0	0	0	0	0	0	0	0	0	0	0	0
UNIPROTKB|P27177		0	0	0	0	0	0	0	0	0	0	0	0	0	0	0	0	0	0	0	0	0	0	0	0	0	0	0	0	0	0	0	0	0	0	0	0	0	0	0	0	0	0	0	0	0	0	0	0
UNIPROTKB|Q816X1		0	0	0	0	0	0	0	0	0	0	0	0	0	0	0	0	0	0	0	0	0	0	0	0	0	0	0	0	0	0	0	0	0	0	0	0	0	0	0	0	0	0	0	0	0	0	0	0
UNIPROTKB|Q9UPY5		0	0	0	0	0	0	0	0	0	0	0	0	0	0	0	0	0	0	0	0	0	0	0	0	0	0	0	0	0	0	0	0	0	0	0	0	0	0	0	0	0	0	0	0	0	0	0	0
UNIPROTKB|D3ZA12		0	0	0	0	0	0	0	0	0	0	0	0	0	0	0	0	0	0	0	0	0	0	0	0	0	0	0	0	0	0	0	0	0	0	0	0	0	0	0	0	0	0	0	0	0	0	0	0
UNIPROTKB|F1NLW6		0	0	0	0	0	0	0	0	0	0	0	0	0	0	0	0	0	0	0	0	0	0	0	0	0	0	0	0	0	0	0	0	0	0	0	0	0	0	0	0	0	0	0	0	0	0	0	0
UNIPROTKB|C8VUN9		0	0	0	0	0	0	0	0	0	0	0	0	0	0	0	0	0	0	0	0	0	0	0	0	0	0	0	0	0	0	0	0	0	0	0	0	0	0	0	0	0	0	0	0	0	0	0	0
ZFIN|ZDB-GENE-030131-1028		0	0	0	0	0	0	0	0	0	0	0	0	0	0	0	0	0	0	0	0	0	0	0	0	0	0	0	0	0	0	0	0	0	0	0	0	0	0	0	0	0	0	0	0	0	0	0	0
Total		162	164	159	146	156	166	149	161	154	149	139	134	159	162	155	163	163	152	127	147	160	148	142	157	163	148	148	157	158	135	162	154	151	161	163	155	156	147	147	130	160	101	142	156	155	162	160	162
[truncated: 27 more columns]

## Sheet: Osmotic stress
Osmotic stress	Gene name	275_LPAR	525_LPAR	`8700:2	ATCC25302	ATCC334	B3	CAUH35	CCCB1205	CNCMI-2877	CNCMI-4270	CNCMI-4648	CNCMI-4649	COM0101	DmW_181	DPC2071	DPC4206	DPC4536	DSM20207	DSM20258	DSM5622	DUP13076	EG9	FAM18149	HD1.7	IIA	JCM8130	KL1	L9D	L9	Lbs2	LC355	LC-Ikematsu	LMGS-29188	Lpc10	Lpc-37	Lpl14	Lpl7	Lpp120	Lpp122	Lpp123	Lpp125	Lpp126	Lpp14	Lpp17	Lpp189	Lpp219	Lpp221	Lpp223
CGD|CAL0000153677		1	1	1	0	1	1	1	1	0	1	0	0	0	1	1	1	1	1	0	0	0	1	2	1	1	0	0	1	1	1	1	1	1	1	1	0	1	1	1	0	0	0	1	1	0	1	1	0
CGD|CAL0000171901		3	4	4	4	3	2	3	4	2	1	3	3	3	2	3	4	4	3	3	4	3	4	3	3	3	4	3	1	4	4	4	3	3	3	4	3	2	2	6	3	3	4	4	3	3	4	4	3
DICTYBASE|DDB_G0283389		1	1	1	1	1	1	1	1	0	0	1	0	1	1	1	1	1	1	1	1	1	1	1	1	1	1	1	1	1	1	1	1	1	1	1	1	1	1	1	0	1	0	1	1	1	1	1	1
POMBASE|SPBC215.05		1	1	1	1	1	1	1	1	1	1	1	1	1	1	1	1	1	1	1	1	1	1	1	1	1	1	1	1	1	1	1	1	1	1	1	1	1	1	1	0	1	1	1	1	1	1	1	1
RGD|3734		3	3	2	1	1	3	1	3	3	2	1	2	3	2	3	3	3	2	1	1	3	1	1	1	4	1	1	3	3	0	2	2	1	2	3	4	4	1	1	2	3	1	1	2	3	3	2	3
UNIPROTKB|C8V8F5		2	2	2	2	2	2	1	2	2	2	1	1	2	2	2	2	2	2	1	2	2	2	1	2	2	2	2	2	2	2	2	2	2	2	2	2	2	2	2	2	2	0	2	2	2	2	2	2
UNIPROTKB|E1C9B8		1	1	1	1	1	1	1	1	1	1	1	1	0	1	1	1	1	1	1	1	1	1	1	1	1	1	0	1	1	0	1	1	1	1	1	1	1	1	1	0	1	0	1	0	1	1	1	1
UNIPROTKB|O43315		2	2	2	2	2	2	2	2	2	2	2	2	3	2	2	2	2	3	2	2	2	3	3	2	2	2	2	2	2	2	2	2	2	3	2	2	2	2	2	0	2	2	3	2	2	2	2	3
UNIPROTKB|P0ADD2		1	1	1	1	0	1	1	1	1	1	0	1	1	1	1	1	1	1	1	1	1	1	1	1	1	1	1	1	1	1	1	1	1	1	1	1	1	1	1	1	1	1	1	1	1	1	1	1
UNIPROTKB|P0AEJ4		2	2	2	2	2	2	1	1	1	2	2	1	2	2	2	2	2	2	1	2	2	1	1	2	1	2	2	2	1	2	2	1	2	2	2	2	3	1	2	2	2	3	2	2	2	2	2	2
UNIPROTKB|P0DMC5		6	6	6	6	6	6	5	7	6	6	5	6	6	6	6	6	6	6	4	6	6	6	5	6	6	6	6	6	6	7	6	6	7	6	6	7	6	5	7	5	6	2	5	6	6	6	7	6
UNIPROTKB|P11166		2	2	2	1	1	2	2	2	2	1	1	1	2	2	1	2	2	2	1	1	2	1	1	2	3	1	1	2	2	1	2	2	1	2	2	1	1	1	1	1	2	1	1	2	2	1	2	2
UNIPROTKB|P17328	proV (Glycine betaine/proline betaine transport system ATP-binding protein ProV)	29	28	29	26	28	27	24	26	29	24	21	25	27	30	25	29	29	30	20	26	27	27	24	25	27	26	25	30	26	19	28	29	29	29	28	25	25	28	25	19	26	19	24	28	26	27	27	27
UNIPROTKB|P20445		1	1	1	1	1	1	1	1	1	1	1	1	1	1	1	1	1	1	1	1	1	1	1	1	1	1	1	1	1	1	1	1	1	1	1	1	1	1	1	1	1	1	1	1	1	1	1	1
UNIPROTKB|P23895		1	1	1	1	1	1	1	1	1	1	1	1	1	1	1	1	1	1	0	1	1	1	1	1	1	1	1	1	1	1	1	1	0	1	1	1	1	1	1	1	1	1	1	2	1	1	1	1
UNIPROTKB|P46889		2	2	2	2	2	3	2	2	1	2	2	2	2	2	2	2	2	3	2	2	2	2	2	2	2	2	2	2	2	2	2	2	2	2	2	2	2	3	2	3	2	2	2	3	2	2	2	2
UNIPROTKB|Q5AV81		1	1	1	1	1	1	1	1	1	1	0	0	0	1	1	1	1	1	1	1	1	1	1	1	1	1	1	0	1	1	1	1	1	1	1	1	1	1	1	0	1	1	1	1	0	1	0	1
UNIPROTKB|Q5B041		1	1	1	1	1	1	1	1	1	1	1	1	1	1	1	1	1	1	1	1	1	1	1	1	1	1	1	1	1	1	1	1	1	1	1	1	1	1	1	0	1	1	2	1	1	1	1	1
UNIPROTKB|Q5B998		1	1	1	1	1	1	1	1	0	1	1	1	1	1	1	1	1	1	1	1	1	1	1	1	1	1	1	1	1	1	1	1	1	1	1	1	1	1	1	1	1	1	1	1	1	1	1	1
UNIPROTKB|Q8Y899		1	1	1	1	1	1	1	1	1	1	0	1	1	1	1	1	1	1	1	1	1	1	1	1	1	1	1	1	1	1	1	1	1	1	1	1	1	1	1	0	1	1	1	1	1	1	1	1
UNIPROTKB|Q9RR44		1	1	1	1	1	1	1	1	1	1	1	1	1	1	1	1	1	1	1	1	1	1	1	1	1	1	1	1	1	1	1	1	1	1	1	1	1	1	1	1	1	2	1	1	2	0	1	1
UNIPROTKB|Q9RR45		4	8	7	4	4	5	4	5	4	5	4	5	4	5	4	5	5	4	4	4	4	4	4	6	6	4	4	5	6	3	6	5	4	6	6	4	4	4	6	5	4	4	2	5	4	4	5	4
UNIPROTKB|Q9RR46	GbuA (Glycine betaine/carnitine transport ATP-binding protein)	21	25	24	20	19	23	19	22	19	19	19	22	21	21	19	23	23	21	16	20	20	18	19	25	22	20	21	21	23	19	24	22	20	23	24	21	21	14	22	19	19	18	19	23	21	22	21	20
TAIR|locus:2062673		0	1	2	0	0	1	0	1	3	1	2	2	1	1	1	1	1	0	1	0	1	0	0	1	1	0	0	1	1	0	1	1	0	1	1	2	1	1	1	2	2	0	0	1	1	1	2	1
TAIR|locus:2025237		0	0	0	0	1	0	0	0	1	0	0	0	0	0	0	0	0	0	0	0	0	0	0	0	0	0	0	0	0	0	0	0	0	1	0	0	0	0	0	0	0	0	0	0	0	0	0	0
TAIR|locus:2142594		0	0	0	0	0	1	0	0	0	0	0	0	0	0	0	0	0	0	0	0	0	0	0	0	0	0	0	0	0	0	0	0	0	0	0	0	0	0	0	0	0	0	0	0	0	0	0	0
UNIPROTKB|Q12791		0	0	0	0	0	0	1	0	0	0	0	0	1	0	0	0	0	0	0	0	1	0	0	0	0	0	0	0	0	0	0	0	0	0	0	0	0	0	0	0	0	0	0	0	0	0	0	1
TAIR|locus:2065080		0	0	0	0	0	0	0	1	0	0	0	0	0	0	0	1	1	0	0	0	0	0	0	1	0	0	0	1	1	1	1	1	0	0	1	1	1	0	0	1	0	0	0	0	0	1	0	0
UNIPROTKB|Q00796		0	0	0	0	0	0	0	1	1	1	0	0	1	0	0	0	0	0	0	0	0	0	0	0	2	0	0	0	0	0	0	0	0	0	0	0	0	0	0	0	0	0	0	0	0	0	0	0
CGD|CAL0126953		0	0	0	0	0	0	0	0	0	0	1	0	0	0	0	0	0	0	0	0	0	0	0	0	0	0	0	0	0	0	0	0	0	0	0	0	0	0	0	0	0	0	0	0	0	1	0	0
RGD|3704		0	0	0	0	0	0	0	0	0	0	1	0	0	0	0	0	0	0	0	0	0	0	0	0	0	0	0	0	0	0	0	0	0	0	0	0	0	0	0	0	0	0	0	0	0	0	0	0
UNIPROTKB|F1NYQ5		0	0	0	0	0	0	0	0	0	0	1	0	0	0	0	0	0	1	0	0	0	0	1	0	0	0	0	0	0	0	0	0	0	1	0	0	0	0	1	0	0	0	0	0	0	0	0	0
UNIPROTKB|Q5A7M9		0	0	0	0	0	0	0	0	0	0	0	1	0	0	0	0	0	0	0	0	0	0	0	0	1	0	0	0	0	0	0	0	0	0	0	0	0	1	1	0	0	0	0	0	0	0	0	0
TAIR|locus:2025921		0	0	0	0	0	0	0	0	0	0	0	0	0	0	0	0	0	0	1	0	0	0	0	0	0	0	0	0	0	0	0	0	0	0	0	0	0	0	0	0	0	0	0	0	0	1	0	0
TAIR|locus:2102802		0	0	0	0	0	0	0	0	0	0	0	0	0	0	0	0	0	0	0	0	0	0	0	0	1	0	0	0	0	0	0	0	0	0	0	0	0	0	0	0	0	0	0	0	0	0	0	0
TAIR|locus:2827836		0	0	0	0	0	0	0	0	0	0	0	0	0	0	0	0	0	0	0	0	0	0	0	0	0	0	0	0	0	0	0	0	0	0	0	0	0	0	0	1	0	0	0	0	0	0	0	0
UNIPROTKB|P08157		0	0	0	0	0	0	0	0	0	0	0	0	0	0	0	0	0	0	0	0	0	0	0	0	0	0	0	0	0	0	0	0	0	0	0	0	0	0	0	1	0	0	0	0	0	0	0	0
UNIPROTKB|P60844		0	0	0	0	0	0	0	0	0	0	0	0	0	0	0	0	0	0	0	0	0	0	0	0	0	0	0	0	0	0	0	0	0	0	0	0	0	0	0	1	0	0	0	0	0	0	0	0
TAIR|locus:2180489		0	0	0	0	0	0	0	0	0	0	0	0	0	0	0	0	0	0	0	0	0	0	0	0	0	0	0	0	0	0	0	0	0	0	0	0	0	0	0	0	0	0	0	0	0	0	0	0
UNIPROTKB|G5E631		0	0	0	0	0	0	0	0	0	0	0	0	0	0	0	0	0	0	0	0	0	0	0	0	0	0	0	0	0	0	0	0	0	0	0	0	0	0	0	0	0	0	0	0	0	0	0	0
UNIPROTKB|O34897		0	0	0	0	0	0	0	0	0	0	0	0	0	0	0	0	0	0	0	0	0	0	0	0	0	0	0	0	0	0	0	0	0	0	0	0	0	0	0	0	0	0	0	0	0	0	0	0
UNIPROTKB|P14672		0	0	0	0	0	0	0	0	0	0	0	0	0	0	0	0	0	0	0	0	0	0	0	0	0	0	0	0	0	0	0	0	0	0	0	0	0	0	0	0	0	0	0	0	0	0	0	0
UNIPROTKB|P17445		0	0	0	0	0	0	0	0	0	0	0	0	0	0	0	0	0	0	0	0	0	0	0	0	0	0	0	0	0	0	0	0	0	0	0	0	0	0	0	0	0	0	0	0	0	0	0	0
Total		88	97	96	81	82	91	77	91	85	79	74	82	87	89	82	94	94	91	67	81	86	81	78	90	95	81	79	89	91	73	94	90	84	95	95	87	86	77	91	72	84	66	78	91	85	90	89	87
[truncated: 27 more columns]

## Sheet: Salt stress
Salt stress	Gene name	275_LPAR	525_LPAR	`8700:2	ATCC25302	ATCC334	B3	CAUH35	CCCB1205	CNCMI-2877	CNCMI-4270	CNCMI-4648	CNCMI-4649	COM0101	DmW_181	DPC2071	DPC4206	DPC4536	DSM20207	DSM20258	DSM5622	DUP13076	EG9	FAM18149	HD1.7	IIA	JCM8130	KL1	L9D	L9	Lbs2	LC355	LC-Ikematsu	LMGS-29188	Lpc10	Lpc-37	Lpl14	Lpl7	Lpp120	Lpp122	Lpp123	Lpp125	Lpp126	Lpp14	Lpp17	Lpp189	Lpp219	Lpp221	Lpp223
TAIR|locus:2005504		4	4	3	4	4	4	4	4	4	4	2	3	3	3	4	3	3	4	3	4	3	5	3	3	3	4	3	3	4	3	4	4	4	3	3	4	4	3	3	2	4	3	4	4	4	4	5	3
TAIR|locus:2020548		1	1	1	1	1	1	1	1	0	1	0	0	1	1	1	1	1	1	1	1	1	1	0	1	1	1	1	1	1	0	1	1	1	1	1	1	1	1	1	0	1	1	1	1	1	1	1	1
TAIR|locus:2027186		1	1	1	1	1	1	1	1	1	1	1	1	1	1	1	1	1	1	1	1	1	1	1	1	1	1	1	1	1	1	1	1	1	1	1	1	1	1	1	1	1	1	1	1	1	1	1	1
TAIR|locus:2032367		2	2	2	2	2	2	2	2	2	1	1	1	2	2	2	2	2	2	2	2	2	2	2	2	2	2	2	2	2	2	2	2	2	2	2	2	2	2	2	1	2	1	1	2	2	2	2	2
TAIR|locus:2037493		1	1	1	1	1	1	1	1	1	1	1	1	1	1	1	1	1	1	1	1	1	1	1	1	1	1	1	1	1	0	1	1	1	1	1	1	1	1	1	1	1	0	1	1	1	1	1	1
TAIR|locus:2040646		2	2	1	2	1	2	2	2	1	2	2	2	2	2	2	2	2	2	1	2	2	2	2	2	2	2	2	2	2	1	2	2	2	2	2	2	2	2	2	2	2	2	2	2	2	2	2	2
TAIR|locus:2041100		2	2	2	2	2	2	2	2	2	2	2	2	2	2	2	2	2	2	2	2	2	2	2	2	2	2	2	2	2	1	2	2	2	2	2	2	2	2	2	1	1	2	2	2	1	2	2	2
TAIR|locus:2044851		2	3	2	2	1	1	2	2	2	2	3	3	2	2	2	3	3	2	1	2	2	2	1	2	2	2	2	2	2	2	3	2	2	2	3	2	2	1	2	3	2	3	2	2	2	3	3	2
TAIR|locus:2050497		1	0	0	0	0	0	0	1	1	0	0	0	0	0	0	0	0	0	0	0	0	0	0	1	1	0	0	0	1	0	0	1	1	0	0	0	0	0	0	1	0	0	0	0	0	0	0	0
TAIR|locus:2050544		1	1	1	1	1	1	1	1	1	1	0	0	1	1	1	1	1	1	0	1	1	0	0	1	1	1	1	1	1	0	1	1	1	1	1	1	1	1	1	1	1	0	1	1	1	1	1	1
TAIR|locus:2054085		2	2	2	2	2	2	2	2	2	2	2	2	2	2	2	2	2	2	1	2	2	3	2	2	2	2	2	2	2	2	2	2	2	2	2	2	2	2	2	2	2	1	2	2	2	2	2	2
TAIR|locus:2063907		2	2	2	2	2	2	2	2	2	2	2	2	3	2	2	2	2	2	2	2	2	2	2	2	2	2	2	2	2	2	2	2	2	2	2	2	2	2	2	2	2	1	2	2	1	2	2	2
TAIR|locus:2079507		1	1	1	1	1	1	1	1	1	1	1	1	1	1	1	1	1	1	1	1	1	1	1	1	1	1	1	1	1	1	1	1	1	1	1	1	1	1	1	1	1	1	1	1	1	1	1	1
TAIR|locus:2086445		2	0	0	0	2	2	0	2	1	2	0	2	2	0	0	0	0	0	0	0	2	2	0	2	2	0	0	2	2	0	0	2	0	0	0	0	0	2	0	1	0	2	2	2	0	2	0	2
TAIR|locus:2097895		1	1	1	1	1	1	1	2	1	2	1	1	1	1	1	1	1	1	1	1	1	1	1	1	1	1	1	1	1	1	1	1	1	1	1	2	2	1	1	2	1	0	1	1	1	1	1	1
TAIR|locus:2099520		1	1	1	1	1	1	1	1	1	1	1	1	1	1	1	1	1	1	1	1	1	1	1	1	1	1	1	1	1	1	1	1	1	1	1	1	1	1	1	1	1	1	1	1	1	1	1	1
TAIR|locus:2099906		1	1	1	1	1	1	1	1	1	1	1	1	1	1	1	1	1	1	1	1	1	1	1	1	1	1	1	1	1	1	1	1	1	1	1	1	1	1	1	1	1	0	1	1	1	1	1	1
TAIR|locus:2101427		1	0	1	1	1	1	0	0	0	0	0	0	1	1	0	0	0	0	0	1	1	1	0	1	0	1	1	2	0	0	0	1	1	1	0	0	0	1	1	0	0	0	1	1	1	0	0	1
TAIR|locus:2130764		4	4	4	4	4	4	4	4	4	4	3	4	4	4	4	4	4	4	4	4	4	4	4	4	4	4	4	4	4	1	4	4	4	4	4	4	4	4	4	3	4	3	4	4	4	4	2	4
TAIR|locus:2143661		1	1	1	1	1	0	1	1	1	1	1	1	1	1	1	1	1	1	2	1	1	2	0	1	1	1	1	1	1	1	1	1	1	1	1	1	1	1	1	1	1	0	1	1	0	1	1	1
TAIR|locus:2144588		2	4	3	3	3	4	3	4	3	2	4	4	3	4	2	4	4	3	2	3	3	2	3	4	4	3	3	3	4	2	4	4	2	4	4	2	2	3	2	1	3	3	2	4	3	4	4	3
TAIR|locus:2160190		1	1	1	1	1	1	1	1	1	1	1	1	1	1	1	1	1	1	1	1	1	1	1	1	1	1	1	1	1	1	1	1	1	1	1	1	1	1	1	1	1	1	0	1	1	1	1	1
TAIR|locus:2170318		1	1	1	1	1	1	1	1	1	1	0	1	1	1	1	1	1	0	1	1	1	1	1	0	1	1	1	1	1	1	1	0	1	1	1	1	1	1	1	1	1	1	1	1	1	1	1	1
TAIR|locus:2172309		1	1	1	1	2	1	1	1	1	1	1	1	1	1	1	1	1	1	1	1	1	1	1	1	1	1	1	2	1	1	1	1	1	1	1	1	1	1	1	0	1	1	1	1	1	1	1	1
TAIR|locus:2183740		1	1	1	1	1	1	1	1	0	1	0	1	1	1	1	1	1	1	1	1	1	1	1	1	1	1	1	1	1	1	1	1	1	1	1	1	1	1	1	0	1	0	0	1	1	1	1	1
TAIR|locus:2201552		1	1	1	1	1	1	1	1	1	1	2	1	1	1	1	1	1	1	1	1	1	1	1	1	1	1	1	1	1	1	1	1	1	1	1	1	1	1	1	1	1	1	1	1	1	1	1	1
UNIPROTKB|B9N6F7		1	1	1	1	1	1	1	0	1	0	1	0	1	0	0	0	0	1	1	1	1	1	1	1	1	1	2	0	1	1	0	1	1	0	1	0	0	0	1	0	1	0	1	1	1	0	1	1
UNIPROTKB|I1LJS4		2	1	0	1	2	0	1	1	0	0	0	1	2	1	0	1	1	1	1	1	2	1	1	1	1	1	1	1	1	1	1	1	1	1	1	1	1	2	0	2	0	1	1	0	1	1	0	2
UNIPROTKB|K4CKA8		1	1	1	1	0	1	0	1	1	0	1	1	0	1	0	1	1	0	0	1	0	0	0	1	1	1	1	1	1	0	1	1	0	1	1	0	0	0	1	0	0	2	0	1	0	1	1	0
UNIPROTKB|P46889		2	2	2	2	2	3	2	2	1	2	2	2	2	2	2	2	2	3	2	2	2	2	2	2	2	2	2	2	2	2	2	2	2	2	2	2	2	3	2	3	2	2	2	3	2	2	2	2
UNIPROTKB|P60785		3	4	3	3	3	3	3	3	4	3	3	2	3	3	3	3	3	3	3	3	3	3	3	4	4	3	3	3	3	2	3	3	3	3	3	3	3	3	3	1	3	1	4	3	3	3	3	3
UNIPROTKB|Q69K55		1	1	1	1	1	1	1	1	0	1	1	1	1	1	1	1	1	1	1	1	1	1	1	1	1	1	1	1	1	1	1	1	1	1	1	1	1	1	1	0	1	1	1	1	0	1	1	1
TAIR|locus:2062673		0	1	2	0	0	1	0	1	3	1	2	2	1	1	1	1	1	0	1	0	1	0	0	1	1	0	0	1	1	0	1	1	0	1	1	2	1	1	1	2	2	0	0	1	1	1	2	1
UNIPROTKB|F6HB80		0	1	0	1	0	0	0	1	0	0	0	1	0	0	1	0	0	1	0	1	0	1	0	1	1	1	1	0	1	1	1	1	1	0	0	1	1	0	1	0	0	0	1	0	0	1	1	0
CGD|CAL0000155911		0	0	1	0	0	0	1	0	0	1	0	0	0	1	0	0	0	0	0	0	0	0	0	0	0	0	0	0	0	0	0	0	0	1	0	0	0	0	0	0	0	0	1	1	0	0	0	0
UNIPROTKB|D7T2T6		0	0	1	0	0	1	0	0	0	0	0	0	0	0	0	0	0	0	0	0	0	0	0	0	0	0	0	0	0	0	0	0	0	1	0	0	0	0	0	0	0	0	0	1	0	0	0	0
UNIPROTKB|I1LJS1		0	0	1	0	0	1	0	1	1	0	1	0	0	1	0	1	1	0	1	0	0	0	0	0	1	0	0	1	1	0	0	1	0	1	1	0	0	0	0	0	1	1	0	1	1	0	0	0
TAIR|locus:2025237		0	0	0	0	1	0	0	0	1	0	0	0	0	0	0	0	0	0	0	0	0	0	0	0	0	0	0	0	0	0	0	0	0	1	0	0	0	0	0	0	0	0	0	0	0	0	0	0
TAIR|locus:2142594		0	0	0	0	0	1	0	0	0	0	0	0	0	0	0	0	0	0	0	0	0	0	0	0	0	0	0	0	0	0	0	0	0	0	0	0	0	0	0	0	0	0	0	0	0	0	0	0
TAIR|locus:2201502		0	0	0	0	0	1	0	0	0	0	0	0	0	0	0	0	0	0	0	0	0	0	0	0	0	0	0	0	0	0	0	0	0	0	0	0	0	0	0	0	0	0	0	1	0	0	0	0
CGD|CAL0134969		0	0	0	0	0	0	1	0	0	2	0	0	0	0	0	0	0	0	0	0	0	0	0	0	0	0	0	0	0	0	0	0	0	0	0	0	0	0	0	0	0	0	0	1	0	0	0	0
TAIR|locus:2036084		0	0	0	0	0	0	1	0	0	0	0	0	0	0	0	0	0	0	0	0	0	0	0	0	0	0	0	0	0	0	0	0	1	0	0	0	0	0	0	0	0	1	0	0	0	0	0	0
UNIPROTKB|K4AXF1		0	0	0	0	0	0	1	0	0	0	1	0	0	0	0	0	0	0	0	0	0	0	1	0	0	0	0	0	0	0	0	0	0	0	0	0	0	0	0	0	0	0	0	0	0	0	0	0
UNIPROTKB|B5M9E4		0	0	0	0	0	0	0	1	0	0	0	0	0	0	0	0	0	0	0	0	0	0	0	0	0	0	0	0	0	0	0	0	0	0	0	0	0	0	0	1	0	0	0	0	0	0	0	0
UNIPROTKB|I1LSI2		0	0	0	0	0	0	0	0	1	0	0	0	0	0	0	0	0	0	0	0	0	0	0	0	0	0	0	0	0	0	0	0	0	0	0	0	0	0	0	0	0	1	0	0	0	0	0	0
UNIPROTKB|K7L6U4		0	0	0	0	0	0	0	0	1	0	0	0	0	0	0	0	0	0	0	0	0	0	0	0	0	0	0	0	0	0	0	0	0	0	0	1	1	0	0	0	0	0	0	0	0	0	0	0
SGD|S000002447		0	0	0	0	0	0	0	0	0	2	0	0	0	3	0	0	0	0	0	0	0	0	1	0	0	0	0	0	0	0	0	0	0	0	0	0	0	0	0	0	0	0	0	0	0	0	0	0
TAIR|locus:2087832		0	0	0	0	0	0	0	0	0	2	0	0	1	0	0	0	0	0	0	0	1	0	0	1	0	0	0	0	0	0	0	0	0	0	0	0	0	0	0	1	0	0	0	0	1	0	0	1
UNIPROTKB|B9GMA6		0	0	0	0	0	0	0	0	0	1	0	0	0	0	0	0	0	0	0	0	0	0	0	0	0	0	0	0	0	0	0	0	0	0	0	0	0	0	0	1	0	0	0	0	0	0	0	0
TAIR|locus:2020235		0	0	0	0	0	0	0	0	0	0	1	1	0	0	0	0	0	0	0	0	0	1	0	2	0	0	0	0	0	0	0	0	0	0	0	0	0	0	0	0	0	0	1	0	0	0	0	0
TAIR|locus:2101407		0	0	0	0	0	0	0	0	0	0	1	0	0	0	0	0	0	0	1	0	0	0	1	0	0	0	0	0	0	0	0	0	0	0	0	0	0	0	0	0	0	1	0	0	0	0	0	0
TAIR|locus:2079434		0	0	0	0	0	0	0	0	0	0	0	1	0	0	0	0	0	1	0	0	0	0	0	1	0	0	0	0	0	0	0	1	0	0	0	0	0	0	0	0	0	0	0	0	0	0	0	0
UNIPROTKB|K4CZP2		0	0	0	0	0	0	0	0	0	0	0	0	1	0	1	0	0	0	0	0	1	1	0	0	0	0	0	0	0	1	0	0	1	0	0	1	1	1	0	0	0	1	1	0	0	0	0	1
UNIPROTKB|I1LJR9		0	0	0	0	0	0	0	0	0	0	0	0	0	1	0	0	0	0	0	0	0	0	0	0	0	0	0	0	0	0	0	0	0	0	0	0	0	0	0	0	0	0	0	0	0	0	0	0
UNIPROTKB|I1MJK9		0	0	0	0	0	0	0	0	0	0	0	0	0	1	0	0	0	0	0	0	0	0	0	1	0	0	0	0	0	0	0	0	0	0	0	0	0	0	0	0	0	0	0	0	0	0	0	0
TAIR|locus:2096449		0	0	0	0	0	0	0	0	0	0	0	0	0	0	1	0	0	1	0	0	0	0	0	0	0	0	0	0	1	0	0	0	0	0	0	0	0	0	0	0	0	0	0	0	0	0	0	0
UNIPROTKB|K7M9A5		0	0	0	0	0	0	0	0	0	0	0	0	0	0	1	0	0	0	0	0	0	0	0	0	0	0	0	0	0	0	0	0	0	0	0	0	0	0	0	0	0	0	0	0	0	0	0	0
TAIR|locus:2025921		0	0	0	0	0	0	0	0	0	0	0	0	0	0	0	0	0	0	1	0	0	0	0	0	0	0	0	0	0	0	0	0	0	0	0	0	0	0	0	0	0	0	0	0	0	1	0	0
TAIR|locus:2033939		0	0	0	0	0	0	0	0	0	0	0	0	0	0	0	0	0	0	1	0	0	0	0	0	0	0	0	0	0	1	0	0	0	0	0	0	0	0	0	0	0	0	0	0	0	0	0	0
UNIPROTKB|I1M542		0	0	0	0	0	0	0	0	0	0	0	0	0	0	0	0	0	0	0	0	0	1	0	0	1	0	0	0	0	0	0	1	0	0	0	0	0	0	0	0	0	1	0	0	0	0	0	0
CGD|CAL0130207		0	0	0	0	0	0	0	0	0	0	0	0	0	0	0	0	0	0	0	0	0	0	0	1	0	0	0	0	0	0	0	0	0	0	0	0	0	0	0	0	0	0	0	0	0	0	0	0
UNIPROTKB|U5GU53		0	0	0	0	0	0	0	0	0	0	0	0	0	0	0	0	0	0	0	0	0	0	0	1	0	0	0	0	0	0	0	0	0	0	0	0	0	0	0	0	0	0	0	0	0	0	0	0
TAIR|locus:2102802		0	0	0	0	0	0	0	0	0	0	0	0	0	0	0	0	0	0	0	0	0	0	0	0	1	0	0	0	0	0	0	0	0	0	0	0	0	0	0	0	0	0	0	0	0	0	0	0
UNIPROTKB|B9GEM0		0	0	0	0	0	0	0	0	0	0	0	0	0	0	0	0	0	0	0	0	0	0	0	0	0	0	0	1	0	0	0	0	0	0	0	0	0	0	0	0	0	0	0	0	0	0	0	0
UNIPROTKB|G5EB57		0	0	0	0	0	0	0	0	0	0	0	0	0	0	0	0	0	0	0	0	0	0	0	0	0	0	0	0	0	0	0	0	1	0	0	0	0	0	0	0	0	0	0	0	0	0	0	0
TAIR|locus:2024542		0	0	0	0	0	0	0	0	0	0	0	0	0	0	0	0	0	0	0	0	0	0	0	0	0	0	0	0	0	0	0	0	0	0	0	0	0	0	0	1	0	1	0	0	1	0	0	0
UNIPROTKB|K7LT74		0	0	0	0	0	0	0	0	0	0	0	0	0	0	0	0	0	0	0	0	0	0	0	0	0	0	0	0	0	0	0	0	0	0	0	0	0	0	0	1	0	0	0	0	0	0	0	0
TAIR|locus:2036741		0	0	0	0	0	0	0	0	0	0	0	0	0	0	0	0	0	0	0	0	0	0	0	0	0	0	0	0	0	0	0	0	0	0	0	0	0	0	0	0	1	0	0	0	0	0	0	0
UNIPROTKB|K7LT75		0	0	0	0	0	0	0	0	0	0	0	0	0	0	0	0	0	0	0	0	0	0	0	0	0	0	0	0	0	0	0	0	0	0	0	0	0	0	0	0	1	0	0	0	0	0	0	0
TAIR|locus:2061966		0	0	0	0	0	0	0	0	0	0	0	0	0	0	0	0	0	0	0	0	0	0	0	0	0	0	0	0	0	0	0	0	0	0	0	0	0	0	0	0	0	1	0	0	0	0	0	0
TAIR|locus:2101871		0	0	0	0	0	0	0	0	0	0	0	0	0	0	0	0	0	0	0	0	0	0	0	0	0	0	0	0	0	0	0	0	0	0	0	0	0	0	0	0	0	1	0	0	0	0	0	0
TAIR|locus:2100143		0	0	0	0	0	0	0	0	0	0	0	0	0	0	0	0	0	0	0	0	0	0	0	0	0	0	0	0	0	0	0	0	0	0	0	0	0	0	0	0	0	0	1	0	0	0	0	0
TAIR|locus:2135139		0	0	0	0	0	0	0	0	0	0	0	0	0	0	0	0	0	0	0	0	0	0	0	0	0	0	0	0	0	0	0	0	0	0	0	0	0	0	0	0	0	0	0	1	0	0	0	0
SGD|S000001571		0	0	0	0	0	0	0	0	0	0	0	0	0	0	0	0	0	0	0	0	0	0	0	0	0	0	0	0	0	0	0	0	0	0	0	0	0	0	0	0	0	0	0	0	1	0	0	0
TAIR|locus:2151074		0	0	0	0	0	0	0	0	0	0	0	0	0	0	0	0	0	0	0	0	0	0	0	0	0	0	0	0	0	0	0	0	0	0	0	0	0	0	0	0	0	0	0	0	0	1	0	0
UNIPROTKB|I1KZS2		0	0	0	0	0	0	0	0	0	0	0	0	0	0	0	0	0	0	0	0	0	0	0	0	0	0	0	0	0	0	0	0	0	0	0	0	0	0	0	0	0	0	0	0	0	0	1	0
TAIR|locus:2206430		0	0	0	0	0	0	0	0	0	0	0	0	0	0	0	0	0	0	0	0	0	0	0	0	0	0	0	0	0	0	0	0	0	0	0	0	0	0	0	0	0	0	0	0	0	0	0	0
TAIR|locus:2043839		0	0	0	0	0	0	0	0	0	0	0	0	0	0	0	0	0	0	0	0	0	0	0	0	0	0	0	0	0	0	0	0	0	0	0	0	0	0	0	0	0	0	0	0	0	0	0	0
Total		50	51	49	48	49	53	49	54	50	53	46	49	52	54	47	48	48	48	45	48	51	53	43	59	55	48	48	52	54	37	49	55	50	51	49	49	48	49	46	44	48	45	50	57	47	53	50	51
[truncated: 27 more columns]

## Sheet: Nitrosative stress
Nitrosative stress	gene	275_LPAR	525_LPAR	`8700:2	ATCC25302	ATCC334	B3	CAUH35	CCCB1205	CNCMI-2877	CNCMI-4270	CNCMI-4648	CNCMI-4649	COM0101	DmW_181	DPC2071	DPC4206	DPC4536	DSM20207	DSM20258	DSM5622	DUP13076	EG9	FAM18149	HD1.7	IIA	JCM8130	KL1	L9D	L9	Lbs2	LC355	LC-Ikematsu	LMGS-29188	Lpc10	Lpc-37	Lpl14	Lpl7	Lpp120	Lpp122	Lpp123	Lpp125	Lpp126	Lpp14	Lpp17	Lpp189	Lpp219	Lpp221	Lpp223
UNIPROTKB|P0ACQ4	OxyR (Hydrogen peroxide-inducible genes activator)	5	5	4	5	5	4	4	5	4	4	3	2	5	4	5	5	5	5	3	5	5	4	3	5	5	5	5	4	5	2	5	5	5	5	5	5	5	4	5	3	5	1	3	4	5	5	5	5
UNIPROTKB|P9WFC7		1	1	1	1	1	1	1	1	1	1	1	1	1	1	1	1	1	1	1	1	1	1	1	1	1	1	1	1	1	1	1	1	1	1	1	1	1	1	1	2	1	2	1	1	1	1	1	1
UNIPROTKB|P9WFF9		1	1	1	1	1	1	1	1	1	1	1	1	1	1	1	1	1	1	1	1	1	1	1	1	1	1	1	1	1	1	1	1	1	1	1	1	1	1	1	1	1	1	1	1	1	1	1	1
UNIPROTKB|P9WI77		1	1	1	1	1	1	1	1	1	1	1	1	1	1	1	1	1	1	1	1	1	1	1	1	1	1	1	1	1	1	1	1	1	1	1	1	1	1	1	0	1	1	1	1	1	1	1	1
UNIPROTKB|P9WJW5		1	1	1	1	1	1	1	1	1	0	1	0	1	1	1	1	1	1	1	1	1	1	1	1	1	1	1	1	1	1	1	1	1	1	1	1	1	1	1	0	1	0	0	0	1	1	1	1
UNIPROTKB|Q64563		0	0	0	0	0	0	0	0	0	0	0	1	0	0	0	0	0	0	0	0	0	0	0	0	0	0	0	0	0	0	0	0	0	0	0	0	0	0	0	0	0	0	0	0	0	0	0	0
UNIPROTKB|Q3ZC42		0	0	0	0	0	0	0	0	0	0	0	0	0	0	0	0	0	0	0	0	0	0	0	0	0	0	0	0	0	0	0	0	0	0	0	0	0	0	0	0	0	1	0	0	0	0	0	0
Total		9	9	8	9	9	8	8	9	8	7	7	6	9	8	9	9	9	9	7	9	9	8	7	9	9	9	9	8	9	6	9	9	9	9	9	9	9	8	9	6	9	6	6	7	9	9	9	9
[truncated: 27 more columns]

## Sheet: Heat stress
Heat stress	Gene name	275_LPAR	525_LPAR	`8700:2	ATCC25302	ATCC334	B3	CAUH35	CCCB1205	CNCMI-2877	CNCMI-4270	CNCMI-4648	CNCMI-4649	COM0101	DmW_181	DPC2071	DPC4206	DPC4536	DSM20207	DSM20258	DSM5622	DUP13076	EG9	FAM18149	HD1.7	IIA	JCM8130	KL1	L9D	L9	Lbs2	LC355	LC-Ikematsu	LMGS-29188	Lpc10	Lpc-37	Lpl14	Lpl7	Lpp120	Lpp122	Lpp123	Lpp125	Lpp126	Lpp14	Lpp17	Lpp189	Lpp219	Lpp221	Lpp223
CGD|CAL0130564		1	1	1	1	1	1	1	1	1	0	1	1	1	1	1	1	1	1	0	1	1	1	1	1	1	1	1	1	1	1	1	1	1	1	1	1	1	1	1	1	1	1	1	1	1	1	1	1
POMBASE|SPBC3E7.02c		1	1	1	1	1	1	1	1	1	1	1	1	1	1	1	1	1	1	1	1	1	1	1	1	1	1	1	1	1	1	1	1	1	1	1	2	1	1	1	1	1	1	1	1	1	2	1	1
CGD|CAL0000200274		0	0	0	0	0	0	0	0	0	0	1	0	0	0	0	0	0	0	0	0	0	0	0	0	0	0	0	0	0	0	0	0	0	0	0	0	0	0	0	0	0	0	0	0	0	0	0	0
CGD|CAL0000166960		0	0	0	0	0	0	0	0	0	0	0	0	0	0	0	0	0	0	0	0	0	0	0	0	0	0	0	0	0	0	0	0	0	0	0	0	0	0	0	0	0	0	0	0	0	0	0	0
Total		2	2	2	2	2	2	2	2	2	1	3	2	2	2	2	2	2	2	1	2	2	2	2	2	2	2	2	2	2	2	2	2	2	2	2	3	2	2	2	2	2	2	2	2	2	3	2	2
[truncated: 27 more columns]

## Sheet: DNA_damage
Dna damage	gene	275_LPAR	525_LPAR	`8700:2	ATCC25302	ATCC334	B3	CAUH35	CCCB1205	CNCMI-2877	CNCMI-4270	CNCMI-4648	CNCMI-4649	COM0101	DmW_181	DPC2071	DPC4206	DPC4536	DSM20207	DSM20258	DSM5622	DUP13076	EG9	FAM18149	HD1.7	IIA	JCM8130	KL1	L9D	L9	Lbs2	LC355	LC-Ikematsu	LMGS-29188	Lpc10	Lpc-37	Lpl14	Lpl7	Lpp120	Lpp122	Lpp123	Lpp125	Lpp126	Lpp14	Lpp17	Lpp189	Lpp219	Lpp221	Lpp223
MGI|MGI:1917853		1	1	1	1	1	1	1	1	1	0	1	1	1	1	1	1	1	1	1	1	1	1	1	1	1	1	1	1	1	1	1	1	1	1	1	1	1	1	1	0	1	0	0	1	1	1	1	1
RGD|619888		1	1	1	1	1	1	1	1	1	1	1	1	1	1	1	1	1	1	1	1	1	1	1	1	1	1	1	1	1	1	1	1	1	1	1	1	1	1	1	1	1	1	1	1	1	1	1	1
UNIPROTKB|F1N886		1	0	0	0	0	1	0	0	1	1	1	0	0	0	1	0	0	0	0	0	0	0	0	0	0	0	0	0	0	0	0	0	1	0	0	0	0	0	0	1	0	0	0	0	0	0	0	0
UNIPROTKB|P0ACQ4	OxyR (Hydrogen peroxide-inducible genes activator)	5	5	4	5	5	4	4	5	4	4	3	2	5	4	5	5	5	5	3	5	5	4	3	5	5	5	5	4	5	2	5	5	5	5	5	5	5	4	5	3	5	1	3	4	5	5	5	5
UNIPROTKB|P23895		1	1	1	1	1	1	1	1	1	1	1	1	1	1	1	1	1	1	0	1	1	1	1	1	1	1	1	1	1	1	1	1	0	1	1	1	1	1	1	1	1	1	1	2	1	1	1	1
UNIPROTKB|Q14191		1	1	1	1	1	0	0	1	2	1	1	1	1	0	1	1	1	1	1	1	1	1	1	1	1	1	1	1	1	1	1	1	1	1	1	1	1	1	0	1	1	1	1	1	1	1	1	1
WB|WBGene00004297		1	1	1	1	1	1	1	1	1	1	0	1	1	1	1	1	1	1	1	1	1	1	1	1	1	1	1	1	1	0	1	1	1	1	1	1	1	1	1	1	1	1	1	1	1	1	1	1
WB|WBGene00011201		1	1	1	1	1	1	1	1	1	0	1	1	1	1	1	1	1	1	1	1	1	1	1	1	1	1	1	1	1	1	2	1	1	2	1	1	1	1	1	0	1	1	1	1	1	1	1	1
UNIPROTKB|P55072		0	0	0	0	1	0	0	0	0	0	0	0	0	0	0	0	0	0	0	0	0	0	0	0	0	0	0	0	0	0	0	0	0	0	0	0	0	0	0	0	0	0	0	0	0	0	0	0
Total		12	11	10	11	12	10	9	11	12	9	9	8	11	9	12	11	11	11	8	11	11	10	9	11	11	11	11	10	11	7	12	11	11	12	11	11	11	10	10	8	11	6	8	11	11	11	11	11
[truncated: 27 more columns]

## Sheet: Bile tolerans
Feature	gene	`275_LPAR	`525_LPAR	`8700:2	ATCC25302	ATCC334	B3	CAUH35	CCCB1205	CNCMI-2877	CNCMI-4270	CNCMI-4648	CNCMI-4649	COM0101	DmW_181	DPC2071	DPC4206	DPC4536	DSM20207	DSM20258	DSM5622	DUP13076	EG9	FAM18149	HD1.7	IIA	JCM8130	KL1	L9D	L9	Lbs2	LC355	LC-Ikematsu	LMGS-29188	Lpc10	Lpc-37	Lpl14	Lpl7	Lpp120	Lpp122	Lpp123	Lpp125	Lpp126	Lpp14	Lpp17	Lpp189	Lpp219	Lpp221	Lpp223
Bile tolerans	bsh	1	1	1	1	1	1	1	1	1	1	1	1	1	1	1	1	1	1	2	1	1	1	1	1	1	1	1	1	1	0	1	1	1	1	1	1	1	1	1	2	1	1	1	1	1	1	1	1
[truncated: 27 more columns]

## Sheet: all stress
Feature	275_LPAR	525_LPAR	`8700:2	ATCC25302	ATCC334	B3	CAUH35	CCCB1205	CNCMI-2877	CNCMI-4270	CNCMI-4648	CNCMI-4649	COM0101	DmW_181	DPC2071	DPC4206	DPC4536	DSM20207	DSM20258	DSM5622	DUP13076	EG9	FAM18149	HD1.7	IIA	JCM8130	KL1	L9D	L9	Lbs2	LC355	LC-Ikematsu	LMGS-29188	Lpc10	Lpc-37	Lpl14	Lpl7	Lpp120	Lpp122	Lpp123	Lpp125	Lpp126	Lpp14	Lpp17	Lpp189	Lpp219	Lpp221	Lpp223	Lpp225
Bile tolerans	1	1	1	1	1	1	1	1	1	1	1	1	1	1	1	1	1	1	2	1	1	1	1	1	1	1	1	1	1	0	1	1	1	1	1	1	1	1	1	2	1	1	1	1	1	1	1	1	1
Acid stress	0	0	0	0	0	0	0	0	0	0	0	0	0	0	0	0	0	0	0	0	0	0	0	0	0	0	0	0	0	0	0	0	0	0	0	0	0	0	0	0	0	0	0	0	0	0	0	0	0
Cold stress	0	0	0	0	0	0	0	0	0	0	0	0	0	0	0	0	0	0	0	0	0	0	0	0	0	0	0	0	0	0	0	0	0	0	0	0	0	0	0	0	0	0	0	0	0	0	0	0	0
Dna damage	12	11	10	11	12	10	9	11	12	9	9	8	11	9	12	11	11	11	8	11	11	10	9	11	11	11	11	10	11	7	12	11	11	12	11	11	11	10	10	8	11	6	8	11	11	11	11	11	10
Heat stress	2	2	2	2	2	2	2	2	2	1	3	2	2	2	2	2	2	2	1	2	2	2	2	2	2	2	2	2	2	2	2	2	2	2	2	3	2	2	2	2	2	2	2	2	2	3	2	2	2
Nitrosative stress	9	9	8	9	9	8	8	9	8	7	7	6	9	8	9	9	9	9	7	9	9	8	7	9	9	9	9	8	9	6	9	9	9	9	9	9	9	8	9	6	9	6	6	7	9	9	9	9	8
Osmotic stress	88	97	96	81	82	91	77	91	85	79	74	82	87	89	82	94	94	91	67	81	86	81	78	90	95	81	79	89	91	73	94	90	84	95	95	87	86	77	91	72	84	66	78	91	85	90	89	87	88
Oxidative stress	162	164	159	146	156	166	149	161	154	149	139	134	159	162	155	163	163	152	127	147	160	148	142	157	163	148	148	157	158	135	162	154	151	161	163	155	156	147	147	130	160	101	142	156	155	162	160	162	153
Salt stress	50	51	49	48	49	53	49	54	50	53	46	49	52	54	47	48	48	48	45	48	51	53	43	59	55	48	48	52	54	37	49	55	50	51	49	49	48	49	46	44	48	45	50	57	47	53	50	51	51
Total	324	335	325	298	311	331	295	329	312	299	279	282	321	325	308	328	328	314	257	299	320	303	282	329	336	300	298	319	326	260	329	322	308	331	330	315	313	294	306	264	315	227	287	325	310	329	322	323	313
[truncated: 27 more columns]

## Sheet: Bacteriocins
Run summary
Number of Strains analyzed	75
Number of DNA fragments analyzed	8622
Total bases in all DNA	211302437
Number of AOI's (Areas Of Interest)	191
AOI	start	end	Class	Strains	Peptide structure
CP0023911.194.AOI_01	2375484	2395637	143.2;LSEI_2386 (Class II)	`8700:2	LNSCKAKEHFNLNEEEKEMKQFDEQKMVNMSDEELLGFIGGDSIRDVSPTFNKIRRWFDGLFK
CP0023911.194.AOI_02	2695248	2715467	219.2;Thermophilin_A (Class II)	`8700:2	MQNSQALNLKEMETIVGGYGQGDCLATIAGTAATGVKGGATAGAIATTGPFAGVGALAGAVSGGTLGITAGGLACLVGFALGGE
JVNI010001361.26.AOI_01	4415	14984	143.2;LSEI_2386 (Class II)	275_LPAR	LNEEEKEMKQFDEQKMVNMSDEELLGFIGGDSIRDVSPTFNKIRRWFDGLFK
JVNI010000111.43.AOI_01	0	11653	3.2;Acidocin_8912	275_LPAR	VIALLNVKETVLTEAELSLITGGKNGVATNEWNEFWKGLRQSFGW
JVNI010000031.5.AOI_01	0	6430	51.2;Carnocin_CP52 (Class II)	275_LPAR	MTDKRETLMSMLSKAYANPTIKAEPALRALIETNAKKVDEGDDDKAYVTAVTQLSHDISKYYLIHHAVPEELVAVFNYIKKDVPAADIDAAHYRAQALAAGLIAIPIVWGH
JVNI010001151.62.AOI_01	4340	23241	142.2;LSEI_2163 (Class II)	275_LPAR	MELLNEKELAHVIGGKRKCPKTPFDNTPGAWFAHLILGC
JVNI010000451.66.AOI_01	11612	31846	62.3;enterolysin_A (Class III)	275_LPAR	MSYTINKEFALGANEGSSQVANRLYIILHDVGAESGARANAAYFKNNIAAEVAYTAFVVGDGGQVYQVGEPGYVQWGAGTVANANSPVQIELGHTSDPETFKKDYAVYIELARDMAAKYGIPTSLDAGGAGTPGIKSHLWVTQHIWGDHTDPYGYLAHWGITKEKLAADLANGTTTVDASKSAPAAQSARPQAIVTRNVNVAYGLHLLGVRWLDEVTNFGSGDNGFAGMPNYQHDLLYIKVDHGSVKYRVHTVQSGWLPWVAKGDRNDTVNGCAGNAGEVIDGVQIIFLTPAGESYQQAYYRSQTTQRAGWLGVVCDDGTSLPQYTDTYAGLFGEPLDRLQIGISSINPF
JVDQ010000911.150.AOI_01	1	12310	143.2;LSEI_2386 (Class II)	525_LPAR	LNSCKAKEHFNLNEEEKEMKQFDEQKMVNMSDEELFGFIGGDSIRDVSPTFNKIRRWFDGLFK
JVDQ010000321.151.AOI_01	0	11461	51.2;Carnocin_CP52 (Class II)	525_LPAR	MTDKRETLMSMLSRAYANPTIKAEPALRALIETNAKKVDEGDDDKAYVTAVTQLSHDISKYYLIHHAVPEELVAVFNYIKKDVPAADIDAAHYRAQALAAGLIAIPIVWGH
JVDQ010000161.153.AOI_01	0	11760	142.2;LSEI_2163 (Class II)	525_LPAR	MELLNEKELAHVIGGKRKCPKTPFDNTPGAWFAHLILGC
GG6701541.198.AOI_01	266069	286183	142.2;LSEI_2163 (Class II)	ATCC25302	MELLNEKELAHVIGGKRKCPKTPFDNTPGAWFAHLILGC
GG6701541.198.AOI_02	43172	63244	143.2;LSEI_2386 (Class II)	ATCC25302	LNSCKAKEHFNLNEEEKEMKQFDEQKMVNMSDEELLGFIGGDSIRDVSPTFNKIRRWFDGLFK
GG6701651.205.AOI_01	0	11058	149.1;Butyrivibriocin_AR10	ATCC25302	MLSTVEKLHMTKMEKTVLTIGSFVIAALMVTILFTNIYFIANKLGIHLAPGWYQDMVNYVSAGGSLAGAFSVVAGVTLPAWIVPIATAFGAVSA
CP0004231.211.AOI_01	2144312	2164426	142.2;LSEI_2163 (Class II)	ATCC334	MELLNEKELAHVIGGKRKCPKTPFDNTPGAWFAHLILGC
CP0004231.211.AOI_02	2381234	2401558	143.2;LSEI_2386 (Class II)	ATCC334	LNSCKAKEYFNLNEEEKEMKQFDEQKMVNMSDEELLGFIGGDSIRDVSPTFNKIRRWFDGLFK
NXES010000241.237.AOI_01	1	11095	143.2;LSEI_2386 (Class II)	B3	LNSCKAKEHFNLNEEEKEMKQFDEQKMVNMSDEELLGFIGGDSIRDVSPTFNKIRRWFDGLFK
NXES010000411.254.AOI_01	0	9759	51.2;Carnocin_CP52 (Class II)	B3	MTDKRETLMSMLSKAYSSPTIKAEPELRALIETNAKKVDEGDDDKAYVTAVTQLSHDISKYYLIHHAVPEELVAVFNYIKKDVPAADIDAARYRAQALAAGLVAIPIVWGH
CP0121871.268.AOI_01	2341641	2361791	143.2;LSEI_2386 (Class II)	CAUH35	LNSCKAKEHFNLNEEEKEMKQFDEQKMVNMSDEELLGFIGGDSIRDVSPTFNKIRRxxxxLFK
LGIY010000441.289.AOI_01	698	11656	219.2;Thermophilin_A (Class II)	CCCB1205	MQNSQALNLKEMETIVGGYGQGDCLATIAGTAATGVKGGATAGAIATTGPFAGVGALAGAVSGGTLGITAGGLACLVGFALGGE
LGIY010000241.298.AOI_01	1	10912	143.2;LSEI_2386 (Class II)	CCCB1205	LNSCKAKEYFNLNEEEKEMKQFDEQKMVNMSDEELLGFIGGDSIRDVSPTFNKIRRWFDGLFK
LGIY010000261.312.AOI_01	0	13804	51.2;Carnocin_CP52 (Class II)	CCCB1205	MTDKRETLMSMLSKAYANPTIKAEPALRALIETNAKKVDEGDDEKAYVTAVTQLSHDISKYYLIHHAVPEELVAVFNYIKKDVPAADIDAARYRAQALAAGLVAIPIVWGH
ANLE010003591.399.AOI_01	11048	25046	143.2;LSEI_2386 (Class II)	CNCMI-2877	LNSCKAKEYFNLNEEEKEMKQFDEQKMVNMSDEELLGFIGGDSIRDVSPTFNKIRRWFDGLFK
ANLE010002481.523.AOI_01	10247	20517	51.2;Carnocin_CP52 (Class II)	CNCMI-2877	MTDKRETLMSMLSKAYANPTIKAEPALRALIETNAKKVDEGDDDKAYVTAVTQLSHDISKYYLIHHAVPEELVAVFNYIKKDVPAADIDAAHYRAQALAAGLVAIPIVWGH
ANJX010002351.643.AOI_01	1	14149	143.2;LSEI_2386 (Class II)	CNCMI-4270	LNSCKAKEYFNLNEEEKEMKQFDEQKMVNMSDEELLGFIGGDSIRDVSPTFNKIRRWFDGLFK
ANJX010001041.646.AOI_01	1	4568	142.2;LSEI_2163 (Class II)	CNCMI-4270	MELLNEKELAHVIGGKRKCPKTPFDNTPGAWFAHLILGC
ANJX010004231.725.AOI_01	1	9185	196.2;putative_bacteriocin	CNCMI-4270	LDTAKLQEISGGYSYFGGSNGYSWRDKRGHWHYTVTKGGFETVIGIIGDGWGSAGAPGPGQH
ANJX010003571.801.AOI_01	12329	32506	103.2;garvieacinQ_garQ	CNCMI-4270	VKYFNSLSSQELHLVSGGVKINGSNGYAWTDKHGHWHYTVTKGAVDTVFGIIGNGWGSAGASGRQH
ANKL010003401.1093.AOI_01	0	12927	143.2;LSEI_2386 (Class II)	CNCMI-4648	MKQFDEQKMVNMSDEELLGFIGGDSIRDVSPTFNKIRRWFDGLFK
ANKL010003581.922.AOI_01	0	3219	62.3;enterolysin_A (Class III)	CNCMI-4648	Not available
ANKL010002731.987.AOI_01	0	13955	142.2;LSEI_2163 (Class II)	CNCMI-4648	MELLNEKELAHVIGGKRKCPKTPFDNTPGAWFAHLILGC
ANKH010005211.1384.AOI_01	1	4131	143.2;LSEI_2386 (Class II)	CNCMI-4649	LNSCKAKEYFNLNEEEKEMKQFDEQKMVNMSDEELLGFIGGDSIRDVSPTFNKIRRWFDGLFK
ANKH010001041.1440.AOI_01	1	3113	142.2;LSEI_2163 (Class II)	CNCMI-4649	MELLNEKELAHVIGGKRKCPKTPFDNTPGAWFAHLILGC
ANKH010001051.1478.AOI_01	1	6686	51.2;Carnocin_CP52 (Class II)	CNCMI-4649	MTDKRETLMSMLSKAYANPTIKAEPALRALIETNAKKVDEGDDEKAYVTAVTQLSHDISKYYLIHHAVPEELVAVFNYIKKDVPAADIDAARYRAQALAAGLVAIPIVWGH
BAGT010001281.1561.AOI_01	0	13144	62.3;enterolysin_A (Class III)	COM0101	MSYTINKEFALGANEGSSQVANRLYIILHDVGAESGARANAAYFKNNIAAEIAYTAFVVGDGGQVYQVGEPGYVQWGAGTVANANSPVQIELGHTSDPETFKKDYAVYIELARDMAARYGIPTSLDAGGAGTPGIKSHLWVTQHIWGDHTDPYGYLARWGITKEKLAADLANGTTTVDASKSALAAQSARPQAIVTRNVNVAYGLHLLGIRWLDEVTNFGSGDNGFAGMPNYQHDLLYIKVDHGSVKYRVHTVQSGWLPWVAKGDRNDTVNGCAGNAGEVIDGVQIIFLTPAGESYKQAYYRSQTTQRAGWLGVVCDDGTSLPQYTDTYAGLFGEPLDRLQIGISSINPF
BAGT010001571.1568.AOI_01	18215	38365	143.2;LSEI_2386 (Class II)	COM0101	LNSCKAKEHFNLNEEEKEMKQFDEQKMVNMSDEELLEFIGGDSIRDVSPTFNKIRRWFDGLFK
BAGT010001381.1575.AOI_01	0	5314	63.3;Enterolysin_A (Class III)	COM0101	MYGSRNGADGTADCSGSVSQALKEAGYNISGLPSTVSLGSQLAANGFTRIHVWAGGGDNGWDVSMDDIVLMSWSSAGMAYSGGAGGHVGIIHDDAETFESCDYWTGGQANTAITRHDVTAYINNSISNGLRYYEVWRKGGSTPSAPVQNNTAAVKKVNVTYGLKLKNGGWLDPVTNFGAGDEGFAGLPNHAHDLLYIRVDHGGLQYRVSTLEDGWLDWVYKGDPNDTVNGCAGIVGHTIDKVQMIYLTPAGEPYQQAYYRTQTTARENWLDVCCDDGTSIALYDGWAGMPGEPLDRLQIGIGSVSPF
BAGT010001481.1611.AOI_01	2090	14144	142.2;LSEI_2163 (Class II)	COM0101	MELLNEKELAHVIGGKRKCPKTPFDNTPGAWFAHLILGC
NDXH010000341.1625.AOI_01	59129	72562	219.2;Thermophilin_A (Class II)	DmW_181	MQNSQALSLKEMETIVGGYGQGDCLATIAGTAATGVKGGATAGAIATTGPFAGVGALAGAVSGGTLGITAGGLACLVGFALGGE
NDXH010000711.1677.AOI_01	31501	47341	51.2;Carnocin_CP52 (Class II)	DmW_181	MTDKRETLMSMLSKAYANPTIKAEPALRALIETNAKKVDEGDDDKAYVTAVTQLSHDISKYYLIHHAVPEELVAVFNYIKKDVPAADIDAAHYRAQALAAGLIAIPIVWGH
NCSN010000281.1698.AOI_01	180971	201121	143.2;LSEI_2386 (Class II)	DPC2071	LNSCKAKEYFNLNEEEKEMKQFDEQKMVNMSDEELLGFIGGDSIRDVSPTFNKIRRWFDGLFK
NCSN010000021.1721.AOI_01	7383	27560	103.2;garvieacinQ_garQ	DPC2071	VKYFNSLSSQELHLVSGGVKINGSNGYAWTDKHGHWHYTVTKGAVDTVFGIIGNGWGSAGASGRQH
NCSO010000331.1731.AOI_01	0	10714	51.2;Carnocin_CP52 (Class II)	DPC4206	MTDKRETLMSMLSRAYANPTIKAEPALRALIETNAKKVDEGDDDKAYVTAVTQLSHDISKYYLIHHAVPEELVAVFNYIKKDVPAADIDAAHYRAQALAAGLIAIPIVWGH
NCSO010000061.1750.AOI_01	3740	23872	143.2;LSEI_2386 (Class II)	DPC4206	LNSCKAKEHFNLNEEEKEMKQFDEQKMVNMSDEELFGFIGGDSIRDVSPTFNKIRRWFDGLFK
NCSP010000091.1768.AOI_01	246092	266224	143.2;LSEI_2386 (Class II)	DPC4536	LNSCKAKEHFNLNEEEKEMKQFDEQKMVNMSDEELFGFIGGDSIRDVSPTFNKIRRWFDGLFK
NCSP010000241.1782.AOI_01	30340	50493	51.2;Carnocin_CP52 (Class II)	DPC4536	MTDKRETLMSMLSRAYANPTIKAEPALRALIETNAKKVDEGDDDKAYVTAVTQLSHDISKYYLIHHAVPEELVAVFNYIKKDVPAADIDAAHYRAQALAAGLIAIPIVWGH
JYBD010000071.1789.AOI_01	0	13876	51.2;Carnocin_CP52 (Class II)	DSM20207	MTDKRETLMSMLSKAYANPTIKAEPALRALIETNAKKVDEGDDDKAYVTAVTQLSHDISKYYLIHHAVPEELVAVFNYIKKDVPAADIDAARYRAQALAAGLVAIPIVWGH
JYBD010000301.1798.AOI_01	21986	34202	63.3;Enterolysin_A ( Class III)	DSM20207	MSYTINKEFALGANEGSSQVANRLYIILHDVGAESGARANAAYFKNNIAAEVAYTAFVVGDGGQVYQVGEPGYVQWGAGTVANANSPVQIELGHTSDPETFKKDYAVYIELARDMAAQYGIPTSLDAGGAGTPGIKSHLWVTQHIWGDHTDPYGYLARWGITKEKLAADLANGTTTVDASKSAPAAQSARPQAIVTRNVNVAYGLHLLGVRWLDEVTNFGSGDNGFAGIPNCQHDLLYIKVDHGSVKYRVHTVQSGWLPWVAKGDRNDMVNGCAGNAGEVIDGVQIIFLTPAGEPYQQAYYRSQTTERAGWLGVVCDDGTSLPQYTDTYAGMFGEPLDRLQIGISSISPF
JYBD010000431.1823.AOI_01	1	13099	143.2;LSEI_2386 (Class II)	DSM20207	LNSCKAKEHFNLNEEEKEMKQFDEQKMVNMSDEELLGFIGGDSIRDVSPTFNKIRRWFDGLFK
JYBD010000041.1844.AOI_01	52419	72599	63.3;Enterolysin_A ( Class III)	DSM20207	MSYTINKEFALGANEGSSQVANRLYIILHDVGAESGARANAAYFKNNIAAEIAYTAFVVGDGGQVYQVGEPGYVQWGAGAVANANSPVQIELGHTSDPETFKKDYAVYIELARDMAAQYGIPTSLDAGGAGTPGIKSHLWVTQHIWGDHTDPYGYLARWGITKEKLAADLANGTTTVDASTSAPAAQSTRAQAIVSGNVNVSYGLHLLGGSWLDEVTNFGSGDNGFAGIPNCQHDLLYIKVDHGSVKYRVHTVQSGWLPWVAKGDRNDTVNGCAGNAGEVIDGVQIIFLTPAGEPYQQAYYRSQTTQRTGWLGVVCDDGTSLPQYTDTYAGMFGEPLDRLQIGISSINPF
AZGH010000121.2079.AOI_01	1	11875	142.2;LSEI_2163 (Class II)	DSM5622	MELLNEKELAHVIGGKRKCPKTPFDNTPGAWFAHLILGC
AZGH010000791.2095.AOI_01	0	5429	51.2;Carnocin_CP52 (Class II)	DSM5622	MTDKRETLMSMLSKAYANPTIKAEPALRALIETNAKKVDEGDDDKAYVTAVTQLSHDISKYYLIHHAVPEELVAVFNYIKKDVPAADIDAARYRAQALAAGLVAIPIVWGH
AZGH010000701.2109.AOI_01	1	8062	143.2;LSEI_2386 (Class II)	DSM5622	LNSCKAKEHFNLNEEEKEMKQFDEQKMVNMSDEELLGFIGGDSIRDVSPTFNKIRRWFDGLFK
AZGH010000621.2110.AOI_01	0	11179	149.1;Butyrivibriocin_AR10	DSM5622	MLSTVEKLHMTKMEKTVLTIGSFVIAALMVTILFTNIYFIANKLGIHLAPGWYQDMVNYVSAGGSLAGAFSVVAGVTLPAWIVPIATAFGAVSA
PKQJ010000311.2147.AOI_01	0	12627	63.3;Enterolysin_A (Class III)	DUP13076	MSYTINKEFALGANEGSSQVANRLYIILHDVGAESGARANAAYFKNNIAAEIAYTAFVVGDGGQVYQVGEPGYVQWGAGTVANANSPVQIELGHTSDPETFKKDYAVYIELARDMAARYGIPTSLDAGGAGTPGIKSHLWVTQHIWGDHTDPYGYLARWGITKEKLAADLANGTTTVDASKSALAAQSARPQAIVTRNVNVAYGLHLLGIRWLDEVTNFGSGDNGFAGMPNYQHDLLYIKVDHGSVKYRVHTVQSGWLPWVAKGDRNDTVNGCAGNAGEVIDGVQIIFLTPAGESYKQAYYRSQTTQRAGWLGVVCDDGTSLPQYTDTYAGLFGEPLDRLQIGISSINPF
PKQJ010000141.2148.AOI_01	30135	50249	142.2;LSEI_2163 (Class II)	DUP13076	MELLNEKELAHVIGGKRKCPKTPFDNTPGAWFAHLILGC
PKQJ010000191.2155.AOI_01	18344	38494	143.2;LSEI_2386 (Class II)	DUP13076	LNSCKAKEHFNLNEEEKEMKQFDEQKMVNMSDEELLEFIGGDSIRDVSPTFNKIRRWFDGLFK
PKQJ010000351.2176.AOI_01	0	9733	63.3;Enterolysin_A (Class III)	DUP13076	MYGSRNGADGTADCSGSVSQALKEAGYNISGLPSTVSLGSQLAANGFTRIHVWAGGGDNGWDVSMDDIVLMSWSSAGMAYSGGAGGHVGIIHDDAETFESCDYWTGGQANTAITRHDVTAYINNSISNGLRYYEVWRKGGSTPSAPVQNNTAAVKKVNVTYGLKLKNGGWLDPVTNFGAGDEGFAGLPNHAHDLLYIRVDHGGLQYRVSTLEDGWLDWVYKGDPNDTVNGCAGIVGHTIDKVQMIYLTPAGEPYQQAYYRTQTTARENWLDVCCDDGTSIALYDGWAGMPGEPLDRLQIGIGSVSPF
CP0295471.2183.AOI_01	53861	74083	3.2;Acidocin_8912	EG9	MISSHQKTLTDKELALISGGKTHYPTNAWKSLWKGFWESLRYTDGF
CP0295461.2185.AOI_01	2369118	2389442	51.2;Carnocin_CP52 (Class II)	EG9	MTDKRETLMSMLSKAYANPTIKAEPALRALIETNAKKVDEGDDDKAYVTAVTQLSHDISKYYLIHHAVPEELVAVFNYIKKDVPAADIDAARYRAQALAAGLVAIPIVWGH
CP0295461.2185.AOI_02	1769367	1789637	62.3;enterolysin_A (Class III)	EG9	MSYTINKDFALGANEGSSQVANRLYIILHDVGAESGARANAAYFKNNIAAEVAYTAFVVGDGGQVYQVGEPGYVQWGAGTVANANSPVQIELGHTSDPETFKKDYAVYIELARDMAAKYGIPTSLDAGGAGTPGIKSHLWVTQHIWGDHTDPYGYLARWGITKEKLAADLANGTTTVNPSPSAPAAESLRPQAIVAGNVNATYALHLLGGSWLDEVTNFGSGDNGFAGIPNCQHDLLYIHVDHGSVKYRVHTVKSGWLPWVTKGDRNDLVNGCAGIAGEAIDGVQIIFLTPAGEPYQQAYYRSQTTQRAGWLNVVCDDGTSLPQYTDTYAGMFGEPLDRLQIGISSINPF
CP0172641.2188.AOI_01	41255	61537	149.1;Butyrivibriocin_AR10	FAM18149	MLSTVEKLHMTKMEKTVLTIGSFVIAALMVTILFTNIYFIANKLGIHLAPGWYQDMVNYVSAGGSLAGAFSVVAGVTLPAWIVPIATAFGAVSA
CP0172611.2190.AOI_01	1791581	1811695	142.2;LSEI_2163 (Class II)	FAM18149	MELLNEKELAHVIGGKRKCPKTPFDNTPGAWFAHLILGC
CP0172611.2190.AOI_02	2007920	2028070	143.2;LSEI_2386 (Class II)	FAM18149	LNSCKAKEHFNLNEEEKEMKQFDEQKMVNMSDEELLGFIGGDSIRDVSPTFNKIRRxxxxLFK
CP0172611.2190.AOI_03	467864	488098	62.3;enterolysin_A (Class III)	FAM18149	MSYTINKEFALGANEGSSQVANRLYIILHDVGAESGARANAAYFKNNIAAEIAYTAFVVGDGGQVYQVGEPGYVQWGAGTVANANSPVQIELGHTRDPETFKKDYAVYIELARDMAAQYGIPTSLDAGGAGTPGIKSHLWVTQHIWGDHTDPYGYLARWGITKEKLAADLANGTTTVDASKSAPAAQSARPQAIVTRNVNVAYGLHLLGVRWLDEVTNFGSGDNGFAGMPNYQHDLLYIKVDHGSVKYRVHTVQSGWLPWVAKGDRNDTVNGCAGNAGEVIDGVQIIFLTPAGESYKQAYYRSQTTQRAGWLGVVCDDGTSLPQYTDTYAGIFGEPLDRLQIGISSISPF
CP0172661.2191.AOI_01	1276	21453	196.2;putative_bacteriocin	FAM18149	Not available
CP0255821.2193.AOI_01	2487696	2507849	143.2;LSEI_2386 (Class II)	HD1.7	LNSCKAKEYFNLNEEEKEMKQFDEQKMVNMSDEELLGFIGGDSIRDVSPTFNKIRRWFDGLFK
CP0255821.2193.AOI_02	2824134	2844347	219.2;Thermophilin_A (Class II)	HD1.7	MQNSQALNLKEMETIVGGYGQGDCLATIAGTAATGVKGGATAGAIATTGPFAGVGALAGAVSGGTLGITAGGLACLVGFALGGE
CP0149851.2197.AOI_01	2425364	2445517	143.2;LSEI_2386 (Class II)	IIA	LNSCKAKEYFNLNEEEKEMKQFDEQKMVNMSDEELLGFIGGDSIRDVSPTFNKIRRWFDGLFK
CP0149851.2197.AOI_02	2117543	2137756	219.2;Thermophilin_A (Class II)	IIA	MQNSQALNLKEMETIVGGYGQGDCLATIAGTAATGVKGGATAGAIATTGPFAGVGALAGAVSGGTLGITAGGLACLVGFALGGE
AP0125421.2198.AOI_01	0	11153	149.1;Butyrivibriocin_AR10	JCM8130	MLSTVEKLHMTKMEKTVLTIGSFVIAALMVTILFTNIYFIANKLGIHLAPGWYQDMVNYVSAGGSLAGAFSVVAGVTLPAWIVPIATAFGAVSA
AP0125411.2200.AOI_01	2197160	2217274	142.2;LSEI_2163 (Class II)	JCM8130	MELLNEKELAHVIGGKRKCPKTPFDNTPGAWFAHLILGC
AP0125411.2200.AOI_02	2418794	2438944	143.2;LSEI_2386 (Class II)	JCM8130	LNSCKAKEHFNLNEEEKEMKQFDEQKMVNMSDEELLGFIGGDSIRDVSPTFNKIRRWFDGLFK
CP0139211.2201.AOI_01	218993	239107	142.2;LSEI_2163 (Class II)	KL1	MELLNEKELAHVIGGKRKCPKTPFDNTPGAWFAHLILGC
CP0139211.2201.AOI_02	2870747	2890897	143.2;LSEI_2386 (Class II)	KL1	LNSCKAKEHFNLNEEEKEMKQFDEQKMVNMSDEELLGFIGGDSIRDVSPTFNKIRRWFDGLFK
CP0121481.2202.AOI_01	2501285	2521438	143.2;LSEI_2386 (Class II)	L9	LNSCKAKEYFNLNEEEKEMKQFDEQKMVNMSDEELLGFIGGDSIRDVSPTFNKIRRWFDGLFK
CP0121481.2202.AOI_02	2807966	2828179	219.2;Thermophilin_A (Class II)	L9	MQNSQALNLKEMETIVGGYGQGDCLATIAGTAATGVKGGATAGAIATTGPFAGVGALAGAVSGGTLGITAGGLACLVGFALGGE
MBTZ010001031.2212.AOI_01	57729	74763	219.2;Thermophilin_A (Class II)	L9D	METIVGGYGQGDCLATIAGTAATGVKGGATAGAIATTGPFAGVGALAGAVSGGTLGITAGGLACLVGFALGGE
MBTZ010001351.2219.AOI_01	1	3990	62.3;enterolysin_A (Class III)	L9D	MSYTINKEFALGANEGSSQVANRLYIILHDVGAESGARANAAYFKNNIAAEVAYTAFVVGDGGQVYQVGEPGYVQWGAGTVANANSPVQIELGHTSDPETFKKDYAVYIELARDMAAQYGIPTSLDAGGAGTPGIKSHLWVTQHIWGDHTDPYGYLARWGITKEKLAADLANGTTTVDASTSAPAAKNARPQATVSRNVNVRYGLHLLGGNWLDEVTNFGSGDNGFAGMPNHQHDLLYIKVDHGSVKYRVHTVNSGWLPWVTKGDRNDTVNGCAGIAGEAIDGVQIIFLTPAGESYQQAYYRSQTTQRAGWLGVVCDDGTSLPQYTDTYAGVFGEPLDRLQIGVANGNPY
MBTZ010001281.2252.AOI_01	27971	43563	51.2;Carnocin_CP52 (Class II)	L9D	MTDKRETLMSMLSKAYANPTIKAEPALRVLIETNAKKVDAGDDDKAYVMAVTQLSHDISKYYLIHHAVPEELVAVFNYIKKDVPAADIDAARYRAQALAAGLVAIPIVWGH
NODE_82_length_15502_cov_425758.2444.AOI_01 (JPKN03000269.1)	1	15502	63.3;Enterolysin_A (Class III)	Lbs2	MYGSRNGADGTADCSGSVSQALKEAGYNISGLPSTVSLGSQLAANGFTRIHVWAGGGDNGWDVSMDDIVLMSWSSAGMAYSGGAGGHVGIIHDDAETFESCDYWTGGQANTAITRHDVTAYINNSISNGLRYYEVWRKGGSTPSAPVQNNTAAVKKVNVKYGLKLKNGGWLDPVTNFGAGDEGFAGFPNHAHDLLYIRVDHGGLQYRVSTLEDGWLDWVYKGDPNDTVNGCAGIVGHTIDKVQMIYLTPAGEPYQQAYYRTQTTARENWLDVCCDDGTSIALYDGWAGMPGEPLDRLQIGIGSVSPF
CP0295361.2590.AOI_01	204242	224356	142.2;LSEI_2163 (Class II)	LC355	MELLNEKELAHVIGGKRKCPKTPFDNTPGAWFAHLILGC
CP0295361.2590.AOI_02	439760	460084	143.2;LSEI_2386 (Class II)	LC355	LNSCKAKEHFNLNEEEKEMKQFDEQKMVNMSDEELFGFIGGDSIRDVSPTFNKIRRWFDGLFK
BDIT010000081.2529.AOI_01	106187	126340	143.2;LSEI_2386 (Class II)	LC-Ikematsu	LNSCKAKEYFNLNEEEKEMKQFDEQKMVNMSDEELLGFIGGDSIRDVSPTFNKIRRWFDGLFK
BDIT010000121.2530.AOI_01	66521	85517	219.2;Thermophilin_A (Class II)	LC-Ikematsu	MQNSQALNLKEMETIVGGYGQGDCLATIAGTAATGVKGGATAGAIATTGPFAGVGALAGAVSGGTLGITAGGLACLVGFALGGE
NIGW010000131.2604.AOI_01	57225	77339	142.2;LSEI_2163 (Class II)	LMGS-29188	MELLNEKELAHVIGGKRKCPKTPFDNTPGAWFAHLILGC
NIGW010000261.2612.AOI_01	1	10177	143.2;LSEI_2386 (Class II)	LMGS-29188	MKQFDEQKMVNMSDEELLGFIGGDSIRDVSPTFNKIRRWFDGLFK
NIGW010000191.2618.AOI_01	0	13746	51.2;Carnocin_CP52 (Class II)	LMGS-29188	MTDKRETLMSMLSKAYANPTIKAEPALRALIETNAKKVDEGDDDKAYVTAVTQLSHDISKYYLIHHAVPEELVAVFNYIKKDVPAADIDAAHYRAQALAAGLIAIPIVWGH
CP0296861.2630.AOI_01	2034920	2055073	143.2;LSEI_2386 (Class II)	Lpc10	LNSCKAKEHFNLNEEEKEMKQFDEQKMVNMSDEELLGFIGGDSIRDVSPTFNKIRRWFDGLFK
CP0296861.2630.AOI_02	1713605	1733818	219.2;Thermophilin_A (Class II)	Lpc10	MQNSQALNLKEMETIVGGYGQGDCLATIAGTAATGVKGGATAGAIATTGPFAGVGALAGAVSGGTLGITAGGLACLVGFALGGE
NOKL010000021.2629.AOI_01	1288515	1308668	143.2;LSEI_2386 (Class II)	Lpc-37	LNSCKAKEHFNLNEEEKEMKQFDEQKMVNMSDEELFGFIGGDSIRDVSPTFNKIRRWFDGLFK
ANKB010000091.2661.AOI_01	140	20254	142.2;LSEI_2163 (Class II)	Lpl14	MELLNEKELAHVIGGKRKCPKTPFDNTPGAWFAHLILGC
ANKB010000181.2694.AOI_01	19514	39664	143.2;LSEI_2386 (Class II)	Lpl14	LNSCKAKEYFNLNEEEKEMKQFDEQKMVNMSDEELLGFIGGDSIRDVSPTFNKIRRWFDGLFK
ANKB010000121.2716.AOI_01	54343	69322	103.2;garvieacinQ_garQ	Lpl14	VKYFNSLSSQELHLVSGGVKINGSNGYAWTDKHGHWHYTVTKGAVDTVFGIIGNGWGSAGASGRQH
ANKV010000061.2745.AOI_01	29330	49480	143.2;LSEI_2386 (Class II)	Lpl7	LNSCKAKEYFNLNEEEKEMKQFDEQKMVNMSDEELLGFIGGDSIRDVSPTFNKIRRWFDGLFK
ANKV010000311.2748.AOI_01	1	14977	103.2;garvieacinQ_garQ	Lpl7	VKYFNSLSSQELHLVSGGVKINGSNGYAWTDKHGHWHYTVTKGAVDTVFGIIGNGWGSAGASGRQH
ANKV010000131.2789.AOI_01	63961	84075	142.2;LSEI_2163 (Class II)	Lpl7	MELLNEKELAHVIGGKRKCPKTPFDNTPGAWFAHLILGC
ANMK010001401.2805.AOI_01	0	3621	142.2;LSEI_2163 (Class II)	Lpp120	MELLNEKELAHVIGGKRKCPKTPFDNTPGAWFAHLILGC
ANMK010000511.2916.AOI_01	0	5982	196.2;putative_bacteriocin	Lpp120	LLFSNFGGGAVLLSYKELDTAKLQEISGGYSYFGGSNGYSWRDKRGHWHYTVTKGGFETVIGIIGDGWGSAGAPGPGQH
ANKW010001021.2937.AOI_01	0	4874	142.2;LSEI_2163 (Class II)	Lpp122	MELLNEKELAHVIGGKRKCPKTPFDNTPGAWFAHLILGC
ANKW010000211.2978.AOI_01	14039	34273	62.3;enterolysin_A (Class III)	Lpp122	MSYTINKEFALGANEGSSQVANRLYIILHDVGAESGARANAAYFKNNIAAEVAYTAFVVGDGGQVYQVGEPGYVQWGAGTVANANSPVQIELGHTSDPETFKKDYAVYIELARDMAAKYGIPTSLDAGGAGTPGIKSHLWVTQHIWGDHTDPYGYLARWGITKEKLAADLANGTTTVDASKSAPAAQSARPQAIVTRNVNVAYGLHLLGVRWLDEVTNFGSGDNGFAGMPNYQHDLLYIKVDHGSVKYRVHTVQSGWLPWVAKGDRNDTVNGCAGNAGEVIDGVQIIFLTPAGESYKQAYYRSQTTQRAGWLGVVCDDGTSLPQYTDTYAGIFGEPLDRLQIGISSISPF
ANKW010001031.2979.AOI_01	0	4667	3.2;Acidocin_8912	Lpp122	MISSHQKTLTDKELALISGGKTHYPTNAWKSLWKGFWESLRYTDGF
ANKW010000391.3005.AOI_01	9071	20562	51.2;Carnocin_CP52 (Class II)	Lpp122	MTDKRETLMSMLSKAYANPTIKAEPALRALIETNAKKVDEGDDDKAYVTAVTQLSHDISKYYLIHHAVPEELVAVFNYIKKDVPAADIDAARYRAQALAAGLVAIPIVWGH
ANKW010000501.3028.AOI_01	3445	15433	143.2;LSEI_2386 (Class II)	Lpp122	LNSCKAKEHFNLNEEEKEMKQFDEQKMVNMSDEELLGFIGGDSIRDVSPTFNKIRRWFDGLFK
ANJW010003161.3199.AOI_01	1	3010	143.2;LSEI_2386 (Class II)	Lpp123	LNSCKAKEYFNLNEEEKEMKQFDEQKMVNMSDEELLGFIGGDSIRDVSPTFNKIRRWFDGLFK
ANJW010002641.3258.AOI_01	0	10172	51.2;Carnocin_CP52 (Class II)	Lpp123	MTDKRETLMSMLSKAYANPTIKAEPALRALIETNAKKVDEGDDEKAYVTAVTQLSHDISKYYLIHHAVPEELVAVFNYIKKDVPAADIDAARYRAQALAAGLVAIPIVWGH
ANKM010000421.3338.AOI_01	15311	26420	143.2;LSEI_2386 (Class II)	Lpp125	LNSCKAKEHFNLNEEEKEMKQFDEQKMVNMSDEELLEFIGGDSIRDVSPTFNKIRRWFDGLFK
ANKM010001161.3357.AOI_01	1	6060	63.3;Enterolysin_A (Class III)	Lpp125	MSFDIDKTIAFLKSKIGHVTYSMYGSRNFSDGTCDCSGAVYTGLVQGGFAPMSYIPSTETLHAWLIGNGCQLIAENTEWQMQKGDIVIWGRKGYSAGAGGHTGICIDGQNWLECTAWRDLGETIQNHDARWAMNDQPYFYVYRYTGPTNSQPVQASNVSISAPKANVSYGLHLLGGSWLDEVTNFGSGDNGFAGMPNHQHDLLYICVDHGSVKYRVHTVQSGWLPWVAKGDRNDTVNGCAGIAGEAIDGVQIIFLTPAGEPYQQAYYRSQTTQRAGWLGVVCDDGTSLPQYTDTYAGMFGEPLDRLQIGISSINPF
ANKC010007421.3484.AOI_01	1	3858	97.2;Enterocin_X_chain_beta	Lpp126	MYTMTNLKDKELSQITGGFAFVIPVAAILGFLASDAWSHADEIAGGATSGWSLADKSHSL
ANKC010000251.3544.AOI_01	0	3925	63.3;Enterolysin_A (Class III)	Lpp126	MSYIINKEFALGANEGSSQVANRLYIILHDVGAESGARANAAYFKNNIAAEIAYTAFVVGDGGQVYQVGEPGYVQWGAGTVANANSPVQIELGHTSDPETFKKDYAVYIELARDMAAQYGIPTSLDAGGSGTPGIKSHLWVTQHIWGDHTDPYGYLARWGITKEKLAADLANGTTTVDASKSAPATQSKRVQANVASNVNVSYGLHLLGGSWLNEVTNFGSGDNGFAGLPNHQHDLLYIRVDHGSVKYRVHTVQSGWLPWVTKGDRNDTVNGCAGIAGEAIDGVQIIFLTPAGEPYQQAYYRSQTTQRAGWLGVVCDDGTSLPQYTDTYAGMFGEPLDRLQIGVANGNPY
ANJZ010003951.3704.AOI_01	0	8287	142.2;LSEI_2163 (Class II)	Lpp14	MELLNEKELAHVIGGKRKCPKTPFDNTPGAWFAHLILGC
ANJZ010003961.3713.AOI_01	1	18391	143.2;LSEI_2386 (Class II)	Lpp14	LNSCKAKEHFNLNEEEKEMKQFDEQKMVNMSDEELLGFIGGDSIRDVSPTFNKIRRWFDGLFK
ANJZ010003461.3852.AOI_01	0	4722	63.3;Enterolysin_A (Class III)	Lpp14	MAQLLSIVPDAPAAQSARPQATASGNVNATYALHLLGGSWLDEVTNFGSGDNGFAGMPNYQHDLLYIKVDHGSVKYRVHTVQSGWLPWVAKGDRNDTVNGCAGNAGEVIDGVQIIFLTPAGESYQQAYYRSQTTQRAGWLGVVCDDGTSLPQYTDTYAGIFGEPLDRLQIGISSVSPF
ANMH010000671.4041.AOI_01	9767	20268	51.2;Carnocin_CP52 (Class II)	Lpp17	MTDKRETLMSMLSKAYSSPTIKAEPELRALIETNAKKVDEGDDDKAYVTAVTQLSHDISKYYLIHHAVPEELVAVFNYIKKDVPAADIDAARYRAQALAAGLVAIPIVWGH
ANMH010000051.4048.AOI_01	1	11998	143.2;LSEI_2386 (Class II)	Lpp17	LNSCKAKEHFNLNEEEKEMKQFDEQKMVNMSDEELLGFIGGDSIRDVSPTFNKIRRWFDGLFK
ANJY010000201.4245.AOI_01	13298	28004	143.2;LSEI_2386 (Class II)	Lpp189	LNSCKAKEHFNLNEEEKEMKQFDEQKMVNMSDEELLEFIGGDSIRDVSPTFNKIRRWFDGLFK
ANJS010000121.4317.AOI_01	0	15415	63.3;Enterolysin_A (Class III)	Lpp219	MSYTINKEFALGANEGSSQVANRLYIILHDVGAESGARANAAYFKNNIAAEIAYTAFVVGDGGQVYQVGEPGYVQWGAGTVANANSPVQIELGHTSDPETFKKDYAVYIELARDMAARYGIPTSLDAGGAGTPGIKSHLWVTQHIWGDHTDPYGYLDRWGITKDKLAADLANGTTTVDASKSAPAAQSARPQAIVTRNVNVSYGLHLLGVRWLDEVTNFGSGDNGFAGIPNCQHDLLYIRVDHGSVKYRVHTVQSGWLDWVTKGDRNDTVNGCAGIAGEVIDGVQIIFITPAGESYKQAYYRSQTTQRAGWLGVVCDDGTSLPQYTDTYAGMFGEPLDRLQIGISSNNPF
ANJS010000361.4322.AOI_01	0	12105	51.2;Carnocin_CP52 (Class II)	Lpp219	MTDKRETLMSMLSRAYANPTIKAEPALRALIETNAKKVDEGDDDKAYVTAVTQLSHDISKYYLIHHAVPEELVAVFNYIKKDVPAADIDAAHYRAQALAAGLIAIPIVWGH
ANJS010000111.4355.AOI_01	43214	54257	143.2;LSEI_2386 (Class II)	Lpp219	LNSCKAKEHFNLNEEEKEMKQFDEQKMVNMSDEELFGFIGGDSIRDVSPTFNKIRRWFDGLFK
ANJS010000161.4356.AOI_01	23699	38186	63.3;Enterolysin_A (Class III)	Lpp219	MSYTIDKEFALGANEGSSQVANRIYIILHDVGAESGARANAAYFKNNIAAEIAYTAFVVGDGGQVYQVGEPGYVQWGAGTVANANSPVQIELGHTSDPKTFKKDYAVYIELARDMAAQYGIPTSLDAGGAGTPGIKSHLWVTQHIWGDHTDPYGYLARWGITKEKLAADLANGTTTVDASTSAPATQSARSHATVSGNVNVKYGLHLLGGSWLEEVTNFGSGDNGFAGMPNRQHDLLYIRVDHGSVKYRVHTVQSGWLDWVTKGDRNDTVNGCAGIVGEAIDGVQIIFLTPNGEPYQQAYYRSQTTQRAGWLGVVCDDGTSLPQYTDTYAGMFGEPLDRLQIGISSISPF
ANJS010000571.4383.AOI_01	4920	16344	142.2;LSEI_2163 (Class II)	Lpp219	MELLNEKELAHVIGGKRKCPKTPFDNTPGAWFAHLILGC
ANMI010000751.4440.AOI_01	9478	22981	63.3;Enterolysin_A (Class III)	Lpp22	MSYTINKEFALGANEGSSQVANRLYIILHDVGAESGARANAAYFKNNIAAEVAYTAFVVGDGGQVYQVGEPGYVQWGAGTVANANSPVQIELGHTSDPETFKKDYAVYIELARDMAAQYGIPTSLDAGGAGTPGIKSHLWVTQHIWGDHTDPYGYLARWGISKEKLAADLANGTTTVDASKSAPAAQRARPQAAVSGNVNVSYGLHLLGVRWLDEVTNFGSGDNGFAGLPNYQHDLLYITVDHGSVKYRVHTVQSGWLPWVTKGDRNDTVNGCAGIAGEAIDGVQIIFLTPAGEPYQQAYYRSQTTQRAGWLGVVCDDGTSLPQYTDTYAGVFGEPLDRLQIGVANGNPY
ANMI010000631.4466.AOI_01	1	4434	51.2;Carnocin_CP52 (Class II)	Lpp22	MTDKRETLMSMLSKAYANPTIKAEPALRALIETNAKKVDEGDDDKAYVTAVTQLSHDISKYYLIHHAVPEELVAVFNYIKKDVPAADIDAARYRAQALAAGLVAIPIVWGH
ANMI010000601.4485.AOI_01	4497	15090	143.2;LSEI_2386 (Class II)	Lpp22	LNSCKAKEHFNLNEEEKEMKQFDEQKMVNMSDEELLGFIGGDSIRDVSPTFNKIRRxxxxLFK
ANKF010000531.4575.AOI_01	5960	18068	51.2;Carnocin_CP52 (Class II)	Lpp221	MTDKRETLMSMLSRAYANPTIKAEPALRALIETNAKKVDEGDDDKAYVTAVTQLSHDISKYYLIHHAVPEELVAVFNYIKKDVPAADIDAAHYRAQALAAGLIAIPIVWGH
ANKF010000061.4602.AOI_01	44904	56403	142.2;LSEI_2163 (Class II)	Lpp221	MELLNEKELAHVIGGKRKCPKTPFDNTPGAWFAHLILGC
ANKF010000621.4633.AOI_01	1	12205	143.2;LSEI_2386 (Class II)	Lpp221	LNSCKAKEHFNLNEEEKEMKQFDEQKMVNMSDEELFGFIGGDSIRDVSPTFNKIRRWFDGLFK
ANML010001051.4760.AOI_01	13289	33439	143.2;LSEI_2386 (Class II)	Lpp223	LNSCKAKEHFNLNEEEKEMKQFDEQKMVNMSDEELLEFIGGDSIRDVSPTFNKIRRWFDGLFK
ANML010000851.4764.AOI_01	0	7967	63.3;Enterolysin_A (Class III)	Lpp223	MSYTINKEFALGANEGSSQVANRLYIILHDVGAESGARANAAYFKNNIAAEIAYTAFVVGDGGQVYQVGEPGYVQWGAGTVANANSPVQIELGHTSDPETFKKDYAVYIELARDMAARYGIPTSLDAGGAGTPGIKSHLWVTQHIWGDHTDPYGYLARWGITKEKLAADLANGTTTVDASKSALAAQSARPQAIVTRNVNVAYGLHLLGIRWLDEVTNFGSGDNGFAGMPNYQHDLLYIKVDHGSVKYRVHTVQSGWLPWVAKGDRNDTVNGCAGNAGEVIDGVQIIFLTPAGESYKQAYYRSQTTQRAGWLGVVCDDGTSLPQYTDTYAGLFGEPLDRLQIGISSINPF
ANML010000521.4776.AOI_01	2111	22225	142.2;LSEI_2163 (Class II)	Lpp223	MELLNEKELAHVIGGKRKCPKTPFDNTPGAWFAHLILGC
ANML010001641.4801.AOI_01	1	13016	63.3;Enterolysin_A (Class III)	Lpp223	MYGSRNGADGTADCSGSVSQALKEAGYNISGLPSTVSLGSQLAANGFTRIHVWAGGGDNGWDVSMDDIVLMSWSSAGMAYSGGAGGHVGIIHDDAETFESCDYWTGGQANTAITRHDVTAYINNSISNGLRYYEVWRKGGSTPSAPVQNNTAAVKKVNVTYGLKLKNGGWLDPVTNFGAGDEGFAGLPNHAHDLLYIRVDHGGLQYRVSTLEDGWLDWVYKGDPNDTVNGCAGIVGHTIDKVQMIYLTPAGEPYQQAYYRTQTTARENWLDVCCDDGTSIALYDGWAGMPGEPLDRLQIGIGSVSPF
ANMM010000161.4848.AOI_01	12374	32527	143.2;LSEI_2386 (Class II)	Lpp225	LHEGKKEMKHLDEQKMVSMSDKELSGFIGGDGFIREVSPTFNNIRRWFDGLFK
ANMM010000111.4880.AOI_01	101582	112895	142.2;LSEI_2163 (Class II)	Lpp225	MELLNEKELAHVIGGKRKCPKTPFDNTPGAWFAHLILGC
ANMM010000051.4881.AOI_01	52910	73144	63.3;Enterolysin_A (Class III)	Lpp225	MSYTINKEFALGANEGSSQVANRLYIILHDVGAESGARANAAYFKNNIAAEVAYTAFVVGDGGQVYQVGEPGYVQWGAGTVANANSPVQIELGHTSDPETFKKDYAVYIELARDMAAQYGIPTSLDAGGAGTPGIKSHLWVTQHIWGDHTDPYGYLARWGITKEKLAADLANGTTTVDASTSAPAAQSARPQAIASGNVNVSYGLHLLGGSWLDEVTNFGSGDNGFAGMPNHQHDLLYIRVDHGSVKYRVHTVQSGWLDWVTKGDRNDTVNGCAGIAGEAIDGVQIIFITPAGEPYQQAYYRSQTTQRAGWLGVVCDDGTSLPQYTDTYAGMFGEPLDRLQIGISSVSPF
ANMN010001071.4910.AOI_01	11018	31288	63.3;Enterolysin_A (Class III)	Lpp226	MSYTINKEFALGANEGSSQVANRIYIILHDVGAESGARANAAYFKNNIAAEIAYTAFVVGDGGQVYQVGEPGYVQWGAGTVANANSPVQIELGHTSDPETFKKDYAVYIELARDMAAQYGIPTSLDAGGAGTPGIKSHLWVTQHIWGDHTDPYGYLARWGITKEKLAADLANGTTTVNPSPSAPAAESLRPQAIVAGNVNATYALHLLGGSWLDEVTNFGSGDNGFAGMPNHQHDLLYIRVDHGSVKYRVHTVQSGWLDWVTKGDRNDTVNGCAGIAGEAIDGVQIIFLTPAGEPYQQAYYRSQTTQRAGWLGVVCDDGTSLPQYTDTYAGMFGEPLDRLQIGISSISPF
ANMN010000791.4935.AOI_01	7937	28087	143.2;LSEI_2386 (Class II)	Lpp226	LNSCKAKEHFNLNEEEKEMKQFDEQKMVNMSDEELLEFIGGDSIRDVSPTFNKIRRWFDGLFK
ANKK010004431.5083.AOI_01	0	9899	51.2;Carnocin_CP52 (Class II)	Lpp227	MTDKRETLMSMLSRAYANPTIKAEPALRALIETNAKKVDEGDDDKAYVTAVTQLSHDISKYYLIHHAVPEELVAVFNYIKKDVPAADIDAAHYRAQALAAGLIAIPIVWGH
ANKK010005411.5246.AOI_01	0	9500	142.2;LSEI_2163 (Class II)	Lpp227	MELLNEKELAHVIGGKRKCPKTPFDNTPGAWFAHLILGC
ANKA010000571.5339.AOI_01	503	15207	143.2;LSEI_2386 (Class II)	Lpp228	LNSCKAKEHFNLNEEEKEMKQFDEQKMVNMSDEELLEFIGGDSIRDVSPTFNKIRRWFDGLFK
ANJT010003151.5439.AOI_01	0	11915	3.2;Acidocin_8912	Lpp229	MISSHQKTLTDKELALISGGKTHYPTNAWKSLWKGFWESLRYTDGF
ANJT010002991.5442.AOI_01	0	17425	143.2;LSEI_2386 (Class II)	Lpp229	LNSCKAKEHFNLNEEEKEMKQFDEQKMVNMSDEELLEFIGGDSIRDVSPTFNKIRRWFDGLFK
ANJT010000651.5543.AOI_01	0	7066	62.3;enterolysin_A (Class III)	Lpp229	Not available
ANKY010000221.5670.AOI_01	2574	22793	219.2;Thermophilin_A (Class II)	Lpp230	MQNSQALNLKEMETIVGGYGQGDCLATIAGTAATGVKGGATAGAIATTGPFAGVGALAGAVSGGTLGITAGGLACLVGFALGGE
ANKY010000181.5680.AOI_01	10826	30979	143.2;LSEI_2386 (Class II)	Lpp230	LHEGEKEMKHLDEQKMVSMSDKELSGFIGGDGFIREVSPTFNNIRRWFDGLFK
ANKG010000951.5785.AOI_01	0	11336	63.3;Enterolysin_A (Class III)	Lpp37	MSYTINKEFALGANEGSSQVANRLYIILHDVGAESGARANAAYFKNNIAAEIAYTAFVVGDGGQVYQVGEPGYVQWGAGTVANANSPVQIELGHTSDPETFKKDYAVYIELARDMAARYGIPTSLDAGGAGTPGIKSHLWVTQHIWGDHTDPYGYLARWGITKEKLAADLANGTTTVDASKSALAAQSARPQAIVTRNVNVAYGLHLLGIRWLDEVTNFGSGDNGFAGMPNYQHDLLYIKVDHGSVKYRVHTVQSGWLPWVAKGDRNDTVNGCAGNAGEVIDGVQIIFLTPAGESYKQAYYRSQTTQRAGWLGVVCDDGTSLPQYTDTYAGLFGEPLDRLQIGISSINPF
ANKG010001291.5865.AOI_01	1	7951	63.3;Enterolysin_A (Class III)	Lpp37	MYGSRNGADGTADCSGSVSQALKEAGYNISGLPSTVSLGSQLAANGFTRIHVWAGGGDNGWDVSMDDIVLMSWSSAGMAYSGGAGGHVGIIHDDAETFESCDYWTGGQANTAITRHDVTAYINNSISNGLRYYEVWRKGGSTPSAPVQNNTAAVKKVNVTYGLKLKNGGWLDPVTNFGAGDEGFAGLPNHAHDLLYIRVDHGGLQYRVSTLEDGWLDWVYKGDPNDTVNGCAGIVGHTIDKVQMIYLTPAGEPYQQAYYRTQTTARENWLDVCCDDGTSIALYDGWAGMPGEPLDRLQIGIGSVSPF
ANKG010001231.5885.AOI_01	1	8477	142.2;LSEI_2163 (Class II)	Lpp37	MELLNEKELAHVIGGKRKCPKTPFDNTPGAWFAHLILGC
ANKG010000121.5945.AOI_01	9311	29461	143.2;LSEI_2386 (Class II)	Lpp37	LNSCKAKEHFNLNEEEKEMKQFDEQKMVNMSDEELLEFIGGDSIRDVSPTFNKIRRWFDGLFK
ANKE010000331.5974.AOI_01	0	10886	149.1;Butyrivibriocin_AR10	Lpp41	MTKMEKTVLTIGSFVIAALMVTILFTNIYFIANKLGIHLAPGWYQDMVNYVSAGGSLAGAFSVVAGVTLPAWIVPIATAFGAVSA
ANKE010000171.6021.AOI_01	1	5744	142.2;LSEI_2163 (Class II)	Lpp41	MELLNEKELAHVIGGKRKCPKTPFDNTPGAWFAHLILGC
ANKI010000401.6354.AOI_01	11309	22018	219.2;Thermophilin_A (Class II)	Lpp43	MQNSQALNLKEMETIVGGYGQGDCLATIAGTAATGVKGGATAGAIATTGPFAGVGALAGAVSGGTLGITAGGLACLVGFALGGE
ANKI010000331.6418.AOI_01	0	10757	63.3;Enterolysin_A (Class III)	Lpp43	MYGSRNGADGTADCSGSVSQALKEAGYNISGLPSTVSLGSQLAANGFTRIHVWAGGGDNGWDVSMDDIVLMSWSSAGMAYSGGAGGHVGIIHDDAETFESCDYWTGGQANTAITRHDVTAYINNSISNGLRYYEVWRKGGSTPSAPVQNNTAAVKKVNVKYGLKLKNGGWLDPVTNFGAGDEGFAGFPNHAHDLLYIRVDHGGLQYRVSTLEDGWLDWVYKGDPNDTVNGCAGIVGHTIDKVQMIYLTPAGEPYQQAYYRTQTTARENWLDVCCDDGTSIALYDGWAGMPGEPLDRLQIGIGSVSPF
ANKI010000241.6423.AOI_01	6840	26993	143.2;LSEI_2386 (Class II)	Lpp43	LNSCKAKEYFNLNEEEKEMKQFDEQKMVNMSDEELLGFIGGDSIRDVSPTFNKIRRWFDGLFK
ANMJ010000561.6444.AOI_01	25226	42088	51.2;Carnocin_CP52 (Class II)	Lpp46	MTDKRETLMSMLSKAYANPTIKAEPALRALIETNAKKVDEGDDDKAYVTAVTQLSHDISKYYLIHHAVPEELVAVFNYIKKDVPAADIDAAHYRAQALAAGLIAIPIVWGH
ANMJ010000081.6474.AOI_01	52286	72511	219.2;Thermophilin_A (Class II)	Lpp46	MQNSQALSLKEMETIVGGYGQGDCLATIAGTAATGVKGGATAGAIATTGPFAGVGALAGAVSGGTLGITAGGLACLVGFALGGE
ANKJ010000131.6815.AOI_01	21331	41481	143.2;LSEI_2386 (Class II)	Lpp49	LNSCKAKEHFNLNEEEKEMKQFDEQKMVNMSDEELLEFIGGDSIRDVSPTFNKIRRWFDGLFK
ANJV010001801.6989.AOI_01	1	5265	51.2;Carnocin_CP52 (Class II)	Lpp7	MTDKRETLMSMLSKAYANPTIKAEPALRALIETNAKKVDEGDDDKAYVTAVTQLSHDISKYYLIHHAVPEELVAVFNYIKKDVPAADIDAARYRAQALAAGLVAIPIVWGH
ANJV010000191.7052.AOI_01	8814	19209	142.2;LSEI_2163 (Class II)	Lpp7	MELLNEKELAHVIGGKRKCPKTPFDNTPGAWFAHLILGC
ANJV010001531.7157.AOI_01	0	6359	97.2;Enterocin_X_chain_beta	Lpp7	MCTMTNLEDKELSQITGGFAFVIPVAAILGFLASDAWSHADEIASGAKTGWEIANKYKIY
ANKD010000071.7469.AOI_01	0	3256	97.2;Enterocin_X_chain_beta	Lpp71	MCTMTNLEDKELSQITGGFAFVIPVAAILGFLASDAWSHADEIASGAKTGWEIANKYKIY
ANKD010000511.7484.AOI_01	0	7320	142.2;LSEI_2163 (Class II)	Lpp71	MELLNEKELAHVIGGKRKCPKTPFDNTPGAWFAHLILGC
ANKD010002341.7609.AOI_01	0	6641	51.2;Carnocin_CP52 (Class II)	Lpp71	MTDKRETLMSMLSKAYANPTIKAEPALRALIETNAKKVDEGDDDKAYVTAVTQLSHDISKYYLIHHAVPEELVAVFNYIKKDVPAADIDAARYRAQALAAGLVAIPIVWGH
ANKD010006381.7653.AOI_01	0	3138	62.3;enterolysin_A (Class III)	Lpp71	MSFDIDKTIAFLKSKIGHVTYSMYGSRNFSDGTCDCSGAVYTGLVQGGFAPMSYIPSTETLHAWLIGNGCQLIAENTEWQMQKGDIVIWGRKGYSAGAGGHTGICIDGQNWLECTAWRDLGETIQNHDARWAMNDQPYFYVYRYTGTTNSQPVQASNVSIIAPKANVSYGLHLLGGSWLDEVTNFGSGDNGFAGLPNHQHDLLYIRVDHGSVKYRVHTVKSGWLPWVTKGDRNDTVNGCAGIAGEAIDGVQIIFLTPAGEPYKQAYYRSQTTQRTGWLGVVCDDGTSLPQYTDTYAGMFGEPLDRLQIGVANGNPY
ANJU010000621.7826.AOI_01	3676	15796	143.2;LSEI_2386 (Class II)	Lpp74	LNSCKAKEHFNLNEEEKEMKQFDEQKMVNMSDEELFGFIGGDSIRDVSPTFNKIRRWFDGLFK
ANJU010000261.7834.AOI_01	22271	32589	51.2;Carnocin_CP52 (Class II)	Lpp74	MTDKRETLMSMLSRAYANPTIKAEPALRALIETNAKKVDEGDDDKAYVTAVTQLSHDISKYYLIHHAVPEELVAVFNYIKKDVPAADIDAAHYRAQALAAGLIAIPIVWGH
CP0071221.7866.AOI_01	576902	597016	142.2;LSEI_2163 (Class II)	N1115	MELLNEKELAHVIGGKRKCPKTPFDNTPGAWFAHLILGC
CP0071221.7866.AOI_02	2312021	2332171	143.2;LSEI_2386 (Class II)	N1115	LNSCKAKEHFNLNEEEKEMKQFDEQKMVNMSDEELLGFIGGDSIRDVSPTFNKIRRWFDGLFK
BAYM010000081.7879.AOI_01	57620	68358	51.2;Carnocin_CP52 (Class II)	NRIC0644	MTDKRETLMSMLSKAYANPTIKAEPALRALIETNAKKVDEGDDDKAYVTAVTQLSHDISKYYLIHHAVPEELVAVFNYIKKDVPAADIDAAHYRAQALAAGLIAIPIVWGH
BAYM010000091.7908.AOI_01	1	13468	143.2;LSEI_2386 (Class II)	NRIC0644	LNSCKAKEYFNLNEEEKEMKQFDEQKMVNMSDEELLGFIGGDSIRDVSPTFNKIRRWFDGLFK
BAYN010000471.7972.AOI_01	40432	53137	143.2;LSEI_2386 (Class II)	NRIC1917	LNSCKAKEYFNLNEEEKEMKQFDEQKMVNMSDEELLGFIGGDSIRDVSPTFNKIRRWFDGLFK
BAYN010000491.8030.AOI_01	0	10653	62.3;enterolysin_A (Class III)	NRIC1917	MTDKRETLMSMLSKAYANPTIKAEPALRALIETNAKKVDEGDDDKAYVTAVTQLSHDISKYYLIHHAVPEELVAVFNYIKKDVPAADIDAAHYRAQALAAGLIAIPIVWGH
BAYO010003751.8095.AOI_01	1	12670	143.2;LSEI_2386 (Class II)	NRIC1981	LNSCKAKEHFNLNEEEKEMKQFDEQKMVNMSDEELLGFIGGDSIRDVSPTFNKIRRWFDGLFK
BAYO010001961.8108.AOI_01	6512	20879	62.3;enterolysin_A (Class III)	NRIC1981	MSFDIDKTIAFLKSKIGHVTYSMYGSRNFSDGTCDCSGAVYTGLVQGGFAPMSYIPSTETLHAWLIGNGCQLIAENTEWQMQKGDIVIWGRKGYSAGAGGHTGICIDGQNWLECTAWRDLGETIQNHDARWAMNDQPYFYVYRYTGTTNSQPVPASNVSVSAPKVNVSYGLHLLGVRWLDEVTNFGSGDNGFAGMPNYQHDLLYIKVDRGSVKYRVHTVQSGWLPWVAKGDRNDTVNGCAGNAGEVIDGVQIIFLTPAGEPYKQAYYRSQTTQRAGWLGVVCDDGTSLPQYTDTYAGMFGEPLDRLQIGISSISPF
BAYO010002541.8124.AOI_01	0	14137	142.2;LSEI_2163 (Class II)	NRIC1981	MELLNEKELAHVIGGKRKCPKTPFDNTPGAWFAHLILGC
BAYO010003741.8234.AOI_01	1	11362	51.2;Carnocin_CP52 (Class II)	NRIC1981	MTDKRETLMSMLSKAYANPTIKAEPALRALIETNAKKVDEGDDDKAYVTAVTQLSHDISKYYLIHHAVPEELVAVFNYIKKDVPAADIDAAHYRAQALAAGLIAIPIVWGH
NPOB010001181.8282.AOI_01	0	11043	51.2;Carnocin_CP52 (Class II)	NTU101	MTDKRETLMSMLSKAHANPTIKAEPALRALIETNAKKVDEGDDDKAYVTAVTQLSHDISKYYLIHHAVPEELVAVFNYIKKDVPAADIDAAHYRAQALAAGLIAIPIVWGH
NPOB010001161.8328.AOI_01	0	6623	143.2;LSEI_2386 (Class II)	NTU101	LNSCKAKEHFNLNEEEKEMKQFDEQKMVNMSDEELLGFIGGDSIRDVSPTFNKIRRWFDGLFK
MKFZ010000591.8366.AOI_01	0	4556	97.2;Enterocin_X_chain_beta	RI-194	MHRIKNDDLQQMIEGMTWRKFLTMLILGLIAIDAWSHTDQIIAGFLKGWQGV
MKFZ010000351.8407.AOI_01	0	10305	51.2;Carnocin_CP52 (Class II)	RI-194	MTDKRETLMSMLSKAYANPTIKAEPALRALIETNAKKVDEGDDDKAYVTAVTQLSHDISKYYLIHHAVPEELVAVFNYDGFTIQVQQTSQIEKTHRLSPCKM
MKFZ010000401.8431.AOI_01	53166	64380	142.2;LSEI_2163 (Class II)	RI-194	MELLNEKELAHVIGGKRKCPKTPFDNTPGAWFAHLILGC
MKFZ010000211.8437.AOI_01	0	5263	143.2;LSEI_2386 (Class II)	RI-194	LNSCKAKEHFNLNEEEKEMKQFDEQKMVNMSDEELLGFIGGDSIRDVSPTFNKIRRWFDGLFK
MKGA010001161.8492.AOI_01	0	4553	97.2;Enterocin_X_chain_beta	RI-195	MHRIKNDDLQQMIEGMTWRKFLTMLILGLIAIDAWSHTDQIIAGFLKGWQGV
MKGA010000091.8508.AOI_01	0	10303	51.2;Carnocin_CP52 (Class II)	RI-195	MTDKRETLMSMLSKAYANPTIKAEPALRALIETNAKKVDEGDDDKAYVTAVTQLSHDISKYYLIHHAVPEELVAVFNYDGFTIQVQQTSQIEKTHRLSPCK
MKGA010000971.8527.AOI_01	0	5261	143.2;LSEI_2386 (Class II)	RI-195	LNSCKAKEHFNLNEEEKEMKQFDEQKMVNMSDEELLGFIGGDSIRDVSPTFNKIRRWFDGLFK
MKGA010000151.8554.AOI_01	1	11116	142.2;LSEI_2163 (Class II)	RI-195	MELLNEKELAHVIGGKRKCPKTPFDNTPGAWFAHLILGC
MKFY010000241.8576.AOI_01	157529	168366	219.2;Thermophilin_A (Class II)	RI-210	MQNSQALNLKEMETIVGGYGQGDCLATIAGTAATGVKGGATAGAIATTGPFAGVGALAGAVSGGTLGITAGGLACLVGFALGGE
MKFY010000021.8581.AOI_01	0	10770	62.3;enterolysin_A (Class III)	RI-210	MYGSRNGADGTADCSGSVSQALKEAGYNISGLPSTVSLGSQLAANGFTRIHVWAGGGDNGWDVSMDDIVLMSWSSAGMAYSGGAGGHVGIIHDDAETFESCDYWTGGQANTAITRHDVTAYINNSISNGLRYYEVWRKGGSTPSAPVQNNTAAVKKVNVKYGLKLKNGGWLDPVTNFGAGDEGFAGFPNHAHDLLYIRVDHGGLQYRVSTLEDGWLDWVYKGDPNDTVNGCAGIVGHTIDKVQMIYLTPAGEPYQQAYYRTQTTARENWLDVCCDDGTSIALYDGWAGMPGEPLDRLQIGIGSVSPF
MKFY010000341.8595.AOI_01	17366	37519	143.2;LSEI_2386 (Class II)	RI-210	LNSCKAKEYFNLNEEEKEMKQFDEQKMVNMSDEELLGFIGGDSIRDVSPTFNKIRRWFDGLFK
CP0177161.8619.AOI_01	2338811	2359135	143.2;LSEI_2386 (Class II)	TK1501	LNSCKAKEHFNLNEEEKEMKQFDEQKMVNMSDEELLGFIGGDSIRDVSPTFNKIRRWFDGLFK
CP0177161.8619.AOI_02	2694068	2714287	219.2;Thermophilin_A (Class II)	TK1501	MQNSQALNLKEMETIVGGYGQGDCLATIAGTAATGVKGGATAGAIATTGPFAGVGALAGAVSGGTLGITAGGLACLVGFALGGE
CP0177161.8619.AOI_03	1115864	1136098	62.3;enterolysin_A (Class III)	TK1501	MSYTINKEFALGANEGSSQVANQLYIILHDVGAESGARANAAYFKNNVAAEVAYTAFVVGDGGQVYQVGEPGYVQWGAGTVANANSPVQIELGHTRDPETFKKDYAVYIELARDMAAQYGIPTSLDAGGAGTPGIKSHLWVTQHIWGDHTDPYGYLARWGITKDKLAADLANGTTTVDASTSAPAAKNARPQATVSRNVNVRYGLHLLGGNWLDEVTNFGSGDNGFAGMPNHQHDLLYIKVDHGSVKYRVHTVNSGWLPWVTKGDRNDTVNGCAGIAGEAIDGVQIIFLTPAGESYQQAYYRSQTTQRAGWLGVVCDDGTSLPQYTDTYAGVFGEPLDRLQIGVANGNPY
CP0163551.8620.AOI_01	2485723	2505876	143.2;LSEI_2386 (Class II)	TMW1.1434	LNSCKAKEHFNLNEEEKEMKQFDEQKMVNMSDEELLGFIGGDSIRDVSPTFNKIRRWFDGLFK
Total			191
