# Supplementary material for: Reanalysis of Lactobacillus paracasei Lbs2 Strain and Large-Scale Comparative Genomics Places Many Strains into Their Correct Taxonomic Position
Source: Microorganisms. 2019 Oct 25;7(11):487. doi: 10.3390/microorganisms7110487 (PMC6920896; doi:10.3390/microorganisms7110487)
Supplement: Supplementary file 1 [file microorganisms-07-00487-s001.zip › Supplementary-R3/Table_S11.xlsx]

## Sheet: Sheet1
Table S11. Prophage regions predicted in the seventy five L. paracasei strains using the PHASTER software.
## Yellow color bloks represents Lbs2, DSM20258 and Lpc-37 strains. Red color indicating strain name and most commone phage elements.
275_LPAR
Region	Region Length	Completeness	Score	Total Proteins	Region Position	Most Common Phage	GC %
JVNI01000045.1 Lactobacillus paracasei strain 275_LPAR 895_117025_1810997_140_,602+,655+, whole genome shotgun sequence
1	22Kb	incomplete	10	24	65-22121	PHAGE_Lactob_PLE2_NC_031036(22)	0.4585
525_LPAR
Region	Region Length	Completeness	Score	Total Proteins	Region Position	Most Common Phage	GC %
JVDQ01000014.1 Lactobacillus paracasei strain 525_LPAR 731_43955_667355_26+,...,469_, whole genome shotgun sequence
1	9.9Kb	incomplete	50	13	33830-43738	PHAGE_Staphy_phiPV83_NC_002486(2)	0.4619
JVDQ01000016.1 Lactobacillus paracasei strain 525_LPAR 733_147944_2118298_60_,...,197+, whole genome shotgun sequence
2	31.3Kb	incomplete	50	30	115186-146583	PHAGE_Lactob_PLE3_NC_031125(18)	0.4581
JVDQ01000031.1 Lactobacillus paracasei strain 525_LPAR 749_17714_316613_197_,...,342_, whole genome shotgun sequence
3	16.3Kb	incomplete	30	31	1357-17714	PHAGE_Strept_phiARI0746_NC_031907(6)	0.4326
JVDQ01000092.1 Lactobacillus paracasei strain 525_LPAR 815_67810_946092_641+,...,428_, whole genome shotgun sequence
4	20.5Kb	incomplete	30	40	`1-20564	PHAGE_Lactob_iLp84_NC_028783(9)	0.4306
`8700:2
Region	Region Length	Completeness	Score	Total Proteins	Region Position	Most Common Phage	GC %
CP002391.1 Lactobacillus paracasei subsp. paracasei 8700:2, complete genome
1	34.1Kb	intact	120	43	814512-848708	PHAGE_Lactob_iA2_NC_028830(40)	0.449
2	44.4Kb	questionable	90	64	983263-1027725	PHAGE_Lactob_PLE2_NC_031036(27)	0.442
3	25.3Kb	incomplete	50	26	1369557-1394866	PHAGE_Bacill_DIGNKC_NC_031006(2)	0.4583
4	49.9Kb	intact	150	58	1574654-1624604	PHAGE_Lactob_Lc_Nu_NC_007501(14)	0.4409
5	16Kb	incomplete	60	22	2890218-2906223	PHAGE_Entero_IME_EFm5_NC_028826(3)	0.4417
ATCC 334
Region	Region Length	Completeness	Score	Total Proteins	Region Position	Most Common Phage	GC %
CP000423.1 Lactobacillus paracasei ATCC 334, complete genome
1	36.3Kb	intact	110	39	497870-534247	PHAGE_Strept_phiARI0746_NC_031907(6)	0.4438
2	61.7Kb	questionable	90	72	1888943-1950739	PHAGE_Strept_phiARI0131_2_NC_031941(23)	0.4497
3	13.3Kb	incomplete	50	14	1984948-1998260	PHAGE_Entero_phi92_NC_023693(4)	0.4381
4	7.9Kb	incomplete	30	9	2039044-2047009	PHAGE_Plankt_PaV_LD_NC_016564(1)	0.4686
CP000424.1 Lactobacillus paracasei ATCC 334 plasmid 1, complete sequence
5	25.1Kb	incomplete	60	25	3846-28965	PHAGE_Staphy_SPbeta_like_NC_029119(2)	0.4197
ATCC 25302
Region	Region Length	Completeness	Score	Total Proteins	Region Position	Most Common Phage	GC %
GG670157.1 Lactobacillus paracasei subsp. paracasei ATCC 25302 genomic scaffold SCAFFOLD6, whole genome shotgun sequence
1	42.8Kb	incomplete	30	28	79957-122851	PHAGE_Lactob_iLp84_NC_028783(10)	0.4253
2	21.3Kb	questionable	70	24	113151-134460	PHAGE_Lactob_phijl1_NC_006936(16)	0.4393
GG670153.1 Lactobacillus paracasei subsp. paracasei ATCC 25302 genomic scaffold SCAFFOLD2, whole genome shotgun sequence
3	40.9Kb	incomplete	30	25	204765-245723	PHAGE_Strept_phiARI0746_NC_031907(6)	0.41
GG670152.1 Lactobacillus paracasei subsp. paracasei ATCC 25302 genomic scaffold SCAFFOLD1, whole genome shotgun sequence
4	42.9Kb	intact	150	47	2768-45732	PHAGE_Lactob_Lc_Nu_NC_007501(21)	0.4134
5	45.8Kb	intact	150	60	1009777-1055603	PHAGE_Lactob_J_1_NC_022756(30)	0.4394
B3
Region	Region Length	Completeness	Score	Total Proteins	Region Position	Most Common Phage	GC %
NXES01000001.1 Lactobacillus paracasei strain B3 scaffold1.1, whole genome shotgun sequence
1	42.4Kb	intact	150	63	6784-49238	PHAGE_Lactob_Lrm1_NC_011104(37)	0.4513
CAUH35
Region	Region Length	Completeness	Score	Total Proteins	Region Position	Most Common Phage	GC %
CP012187.1 Lactobacillus paracasei strain CAUH35, complete genome
1	47.9Kb	intact	150	64	465921-513869	PHAGE_Lactob_Lc_Nu_NC_007501(26)	0.4427
2	14.6Kb	questionable	70	19	958626-973307	PHAGE_Entero_IME_EF3_NC_023595(2)	0.4465
3	6Kb	incomplete	40	9	1046744-1052822	PHAGE_Stx2_c_1717_NC_011357(2)	0.4752
4	43.4Kb	intact	150	60	1762068-1805471	PHAGE_Lactob_J_1_NC_022756(25)	0.4451
5	57Kb	questionable	80	71	2195824-2252922	PHAGE_Lactob_iLp84_NC_028783(24)	0.4521
CP012188.1 Lactobacillus paracasei strain CAUH35 plasmid unnamed1, complete sequence
6	34.6Kb	intact	150	36	32649-67271	PHAGE_Staphy_SPbeta_like_NC_029119(3)	0.4094
CP012189.1 Lactobacillus paracasei strain CAUH35 plasmid unnamed2, complete sequence
7	18.7Kb	questionable	70	21	27001-45749	PHAGE_Staphy_SPbeta_like_NC_029119(2)	0.3975
CP012190.1 Lactobacillus paracasei strain CAUH35 plasmid unnamed3, complete sequence
8	11.6Kb	intact	100	19	18391-30055	PHAGE_Lactob_phiAT3_NC_005893(2)	0.4317
CCC B1205
Region	Region Length	Completeness	Score	Total Proteins	Region Position	Most Common Phage	GC %
LGIY01000018.1 Lactobacillus paracasei strain CCC B1205 scaffold18.1, whole genome shotgun sequence
1	36.3Kb	intact	96	57	242-36580	PHAGE_Lactob_iLp84_NC_028783(29)	0.447
LGIY01000002.1 Lactobacillus paracasei strain CCC B1205 scaffold2.1, whole genome shotgun sequence
2	13.2Kb	incomplete	60	19	61674-74907	PHAGE_Entero_IME_EFm5_NC_028826(3)	0.4532
LGIY01000003.1 Lactobacillus paracasei strain CCC B1205 scaffold3.1, whole genome shotgun sequence
3	28.2Kb	intact	150	33	7379-35630	PHAGE_Lactob_phiAT3_NC_005893(13)	0.428
LGIY01000035.1 Lactobacillus paracasei strain CCC B1205 scaffold35.1, whole genome shotgun sequence
4	18.9Kb	intact	100	21	3-18936	PHAGE_Bacter_Diva_NC_028788(3)	0.4579
LGIY01000043.1 Lactobacillus paracasei strain CCC B1205 scaffold43.1, whole genome shotgun sequence
5	6.8Kb	incomplete	20	11	5052-11947	PHAGE_Lactob_PLE3_NC_031125(5)	0.4411
LGIY01000007.1 Lactobacillus paracasei strain CCC B1205 scaffold7.1, whole genome shotgun sequence
6	24.8Kb	questionable	90	26	149-24999	PHAGE_Staphy_SPbeta_like_NC_029119(2)	0.4269
CNCM I-2877
Region	Region Length	Completeness	Score	Total Proteins	Region Position	Most Common Phage	GC %
ANLE01000153.1 Lactobacillus paracasei subsp. paracasei CNCM I-2877 contig00160, whole genome shotgun sequence
1	27.1Kb	incomplete	30	46	`1-27114	PHAGE_Lactob_iLp84_NC_028783(20)	0.4363
CNCM I-4270
Region	Region Length	Completeness	Score	Total Proteins	Region Position	Most Common Phage	GC %
ANJX01000394.1 Lactobacillus paracasei subsp. paracasei CNCM I-4270 contig00426, whole genome shotgun sequence
1	17.9Kb	incomplete	30	18	2-17939	PHAGE_Lactob_Lc_Nu_NC_007501(5)	0.4469
ANJX01000403.1 Lactobacillus paracasei subsp. paracasei CNCM I-4270 contig00438, whole genome shotgun sequence
2	14.3Kb	incomplete	10	26	472-14778	PHAGE_Lactob_iLp84_NC_028783(13)	0.4296
CNCM I-4648
Region	Region Length	Completeness	Score	Total Proteins	Region Position	Most Common Phage	GC %
ANKL01000258.1 Lactobacillus paracasei subsp. paracasei CNCM I-4648 contig00275, whole genome shotgun sequence
1	14Kb	questionable	80	21	4372-18382	PHAGE_Staphy_phiPV83_NC_002486(2)	0.4529
CNCM I-4649
Region	Region Length	Completeness	Score	Total Proteins	Region Position	Most Common Phage	GC %
ANKH01000008.1 Lactobacillus paracasei subsp. paracasei CNCM I-4649 contig00010, whole genome shotgun sequence
1	8.8Kb	incomplete	10	18	292-9122	PHAGE_Lactob_iLp84_NC_028783(12)	0.4491
ANKH01000052.1 Lactobacillus paracasei subsp. paracasei CNCM I-4649 contig00058, whole genome shotgun sequence
2	5.6Kb	incomplete	30	8	1228-6864	PHAGE_Entero_IME_EF3_NC_023595(2)	0.4655
ANKH01000197.1 Lactobacillus paracasei subsp. paracasei CNCM I-4649 contig00205, whole genome shotgun sequence
3	2.4Kb	incomplete	10	6	`1-2433	PHAGE_Lactob_PLE3_NC_031125(6)	0.455
ANKH01000263.1 Lactobacillus paracasei subsp. paracasei CNCM I-4649 contig00276, whole genome shotgun sequence
4	6.2Kb	incomplete	60	9	4212-10486	PHAGE_Bacter_Diva_NC_028788(4)	0.4695
COM0101 DNA
Region	Region Length	Completeness	Score	Total Proteins	Region Position	Most Common Phage	GC %
BAGT01000183.1 Lactobacillus paracasei COM0101 DNA, contig: LBPS_183, whole genome shotgun sequence
1	13Kb	incomplete	20	22	`1-13077	PHAGE_Lactob_iA2_NC_028830(21)	0.4421
BAGT01000121.1 Lactobacillus paracasei COM0101 DNA, contig: LBPS_121, whole genome shotgun sequence
2	31.3Kb	incomplete	20	28	152-31519	PHAGE_Lactob_PLE2_NC_031036(22)	0.4532
BAGT01000086.1 Lactobacillus paracasei COM0101 DNA, contig: LBPS_086, whole genome shotgun sequence
3	26Kb	incomplete	20	24	3-26100	PHAGE_Lactob_PLE2_NC_031036(6)	0.4451
BAGT01000032.1 Lactobacillus paracasei COM0101 DNA, contig: LBPS_032, whole genome shotgun sequence
4	13.6Kb	incomplete	50	18	126403-140056	PHAGE_Entero_IME_EFm5_NC_028826(3)	0.4538
DmW_181
Region	Region Length	Completeness	Score	Total Proteins	Region Position	Most Common Phage	GC %
NDXH01000002.1 Lactobacillus paracasei strain DmW_181 NODE_2_length_515598_cov_4.998871, whole genome shotgun sequence
1	43.9Kb	intact	140	37	471343-515308	PHAGE_Lactob_Lc_Nu_NC_007501(12)	0.4293
NDXH01000041.1 Lactobacillus paracasei strain DmW_181 NODE_41_length_51715_cov_4.997583, whole genome shotgun sequence
2	37.5Kb	questionable	83	55	14186-51771	PHAGE_Lactob_PLE3_NC_031125(25)	0.4489
NDXH01000072.1 Lactobacillus paracasei strain DmW_181 NODE_72_length_9316_cov_4.991842, whole genome shotgun sequence
3	9.2Kb	incomplete	40	10	`3-9227	PHAGE_Lactob_Lc_Nu_NC_007501(5)	0.4485
DPC2071
Region	Region Length	Completeness	Score	Total Proteins	Region Position	Most Common Phage	GC %
NCSN01000002.1 Lactobacillus paracasei strain DPC2071 DPC2071_Contig02, whole genome shotgun sequence
1	20.1Kb	incomplete	40	11	129900-150013	PHAGE_Lactob_Lrm1_NC_011104(3)	0.4506
NCSN01000006.1 Lactobacillus paracasei strain DPC2071 DPC2071_Contig06, whole genome shotgun sequence
2	9.9Kb	incomplete	20	18	`3-9926	PHAGE_Strept_phiARI0746_NC_031907(6)	0.4319
NCSN01000015.1 Lactobacillus paracasei strain DPC2071 DPC2071_Contig15, whole genome shotgun sequence
3	14.7Kb	incomplete	60	16	184-14898	PHAGE_Staphy_SPbeta_like_NC_029119(2)	0.433
4	9.7Kb	incomplete	60	9	11630-21403	PHAGE_Staphy_SPbeta_like_NC_029119(2)	0.4389
NCSN01000023.1 Lactobacillus paracasei strain DPC2071 DPC2071_Contig23, whole genome shotgun sequence
5	9.4Kb	incomplete	20	10	55333-64774	PHAGE_Staphy_SPbeta_like_NC_029119(3)	0.4654
NCSN01000028.1 Lactobacillus paracasei strain DPC2071 DPC2071_Contig28, whole genome shotgun sequence
6	12.5Kb	incomplete	50	9	74864-87440	PHAGE_Lactoc_KSY1_NC_009817(2)	0.4546
NCSN01000029.1 Lactobacillus paracasei strain DPC2071 DPC2071_Contig29, whole genome shotgun sequence
7	11.7Kb	questionable	70	14	3981-15693	PHAGE_Bacter_Diva_NC_028788(4)	0.4733
DPC4206
Region	Region Length	Completeness	Score	Total Proteins	Region Position	Most Common Phage	GC %
NCSO01000011.1 Lactobacillus paracasei strain DPC4206 DPC4206_Contig11, whole genome shotgun sequence
1	16.3Kb	incomplete	30	31	1581-17974	PHAGE_Strept_phiARI0746_NC_031907(6)	0.4324
NCSO01000020.1 Lactobacillus paracasei strain DPC4206 DPC4206_Contig20, whole genome shotgun sequence
2	14Kb	incomplete	60	19	170787-184800	PHAGE_Staphy_phiPV83_NC_002486(2)	0.4526
NCSO01000021.1 Lactobacillus paracasei strain DPC4206 DPC4206_Contig21, whole genome shotgun sequence
3	45Kb	questionable	86	69	27825-72858	PHAGE_Lactob_PLE3_NC_031125(26)	0.4484
DPC4536
Region	Region Length	Completeness	Score	Total Proteins	Region Position	Most Common Phage	GC %
NCSP01000009.1 Lactobacillus paracasei strain DPC4536 DPC4536_Contig09, whole genome shotgun sequence
1	14Kb	incomplete	60	19	171005-185018	PHAGE_Staphy_phiPV83_NC_002486(2)	0.4527
NCSP01000011.1 Lactobacillus paracasei strain DPC4536 DPC4536_Contig11, whole genome shotgun sequence
2	45Kb	questionable	86	69	27864-72897	PHAGE_Lactob_PLE3_NC_031125(26)	0.4484
NCSP01000021.1 Lactobacillus paracasei strain DPC4536 DPC4536_Contig21, whole genome shotgun sequence
3	15.6Kb	incomplete	30	23	62720-78392	PHAGE_Lactob_PLE2_NC_031036(6)	0.433
DSM 5622
Region	Region Length	Completeness	Score	Total Proteins	Region Position	Most Common Phage	GC %
AZGH01000015.1 Lactobacillus paracasei subsp. paracasei DSM 5622 Scaffold15, whole genome shotgun sequence
1	27.3Kb	incomplete	20	26	29292-56676	PHAGE_Lactob_iLp84_NC_028783(9)	0.4588
AZGH01000043.1 Lactobacillus paracasei subsp. paracasei DSM 5622 Scaffold43, whole genome shotgun sequence
2	17.3Kb	intact	130	19	3-17401	PHAGE_Lactob_J_1_NC_022756(19)	0.4483
AZGH01000045.1 Lactobacillus paracasei subsp. paracasei DSM 5622 Scaffold45, whole genome shotgun sequence
3	16.3Kb	intact	130	18	3-16324	PHAGE_Lactob_Lc_Nu_NC_007501(15)	0.4442
AZGH01000048.1 Lactobacillus paracasei subsp. paracasei DSM 5622 Scaffold48, whole genome shotgun sequence
4	13.4Kb	incomplete	50	18	2178-15637	PHAGE_Lactob_phijl1_NC_006936(14)	0.4779
AZGH01000057.1 Lactobacillus paracasei subsp. paracasei DSM 5622 Scaffold57, whole genome shotgun sequence
5	11.9Kb	incomplete	20	24	76-12050	PHAGE_Lactob_CL2_NC_028835(10)	0.4355
AZGH01000074.1 Lactobacillus paracasei subsp. paracasei DSM 5622 Scaffold74, whole genome shotgun sequence
6	6.3Kb	questionable	70	9	728-7073	PHAGE_Entero_EFAP_1_NC_012419(2)	0.4491
DSM 20207
Region	Region Length	Completeness	Score	Total Proteins	Region Position	Most Common Phage	GC %
JYBD01000004.1 Lactobacillus paracasei strain DSM 20207 contig000004, whole genome shotgun sequence
1	52.2Kb	questionable	90	57	53834-106081	PHAGE_Strept_phiARI0131_2_NC_031941(14)	0.4571
JYBD01000005.1 Lactobacillus paracasei strain DSM 20207 contig000005, whole genome shotgun sequence
2	15.3Kb	questionable	80	23	75788-91134	PHAGE_Entero_IME_EFm5_NC_028826(3)	0.454
JYBD01000020.1 Lactobacillus paracasei strain DSM 20207 contig000020, whole genome shotgun sequence
3	43.2Kb	intact	109	60	110-43383	PHAGE_Lactob_PLE3_NC_031125(33)	0.4454
JYBD01000022.1 Lactobacillus paracasei strain DSM 20207 contig000022, whole genome shotgun sequence
4	41.6Kb	intact	150	59	2-41693	PHAGE_Lactob_J_1_NC_022756(29)	0.4455
JYBD01000030.1 Lactobacillus paracasei strain DSM 20207 contig000030, whole genome shotgun sequence
5	33.9Kb	intact	110	47	24-33959	PHAGE_Lactob_iA2_NC_028830(30)	0.4486
DSM 20258
Region	Region Length	Completeness	Score	Total Proteins	Region Position	Most Common Phage	GC %
AYYJ01000043.1 Lactobacillus paracasei subsp. tolerans DSM 20258 Scaffold43, whole genome shotgun sequence
1	16.4Kb	incomplete	10	24	`1-16420	PHAGE_Lactob_PLE3_NC_031125(16)	0.4582
AYYJ01000005.1 Lactobacillus paracasei subsp. tolerans DSM 20258 Scaffold5, whole genome shotgun sequence
2	18.6Kb	incomplete	10	29	18504-37116	PHAGE_Lactob_iLp84_NC_028783(9)	0.4221
DUP 13076
Region	Region Length	Completeness	Score	Total Proteins	Region Position	Most Common Phage	GC %
PKQJ01000011.1 Lactobacillus paracasei strain DUP 13076 NODE_11_length_89931_cov_45.6726, whole genome shotgun sequence
1	23.8Kb	questionable	76	33	217-24085	PHAGE_Lactob_PLE2_NC_031036(23)	0.4446
PKQJ01000013.1 Lactobacillus paracasei strain DUP 13076 NODE_13_length_75555_cov_38.8602, whole genome shotgun sequence
2	44Kb	intact	143	64	989-45009	PHAGE_Lactob_iLp84_NC_028783(51)	0.4472
PKQJ01000024.1 Lactobacillus paracasei strain DUP 13076 NODE_24_length_31548_cov_37.8603, whole genome shotgun sequence
3	19.2Kb	questionable	84	29	217-19419	PHAGE_Lactob_iA2_NC_028830(28)	0.4497
PKQJ01000003.1 Lactobacillus paracasei strain DUP 13076 NODE_3_length_222858_cov_39.3814, whole genome shotgun sequence
4	13.6Kb	incomplete	50	18	126529-140182	PHAGE_Entero_IME_EFm5_NC_028826(3)	0.4538
PKQJ01000006.1 Lactobacillus paracasei strain DUP 13076 NODE_6_length_161975_cov_38.8971, whole genome shotgun sequence
5	26.3Kb	incomplete	30	26	`1-26349	PHAGE_Lactob_PLE2_NC_031036(6)	0.445
EG9
Region	Region Length	Completeness	Score	Total Proteins	Region Position	Most Common Phage	GC %
CP029546.1 Lactobacillus paracasei strain EG9 chromosome, complete genome
1	30.2Kb	intact	100	39	453849-484056	PHAGE_Clostr_phiCTC2B_NC_030951(7)	0.4317
2	5Kb	incomplete	50	7	630482-635568	PHAGE_Lactob_phiAT3_NC_005893(2)	0.4482
3	35.6Kb	intact	150	48	781753-817371	PHAGE_Lactob_iA2_NC_028830(42)	0.4578
4	23.1Kb	incomplete	50	24	1318460-1341608	PHAGE_Staphy_SPbeta_like_NC_029119(3)	0.465
5	47.2Kb	intact	150	60	1772347-1819622	PHAGE_Lactob_PL_1_NC_022757(30)	0.4474
6	7.9Kb	incomplete	30	8	1986669-1994599	PHAGE_Entero_phi92_NC_023693(4)	0.436
7	38Kb	intact	100	59	2233602-2271657	PHAGE_Strept_phiARI0923_NC_030946(15)	0.46
8	8.8Kb	questionable	70	13	2589362-2598188	PHAGE_Bacill_Nigalana_NC_031037(2)	0.3929
9	15.4Kb	questionable	70	22	2861153-2876624	PHAGE_Entero_IME_EFm5_NC_028826(3)	0.4461
CP029548.1 Lactobacillus paracasei strain EG9 plasmid pEG9B, complete sequence
10	11.7Kb	intact	110	21	1418-13196	PHAGE_Bacter_Diva_NC_028788(2)	0.4399
FAM18149
Region	Region Length	Completeness	Score	Total Proteins	Region Position	Most Common Phage	GC %
CP017261.1 Lactobacillus paracasei strain FAM18149 chromosome, complete genome
1	43Kb	intact	120	56	125666-168700	PHAGE_Lactob_Lrm1_NC_011104(13)	0.441
2	33Kb	intact	117	45	445604-478620	PHAGE_Lactob_iA2_NC_028830(39)	0.4539
3	13.9Kb	questionable	70	17	652385-666381	PHAGE_Entero_IME_EFm5_NC_028826(3)	0.4416
4	6Kb	incomplete	40	9	741229-747307	PHAGE_Stx2_c_1717_NC_011357(2)	0.4751
5	32.4Kb	intact	150	35	1143913-1176359	PHAGE_Lactob_Lc_Nu_NC_007501(12)	0.4295
6	55.2Kb	questionable	90	66	1531383-1586667	PHAGE_Strept_phiARI0131_2_NC_031941(27)	0.4499
7	16.2Kb	questionable	90	19	1673858-1690100	PHAGE_Bacter_Diva_NC_028788(2)	0.4763
CP017262.1 Lactobacillus paracasei strain FAM18149 plasmid pFAM18149.21, complete sequence
8	27.9Kb	questionable	80	32	25558-53504	PHAGE_Staphy_SPbeta_like_NC_029119(2)	0.4297
HD1.7
Region	Region Length	Completeness	Score	Total Proteins	Region Position	Most Common Phage	GC %
CP025582.1 Lactobacillus paracasei strain HD1.7 chromosome, complete genome
1	39Kb	intact	130	42	518151-557210	PHAGE_Strept_phiARI0746_NC_031907(6)	0.4461
2	7.7Kb	incomplete	30	8	1155699-1163432	PHAGE_Ralsto_RSA1_NC_009382(1)	0.4798
3	46.6Kb	intact	96	69	1170988-1217634	PHAGE_Lactob_PLE3_NC_031125(29)	0.4435
4	41.9Kb	intact	150	58	1941995-1983904	PHAGE_Lactob_J_1_NC_022756(33)	0.4512
5	46Kb	intact	100	26	2661942-2708003	PHAGE_Lactob_PLE3_NC_031125(4)	0.4659
6	15.1Kb	questionable	70	22	2985622-3000728	PHAGE_Staphy_phiPV83_NC_002486(2)	0.4534
IIA
Region	Region Length	Completeness	Score	Total Proteins	Region Position	Most Common Phage	GC %
CP014985.1 Lactobacillus paracasei strain IIA, complete genome
1	55.4Kb	intact	103	65	626149-681582	PHAGE_Lactob_PLE3_NC_031125(31)	0.4485
2	7.4Kb	incomplete	30	9	689150-696605	PHAGE_Clostr_phiCT19406B_NC_030947(1)	0.4816
3	33.7Kb	questionable	90	47	849935-883665	PHAGE_Lactob_PLE2_NC_031036(27)	0.4515
4	31.2Kb	intact	110	25	1229603-1260892	PHAGE_Staphy_SPbeta_like_NC_029119(2)	0.4597
5	35.6Kb	intact	110	38	1283876-1319512	PHAGE_Lactob_PLE2_NC_031036(6)	0.4448
JCM 8130
Region	Region Length	Completeness	Score	Total Proteins	Region Position	Most Common Phage	GC %
AP012541.1 Lactobacillus paracasei subsp. paracasei JCM 8130 DNA, complete genome
1	10.1Kb	incomplete	50	8	357262-367376	PHAGE_Ralsto_RSA1_NC_009382(1)	0.4565
2	41Kb	incomplete	60	32	470037-511101	PHAGE_Staphy_Stau2_NC_030933(7)	0.4485
3	28.6Kb	intact	110	15	681195-709866	PHAGE_Entero_EFAP_1_NC_012419(2)	0.4591
4	45.9Kb	intact	150	61	822646-868552	PHAGE_Lactob_J_1_NC_022756(34)	0.4464
5	47.7Kb	intact	150	58	1828818-1876609	PHAGE_Lactob_Lc_Nu_NC_007501(24)	0.4431
6	54.2Kb	intact	120	60	1939190-1993402	PHAGE_Strept_phiARI0131_2_NC_031941(17)	0.4504
7	8.5Kb	incomplete	40	9	2497761-2506318	PHAGE_Entero_phi92_NC_023693(4)	0.4491
KL1
Region	Region Length	Completeness	Score	Total Proteins	Region Position	Most Common Phage	GC %
CP013921.1 Lactobacillus paracasei strain KL1, complete genome
1	50.1Kb	intact	100	72	68423-118587	PHAGE_Lactob_PLE3_NC_031125(30)	0.4521
2	43.1Kb	intact	130	61	520870-564006	PHAGE_Lactob_A2_NC_004112(14)	0.4409
3	7.6Kb	incomplete	30	8	1274858-1282491	PHAGE_Clostr_phiCT19406B_NC_030947(1)	0.48
4	12.2Kb	questionable	80	8	1694818-1707021	PHAGE_Entero_EFAP_1_NC_012419(2)	0.4485
5	35.3Kb	intact	130	37	1840850-1876225	PHAGE_Lactob_PLE2_NC_031036(6)	0.4455
L9
Region	Region Length	Completeness	Score	Total Proteins	Region Position	Most Common Phage	GC %
CP012148.1 Lactobacillus paracasei strain L9, complete genome
1	36.7Kb	intact	120	39	552246-588947	PHAGE_Strept_phiARI0746_NC_031907(6)	0.4456
2	27.7Kb	intact	120	43	1086644-1114353	PHAGE_Entero_SANTOR1_NC_031051(4)	0.454
3	47.7Kb	intact	109	74	1202239-1249942	PHAGE_Lactob_PLE3_NC_031125(33)	0.4481
4	7.8Kb	incomplete	30	9	2142791-2150681	PHAGE_Entero_phi92_NC_023693(3)	0.4501
L9D
Region	Region Length	Completeness	Score	Total Proteins	Region Position	Most Common Phage	GC %
MBTZ01000054.1 Lactobacillus paracasei strain L9D contig_22, whole genome shotgun sequence
1	15.9Kb	intact	100	19	724-16635	PHAGE_Lactob_Lv_1_NC_011801(4)	0.4497
MBTZ01000065.1 Lactobacillus paracasei strain L9D contig_32, whole genome shotgun sequence
2	15.4Kb	incomplete	10	19	1256-16683	PHAGE_Clostr_phiCT453A_NC_028991(17)	0.4602
MBTZ01000072.1 Lactobacillus paracasei strain L9D contig_39, whole genome shotgun sequence
3	34.6Kb	questionable	90	50	355-34963	PHAGE_Lactob_A2_NC_004112(13)	0.4438
MBTZ01000138.1 Lactobacillus paracasei strain L9D contig_99, whole genome shotgun sequence
4	18.9Kb	incomplete	30	40	254-19240	PHAGE_Lactob_iLp84_NC_028783(13)	0.4374
Lbs2
Region	Region Length	Completeness	Score	Total Proteins	Region Position	Most Common Phage	GC %
NODE_82_length_15502_cov_4.25758
1	5.4Kb	incomplete	40	7	1453-6937	PHAGE_Lactob_iA2_NC_028830(6)	0.4791
LC355
Region	Region Length	Completeness	Score	Total Proteins	Region Position	Most Common Phage	GC %
CP029536.1 Lactobacillus paracasei strain LC355 chromosome, complete genome
1	25.8Kb	questionable	80	36	1541632-1567487	PHAGE_Strept_phiARI0746_NC_031907(6)	0.4409
2	37.4Kb	questionable	90	23	1631471-1668895	PHAGE_Staphy_SPbeta_like_NC_029119(3)	0.4795
3	13.8Kb	questionable	80	19	2115052-2128900	PHAGE_Entero_IME_EFm5_NC_028826(3)	0.4543
CP029538.1 Lactobacillus paracasei strain LC355 plasmid unnamed2, complete sequence
4	22.8Kb	incomplete	60	23	3881-26682	PHAGE_Bacill_SPbeta_NC_001884(2)	0.4354
LC-Ikematsu
Region	Region Length	Completeness	Score	Total Proteins	Region Position	Most Common Phage	GC %
BDIT01000022.1 Lactobacillus paracasei DNA, contig: sequence22, strain: LC-Ikematsu, whole genome shotgun sequence
1	13.6Kb	questionable	70	20	51669-65311	PHAGE_Entero_IME_EFm5_NC_028826(3)	0.4531
BDIT01000027.1 Lactobacillus paracasei DNA, contig: sequence27, strain: LC-Ikematsu, whole genome shotgun sequence
2	26.4Kb	intact	100	31	`1-26485	PHAGE_Lactob_iLp1308_NC_028911(19)	0.4534
BDIT01000033.1 Lactobacillus paracasei DNA, contig: sequence33, strain: LC-Ikematsu, whole genome shotgun sequence
3	38.3Kb	intact	120	58	139-38527	PHAGE_Lactob_phijl1_NC_006936(16)	0.454
BDIT01000039.1 Lactobacillus paracasei DNA, contig: sequence39, strain: LC-Ikematsu, whole genome shotgun sequence
4	25.5Kb	incomplete	10	31	18177-43767	PHAGE_Lactob_iLp84_NC_028783(16)	0.4477
LMG S-29188
Region	Region Length	Completeness	Score	Total Proteins	Region Position	Most Common Phage	GC %
NIGW01000003.1 Lactobacillus paracasei strain LMG S-29188 contig000003, whole genome shotgun sequence
1	13.7Kb	questionable	70	18	52639-66394	PHAGE_Entero_IME_EFm5_NC_028826(3)	0.4543
NIGW01000006.1 Lactobacillus paracasei strain LMG S-29188 contig000006, whole genome shotgun sequence
2	31.5Kb	incomplete	40	26	131996-163513	PHAGE_Strept_phiARI0746_NC_031907(6)	0.4492
NIGW01000007.1 Lactobacillus paracasei strain LMG S-29188 contig000007, whole genome shotgun sequence
3	48.6Kb	questionable	90	63	50204-98838	PHAGE_Strept_phiARI0131_2_NC_031941(27)	0.4523
Lpc10
Region	Region Length	Completeness	Score	Total Proteins	Region Position	Most Common Phage	GC %
CP029686.1 Lactobacillus paracasei strain Lpc10 chromosome, complete genome
1	22Kb	incomplete	50	25	95280-117373	PHAGE_Bacill_DIGNKC_NC_031006(2)	0.4551
2	20.3Kb	incomplete	30	40	933796-954177	PHAGE_Lactob_PLE2_NC_031036(6)	0.426
3	16.1Kb	questionable	70	24	1521241-1537364	PHAGE_Entero_IME_EFm5_NC_028826(3)	0.448
4	52.2Kb	questionable	86	60	2482671-2534875	PHAGE_Lactob_PLE3_NC_031125(26)	0.4521
5	40.6Kb	intact	150	53	2855662-2896314	PHAGE_Lactob_J_1_NC_022756(25)	0.438
6	27.8Kb	intact	150	35	2973488-3001332	PHAGE_Lactob_phiAT3_NC_005893(14)	0.4336
Lpc-37
Region	Region Length	Completeness	Score	Total Proteins	Region Position	Most Common Phage	GC %
NOKL01000002.1 Lactobacillus paracasei strain Lpc-37 Lpc-37_complete_genome, whole genome shotgun sequence
1	25.8Kb	questionable	80	37	2400319-2426173	PHAGE_Strept_phiARI0746_NC_031907(6)	0.4408
2	14Kb	incomplete	60	19	2966260-2980273	PHAGE_Staphy_phiPV83_NC_002486(2)	0.4527
3	41.6Kb	questionable	86	64	3070268-3111961	PHAGE_Lactob_PLE3_NC_031125(26)	0.4507
Lpl7
Region	Region Length	Completeness	Score	Total Proteins	Region Position	Most Common Phage	GC %
ANKV01000003.1 Lactobacillus paracasei subsp. tolerans Lpl7 contig00003, whole genome shotgun sequence
1	23.5Kb	incomplete	60	29	155990-179586	PHAGE_Lactob_PLE3_NC_031125(15)	0.4497
ANKV01000033.1 Lactobacillus paracasei subsp. tolerans Lpl7 contig00033, whole genome shotgun sequence
2	26.4Kb	intact	140	31	539-26956	PHAGE_Lactob_J_1_NC_022756(20)	0.4479
ANKV01000037.1 Lactobacillus paracasei subsp. tolerans Lpl7 contig00037, whole genome shotgun sequence
3	13.8Kb	incomplete	20	24	220-14020	PHAGE_Lactob_J_1_NC_022756(13)	0.4413
ANKV01000041.1 Lactobacillus paracasei subsp. tolerans Lpl7 contig00041, whole genome shotgun sequence
4	9.8Kb	incomplete	10	22	14-9889	PHAGE_Lactob_PLE2_NC_031036(10)	0.4479
Lpl14
Region	Region Length	Completeness	Score	Total Proteins	Region Position	Most Common Phage	GC %
ANKB01000062.1 Lactobacillus paracasei subsp. tolerans Lpl14 contig00062, whole genome shotgun sequence
1	13.8Kb	incomplete	20	25	36-13836	PHAGE_Lactob_J_1_NC_022756(13)	0.4413
ANKB01000072.1 Lactobacillus paracasei subsp. tolerans Lpl14 contig00072, whole genome shotgun sequence
2	9.8Kb	incomplete	10	23	409-10284	PHAGE_Staphy_80_NC_030652(10)	0.4479
Lpp7
Region	Region Length	Completeness	Score	Total Proteins	Region Position	Most Common Phage	GC %
ANJV01000070.1 Lactobacillus paracasei subsp. paracasei Lpp7 contig00070, whole genome shotgun sequence
1	9.1Kb	questionable	70	8	1605-10724	PHAGE_Lactob_J_1_NC_022756(7)	0.4485
ANJV01000077.1 Lactobacillus paracasei subsp. paracasei Lpp7 contig00077, whole genome shotgun sequence
2	9Kb	incomplete	40	11	1458-10481	PHAGE_Entero_Ec_ZZ2_NC_031260(3)	0.4638
ANJV01000093.1 Lactobacillus paracasei subsp. paracasei Lpp7 contig00093, whole genome shotgun sequence
3	9.1Kb	questionable	90	15	`1-9107	PHAGE_Lactob_J_1_NC_022756(13)	0.4448
ANJV01000106.1 Lactobacillus paracasei subsp. paracasei Lpp7 contig00106, whole genome shotgun sequence
4	7.7Kb	incomplete	10	16	427-8199	PHAGE_Lactob_PL_1_NC_022757(8)	0.4445
ANJV01000267.1 Lactobacillus paracasei subsp. paracasei Lpp7 contig00267, whole genome shotgun sequence
5	2.5Kb	incomplete	60	6	392-2898	PHAGE_Lactob_Lc_Nu_NC_007501(5)	0.4296
Lpp14
Region	Region Length	Completeness	Score	Total Proteins	Region Position	Most Common Phage	GC %
ANJZ01000124.1 Lactobacillus paracasei subsp. paracasei Lpp14 contig00127, whole genome shotgun sequence
1	13.5Kb	incomplete	10	21	234-13736	PHAGE_Lactob_iLp84_NC_028783(14)	0.4209
ANJZ01000167.1 Lactobacillus paracasei subsp. paracasei Lpp14 contig00172, whole genome shotgun sequence
2	20.8Kb	incomplete	40	40	95-20928	PHAGE_Lactob_A2_NC_004112(14)	0.4459
ANJZ01000364.1 Lactobacillus paracasei subsp. paracasei Lpp14 contig00401, whole genome shotgun sequence
3	17.5Kb	incomplete	20	12	3638-21195	PHAGE_Lactoc_PLgT_1_NC_031016(4)	0.4582
Lpp17
Region	Region Length	Completeness	Score	Total Proteins	Region Position	Most Common Phage	GC %
ANMH01000044.1 Lactobacillus paracasei subsp. paracasei Lpp17 contig00046, whole genome shotgun sequence
1	39.5Kb	intact	130	58	59-39627	PHAGE_Lactob_Lrm1_NC_011104(15)	0.4452
ANMH01000068.1 Lactobacillus paracasei subsp. paracasei Lpp17 contig00073, whole genome shotgun sequence
2	24.3Kb	incomplete	30	32	13735-38037	PHAGE_Lactob_iLp84_NC_028783(21)	0.4422
ANMH01000083.1 Lactobacillus paracasei subsp. paracasei Lpp17 contig00089, whole genome shotgun sequence
3	11.5Kb	incomplete	30	18	562-12146	PHAGE_Lactob_CL1_NC_028888(13)	0.459
Lpp22
Region	Region Length	Completeness	Score	Total Proteins	Region Position	Most Common Phage	GC %
ANMI01000025.1 Lactobacillus paracasei subsp. paracasei Lpp22 contig00027, whole genome shotgun sequence
1	17.2Kb	intact	130	20	1-17295	PHAGE_Lactob_PL_1_NC_022757(18)	0.4508
ANMI01000036.1 Lactobacillus paracasei subsp. paracasei Lpp22 contig00038, whole genome shotgun sequence
2	19.2Kb	incomplete	10	20	1-19298	PHAGE_Lactob_PLE3_NC_031125(19)	0.4589
ANMI01000047.1 Lactobacillus paracasei subsp. paracasei Lpp22 contig00054, whole genome shotgun sequence
3	15.5Kb	incomplete	20	21	5-15571	PHAGE_Lactob_iLp84_NC_028783(4)	0.438
ANMI01000070.1 Lactobacillus paracasei subsp. paracasei Lpp22 contig00077, whole genome shotgun sequence
4	22.3Kb	incomplete	30	35	10-22333	PHAGE_Lactob_iLp84_NC_028783(10)	0.4398
ANMI01000155.1 Lactobacillus paracasei subsp. paracasei Lpp22 contig00172, whole genome shotgun sequence
5	17Kb	intact	140	19	`1-17095	PHAGE_Lactob_phig1e_NC_004305(9)	0.4498
ANMI01000266.1 Lactobacillus paracasei subsp. paracasei Lpp22 contig00350, whole genome shotgun sequence
6	15.3Kb	questionable	70	20	4382-19723	PHAGE_Entero_IME_EF4_NC_023551(3)	0.4429
Lpp37
Region	Region Length	Completeness	Score	Total Proteins	Region Position	Most Common Phage	GC %
ANKG01000013.1 Lactobacillus paracasei subsp. paracasei Lpp37 contig00013, whole genome shotgun sequence
1	13.6Kb	incomplete	50	18	214-13867	PHAGE_Entero_IME_EFm5_NC_028826(3)	0.4538
ANKG01000023.1 Lactobacillus paracasei subsp. paracasei Lpp37 contig00023, whole genome shotgun sequence
2	28.5Kb	questionable	80	35	864-29378	PHAGE_Lactob_iLp84_NC_028783(29)	0.4581
ANKG01000034.1 Lactobacillus paracasei subsp. paracasei Lpp37 contig00034, whole genome shotgun sequence
3	18.4Kb	incomplete	20	21	216-18659	PHAGE_Lactob_iA2_NC_028830(21)	0.4517
ANKG01000038.1 Lactobacillus paracasei subsp. paracasei Lpp37 contig00038, whole genome shotgun sequence
4	18.5Kb	incomplete	10	28	216-18756	PHAGE_Lactob_PLE2_NC_031036(22)	0.4397
ANKG01000056.1 Lactobacillus paracasei subsp. paracasei Lpp37 contig00056, whole genome shotgun sequence
5	16.9Kb	incomplete	20	30	86-17059	PHAGE_Lactob_iLp84_NC_028783(23)	0.4298
Lpp41
Region	Region Length	Completeness	Score	Total Proteins	Region Position	Most Common Phage	GC %
ANKE01000264.1 Lactobacillus paracasei subsp. paracasei Lpp41 contig00289, whole genome shotgun sequence
1	6.6Kb	incomplete	20	12	1847-8468	PHAGE_Lactob_Lc_Nu_NC_007501(3)	0.4299
ANKE01000523.1 Lactobacillus paracasei subsp. paracasei Lpp41 contig00564, whole genome shotgun sequence
2	12.8Kb	intact	110	20	1-12877	PHAGE_Lactob_PL_1_NC_022757(20)	0.4487
Lpp43
Region	Region Length	Completeness	Score	Total Proteins	Region Position	Most Common Phage	GC %
ANKI01000026.1 Lactobacillus paracasei subsp. paracasei Lpp43 contig00026, whole genome shotgun sequence
1	31.8Kb	incomplete	30	44	197-32059	PHAGE_Lactob_iLp1308_NC_028911(22)	0.4555
ANKI01000033.1 Lactobacillus paracasei subsp. paracasei Lpp43 contig00033, whole genome shotgun sequence
2	24.1Kb	incomplete	20	31	246-24421	PHAGE_Lactob_iA2_NC_028830(21)	0.4647
ANKI01000060.1 Lactobacillus paracasei subsp. paracasei Lpp43 contig00060, whole genome shotgun sequence
3	13Kb	questionable	70	18	795-13808	PHAGE_Strept_315.2_NC_004585(3)	0.4465
ANKI01000062.1 Lactobacillus paracasei subsp. paracasei Lpp43 contig00062, whole genome shotgun sequence
4	13Kb	incomplete	60	19	668-13755	PHAGE_Entero_IME_EFm5_NC_028826(3)	0.456
ANKI01000080.1 Lactobacillus paracasei subsp. paracasei Lpp43 contig00080, whole genome shotgun sequence
5	9.9Kb	questionable	80	12	409-10387	PHAGE_Paenib_Xenia_NC_028837(3)	0.3974
Lpp46
Region	Region Length	Completeness	Score	Total Proteins	Region Position	Most Common Phage	GC %
ANMJ01000078.1 Lactobacillus paracasei subsp. paracasei Lpp46 contig00091, whole genome shotgun sequence
1	54.7Kb	intact	123	75	6883-61657	PHAGE_Lactob_PLE3_NC_031125(37)	0.4462
Lpp48
Region	Region Length	Completeness	Score	Total Proteins	Region Position	Most Common Phage	GC %
ANLG01000088.1 Lactobacillus paracasei subsp. paracasei Lpp48 contig00098, whole genome shotgun sequence
1	8Kb	incomplete	20	10	`2-8072	PHAGE_Entero_phi92_NC_023693(4)	0.421
ANLG01000330.1 Lactobacillus paracasei subsp. paracasei Lpp48 contig00356, whole genome shotgun sequence
2	5.7Kb	incomplete	10	14	`1-5743	PHAGE_Lactob_iLp84_NC_028783(9)	0.4109
ANLG01000557.1 Lactobacillus paracasei subsp. paracasei Lpp48 contig00606, whole genome shotgun sequence
3	8.6Kb	questionable	70	14	4156-12793	PHAGE_Lister_LP_101_NC_024387(10)	0.4391
ANLG01000793.1 Lactobacillus paracasei subsp. paracasei Lpp48 contig00885, whole genome shotgun sequence
4	5.6Kb	incomplete	30	8	51-5746	PHAGE_Lactob_CL1_NC_028888(6)	0.4647
ANLG01000859.1 Lactobacillus paracasei subsp. paracasei Lpp48 contig00967, whole genome shotgun sequence
5	12.7Kb	incomplete	20	16	106-12809	PHAGE_Lactob_PLE3_NC_031125(5)	0.424
ANLG01000884.1 Lactobacillus paracasei subsp. paracasei Lpp48 contig00996, whole genome shotgun sequence
6	6Kb	incomplete	10	11	887-6916	PHAGE_Lactob_iLp84_NC_028783(7)	0.4564
Lpp49
Region	Region Length	Completeness	Score	Total Proteins	Region Position	Most Common Phage	GC %
ANKJ01000005.1 Lactobacillus paracasei subsp. paracasei Lpp49 contig00005, whole genome shotgun sequence
1	26Kb	incomplete	20	24	127-26223	PHAGE_Lactob_PLE2_NC_031036(6)	0.445
Lpp70
Region	Region Length	Completeness	Score	Total Proteins	Region Position	Most Common Phage	GC %
ANLF01000002.1 Lactobacillus paracasei subsp. paracasei Lpp70 contig00002, whole genome shotgun sequence
1	40.6Kb	intact	150	57	51-40672	PHAGE_Lactob_Lc_Nu_NC_007501(21)	0.4455
Lpp71
Region	Region Length	Completeness	Score	Total Proteins	Region Position	Most Common Phage	GC %
ANKD01000101.1 Lactobacillus paracasei subsp. paracasei Lpp71 contig00115, whole genome shotgun sequence
1	14.8Kb	incomplete	10	30	2584-17477	PHAGE_Lactob_iLp84_NC_028783(9)	0.4396
ANKD01000805.1 Lactobacillus paracasei subsp. paracasei Lpp71 contig00906, whole genome shotgun sequence
2	29.3Kb	intact	150	40	1079-30388	PHAGE_Lactob_A2_NC_004112(25)	0.4421
Lpp74
Region	Region Length	Completeness	Score	Total Proteins	Region Position	Most Common Phage	GC %
ANJU01000009.1 Lactobacillus paracasei subsp. paracasei Lpp74 contig00009, whole genome shotgun sequence
1	45Kb	questionable	86	69	1790-46823	PHAGE_Lactob_PLE3_NC_031125(26)	0.4484
ANJU01000023.1 Lactobacillus paracasei subsp. paracasei Lpp74 contig00023, whole genome shotgun sequence
2	10.6Kb	incomplete	50	18	2-10682	PHAGE_Staphy_phiPV83_NC_002486(2)	0.4533
Lpp120
Region	Region Length	Completeness	Score	Total Proteins	Region Position	Most Common Phage	GC %
ANMK01000029.1 Lactobacillus paracasei subsp. paracasei Lpp120 contig00033, whole genome shotgun sequence
1	22.3Kb	incomplete	40	15	2-22372	PHAGE_Lactob_phiAT3_NC_005893(4)	0.4558
ANMK01000062.1 Lactobacillus paracasei subsp. paracasei Lpp120 contig00068, whole genome shotgun sequence
2	23.8Kb	incomplete	20	29	95227-119103	PHAGE_Lactob_iA2_NC_028830(21)	0.4637
ANMK01000064.1 Lactobacillus paracasei subsp. paracasei Lpp120 contig00070, whole genome shotgun sequence
3	14.9Kb	intact	100	23	`1-14918	PHAGE_Lactob_Lc_Nu_NC_007501(8)	0.4212
ANMK01000161.1 Lactobacillus paracasei subsp. paracasei Lpp120 contig00203, whole genome shotgun sequence
4	14.2Kb	questionable	70	17	55505-69733	PHAGE_Lactob_Lrm1_NC_011104(3)	0.4473
Lpp122
Region	Region Length	Completeness	Score	Total Proteins	Region Position	Most Common Phage	GC %
ANKW01000008.1 Lactobacillus paracasei subsp. paracasei Lpp122 contig00008, whole genome shotgun sequence
1	13.6Kb	incomplete	60	18	53859-67472	PHAGE_Staphy_phiPV83_NC_002486(2)	0.4508
ANKW01000021.1 Lactobacillus paracasei subsp. paracasei Lpp122 contig00021, whole genome shotgun sequence
2	23.6Kb	incomplete	10	29	875-24547	PHAGE_Lactob_PLE2_NC_031036(22)	0.4588
Lpp123
Region	Region Length	Completeness	Score	Total Proteins	Region Position	Most Common Phage	GC %
ANJW01000079.1 Lactobacillus paracasei subsp. paracasei Lpp123 contig00083, whole genome shotgun sequence
1	9.4Kb	incomplete	40	15	1166-10661	PHAGE_Staphy_phiPV83_NC_002486(2)	0.4511
Lpp125
Region	Region Length	Completeness	Score	Total Proteins	Region Position	Most Common Phage	GC %
ANKM01000003.1 Lactobacillus paracasei subsp. paracasei Lpp125 contig00003, whole genome shotgun sequence
1	19.8Kb	incomplete	20	32	77-19963	PHAGE_Lactob_iLp84_NC_028783(7)	0.4405
ANKM01000016.1 Lactobacillus paracasei subsp. paracasei Lpp125 contig00016, whole genome shotgun sequence
2	23.8Kb	intact	120	29	21-23911	PHAGE_Lactob_Lc_Nu_NC_007501(11)	0.43
ANKM01000058.1 Lactobacillus paracasei subsp. paracasei Lpp125 contig00058, whole genome shotgun sequence
3	17.6Kb	intact	130	19	1-17630	PHAGE_Lactob_phig1e_NC_004305(7)	0.4548
ANKM01000060.1 Lactobacillus paracasei subsp. paracasei Lpp125 contig00060, whole genome shotgun sequence
4	16.5Kb	incomplete	10	32	1695-18263	PHAGE_Lactob_iLp84_NC_028783(12)	0.4342
ANKM01000062.1 Lactobacillus paracasei subsp. paracasei Lpp125 contig00062, whole genome shotgun sequence
5	17.3Kb	incomplete	10	22	72-17462	PHAGE_Lactob_PLE3_NC_031125(18)	0.4604
ANKM01000078.1 Lactobacillus paracasei subsp. paracasei Lpp125 contig00078, whole genome shotgun sequence
6	12.3Kb	incomplete	20	22	228-12610	PHAGE_Lactob_PLE2_NC_031036(6)	0.4236
Lpp126
Region	Region Length	Completeness	Score	Total Proteins	Region Position	Most Common Phage	GC %
ANKC01001346.1 Lactobacillus paracasei subsp. paracasei Lpp126 contig01469, whole genome shotgun sequence
1	28Kb	intact	150	41	92-28103	PHAGE_Lactob_Lc_Nu_NC_007501(14)	0.4446
Lpp189
Region	Region Length	Completeness	Score	Total Proteins	Region Position	Most Common Phage	GC %
ANJY01000027.1 Lactobacillus paracasei subsp. paracasei Lpp189 contig00027, whole genome shotgun sequence
1	23.5Kb	questionable	70	21	787-24378	PHAGE_Brevib_Jimmer1_NC_029104(2)	0.4621
Lpp219
Region	Region Length	Completeness	Score	Total Proteins	Region Position	Most Common Phage	GC %
ANJS01000012.1 Lactobacillus paracasei subsp. paracasei Lpp219 contig00012, whole genome shotgun sequence
1	39.6Kb	intact	150	56	4258-43883	PHAGE_Lactob_PL_1_NC_022757(31)	0.4507
ANJS01000030.1 Lactobacillus paracasei subsp. paracasei Lpp219 contig00030, whole genome shotgun sequence
2	27.9Kb	intact	120	41	1848-29809	PHAGE_Lactob_Lc_Nu_NC_007501(21)	0.4404
Lpp221
Region	Region Length	Completeness	Score	Total Proteins	Region Position	Most Common Phage	GC %
ANKF01000026.1 Lactobacillus paracasei subsp. paracasei Lpp221 contig00026, whole genome shotgun sequence
1	13.8Kb	incomplete	60	19	`1-13831	PHAGE_Staphy_phiPV83_NC_002486(2)	0.4538
Lpp223
Region	Region Length	Completeness	Score	Total Proteins	Region Position	Most Common Phage	GC %
ANML01000012.1 Lactobacillus paracasei subsp. paracasei Lpp223 contig00012, whole genome shotgun sequence
1	43.5Kb	intact	143	64	1282-44880	PHAGE_Lactob_iLp84_NC_028783(51)	0.4471
ANML01000019.1 Lactobacillus paracasei subsp. paracasei Lpp223 contig00022, whole genome shotgun sequence
2	13.6Kb	incomplete	50	18	68676-82329	PHAGE_Entero_IME_EFm5_NC_028826(3)	0.4538
ANML01000026.1 Lactobacillus paracasei subsp. paracasei Lpp223 contig00029, whole genome shotgun sequence
3	26Kb	incomplete	20	24	127-26224	PHAGE_Lactob_PLE2_NC_031036(6)	0.4451
ANML01000082.1 Lactobacillus paracasei subsp. paracasei Lpp223 contig00087, whole genome shotgun sequence
4	23.9Kb	questionable	80	34	`1-23958	PHAGE_Lactob_PLE2_NC_031036(24)	0.4446
ANML01000122.1 Lactobacillus paracasei subsp. paracasei Lpp223 contig00138, whole genome shotgun sequence
5	19.2Kb	questionable	87	30	`1-19298	PHAGE_Lactob_iA2_NC_028830(29)	0.4495
Lpp225
Region	Region Length	Completeness	Score	Total Proteins	Region Position	Most Common Phage	GC %
ANMM01000003.1 Lactobacillus paracasei subsp. paracasei Lpp225 contig00003, whole genome shotgun sequence
1	38.6Kb	intact	100	34	1693-40319	PHAGE_Lactob_PLE2_NC_031036(6)	0.4513
ANMM01000005.1 Lactobacillus paracasei subsp. paracasei Lpp225 contig00005, whole genome shotgun sequence
2	38.9Kb	intact	140	60	24635-63558	PHAGE_Lactob_phijl1_NC_006936(14)	0.4493
ANMM01000014.1 Lactobacillus paracasei subsp. paracasei Lpp225 contig00014, whole genome shotgun sequence
3	42.5Kb	intact	150	53	`1-42586	PHAGE_Lactob_Lrm1_NC_011104(31)	0.4487
ANMM01000029.1 Lactobacillus paracasei subsp. paracasei Lpp225 contig00029, whole genome shotgun sequence
4	29.3Kb	questionable	83	47	`1-29369	PHAGE_Lactob_PLE2_NC_031036(25)	0.4511
Lpp226
Region	Region Length	Completeness	Score	Total Proteins	Region Position	Most Common Phage	GC %
ANMN01000097.1 Lactobacillus paracasei subsp. paracasei Lpp226 contig00109, whole genome shotgun sequence
1	13.6Kb	incomplete	50	19	17533-31181	PHAGE_Entero_IME_EFm5_NC_028826(3)	0.4538
ANMN01000107.1 Lactobacillus paracasei subsp. paracasei Lpp226 contig00123, whole genome shotgun sequence
2	29Kb	intact	130	39	19892-48978	PHAGE_Lactob_PL_1_NC_022757(25)	0.4426
Lpp227
Region	Region Length	Completeness	Score	Total Proteins	Region Position	Most Common Phage	GC %
ANKK01000155.1 Lactobacillus paracasei subsp. paracasei Lpp227 contig00160, whole genome shotgun sequence
1	14Kb	incomplete	60	19	1895-15908	PHAGE_Staphy_phiPV83_NC_002486(2)	0.4527
Lpp228
Region	Region Length	Completeness	Score	Total Proteins	Region Position	Most Common Phage	GC %
ANKA01000002.1 Lactobacillus paracasei subsp. paracasei Lpp228 contig00002, whole genome shotgun sequence
1	15.6Kb	questionable	70	21	115387-131002	PHAGE_Brevib_Jimmer1_NC_029104(2)	0.4538
Lpp229
Region	Region Length	Completeness	Score	Total Proteins	Region Position	Most Common Phage	GC %
ANJT01000035.1 Lactobacillus paracasei subsp. paracasei Lpp229 contig00041, whole genome shotgun sequence
1	13.6Kb	incomplete	50	18	61730-75382	PHAGE_Entero_IME_EFm5_NC_028826(3)	0.4539
ANJT01000113.1 Lactobacillus paracasei subsp. paracasei Lpp229 contig00119, whole genome shotgun sequence
2	19.5Kb	questionable	84	31	937-20455	PHAGE_Lactob_iA2_NC_028830(28)	0.4559
ANJT01000198.1 Lactobacillus paracasei subsp. paracasei Lpp229 contig00208, whole genome shotgun sequence
3	30.1Kb	intact	150	53	219-30352	PHAGE_Lactob_J_1_NC_022756(26)	0.4379
ANJT01000224.1 Lactobacillus paracasei subsp. paracasei Lpp229 contig00234, whole genome shotgun sequence
4	36Kb	incomplete	60	40	293-36319	PHAGE_Lactob_iA2_NC_028830(14)	0.4478
Lpp230
Region	Region Length	Completeness	Score	Total Proteins	Region Position	Most Common Phage	GC %
ANKY01000047.1 Lactobacillus paracasei subsp. paracasei Lpp230 contig00054, whole genome shotgun sequence
1	25.5Kb	incomplete	30	54	5764-31269	PHAGE_Lactob_iLp84_NC_028783(19)	0.4349
ANKY01000061.1 Lactobacillus paracasei subsp. paracasei Lpp230 contig00068, whole genome shotgun sequence
2	18.2Kb	incomplete	30	24	15225-33509	PHAGE_Lactob_PLE3_NC_031125(11)	0.4435
ANKY01000135.1 Lactobacillus paracasei subsp. paracasei Lpp230 contig00152, whole genome shotgun sequence
3	14.7Kb	questionable	70	17	39300-54019	PHAGE_Entero_IME_EFm5_NC_028826(3)	0.4472
N1115
Region	Region Length	Completeness	Score	Total Proteins	Region Position	Most Common Phage	GC %
CP007122.1 Lactobacillus paracasei N1115, complete genome
1	29.9Kb	incomplete	50	18	521799-551745	PHAGE_Staphy_phiPV83_NC_002486(2)	0.4584
2	57.7Kb	questionable	90	63	795538-853263	PHAGE_Lactob_PLE2_NC_031036(27)	0.4482
3	19Kb	incomplete	40	21	1372319-1391318	PHAGE_Staphy_SPbeta_like_NC_029119(3)	0.4691
4	33.1Kb	intact	120	47	1907950-1941129	PHAGE_Lactob_iA2_NC_028830(38)	0.4578
5	56.3Kb	intact	140	64	2160512-2216887	PHAGE_Strept_phiARI0131_2_NC_031941(13)	0.4539
NRIC 0644
Region	Region Length	Completeness	Score	Total Proteins	Region Position	Most Common Phage	GC %
BAYM01000244.1 Lactobacillus paracasei NRIC 0644 DNA, contig: contig244, whole genome shotgun sequence
1	25.6Kb	incomplete	10	23	431-26102	PHAGE_Lactob_iA2_NC_028830(7)	0.4449
BAYM01000242.1 Lactobacillus paracasei NRIC 0644 DNA, contig: contig242, whole genome shotgun sequence
2	13.6Kb	questionable	80	18	1925-15612	PHAGE_Lister_LP_101_NC_024387(10)	0.4427
BAYM01000240.1 Lactobacillus paracasei NRIC 0644 DNA, contig: contig240, whole genome shotgun sequence
3	14.4Kb	incomplete	10	19	`1-14456	PHAGE_Lactob_PLE3_NC_031125(16)	0.4593
BAYM01000080.1 Lactobacillus paracasei NRIC 0644 DNA, contig: contig80, whole genome shotgun sequence
4	35.9Kb	incomplete	50	44	80-36001	PHAGE_Propio_PFR1_NC_031076(20)	0.4612
BAYM01000009.1 Lactobacillus paracasei NRIC 0644 DNA, contig: contig9, whole genome shotgun sequence
5	18.8Kb	incomplete	10	34	103038-121864	PHAGE_Lactob_iLp84_NC_028783(11)	0.4332
NRIC1917
Region	Region Length	Completeness	Score	Total Proteins	Region Position	Most Common Phage	GC %
BAYN01000124.1 Lactobacillus paracasei NRIC 1917 DNA, contig: contig124, whole genome shotgun sequence
1	17Kb	questionable	80	22	`1-17076	PHAGE_Lister_LP_101_NC_024387(10)	0.4434
BAYN01000055.1 Lactobacillus paracasei NRIC 1917 DNA, contig: contig55, whole genome shotgun sequence
2	35.9Kb	incomplete	50	44	84-36005	PHAGE_Propio_PFR1_NC_031076(20)	0.4612
BAYN01000046.1 Lactobacillus paracasei NRIC 1917 DNA, contig: contig46, whole genome shotgun sequence
3	18.8Kb	incomplete	10	33	800-19626	PHAGE_Lactob_iLp84_NC_028783(10)	0.4332
BAYN01000043.1 Lactobacillus paracasei NRIC 1917 DNA, contig: contig43, whole genome shotgun sequence
4	25.3Kb	incomplete	10	22	186734-212117	PHAGE_Lactob_iA2_NC_028830(7)	0.4447
BAYN01000007.1 Lactobacillus paracasei NRIC 1917 DNA, contig: contig7, whole genome shotgun sequence
5	15.2Kb	incomplete	10	19	1982-17262	PHAGE_Lactoc_PLgT_1_NC_031016(16)	0.4593
NRIC1981
Region	Region Length	Completeness	Score	Total Proteins	Region Position	Most Common Phage	GC %
BAYO01000196.1 Lactobacillus paracasei NRIC 1981 DNA, contig: contig196, whole genome shotgun sequence
1	18Kb	incomplete	10	21	62-18089	PHAGE_Propio_PFR1_NC_031076(22)	0.4692
BAYO01000173.1 Lactobacillus paracasei NRIC 1981 DNA, contig: contig173, whole genome shotgun sequence
2	26.5Kb	incomplete	60	45	2295-28841	PHAGE_Lactob_PLE3_NC_031125(13)	0.4639
NTU101
Region	Region Length	Completeness	Score	Total Proteins	Region Position	Most Common Phage	GC %
NPOB01000078.1 Lactobacillus paracasei subsp. paracasei strain NTU 101 NTU101_contig_of_chr_31, whole genome shotgun sequence
1	28.6Kb	intact	108	44	125-28750	PHAGE_Lactob_iA2_NC_028830(36)	0.4485
NPOB01000093.1 Lactobacillus paracasei subsp. paracasei strain NTU 101 NTU101_contig_of_chr_46, whole genome shotgun sequence
2	13.9Kb	incomplete	20	27	1503-15441	PHAGE_Lactob_PLE2_NC_031036(6)	0.4315
RI-194
Region	Region Length	Completeness	Score	Total Proteins	Region Position	Most Common Phage	GC %
MKFZ01000002.1 Lactobacillus paracasei strain RI-194 p1551o1945-15_S15_L001_R1_001_(paired)_contig_2, whole genome shotgun sequence
1	15.2Kb	incomplete	60	23	61607-76905	PHAGE_Entero_IME_EFm5_NC_028826(3)	0.4567
MKFZ01000020.1 Lactobacillus paracasei strain RI-194 p1551o1945-15_S15_L001_R1_001_(paired)_contig_20, whole genome shotgun sequence
2	20.6Kb	incomplete	20	22	103-20743	PHAGE_Lactob_PLE2_NC_031036(6)	0.4442
MKFZ01000025.1 Lactobacillus paracasei strain RI-194 p1551o1945-15_S15_L001_R1_001_(paired)_contig_25, whole genome shotgun sequence
3	17.7Kb	incomplete	40	30	2474-20272	PHAGE_Lactob_A2_NC_004112(13)	0.4306
MKFZ01000048.1 Lactobacillus paracasei strain RI-194 p1551o1945-15_S15_L001_R1_001_(paired)_contig_48, whole genome shotgun sequence
4	23.1Kb	incomplete	20	28	975-24077	PHAGE_Lactob_iLp84_NC_028783(19)	0.4425
MKFZ01000067.1 Lactobacillus paracasei strain RI-194 p1551o1945-15_S15_L001_R1_001_(paired)_contig_67, whole genome shotgun sequence
5	17.1Kb	intact	130	24	`1-17177	PHAGE_Lactob_J_1_NC_022756(20)	0.4511
RI-195
Region	Region Length	Completeness	Score	Total Proteins	Region Position	Most Common Phage	GC %
MKGA01000006.1 Lactobacillus paracasei strain RI-195 p1551o1945-16_S16_L001_R1_001_(paired)_contig_6, whole genome shotgun sequence
1	15.2Kb	incomplete	60	23	49936-65234	PHAGE_Entero_IME_EFm5_NC_028826(3)	0.4567
MKGA01000069.1 Lactobacillus paracasei strain RI-195 p1551o1945-16_S16_L001_R1_001_(paired)_contig_69, whole genome shotgun sequence
2	12Kb	incomplete	30	21	41-12114	PHAGE_Lactob_CL2_NC_028835(11)	0.4378
MKGA01000073.1 Lactobacillus paracasei strain RI-195 p1551o1945-16_S16_L001_R1_001_(paired)_contig_73, whole genome shotgun sequence
3	16.5Kb	intact	120	20	3-16537	PHAGE_Lactob_PL_1_NC_022757(19)	0.4488
MKGA01000086.1 Lactobacillus paracasei strain RI-195 p1551o1945-16_S16_L001_R1_001_(paired)_contig_86, whole genome shotgun sequence
4	23.2Kb	incomplete	20	27	852-24076	PHAGE_Lactob_iLp84_NC_028783(19)	0.4425
RI-210
Region	Region Length	Completeness	Score	Total Proteins	Region Position	Most Common Phage	GC %
MKFY01000018.1 Lactobacillus paracasei strain RI-210 20150702.X-R210_S12_R1_001_(paired)_contig_18, whole genome shotgun sequence
1	13.9Kb	questionable	70	18	98331-112240	PHAGE_Strept_315.2_NC_004585(3)	0.4457
MKFY01000002.1 Lactobacillus paracasei strain RI-210 20150702.X-R210_S12_R1_001_(paired)_contig_2, whole genome shotgun sequence
2	24.1Kb	incomplete	20	31	261-24436	PHAGE_Lactob_iA2_NC_028830(21)	0.4647
MKFY01000037.1 Lactobacillus paracasei strain RI-210 20150702.X-R210_S12_R1_001_(paired)_contig_37, whole genome shotgun sequence
3	28.2Kb	incomplete	10	34	2-28224	PHAGE_Lactob_PLE3_NC_031125(21)	0.4516
MKFY01000004.1 Lactobacillus paracasei strain RI-210 20150702.X-R210_S12_R1_001_(paired)_contig_4, whole genome shotgun sequence
4	18.9Kb	incomplete	60	19	27459-46388	PHAGE_Entero_IME_EFm5_NC_028826(3)	0.4521
MKFY01000053.1 Lactobacillus paracasei strain RI-210 20150702.X-R210_S12_R1_001_(paired)_contig_53, whole genome shotgun sequence
5	11.8Kb	incomplete	10	31	14-11850	PHAGE_Lactob_iLp84_NC_028783(14)	0.4412
TK1501
Region	Region Length	Completeness	Score	Total Proteins	Region Position	Most Common Phage	GC %
CP017716.1 Lactobacillus paracasei strain TK1501 chromosome, complete genome
1	11Kb	questionable	70	11	388965-399993	PHAGE_Lactob_phiAT3_NC_005893(2)	0.4397
2	47.5Kb	intact	140	67	1083953-1131540	PHAGE_Lactob_PLE2_NC_031036(18)	0.4431
3	16.2Kb	questionable	70	23	2893515-2909761	PHAGE_Entero_IME_EFm5_NC_028826(3)	0.4483
TMW 1.1434
Region	Region Length	Completeness	Score	Total Proteins	Region Position	Most Common Phage	GC %
CP016355.1 Lactobacillus paracasei subsp. paracasei strain TMW 1.1434 chromosome, complete genome
1	54.3Kb	intact	150	67	606242-660544	PHAGE_Clostr_phiCTC2A_NC_030949(7)	0.4488
2	32.3Kb	incomplete	50	30	1518060-1550434	PHAGE_Staphy_SPbeta_like_NC_029119(3)	0.4718
3	9.2Kb	incomplete	60	12	2135902-2145103	PHAGE_Entero_phi92_NC_023693(4)	0.4368
