# Supplementary material for: Reanalysis of Lactobacillus paracasei Lbs2 Strain and Large-Scale Comparative Genomics Places Many Strains into Their Correct Taxonomic Position
Source: Microorganisms. 2019 Oct 25;7(11):487. doi: 10.3390/microorganisms7110487 (PMC6920896; doi:10.3390/microorganisms7110487)
Supplement: Supplementary file 1 [file microorganisms-07-00487-s001.zip › Supplementary-R3/Table_S12.xlsx]

## Sheet: Sheet1
Table S12. Insertion sequences (ISs) identified across the 75 strains in this study using ISsaga platform.
## Red color illustrating strain containing lowest and highest IS elements. Yellow color represents DSM20258, Lbs2 and Lpc-37 strains.
Strains	8700_2	275_LPAR	525_LPAR	ATCC_334	ATCC_25302	B3	CAUH35	CCCB1025	CNCMI_2877	CNCMI_4270	CNCMI_4648	CNCMI_4649	COM0101	DmW_181	DPC_2071	DPC_4206	DPC_4536	DSM_5622	DSM_20207	DSM_20258	DUP_13076	EG9	FAM18149	JCM8130	HD1.7	IIA	KL1	L9	L9D	Lbs2	Lc_155	Lc_Ikematsu	Lpc_10	Lpc-37	Lpl_14	Lpp_7	Lpp_14	Lpp_17	Lpp_49	Lpp_70	Lpp_71	Lpp_74	Lpp_120	Lpp_122	Lpp_123	Lpp_125	Lpp_126	Lpp_189	Lpp_219
ORFs related to IS(s) were found in these replicons	42	134	39	145	14	46	208	64	18	11	3	15	9	26	49	85	76	11	17	6	18	219	217	142	80	107	161	81	20	12	124	11	39	107	13	23	15	17	13	7	8	9	12	29	7	17	4	19	17
Putative complete ORF(s)	9	94	20	111	8	18	125	18	7	2	1	8	4	13	27	44	41	6	5	3	6	156	124	112	59	79	116	69	8	7	92	4	36	76	4	6	8	7	3	2	3	2	3	13	4	5	1	7	8
Putative partial ORF(s)	27	28	2	23	1	18	56	27	4	5	0	5	2	5	19	32	25	0	6	1	9	38	43	18	16	21	28	9	8	1	21	4	0	19	7	14	2	4	6	3	2	1	6	10	3	9	0	7	2
Pseudogene related to IS ORF(s)	0	0	0	0	0	0	0	0	0	0	0	0	0	0	0	0	0	0	0	0	0	0	0	0	0	0	0	0	0	0	0	0	0	0	0	0	0	0	0	0	0	0	0	0	0	0	0	0	0
Uncategorized ORF(complete/partial/pseudogene)	6	12	17	11	5	10	27	19	7	4	2	2	3	8	3	9	10	5	6	2	3	25	50	12	5	7	17	3	4	4	11	3	3	12	2	3	5	6	4	2	3	6	3	6	0	3	3	5	7
Predicted IS(s) number:	41	120	33	131	14	44	182	55	14	11	3	13	9	24	47	81	71	11	16	5	17	180	187	128	78	102	145	80	20	10	111	10	31	98	13	22	14	15	13	7	7	9	12	27	7	16	4	18	16
Estimation of different IS(s):	13 -13	25 -26	14 - 14	28 - 28	10 -10	27 -28	28 -30	24-25	14 - 14	11 - 11	3 -3	13 - 13	9- 9	23- 23	22-22	22 -22	23 - 23	11 -11	15 - 15	5 - 5	16 -16	31-32	30-30	27 -27	20	19 -20	24	17	17 - 18	10 - 10	29 - 29	9 - 9	8	24 - 24	13 - 13	16 - 16	14 - 14	15 - 15	13 - 13	7 - 7	7 - 7	8 - 8	11 - 11	21 - 21	7 - 7	15 - 15	4 - 4	17 - 17	14 - 14
[truncated: 17 more columns]
