# Supplementary material for: Reanalysis of Lactobacillus paracasei Lbs2 Strain and Large-Scale Comparative Genomics Places Many Strains into Their Correct Taxonomic Position
Source: Microorganisms. 2019 Oct 25;7(11):487. doi: 10.3390/microorganisms7110487 (PMC6920896; doi:10.3390/microorganisms7110487)
Supplement: Supplementary file 1 [file microorganisms-07-00487-s001.zip › Supplementary-R3/Table_S13.xlsx]

## Sheet: cazy
Table S13. Enzymes involved in carbohydrate metabolism of L. paracasei strains
## Yellow color highlighting DSM20258, Lbs2 and Lpc-37 strains.
Id	275_LPAR	525_LPAR	`8700:2	ATCC25302	ATCC334	B3	CAUH35	CCCB1205	CNCMI-2877	CNCMI-4270	CNCMI-4648	CNCMI-4649	COM0101	DmW_181	DPC2071	DPC4206	DPC4536	DSM20207	DSM20258	DSM5622	DUP13076	EG9	FAM18149	HD1.7	IIA	JCM8130	KL1	L9D	L9	Lbs2	LC355	LC-Ikematsu	LMGS-29188	Lpc10	Lpc-37	Lpl14	Lpl7	Lpp120	Lpp122	Lpp123	Lpp125	Lpp126	Lpp14	Lpp17	Lpp189	Lpp219	Lpp221	Lpp223	Lpp225
AA4	1	1	1	1	1	1	1	1	1	1	1	1	1	1	1	1	1	1	1	1	1	1	1	1	1	1	1	1	1	1	1	1	1	1	1	1	1	1	1	0	1	1	0	1	1	1	1	1	1
AA6	2	3	3	2	2	3	2	3	3	1	2	3	3	3	2	3	3	2	1	2	3	2	2	3	2	2	2	3	3	2	3	3	2	3	3	3	3	2	2	2	3	2	1	3	3	3	3	3	2
AA7	1	1	1	0	1	1	1	0	0	2	1	0	1	1	1	1	1	1	1	0	1	1	1	1	1	1	1	1	1	0	1	1	1	1	1	1	1	1	0	1	1	1	1	1	1	1	1	1	0
CBM34	2	2	2	2	2	2	2	2	2	3	1	2	2	2	2	2	2	2	1	2	2	2	2	2	3	2	2	2	2	1	2	2	2	2	2	2	2	3	3	1	2	0	1	2	2	1	2	2	2
CBM48	2	2	1	2	2	2	1	2	2	2	1	0	2	1	2	2	2	1	1	2	2	3	1	2	2	2	2	1	2	1	2	2	2	1	2	2	2	3	2	1	1	0	2	1	1	2	2	2	2
CBM50	3	6	8	7	6	5	8	6	3	3	4	4	3	5	4	5	5	5	4	6	5	3	4	6	4	7	5	5	4	4	4	6	6	7	6	5	6	4	3	3	6	2	6	5	3	4	5	5	5
CE1	7	7	6	6	6	7	6	7	6	5	5	4	7	7	7	7	7	6	6	6	7	6	6	6	9	6	6	7	7	6	7	6	7	6	7	7	7	7	6	4	7	4	7	6	7	7	5	7	7
CE10	4	4	4	4	4	4	4	4	4	4	4	4	4	4	4	4	4	4	4	4	4	4	4	4	4	4	4	4	4	4	4	4	4	4	4	4	4	4	4	4	4	3	4	4	4	4	4	4	4
CE12	1	1	1	1	1	1	1	1	1	1	0	1	1	1	1	1	1	1	1	1	1	1	1	1	1	1	1	1	1	1	1	1	1	1	1	1	1	1	1	1	1	1	1	1	1	1	1	1	1
CE2	1	1	1	1	1	1	1	1	0	0	2	1	1	1	1	1	1	1	1	1	1	1	1	1	1	1	1	1	1	0	1	1	1	1	1	1	1	1	1	0	1	0	1	1	1	1	1	1	1
CE4	1	1	1	1	1	1	1	1	1	1	0	1	1	1	1	1	1	1	2	1	1	1	1	1	1	1	1	1	1	1	1	1	1	1	1	1	1	1	1	0	1	0	1	1	1	1	1	1	1
CE9	2	2	2	2	1	2	2	2	2	2	2	2	2	2	2	2	2	2	1	2	2	2	1	2	2	2	2	2	2	2	2	2	2	2	2	2	2	2	2	1	2	2	2	2	2	2	2	2	2
GH1	7	5	6	6	5	6	3	7	6	2	4	3	6	7	4	4	4	5	4	6	6	5	3	9	8	6	7	7	8	4	4	9	7	6	5	4	4	5	5	4	4	7	6	6	5	4	5	6	5
GH109	5	5	5	3	3	5	3	5	5	3	5	3	5	5	3	5	5	5	3	3	5	3	3	5	5	3	3	5	5	3	5	5	5	5	5	3	3	3	3	3	5	2	3	5	5	5	5	5	3
GH125	1	1	1	1	0	1	0	1	1	1	0	1	1	1	1	1	1	0	0	1	1	1	0	1	1	2	2	1	1	1	1	1	1	1	1	1	1	1	1	0	0	0	1	1	0	1	1	1	1
GH13_20	2	2	2	2	2	2	2	2	2	3	1	2	2	2	2	2	2	2	1	2	2	2	2	2	3	2	2	2	2	2	2	2	2	2	2	2	2	3	3	2	2	1	2	2	2	1	2	2	2
GH13_29	2	1	1	1	1	1	1	1	2	1	0	2	1	1	1	1	1	1	1	1	1	2	2	1	2	1	1	1	1	1	1	2	1	1	1	1	1	2	1	1	1	1	2	1	1	1	1	1	1
GH13_31	5	4	5	4	3	5	6	4	4	3	3	5	5	5	4	5	5	4	2	4	5	5	6	4	6	4	7	4	4	4	4	5	5	5	5	4	4	5	6	2	4	3	3	4	4	4	4	5	4
GH13_9	1	1	1	1	1	1	1	1	1	1	0	0	1	1	1	1	1	1	1	1	1	1	1	1	1	1	1	1	1	0	1	1	1	1	1	1	1	1	1	0	1	1	1	1	2	1	1	1	1
GH2	2	0	1	0	1	0	1	0	0	0	0	1	0	1	0	0	0	2	1	0	0	0	0	1	0	0	0	0	0	1	0	1	1	1	0	0	0	0	0	0	0	1	0	0	0	0	0	0	1
GH20	1	1	1	1	1	1	1	1	0	0	1	1	1	1	1	1	1	1	1	1	1	1	1	1	1	1	1	1	1	1	1	1	1	1	1	1	1	1	1	0	1	1	1	1	1	1	1	1	1
GH25	4	5	6	6	5	4	7	5	4	4	3	4	4	5	3	5	5	5	3	4	5	3	4	5	4	6	5	6	4	3	4	5	5	6	6	5	5	4	3	2	5	2	6	5	4	4	3	5	5
GH29	2	3	2	1	2	2	1	3	3	3	1	3	3	2	3	3	3	2	1	1	3	1	1	2	3	1	1	2	3	3	3	3	1	2	3	3	3	1	1	1	2	2	2	2	1	3	3	3	3
GH3	1	2	2	1	1	1	1	2	1	0	1	1	1	1	1	1	1	2	0	1	1	2	1	1	1	1	1	1	1	1	1	1	1	1	2	1	1	1	1	0	2	0	2	1	0	0	1	1	1
GH31	1	2	1	2	2	1	2	1	1	1	2	1	1	1	2	2	2	2	1	2	1	1	3	1	1	2	2	1	1	1	2	1	1	1	2	2	2	1	2	1	1	1	2	1	1	3	2	1	2
GH32	2	2	2	1	2	2	2	2	1	1	0	1	1	3	1	2	2	3	1	2	1	1	1	1	2	3	2	2	2	2	2	2	2	2	2	1	1	1	1	0	1	1	2	2	1	2	1	1	1
GH35	1	1	1	0	0	1	1	1	1	0	1	2	1	1	1	1	1	1	0	0	1	1	0	1	1	1	1	1	1	1	1	1	1	1	1	1	1	0	0	1	0	2	1	1	1	1	1	1	1
GH36	3	2	2	2	2	2	2	2	2	1	2	1	2	2	2	2	2	2	1	2	2	2	2	2	2	2	2	2	2	2	2	2	2	2	2	2	2	2	2	2	2	1	1	3	1	2	2	2	2
GH38	1	1	2	1	0	2	0	1	2	0	2	1	1	1	1	1	1	0	0	1	1	1	1	2	1	1	1	1	1	1	1	2	1	3	1	1	1	1	1	1	0	1	1	4	0	1	1	1	1
GH4	1	1	1	1	2	1	1	2	1	1	0	1	1	2	1	1	1	0	0	1	1	0	0	1	1	1	1	1	1	1	1	1	1	1	1	1	1	0	1	1	1	2	1	1	1	1	1	1	1
GH65	1	1	1	1	1	1	1	1	1	2	1	2	1	1	2	1	1	1	1	1	1	1	1	1	2	1	1	1	1	1	1	1	1	1	1	1	1	2	2	1	1	0	1	1	1	1	1	1	1
GH73	3	2	1	2	2	2	2	4	2	3	2	2	3	3	3	2	2	1	2	2	2	2	2	2	3	2	1	2	2	2	3	2	2	2	2	2	2	2	3	4	3	2	1	2	3	2	4	3	3
GT101	1	0	0	0	0	0	0	0	0	0	0	1	0	0	0	1	1	0	0	0	0	0	0	0	0	0	0	0	0	0	0	0	0	0	1	0	0	0	0	0	1	0	0	0	0	0	0	0	0
GT2	11	12	12	11	11	10	13	11	10	12	8	10	12	10	15	12	12	13	6	11	12	14	10	8	13	11	8	12	10	8	11	10	10	11	13	12	12	12	10	6	13	10	12	9	11	11	11	13	12
GT28	1	1	1	2	1	2	1	1	1	1	0	1	1	1	1	1	1	1	1	2	1	1	1	1	1	2	1	1	1	1	1	1	1	1	1	1	1	2	1	1	1	2	2	1	1	2	1	1	1
GT35	1	1	1	1	1	1	1	1	1	1	0	1	1	1	1	1	1	1	1	1	1	1	1	1	1	1	1	1	1	1	1	1	1	1	1	1	1	1	1	1	1	0	1	1	1	1	1	1	1
GT4	9	9	9	7	6	9	13	12	8	8	9	11	7	8	9	9	9	8	9	7	8	9	9	9	8	7	8	10	9	5	13	12	10	8	9	12	11	11	9	7	8	7	6	7	7	10	10	8	8
GT5	1	1	1	1	1	1	1	1	1	1	0	1	1	1	1	1	1	1	1	1	1	1	1	1	1	1	1	1	1	1	1	1	1	1	1	1	1	1	1	1	1	0	1	1	1	1	1	1	1
GT51	3	3	3	3	3	3	3	3	2	3	2	2	3	3	3	3	3	3	3	3	3	3	3	3	3	3	3	3	3	1	3	3	3	4	3	2	3	2	3	2	3	1	3	3	3	3	2	3	3
GT8	2	2	2	2	2	2	2	2	2	2	2	2	2	2	2	2	2	2	2	2	2	2	2	2	2	2	2	2	2	2	2	2	2	2	2	2	2	2	2	2	2	2	2	2	2	2	2	2	2
GT83	2	2	2	2	2	2	0	2	0	0	0	1	2	2	2	2	2	2	0	2	2	2	0	2	2	2	2	2	2	2	2	2	2	2	2	2	2	2	2	0	2	0	1	2	2	2	2	2	2
GT92	1	0	0	0	0	0	0	0	0	1	0	0	0	0	0	0	0	0	0	0	0	0	0	0	0	0	0	0	0	0	0	0	0	0	0	0	0	0	0	0	0	0	0	0	0	0	0	0	0
PL8	1	1	1	1	1	1	0	1	1	1	1	1	1	1	1	1	1	0	0	1	1	0	0	1	1	1	1	1	1	1	1	1	1	1	1	1	1	0	1	1	1	1	1	1	0	1	1	1	1
CBM32	0	1	0	1	1	0	1	0	0	1	1	0	0	0	1	1	1	1	0	1	0	0	1	0	0	1	1	0	0	0	1	0	2	0	1	1	1	0	1	0	0	0	1	0	0	1	1	0	0
GH136	0	1	1	0	1	1	0	0	0	1	0	0	1	1	1	1	1	1	0	0	1	0	0	0	0	0	0	1	0	0	1	0	0	1	1	1	1	0	0	1	1	0	0	1	1	1	1	1	1
GH23	0	1	1	0	0	0	0	1	0	0	0	0	0	2	0	0	0	1	0	0	0	1	0	1	0	0	0	1	0	0	1	0	1	1	0	0	0	2	1	0	1	0	0	0	0	0	1	0	0
GH88	0	1	1	2	1	1	0	0	0	1	1	0	1	1	1	1	1	1	0	2	1	0	0	0	0	2	1	1	0	1	1	0	0	1	1	1	1	0	1	1	1	2	0	1	1	1	1	1	1
GT32	0	1	1	2	1	0	2	1	0	1	0	0	1	1	1	1	1	1	1	2	1	1	1	0	2	2	0	1	1	1	1	0	0	1	1	2	2	1	0	3	1	0	1	1	1	2	0	1	1
PL12_1	0	1	1	1	1	1	0	0	0	1	1	0	1	1	1	1	1	1	0	1	1	0	0	0	0	1	1	1	0	1	1	0	0	1	1	1	1	0	1	1	1	1	0	1	1	1	1	1	1
AA3	0	0	1	2	2	2	0	1	1	0	0	1	1	1	0	0	0	2	1	2	1	2	2	2	1	2	1	1	1	2	0	2	0	1	0	0	0	1	1	1	1	0	2	2	1	0	0	1	2
GH99	0	0	0	0	0	1	0	0	0	0	0	0	0	0	0	0	0	0	0	0	0	0	0	0	0	0	0	0	0	0	0	0	0	0	0	0	0	0	0	0	0	0	1	0	0	0	0	0	0
GT14	0	0	0	0	0	0	0	0	1	0	0	0	0	0	0	1	1	0	0	0	0	0	0	0	0	0	0	0	0	0	0	0	0	0	1	0	0	0	1	0	0	0	0	0	0	0	0	0	2
GH13_18	0	0	0	0	0	0	0	0	0	1	0	0	0	0	0	0	0	0	0	0	0	0	0	0	0	0	0	0	0	0	0	0	0	0	0	0	0	0	0	0	0	0	0	0	0	0	0	0	0
GT39	0	0	0	0	0	0	0	0	0	0	0	1	0	0	0	0	0	0	0	0	0	0	0	0	0	0	0	0	0	0	0	0	0	0	0	0	0	0	0	0	0	0	0	0	0	0	0	0	0
CBM61	0	0	0	0	0	0	0	0	0	0	0	0	0	1	0	0	0	0	0	0	0	0	0	1	0	0	0	0	0	0	0	0	0	0	0	0	0	0	0	0	0	0	0	0	0	0	0	0	0
GH53	0	0	0	0	0	0	0	0	0	0	0	0	0	1	0	0	0	0	0	0	0	0	0	1	0	0	0	0	0	0	0	0	0	0	0	0	0	0	0	0	0	0	0	0	0	0	0	0	0
GH8	0	0	0	0	0	0	0	0	0	0	0	0	0	1	0	0	0	0	0	0	0	0	0	0	0	0	0	0	0	0	0	0	0	0	0	0	0	0	0	0	0	0	0	0	0	0	0	0	0
GH13_36	0	0	0	0	0	0	0	0	0	0	0	0	0	0	0	0	0	0	0	0	0	0	0	0	0	1	1	0	0	0	0	0	0	0	0	0	0	0	0	0	0	0	0	0	0	0	0	0	0
GH39	0	0	0	0	0	0	0	0	0	0	0	0	0	0	0	0	0	0	0	0	0	0	0	0	0	0	0	0	0	1	0	0	0	0	0	0	0	0	0	0	0	1	0	0	0	0	0	0	0
CBM4	0	0	0	0	0	0	0	0	0	0	0	0	0	0	0	0	0	0	0	0	0	0	0	0	0	0	0	0	0	0	0	1	0	0	0	0	0	0	0	0	0	0	0	0	0	0	0	0	0
GH15	0	0	0	0	0	0	0	0	0	0	0	0	0	0	0	0	0	0	0	0	0	0	0	0	0	0	0	0	0	0	0	0	1	0	0	0	0	1	0	0	0	0	0	0	0	0	0	0	0
GH92	0	0	0	0	0	0	0	0	0	0	0	0	0	0	0	0	0	0	0	0	0	0	0	0	0	0	0	0	0	0	0	0	1	0	0	0	0	0	0	0	0	0	0	0	0	0	0	0	0
GH13_13	0	0	0	0	0	0	0	0	0	0	0	0	0	0	0	0	0	0	0	0	0	0	0	0	0	0	0	0	0	0	0	0	0	0	0	0	0	1	0	0	0	0	0	0	0	0	0	0	0
GH30	0	0	0	0	0	0	0	0	0	0	0	0	0	0	0	0	0	0	0	0	0	0	0	0	0	0	0	0	0	0	0	0	0	0	0	0	0	0	0	0	0	1	0	0	0	0	0	0	0
GH43_22	0	0	0	0	0	0	0	0	0	0	0	0	0	0	0	0	0	0	0	0	0	0	0	0	0	0	0	0	0	0	0	0	0	0	0	0	0	0	0	0	0	1	0	0	0	0	0	0	0
GH59	0	0	0	0	0	0	0	0	0	0	0	0	0	0	0	0	0	0	0	0	0	0	0	0	0	0	0	0	0	0	0	0	0	0	0	0	0	0	0	0	0	3	0	0	0	0	0	0	0
GH105	0	0	0	0	0	0	0	0	0	0	0	0	0	0	0	0	0	0	0	0	0	0	0	0	0	0	0	0	0	0	0	0	0	0	0	0	0	0	0	0	0	0	1	0	0	0	0	0	0
GH113	0	0	0	0	0	0	0	0	0	0	0	0	0	0	0	0	0	0	0	0	0	0	0	0	0	0	0	0	0	0	0	0	0	0	0	0	0	0	0	0	0	0	0	0	0	0	0	0	0
GT27	0	0	0	0	0	0	0	0	0	0	0	0	0	0	0	0	0	0	0	0	0	0	0	0	0	0	0	0	0	0	0	0	0	0	0	0	0	0	0	0	0	0	0	0	0	0	0	0	0
CBM22	0	0	0	0	0	0	0	0	0	0	0	0	0	0	0	0	0	0	0	0	0	0	0	0	0	0	0	0	0	0	0	0	0	0	0	0	0	0	0	0	0	0	0	0	0	0	0	0	0
GT19	0	0	0	0	0	0	0	0	0	0	0	0	0	0	0	0	0	0	0	0	0	0	0	0	0	0	0	0	0	0	0	0	0	0	0	0	0	0	0	0	0	0	0	0	0	0	0	0	0
GT26	0	0	0	0	0	0	0	0	0	0	0	0	0	0	0	0	0	0	0	0	0	0	0	0	0	0	0	0	0	0	0	0	0	0	0	0	0	0	0	0	0	0	0	0	0	0	0	0	0
GT40	0	0	0	0	0	0	0	0	0	0	0	0	0	0	0	0	0	0	0	0	0	0	0	0	0	0	0	0	0	0	0	0	0	0	0	0	0	0	0	0	0	0	0	0	0	0	0	0	0
CE3	0	0	0	0	0	0	0	0	0	0	0	0	0	0	0	0	0	0	0	0	0	0	0	0	0	0	0	0	0	0	0	0	0	0	0	0	0	0	0	0	0	0	0	0	0	0	0	0	0
GH94	0	0	0	0	0	0	0	0	0	0	0	0	0	0	0	0	0	0	0	0	0	0	0	0	0	0	0	0	0	0	0	0	0	0	0	0	0	0	0	0	0	0	0	0	0	0	0	0	0
Total	106	111	113	104	99	108	105	113	93	91	77	93	104	114	105	110	110	106	73	102	107	99	90	107	114	110	102	110	103	86	110	114	108	112	115	107	108	105	100	72	105	79	101	105	94	105	104	109	107
[truncated: 26 more columns]

## Sheet: three_strains
Id	Lbs2	Lpc-37	DSM20258
AA3	2	0	1
AA4	1	1	1
AA6	2	3	1
AA7	0	1	1
CBM22	0	0	0
CBM32	0	1	0
CBM34	1	2	1
CBM4	0	0	0
CBM48	1	2	1
CBM50	4	6	4
CBM61	0	0	0
CE1	6	7	6
CE10	4	4	4
CE12	1	1	1
CE2	0	1	1
CE3	0	0	0
CE4	1	1	2
CE9	2	2	1
GH1	4	5	4
GH105	0	0	0
GH109	3	5	3
GH113	0	0	0
GH125	1	1	0
GH13_13	0	0	0
GH13_18	0	0	0
GH13_20	2	2	1
GH13_29	1	1	1
GH13_31	4	5	2
GH13_36	0	0	0
GH13_9	0	1	1
GH136	0	1	0
GH15	0	0	0
GH2	1	0	1
GH20	1	1	1
GH23	0	0	0
GH25	3	6	3
GH29	3	3	1
GH3	1	2	0
GH30	0	0	0
GH31	1	2	1
GH32	2	2	1
GH35	1	1	0
GH36	2	2	1
GH38	1	1	0
GH39	1	0	0
GH4	1	1	0
GH43_22	0	0	0
GH53	0	0	0
GH59	0	0	0
GH65	1	1	1
GH73	2	2	2
GH8	0	0	0
GH88	1	1	0
GH92	0	0	0
GH94	0	0	0
GH99	0	0	0
GT101	0	1	0
GT14	0	1	0
GT19	0	0	0
GT2	8	13	6
GT26	0	0	0
GT27	0	0	0
GT28	1	1	1
GT32	1	1	1
GT35	1	1	1
GT39	0	0	0
GT4	5	9	9
GT40	0	0	0
GT5	1	1	1
GT51	1	3	3
GT8	2	2	2
GT83	2	2	0
GT92	0	0	0
PL12_1	1	1	0
PL8	1	1	0

## Sheet: Lbs2
Id	Lbs2
AA3	2
AA4	1
AA6	2
AA7	0
CBM22	0
CBM32	0
CBM34	1
CBM4	0
CBM48	1
CBM50	4
CBM61	0
CE1	6
CE10	4
CE12	1
CE2	0
CE3	0
CE4	1
CE9	2				GH1	4		GT101	0		CE1	6		CBM22	0		AA3	2		PL12_1	1
GH1	4				GH105	0		GT14	0		CE10	4		CBM32	0		AA4	1		PL8	1
GH105	0				GH109	3		GT19	0		CE12	1		CBM34	1		AA6	2			2
GH109	3				GH113	0		GT2	8		CE2	0		CBM4	0		AA7	0
GH113	0				GH125	1		GT26	0		CE3	0		CBM48	1			5
GH125	1				GH13_13	0		GT27	0		CE4	1		CBM50	4
GH13_13	0				GH13_18	0		GT28	1		CE9	2		CBM61	0
GH13_18	0				GH13_20	2		GT32	1			14			6
GH13_20	2				GH13_29	1		GT35	1
GH13_29	1				GH13_31	4		GT39	0
GH13_31	4				GH13_36	0		GT4	5
GH13_36	0				GH13_9	0		GT40	0
GH13_9	0				GH136	0		GT5	1
GH136	0				GH15	0		GT51	1
GH15	0				GH2	1		GT8	2
GH2	1				GH20	1		GT83	2
GH20	1				GH23	0		GT92	0
GH23	0				GH25	3			22
GH25	3				GH29	3
GH29	3				GH3	1
GH3	1				GH30	0
GH30	0				GH31	1
GH31	1				GH32	2
GH32	2				GH35	1
GH35	1				GH36	2
GH36	2				GH38	1
GH38	1				GH39	1
GH39	1				GH4	1
GH4	1				GH43_22	0
GH43_22	0				GH53	0
GH53	0				GH59	0
GH59	0				GH65	1
GH65	1				GH73	2
GH73	2				GH8	0
GH8	0				GH88	1
GH88	1				GH92	0
GH92	0				GH94	0
GH94	0				GH99	0
GH99	0					37
GT101	0
GT14	0
GT19	0
GT2	8
GT26	0
GT27	0
GT28	1
GT32	1
GT35	1
GT39	0
GT4	5
GT40	0
GT5	1
GT51	1
GT8	2
GT83	2
GT92	0
PL12_1	1
PL8	1

## Sheet: Lpc-37
Id	Lpc-37
AA3	0
AA4	1
AA6	3
AA7	1
CBM22	0
CBM32	1
CBM34	2
CBM4	0
CBM48	2
CBM50	6
CBM61	0
CE1	7
CE10	4
CE12	1
CE2	1
CE3	0
CE4	1
CE9	2
GH1	5
GH105	0
GH109	5
GH113	0
GH125	1
GH13_13	0
GH13_18	0
GH13_20	2
GH13_29	1
GH13_31	5
GH13_36	0
GH13_9	1
GH136	1
GH15	0
GH2	0
GH20	1
GH23	0
GH25	6
GH29	3
GH3	2
GH30	0							CE1	7				AA3	0		PL12_1	1
GH31	2							CE10	4				AA4	1		PL8	1
GH32	2							CE12	1				AA6	3			2
GH35	1							CE2	1				AA7	1
GH36	2							CE3	0					5
GH38	1							CE4	1
GH39	0							CE9	2
GH4	1								16
GH43_22	0
GH53	0
GH59	0
GH65	1
GH73	2
GH8	0
GH88	1																GH1	5
GH92	0										GT101	1					GH105	0
GH94	0				CBM22	0					GT14	1					GH109	5
GH99	0				CBM32	1					GT19	0					GH113	0
GT101	1				CBM34	2					GT2	13					GH125	1
GT14	1				CBM4	0					GT26	0					GH13_13	0
GT19	0				CBM48	2					GT27	0					GH13_18	0
GT2	13				CBM50	6					GT28	1					GH13_20	2
GT26	0				CBM61	0					GT32	1					GH13_29	1
GT27	0					11					GT35	1					GH13_31	5
GT28	1										GT39	0					GH13_36	0
GT32	1										GT4	9					GH13_9	1
GT35	1										GT40	0					GH136	1
GT39	0										GT5	1					GH15	0
GT4	9										GT51	3					GH2	0
GT40	0										GT8	2					GH20	1
GT5	1										GT83	2					GH23	0
GT51	3										GT92	0					GH25	6
GT8	2											35					GH29	3
GT83	2																GH3	2
GT92	0																GH30	0
PL12_1	1																GH31	2
PL8	1																GH32	2
																	GH35	1
																	GH36	2
																	GH38	1
																	GH39	0
																	GH4	1
																	GH43_22	0
																	GH53	0
																	GH59	0
																	GH65	1
																	GH73	2
																	GH8	0
																	GH88	1
																	GH92	0
																	GH94	0
																	GH99	0
																		46

## Sheet: DSM20258
Id	DSM20258
AA3	1
AA4	1
AA6	1					GH1	4		GT101	0		AA3	1		CBM22	0		CE1	6
AA7	1					GH105	0		GT14	0		AA4	1		CBM32	0		CE10	4
CBM22	0					GH109	3		GT19	0		AA6	1		CBM34	1		CE12	1
CBM32	0					GH113	0		GT2	6		AA7	1		CBM4	0		CE2	1
CBM34	1					GH125	0		GT26	0			4		CBM48	1		CE3	0
CBM4	0					GH13_13	0		GT27	0					CBM50	4		CE4	2
CBM48	1					GH13_18	0		GT28	1					CBM61	0		CE9	1
CBM50	4					GH13_20	1		GT32	1						6			15
CBM61	0					GH13_29	1		GT35	1
CE1	6					GH13_31	2		GT39	0
CE10	4					GH13_36	0		GT4	9
CE12	1					GH13_9	1		GT40	0
CE2	1					GH136	0		GT5	1
CE3	0					GH15	0		GT51	3
CE4	2					GH2	1		GT8	2
CE9	1					GH20	1		GT83	0
GH1	4					GH23	0		GT92	0
GH105	0					GH25	3			24
GH109	3					GH29	1
GH113	0					GH3	0
GH125	0					GH30	0
GH13_13	0					GH31	1
GH13_18	0					GH32	1
GH13_20	1					GH35	0
GH13_29	1					GH36	1
GH13_31	2					GH38	0
GH13_36	0					GH39	0
GH13_9	1					GH4	0
GH136	0					GH43_22	0
GH15	0					GH53	0
GH2	1					GH59	0
GH20	1					GH65	1
GH23	0					GH73	2
GH25	3					GH8	0
GH29	1					GH88	0
GH3	0					GH92	0
GH30	0					GH94	0
GH31	1					GH99	0
GH32	1						24
GH35	0
GH36	1
GH38	0
GH39	0
GH4	0
GH43_22	0
GH53	0
GH59	0
GH65	1
GH73	2
GH8	0
GH88	0
GH92	0
GH94	0
GH99	0
GT101	0
GT14	0
GT19	0
GT2	6
GT26	0
GT27	0
GT28	1
GT32	1
GT35	1
GT39	0
GT4	9
GT40	0
GT5	1
GT51	3
GT8	2
GT83	0
GT92	0
PL12_1	0
PL8	0
