# Supplementary material for: Reanalysis of Lactobacillus paracasei Lbs2 Strain and Large-Scale Comparative Genomics Places Many Strains into Their Correct Taxonomic Position
Source: Microorganisms. 2019 Oct 25;7(11):487. doi: 10.3390/microorganisms7110487 (PMC6920896; doi:10.3390/microorganisms7110487)
Supplement: Supplementary file 1 [file microorganisms-07-00487-s001.zip › Supplementary-R3/Table_S14.xlsx]

## Sheet: Sheet1
Table S14. Carbohydrate transporters of L. paracasei strains identified by GO database.
	275_LPAR	525_LPAR	`8700:2	ATCC25302	ATCC334	B3	CAUH35	CCCB1205	CNCMI-2877	CNCMI-4270	CNCMI-4648	CNCMI-4649	COM0101	DmW_181	DPC2071	DPC4206	DPC4536	DSM20207	DSM20258	DSM5622	DUP13076	EG9	FAM18149	HD1.7	IIA	JCM8130	KL1	L9D	L9	Lbs2	LC355	LC-Ikematsu	LMGS-29188	Lpc10	Lpc-37	Lpl14	Lpl7	Lpp120	Lpp122	Lpp123	Lpp125	Lpp126	Lpp14	Lpp17	Lpp189	Lpp219	Lpp221	Lpp223	Lpp225
CGD|CAL0000175271	2	2	2	1	3	2	2	2	1	2	1	2	2	2	2	2	2	2	1	1	2	1	2	1	2	1	1	2	2	1	2	2	1	2	1	2	2	1	0	0	3	2	1	2	3	2	2	2	2
MGI|MGI:1929693	1	0	0	0	0	0	1	0	0	1	0	0	0	0	1	0	0	0	1	0	0	0	1	1	0	0	0	0	0	1	0	1	1	0	0	0	0	0	0	0	0	1	0	0	0	0	0	0	1
TAIR|locus:2019554	1	1	1	1	1	1	1	1	1	0	1	1	1	1	1	1	1	1	1	1	1	1	1	1	1	1	1	1	1	0	1	0	1	1	1	1	1	1	1	1	0	1	1	1	0	1	0	1	1
TAIR|locus:2052971	1	1	1	0	1	1	1	1	0	1	1	1	1	1	1	1	1	1	0	0	1	0	0	1	1	0	0	1	1	1	1	1	1	1	1	0	0	0	0	0	1	1	1	1	1	1	1	1	1
TAIR|locus:2135164	1	1	1	1	1	1	1	1	1	1	1	1	1	1	1	1	1	1	1	1	1	1	1	1	1	1	1	1	1	1	1	1	1	1	1	1	1	1	1	0	1	0	1	1	1	1	1	1	1
TIGR_CMR|BA_3926	4	3	2	3	3	3	2	3	5	3	4	5	5	3	3	3	3	5	3	3	5	2	2	3	3	3	2	3	3	3	4	3	4	2	3	3	3	1	3	2	3	1	3	4	5	3	3	5	5
TIGR_CMR|BA_4232	16	14	13	15	13	13	14	14	16	15	10	15	14	13	12	14	14	12	11	15	14	14	11	16	17	15	14	13	13	12	14	14	15	14	14	17	17	15	16	14	13	13	13	16	13	17	12	14	17
TIGR_CMR|CHY_1534	4	4	4	3	4	4	2	3	3	4	4	2	4	4	4	4	4	4	3	3	4	4	2	3	4	3	4	4	3	4	4	3	4	4	4	4	4	3	4	2	4	3	4	4	4	4	4	4	5
TIGR_CMR|CHY_1535	6	5	6	5	4	7	5	6	6	5	6	7	4	4	6	5	5	4	4	5	4	5	4	5	6	5	5	4	6	3	6	5	7	6	5	4	5	3	5	7	3	2	3	5	6	5	4	4	6
TIGR_CMR|CPS_0245	5	5	5	4	4	5	5	5	6	4	2	5	6	5	4	5	5	5	2	4	6	4	4	6	6	4	4	5	5	4	5	5	5	5	6	4	4	4	4	3	6	1	3	5	6	5	5	6	5
TIGR_CMR|CPS_3732	2	1	0	2	2	0	0	1	0	0	1	1	2	0	1	2	2	1	0	2	2	2	1	1	0	2	1	0	1	1	2	1	2	0	2	0	0	2	1	0	1	1	2	0	1	0	2	2	2
TIGR_CMR|SPO_0378	4	3	3	3	2	4	4	3	3	2	4	2	2	3	3	3	3	2	2	3	2	3	4	2	3	3	3	2	3	3	3	3	4	3	3	3	3	2	3	3	3	2	3	4	2	3	3	2	3
TIGR_CMR|SPO_0610	1	1	2	1	1	1	1	1	1	1	1	0	1	2	1	1	1	1	1	1	1	1	2	1	1	1	1	1	1	1	1	1	1	2	1	1	1	1	1	1	1	0	1	0	1	1	1	1	2
TIGR_CMR|SPO_0611	1	0	1	0	0	1	1	0	0	1	0	1	1	1	0	0	0	1	0	0	1	0	1	0	1	0	0	0	0	0	0	1	1	1	0	0	0	1	1	0	1	0	0	0	1	0	0	1	0
TIGR_CMR|SPO_0651	9	13	11	11	12	10	9	12	8	11	11	12	11	11	11	13	13	13	11	11	11	10	7	12	13	11	12	11	12	7	13	13	10	11	13	11	11	13	12	11	11	12	12	10	10	14	12	11	12
TIGR_CMR|SPO_1820	3	3	3	3	3	3	2	3	3	2	3	3	3	3	3	3	3	3	2	3	3	2	2	3	3	3	3	3	3	3	3	3	2	3	3	3	3	2	1	3	3	2	2	2	3	3	3	3	3
TIGR_CMR|SPO_1821	3	2	3	2	2	3	2	2	2	3	2	2	3	3	2	2	2	3	1	2	3	1	2	2	3	2	2	2	2	2	2	3	2	3	2	2	2	2	3	1	3	1	2	2	3	2	2	3	2
TIGR_CMR|SPO_1823	5	4	6	5	4	5	5	7	6	5	4	6	6	5	4	5	5	4	3	7	6	5	6	5	7	7	5	5	7	4	3	7	4	6	5	4	4	5	5	4	4	2	4	5	5	5	3	6	4
TIGR_CMR|SPO_1835	21	27	24	18	25	22	19	23	20	20	17	23	20	20	22	27	27	23	17	18	21	22	17	24	23	18	19	24	25	21	26	24	20	22	27	24	24	22	22	13	22	14	20	20	22	23	23	20	18
TIGR_CMR|SPO_1837	1	0	0	1	0	1	1	0	1	0	0	0	0	0	0	0	0	0	1	1	0	0	1	0	1	1	1	0	0	0	0	1	1	0	0	1	1	0	1	0	0	0	0	1	0	0	0	0	1
TIGR_CMR|SPO_2803	1	0	0	1	0	0	1	0	0	0	1	1	0	0	0	0	0	0	1	1	0	2	1	0	0	1	1	1	0	0	0	0	1	0	0	0	0	1	0	0	1	3	0	1	1	0	0	0	1
TIGR_CMR|SPO_3783	5	5	4	4	5	5	4	6	6	8	7	4	5	6	6	6	6	6	6	4	5	5	5	6	5	4	5	6	6	4	5	6	6	4	6	5	5	5	5	8	6	5	5	5	4	5	5	5	5
TIGR_CMR|SPO_3784	5	7	5	5	7	7	2	6	6	6	3	3	6	6	5	6	6	5	6	5	5	7	5	7	5	5	5	7	6	5	5	5	4	5	6	6	6	5	4	6	6	6	8	5	6	5	6	5	7
TIGR_CMR|SPO_3786	1	1	1	1	1	1	1	1	1	1	1	1	1	1	1	1	1	1	1	1	1	1	1	1	1	1	1	1	1	1	1	1	1	1	1	1	1	1	1	1	1	0	1	1	1	1	1	1	1
TIGR_CMR|SPO_A0255	1	1	2	2	2	2	2	1	3	3	1	2	2	2	3	2	2	2	1	2	2	1	2	2	1	2	2	2	1	2	2	1	1	2	2	2	2	2	3	0	2	1	1	2	2	1	2	2	2
UNIPROTKB|A0QYB5	1	1	1	1	1	1	0	1	1	1	1	1	0	1	1	1	1	1	0	1	0	1	1	1	1	1	1	1	1	1	1	1	1	1	1	1	1	0	1	2	0	1	1	1	0	1	1	0	1
UNIPROTKB|P0AEX9	2	1	2	1	1	2	2	1	1	2	1	2	2	2	1	1	1	1	1	1	2	1	2	1	2	1	1	1	1	1	1	2	2	2	1	1	1	2	2	1	2	0	1	1	2	1	1	2	1
UNIPROTKB|P31452	1	2	2	2	3	1	1	2	1	1	1	1	1	2	1	2	2	1	0	2	1	0	0	1	1	2	1	1	1	2	2	2	1	2	2	1	1	0	1	1	1	2	1	1	1	2	2	1	2
UNIPROTKB|P31751	1	1	1	1	1	1	1	1	1	1	1	0	1	1	1	1	1	1	1	1	1	1	1	1	1	1	1	1	1	0	1	1	1	1	1	1	1	1	1	0	1	0	1	1	1	1	1	1	1
UNIPROTKB|P39344	1	1	1	1	1	1	1	1	1	1	1	1	1	1	1	1	1	1	1	1	1	1	1	1	1	1	1	1	1	1	1	1	1	1	1	1	1	1	1	1	2	1	1	1	1	1	1	1	1
UNIPROTKB|Q5Q0U0	1	0	0	0	0	0	0	0	0	0	0	0	0	0	0	0	0	0	0	0	0	1	0	1	0	0	0	0	0	0	0	1	1	0	0	0	0	0	0	0	0	0	0	0	0	0	0	0	0
UNIPROTKB|Q606S1	24	25	28	28	22	25	24	25	23	22	22	22	25	29	23	25	25	27	18	28	25	25	24	25	27	28	27	28	25	19	26	29	24	28	25	21	22	22	26	17	24	17	25	28	21	25	29	25	26
UNIPROTKB|Q606S3	2	2	2	2	2	2	1	2	2	1	1	2	2	2	2	2	2	2	1	2	2	2	1	2	3	2	2	2	2	3	2	3	1	2	2	2	2	1	2	2	2	2	3	2	2	2	1	2	2
WB|WBGene00015165	1	1	1	0	0	1	0	1	1	1	1	1	1	1	1	1	1	1	0	0	1	1	0	0	1	0	1	1	1	1	1	0	1	1	1	1	1	0	0	1	0	0	0	1	1	1	1	1	1
TIGR_CMR|CPS_3697	0	1	1	0	0	1	1	0	2	1	0	1	0	1	0	0	0	0	1	0	0	0	0	0	1	0	0	1	0	1	0	0	0	1	0	1	1	0	1	1	0	0	0	1	0	1	0	0	0
TIGR_CMR|SPO_0609	0	1	0	1	1	0	0	0	0	0	0	0	0	0	0	0	0	0	0	0	0	0	0	0	0	0	0	0	0	0	1	0	0	0	0	0	0	0	0	1	0	0	0	0	0	1	1	0	0
UNIPROTKB|P47197	0	0	1	0	0	0	1	0	0	1	0	0	0	1	0	0	0	0	0	0	0	0	0	0	1	0	0	0	0	0	0	0	0	1	0	0	0	0	0	0	0	0	1	1	0	0	0	0	1
CGD|CAL0000177617	0	0	0	1	1	0	0	0	0	0	0	0	0	0	0	0	0	0	1	1	0	0	0	1	0	1	0	0	0	1	0	1	0	0	0	0	0	1	0	0	0	0	1	0	0	0	0	0	0
MGI|MGI:3052471	0	0	0	1	0	0	0	0	0	0	1	0	0	0	0	0	0	0	0	1	0	0	0	0	0	1	1	0	0	0	0	0	0	0	1	0	0	0	1	0	0	0	0	0	0	0	0	0	0
ZFIN|ZDB-GENE-090812-1	0	0	0	0	1	0	0	0	0	0	0	0	1	0	0	0	0	0	0	0	1	0	0	0	0	0	0	0	0	0	0	0	0	0	0	0	0	0	0	0	1	0	0	0	1	0	0	1	0
TIGR_CMR|CPS_3708	0	0	0	0	0	1	0	1	0	1	1	0	0	1	1	0	0	0	0	0	0	0	0	1	1	0	0	1	1	0	0	1	0	0	0	1	1	0	0	1	0	1	0	1	0	0	0	0	0
MGI|MGI:2653235	0	0	0	0	0	0	1	0	0	0	0	0	0	0	0	0	0	0	0	0	0	1	0	0	0	0	1	0	0	0	0	0	0	0	0	0	0	0	0	0	0	0	0	0	0	0	0	0	0
UNIPROTKB|P57057	0	0	0	0	0	0	1	0	0	0	0	0	0	0	0	0	0	0	1	0	0	0	0	0	0	0	0	0	0	0	0	0	0	0	0	0	0	0	0	0	1	0	0	0	1	0	0	0	0
SGD|S000002795	0	0	0	0	0	0	0	0	0	0	0	0	1	0	0	0	0	0	0	0	1	0	0	0	0	0	0	0	0	0	0	0	0	0	0	0	0	1	0	0	1	0	0	0	0	0	0	1	0
UNIPROTKB|A0QYB3	0	0	0	0	0	0	0	0	0	0	0	0	1	0	0	0	0	0	0	0	1	0	0	0	0	0	0	0	0	0	0	0	0	0	0	0	0	0	0	0	1	0	0	0	1	0	0	1	1
UNIPROTKB|O96245	0	0	0	0	0	0	0	0	0	0	0	0	0	0	0	0	0	0	1	0	0	0	0	0	0	0	0	0	0	0	0	0	0	0	0	0	0	0	0	0	0	0	0	0	0	0	0	0	0
TIGR_CMR|SPO_1839	0	0	0	0	0	0	0	0	0	0	0	0	0	0	0	0	0	0	0	0	0	0	0	0	1	0	0	0	0	0	0	1	0	0	0	0	0	0	0	0	0	0	0	0	0	0	0	0	0
TAIR|locus:2099585	0	0	0	0	0	0	0	0	0	0	0	0	0	0	0	0	0	0	0	0	0	0	0	0	0	0	0	0	0	0	0	0	0	0	0	0	1	0	0	0	0	0	0	0	0	0	0	0	0
UNIPROTKB|Q01314	0	0	0	0	0	0	0	0	0	0	0	0	0	0	0	0	0	0	0	0	0	0	0	0	0	0	0	0	0	0	0	0	0	0	0	0	0	0	0	0	0	1	0	0	0	0	0	0	0
TAIR|locus:2205548	0	0	0	0	0	0	0	0	0	0	0	0	0	0	0	0	0	0	0	0	0	0	0	0	0	0	0	0	0	0	0	0	0	0	0	0	0	0	0	0	0	0	0	0	0	1	0	0	0
ZFIN|ZDB-GENE-080204-6	0	0	0	0	0	0	0	0	0	0	0	0	0	0	0	0	0	0	0	0	0	0	0	0	0	0	0	0	0	0	0	0	0	0	0	0	0	0	0	0	0	0	0	0	0	1	0	0	0
UNIPROTKB|D3ZH22	0	0	0	0	0	0	0	0	0	0	0	0	0	0	0	0	0	0	0	0	0	0	0	0	0	0	0	0	0	0	0	0	0	0	0	0	0	0	0	0	0	0	0	0	0	0	1	0	0
SGD|S000003921	0	0	0	0	0	0	0	0	0	0	0	0	0	0	0	0	0	0	0	0	0	0	0	0	0	0	0	0	0	0	0	0	0	0	0	0	0	0	0	0	0	0	0	0	0	0	0	0	0
Total	138	140	140	131	134	138	122	137	132	132	117	131	137	139	129	141	141	135	106	132	137	128	115	139	149	132	130	137	137	114	140	148	133	139	142	130	133	122	133	108	135	99	126	136	133	140	134	136	144
[truncated: 26 more columns]
