# Supplementary material for: Reanalysis of Lactobacillus paracasei Lbs2 Strain and Large-Scale Comparative Genomics Places Many Strains into Their Correct Taxonomic Position
Source: Microorganisms. 2019 Oct 25;7(11):487. doi: 10.3390/microorganisms7110487 (PMC6920896; doi:10.3390/microorganisms7110487)
Supplement: Supplementary file 1 [file microorganisms-07-00487-s001.zip › Supplementary-R3/Table_S15.xlsx]

## Sheet: Singletons
Table S15. Singletons among the L. paracasei Lpc-37, L. paracasei Lbs2 and L. paracasei subsp. tolerans DSM20258 as calculated with the OrthoVenn and the core-COG categories distribution of the same three strains.
Locus tag of Lpc-37	Annotation	Locus tag of Lbs2	Annotation	Locus tag of DSM20258	Annotation
PKMLJBIN_00001	hypothetical protein	AJJCDNJD_00003	hypothetical protein	MDPLHBJO_00001	hypothetical protein
PKMLJBIN_00003	hypothetical protein	AJJCDNJD_00093	hypothetical protein	MDPLHBJO_00002	hypothetical protein
PKMLJBIN_00014	DNA-entry nuclease	AJJCDNJD_00094	hypothetical protein	MDPLHBJO_00003	hypothetical protein
PKMLJBIN_00028	hypothetical protein	AJJCDNJD_00095	hypothetical protein	MDPLHBJO_00004	hypothetical protein
PKMLJBIN_00098	Glutathione S-transferase GstA	AJJCDNJD_00130	putative sulfoacetate transporter SauU	MDPLHBJO_00018	hypothetical protein
PKMLJBIN_00099	hypothetical protein	AJJCDNJD_00131	Regulatory protein SoxS	MDPLHBJO_00026	hypothetical protein
PKMLJBIN_00100	Acetyltransferase YpeA	AJJCDNJD_00149	hypothetical protein	MDPLHBJO_00074	Putative ring-cleaving dioxygenase MhqA
PKMLJBIN_00101	hypothetical protein	AJJCDNJD_00155	L-cystine transport system permease protein TcyL	MDPLHBJO_00079	hypothetical protein
PKMLJBIN_00110	hypothetical protein	AJJCDNJD_00156	putative amino-acid permease protein YxeN	MDPLHBJO_00100	Chromosome partition protein Smc
PKMLJBIN_00111	hypothetical protein	AJJCDNJD_00157	putative amino-acid import ATP-binding protein YxeO	MDPLHBJO_00110	Pyruvate oxidase
PKMLJBIN_00117	hypothetical protein	AJJCDNJD_00158	Opine dehydrogenase	MDPLHBJO_00111	Pyruvate oxidase
PKMLJBIN_00118	hypothetical protein	AJJCDNJD_00160	Mannitol-specific phosphotransferase enzyme IIA component	MDPLHBJO_00112	Pyruvate oxidase
PKMLJBIN_00269	hypothetical protein	AJJCDNJD_00169	Lysine-specific permease	MDPLHBJO_00115	hypothetical protein
PKMLJBIN_00270	hypothetical protein	AJJCDNJD_00170	Inner membrane transporter YgjI	MDPLHBJO_00141	hypothetical protein
PKMLJBIN_00271	hypothetical protein	AJJCDNJD_00171	Evolved beta-galactosidase subunit alpha	MDPLHBJO_00142	hypothetical protein
PKMLJBIN_00272	hypothetical protein	AJJCDNJD_00185	Antitoxin RelJ	MDPLHBJO_00144	hypothetical protein
PKMLJBIN_00311	ATP phosphoribosyltransferase	AJJCDNJD_00210	PTS system oligo-beta-mannoside-specific EIIC component	MDPLHBJO_00159	hypothetical protein
PKMLJBIN_00372	hypothetical protein	AJJCDNJD_00244	hypothetical protein	MDPLHBJO_00164	Levansucrase and sucrase synthesis operon antiterminator
PKMLJBIN_00405	hypothetical protein	AJJCDNJD_00266	hypothetical protein	MDPLHBJO_00214	hypothetical protein
PKMLJBIN_00423	Glycosyltransferase Gtf1	AJJCDNJD_00364	Chromosome partition protein Smc	MDPLHBJO_00227	ATP-binding/permease protein CydD
PKMLJBIN_00425	Glycosyltransferase Gtf1	AJJCDNJD_00389	hypothetical protein	MDPLHBJO_00291	hypothetical protein
PKMLJBIN_00433	hypothetical protein	AJJCDNJD_00411	hypothetical protein	MDPLHBJO_00325	hypothetical protein
PKMLJBIN_00662	Lichenan permease IIC component	AJJCDNJD_00419	putative protein FadG	MDPLHBJO_00332	hypothetical protein
PKMLJBIN_00663	hypothetical protein	AJJCDNJD_00446	DNA polymerase IV	MDPLHBJO_00333	hypothetical protein
PKMLJBIN_00664	Lichenan-specific phosphotransferase enzyme IIA component	AJJCDNJD_00448	hypothetical protein	MDPLHBJO_00343	Trehalose-6-phosphate hydrolase
PKMLJBIN_00665	PTS system cellobiose-specific EIIB component	AJJCDNJD_00449	hypothetical protein	MDPLHBJO_00345	Serine/threonine transporter SstT
PKMLJBIN_00752	hypothetical protein	AJJCDNJD_00450	hypothetical protein	MDPLHBJO_00361	Butyrate kinase 2
PKMLJBIN_00769	hypothetical protein	AJJCDNJD_00451	Single-stranded DNA-binding protein	MDPLHBJO_00362	Phosphate acetyltransferase
PKMLJBIN_00770	ABC transporter ATP-binding protein YxdL	AJJCDNJD_00452	hypothetical protein	MDPLHBJO_00458	hypothetical protein
PKMLJBIN_00771	Ribosomal-protein-serine acetyltransferase	AJJCDNJD_00453	hypothetical protein	MDPLHBJO_00459	hypothetical protein
PKMLJBIN_00778	Protein/nucleic acid deglycase 1	AJJCDNJD_00455	hypothetical protein	MDPLHBJO_00460	hypothetical protein
PKMLJBIN_00788	hypothetical protein	AJJCDNJD_00456	hypothetical protein	MDPLHBJO_00461	hypothetical protein
PKMLJBIN_00792	hypothetical protein	AJJCDNJD_00457	hypothetical protein	MDPLHBJO_00462	hypothetical protein
PKMLJBIN_00793	hypothetical protein	AJJCDNJD_00458	hypothetical protein	MDPLHBJO_00463	Mobilization protein A
PKMLJBIN_00794	hypothetical protein	AJJCDNJD_00459	hypothetical protein	MDPLHBJO_00464	hypothetical protein
PKMLJBIN_00795	hypothetical protein	AJJCDNJD_00460	hypothetical protein	MDPLHBJO_00465	hypothetical protein
PKMLJBIN_00796	hypothetical protein	AJJCDNJD_00461	hypothetical protein	MDPLHBJO_00468	hypothetical protein
PKMLJBIN_00797	HTH-type transcriptional regulator ImmR	AJJCDNJD_00462	hypothetical protein	MDPLHBJO_00472	ABC transporter ATP-binding protein YtrB
PKMLJBIN_00800	hypothetical protein	AJJCDNJD_00463	Phosphopentomutase	MDPLHBJO_00515	hypothetical protein
PKMLJBIN_00801	hypothetical protein	AJJCDNJD_00464	putative protein YhfX	MDPLHBJO_00517	hypothetical protein
PKMLJBIN_00805	hypothetical protein	AJJCDNJD_00465	putative protein YhfS	MDPLHBJO_00518	hypothetical protein
PKMLJBIN_00806	hypothetical protein	AJJCDNJD_00466	PTS system mannose-specific EIID component	MDPLHBJO_00519	hypothetical protein
PKMLJBIN_00807	hypothetical protein	AJJCDNJD_00467	PTS system fructose-specific EIIA component	MDPLHBJO_00527	hypothetical protein
PKMLJBIN_00808	hypothetical protein	AJJCDNJD_00469	hypothetical protein	MDPLHBJO_00528	DNA topoisomerase 3
PKMLJBIN_00809	hypothetical protein	AJJCDNJD_00470	hypothetical protein	MDPLHBJO_00529	3,4-dihydroxy-2-butanone 4-phosphate synthase
PKMLJBIN_00810	hypothetical protein	AJJCDNJD_00471	hypothetical protein	MDPLHBJO_00530	hypothetical protein
PKMLJBIN_00811	hypothetical protein	AJJCDNJD_00472	UDP-Glc:alpha-D-GlcNAc-diphosphoundecaprenol beta-1,3-glucosyltransferase WfgD	MDPLHBJO_00531	hypothetical protein
PKMLJBIN_00812	hypothetical protein	AJJCDNJD_00474	hypothetical protein	MDPLHBJO_00532	Beta-galactosidase large subunit
PKMLJBIN_00885	hypothetical protein	AJJCDNJD_00476	hypothetical protein	MDPLHBJO_00533	Beta-galactosidase small subunit
PKMLJBIN_00886	putative glycosyltransferase EpsJ	AJJCDNJD_00477	Thiamine-phosphate synthase	MDPLHBJO_00534	hypothetical protein
PKMLJBIN_00887	Exopolysaccharide phosphotransferase CpsY	AJJCDNJD_00478	Hydroxymethylpyrimidine/phosphomethylpyrimidine kinase	MDPLHBJO_00544	hypothetical protein
PKMLJBIN_00889	hypothetical protein	AJJCDNJD_00479	Hydroxyethylthiazole kinase	MDPLHBJO_00547	Fe(2+) transporter FeoB
PKMLJBIN_00891	hypothetical protein	AJJCDNJD_00481	Quinone oxidoreductase 1	MDPLHBJO_00549	hypothetical protein
PKMLJBIN_00893	hypothetical protein	AJJCDNJD_00482	Pyridinium-3,5-biscarboxylic acid mononucleotide sulfurtransferase	MDPLHBJO_00571	hypothetical protein
PKMLJBIN_00914	Lactate utilization protein B	AJJCDNJD_00500	hypothetical protein	MDPLHBJO_00579	1,4-dihydroxy-2-naphthoyl-CoA synthase
PKMLJBIN_00919	hypothetical protein	AJJCDNJD_00546	hypothetical protein	MDPLHBJO_00580	2-succinylbenzoate--CoA ligase
PKMLJBIN_00935	Lon protease	AJJCDNJD_00555	hypothetical protein	MDPLHBJO_00581	Riboflavin transporter RibZ
PKMLJBIN_00936	hypothetical protein	AJJCDNJD_00557	hypothetical protein	MDPLHBJO_00582	Riboflavin transporter RibZ
PKMLJBIN_00938	Putative prophage phiRv2 integrase	AJJCDNJD_00561	Arginine/agmatine antiporter	MDPLHBJO_00585	Aldo-keto reductase IolS
PKMLJBIN_00940	hypothetical protein	AJJCDNJD_00608	putative transporter YycB	MDPLHBJO_00596	Macrolide export ATP-binding/permease protein MacB
PKMLJBIN_00941	hypothetical protein	AJJCDNJD_00629	hypothetical protein	MDPLHBJO_00608	hypothetical protein
PKMLJBIN_00942	hypothetical protein	AJJCDNJD_00644	Group II intron-encoded protein LtrA	MDPLHBJO_00609	hypothetical protein
PKMLJBIN_00992	hypothetical protein	AJJCDNJD_00647	hypothetical protein	MDPLHBJO_00611	Calcium-transporting ATPase
PKMLJBIN_01002	hypothetical protein	AJJCDNJD_00648	hypothetical protein	MDPLHBJO_00627	Geranial dehydrogenase
PKMLJBIN_01003	Multidrug export protein EmrB	AJJCDNJD_00649	3 beta-hydroxysteroid dehydrogenase/Delta 5--4-isomerase	MDPLHBJO_00629	Succinate semialdehyde dehydrogenase [NAD(P)+] Sad
PKMLJBIN_01015	Glucose 1-dehydrogenase 2	AJJCDNJD_00658	hypothetical protein	MDPLHBJO_00633	Magnesium-transporting ATPase, P-type 1
PKMLJBIN_01026	hypothetical protein	AJJCDNJD_00674	sn-glycerol-3-phosphate transport system permease protein UgpA	MDPLHBJO_00635	6-aminohexanoate-cyclic-dimer hydrolase
PKMLJBIN_01036	Tyrosine recombinase XerC	AJJCDNJD_00695	hypothetical protein	MDPLHBJO_00645	50S ribosomal protein L33 2
PKMLJBIN_01037	hypothetical protein	AJJCDNJD_00696	PTS system fructose-specific EIIABC component	MDPLHBJO_00648	FAD:protein FMN transferase
PKMLJBIN_01038	hypothetical protein	AJJCDNJD_00697	PTS system fructose-specific EIIB'BC component	MDPLHBJO_00651	hypothetical protein
PKMLJBIN_01040	hypothetical protein	AJJCDNJD_00726	hypothetical protein	MDPLHBJO_00653	Beta-1,6-galactofuranosyltransferase WbbI
PKMLJBIN_01041	hypothetical protein	AJJCDNJD_00727	hypothetical protein	MDPLHBJO_00654	Protein translocase subunit SecA
PKMLJBIN_01042	hypothetical protein	AJJCDNJD_00818	L-lactate dehydrogenase	MDPLHBJO_00655	Protein translocase subunit SecA
PKMLJBIN_01043	hypothetical protein	AJJCDNJD_00891	hypothetical protein	MDPLHBJO_00667	hypothetical protein
PKMLJBIN_01044	hypothetical protein	AJJCDNJD_00909	hypothetical protein	MDPLHBJO_00673	hypothetical protein
PKMLJBIN_01045	hypothetical protein	AJJCDNJD_00914	hypothetical protein	MDPLHBJO_00691	Putative D-galactosamine-6-phosphate deaminase AgaS
PKMLJBIN_01065	HTH-type transcriptional regulator AdhR	AJJCDNJD_00973	hypothetical protein	MDPLHBJO_00694	hypothetical protein
PKMLJBIN_01088	Energy-dependent translational throttle protein EttA	AJJCDNJD_01100	Cytochrome bd-II ubiquinol oxidase subunit 1	MDPLHBJO_00696	Lipoprotein-releasing system ATP-binding protein LolD
PKMLJBIN_01167	hypothetical protein	AJJCDNJD_01119	hypothetical protein	MDPLHBJO_00697	Putative hemin import ATP-binding protein HrtA
PKMLJBIN_01169	hypothetical protein	AJJCDNJD_01124	hypothetical protein	MDPLHBJO_00709	hypothetical protein
PKMLJBIN_01170	putative ABC transporter ATP-binding protein NosF	AJJCDNJD_01127	hypothetical protein	MDPLHBJO_00710	hypothetical protein
PKMLJBIN_01171	hypothetical protein	AJJCDNJD_01129	hypothetical protein	MDPLHBJO_00711	hypothetical protein
PKMLJBIN_01203	hypothetical protein	AJJCDNJD_01130	hypothetical protein	MDPLHBJO_00712	Replication initiation protein
PKMLJBIN_01218	hypothetical protein	AJJCDNJD_01131	hypothetical protein	MDPLHBJO_00716	Large-conductance mechanosensitive channel
PKMLJBIN_01219	hypothetical protein	AJJCDNJD_01132	Cysteine desulfurase IscS	MDPLHBJO_00719	hypothetical protein
PKMLJBIN_01220	hypothetical protein	AJJCDNJD_01133	hypothetical protein	MDPLHBJO_00725	Glutamate synthase [NADPH] large chain
PKMLJBIN_01221	Accessory gene regulator A	AJJCDNJD_01140	hypothetical protein	MDPLHBJO_00726	Ferredoxin-dependent glutamate synthase 1
PKMLJBIN_01223	Accessory gene regulator A	AJJCDNJD_01179	hypothetical protein	MDPLHBJO_00727	Glutamate synthase [NADPH] small chain
PKMLJBIN_01226	hypothetical protein	AJJCDNJD_01203	hypothetical protein	MDPLHBJO_00729	Glutamate synthase [NADPH] small chain
PKMLJBIN_01227	hypothetical protein	AJJCDNJD_01209	hypothetical protein	MDPLHBJO_00734	hypothetical protein
PKMLJBIN_01228	hypothetical protein	AJJCDNJD_01257	ABC transporter ATP-binding protein uup	MDPLHBJO_00737	Putative 2-aminoethylphosphonate transport system permease protein PhnU
PKMLJBIN_01229	hypothetical protein	AJJCDNJD_01271	hypothetical protein	MDPLHBJO_00738	Molybdenum transport system permease protein ModB
PKMLJBIN_01230	hypothetical protein	AJJCDNJD_01337	Penicillin-binding protein 1F	MDPLHBJO_00739	hypothetical protein
PKMLJBIN_01231	hypothetical protein	AJJCDNJD_01372	hypothetical protein	MDPLHBJO_00740	hypothetical protein
PKMLJBIN_01232	hypothetical protein	AJJCDNJD_01374	hypothetical protein	MDPLHBJO_00762	hypothetical protein
PKMLJBIN_01233	hypothetical protein	AJJCDNJD_01376	hypothetical protein	MDPLHBJO_00765	N,N'-diacetylbacillosaminyl-diphospho-undecaprenol alpha-1,3-N-acetylgalactosaminyltransferase
PKMLJBIN_01234	Putative carnobacteriocin-B2 immunity protein	AJJCDNJD_01377	hypothetical protein	MDPLHBJO_00766	hypothetical protein
PKMLJBIN_01237	hypothetical protein	AJJCDNJD_01378	hypothetical protein	MDPLHBJO_00768	hypothetical protein
PKMLJBIN_01265	hypothetical protein	AJJCDNJD_01379	hypothetical protein	MDPLHBJO_00769	hypothetical protein
PKMLJBIN_01275	Enolase	AJJCDNJD_01380	hypothetical protein	MDPLHBJO_00770	hypothetical protein
PKMLJBIN_01279	Phosphate-import permease protein PhnE	AJJCDNJD_01381	hypothetical protein	MDPLHBJO_00771	hypothetical protein
PKMLJBIN_01281	hypothetical protein	AJJCDNJD_01382	hypothetical protein	MDPLHBJO_00773	hypothetical protein
PKMLJBIN_01282	Putative aliphatic sulfonates-binding protein	AJJCDNJD_01383	hypothetical protein	MDPLHBJO_00774	hypothetical protein
PKMLJBIN_01286	Putative aliphatic sulfonates transport permease protein SsuC	AJJCDNJD_01384	hypothetical protein	MDPLHBJO_00775	hypothetical protein
PKMLJBIN_01301	hypothetical protein	AJJCDNJD_01420	hypothetical protein	MDPLHBJO_00776	Endoribonuclease ToxN
PKMLJBIN_01302	hypothetical protein	AJJCDNJD_01492	hypothetical protein	MDPLHBJO_00781	hypothetical protein
PKMLJBIN_01343	hypothetical protein	AJJCDNJD_01521	hypothetical protein	MDPLHBJO_00787	hypothetical protein
PKMLJBIN_01369	hypothetical protein	AJJCDNJD_01545	Aspartate carbamoyltransferase	MDPLHBJO_00788	High-affinity gluconate transporter
PKMLJBIN_01380	hypothetical protein	AJJCDNJD_01790	hypothetical protein	MDPLHBJO_00792	hypothetical protein
PKMLJBIN_01427	Tagatose 1,6-diphosphate aldolase	AJJCDNJD_01832	hypothetical protein	MDPLHBJO_00801	hypothetical protein
PKMLJBIN_01442	hypothetical protein	AJJCDNJD_01833	hypothetical protein	MDPLHBJO_00815	hypothetical protein
PKMLJBIN_01461	hypothetical protein	AJJCDNJD_01834	hypothetical protein	MDPLHBJO_00835	Riboflavin transporter RibZ
PKMLJBIN_01489	hypothetical protein	AJJCDNJD_01836	hypothetical protein	MDPLHBJO_00870	hypothetical protein
PKMLJBIN_01510	hypothetical protein	AJJCDNJD_01837	hypothetical protein	MDPLHBJO_00871	hypothetical protein
PKMLJBIN_01511	hypothetical protein	AJJCDNJD_01838	hypothetical protein	MDPLHBJO_00872	hypothetical protein
PKMLJBIN_01512	hypothetical protein	AJJCDNJD_01924	hypothetical protein	MDPLHBJO_00873	hypothetical protein
PKMLJBIN_01521	DNA-binding transcriptional repressor YiaJ	AJJCDNJD_01945	putative multidrug ABC transporter permease YbhR	MDPLHBJO_00874	hypothetical protein
PKMLJBIN_01525	hypothetical protein	AJJCDNJD_01957	hypothetical protein	MDPLHBJO_00875	putative glucose uptake protein GlcU
PKMLJBIN_01526	hypothetical protein	AJJCDNJD_02013	hypothetical protein	MDPLHBJO_00876	hypothetical protein
PKMLJBIN_01542	hypothetical protein	AJJCDNJD_02032	hypothetical protein	MDPLHBJO_00877	Lipoate-protein ligase LplJ
PKMLJBIN_01543	hypothetical protein	AJJCDNJD_02035	hypothetical protein	MDPLHBJO_00881	hypothetical protein
PKMLJBIN_01544	hypothetical protein	AJJCDNJD_02036	hypothetical protein	MDPLHBJO_00884	Phosphoglycerate transporter protein
PKMLJBIN_01546	hypothetical protein	AJJCDNJD_02038	hypothetical protein	MDPLHBJO_00916	hypothetical protein
PKMLJBIN_01547	hypothetical protein	AJJCDNJD_02039	hypothetical protein	MDPLHBJO_00919	hypothetical protein
PKMLJBIN_01548	Putative trans-acting regulator	AJJCDNJD_02042	hypothetical protein	MDPLHBJO_00920	hypothetical protein
PKMLJBIN_01552	hypothetical protein	AJJCDNJD_02070	hypothetical protein	MDPLHBJO_00926	putative protein
PKMLJBIN_01553	hypothetical protein	AJJCDNJD_02121	Putative niacin/nicotinamide transporter NaiP	MDPLHBJO_00927	putative response regulatory protein
PKMLJBIN_01555	PTS system galactitol-specific EIIB component	AJJCDNJD_02122	putative nicotinate-nucleotide pyrophosphorylase [carboxylating]	MDPLHBJO_00932	hypothetical protein
PKMLJBIN_01556	PTS system galactitol-specific EIIC component	AJJCDNJD_02245	Glucose-1-phosphate thymidylyltransferase	MDPLHBJO_00962	Quinone-dependent D-lactate dehydrogenase
PKMLJBIN_01557	PTS system galactitol-specific EIIA component	AJJCDNJD_02246	dTDP-4-dehydrorhamnose 3,5-epimerase	MDPLHBJO_00969	hypothetical protein
PKMLJBIN_01558	hypothetical protein	AJJCDNJD_02248	dTDP-4-dehydrorhamnose reductase	MDPLHBJO_00970	hypothetical protein
PKMLJBIN_01562	D-threonate 4-phosphate dehydrogenase	AJJCDNJD_02274	PIII-type proteinase	MDPLHBJO_00972	hypothetical protein
PKMLJBIN_01563	D-threonate kinase	AJJCDNJD_02300	hypothetical protein	MDPLHBJO_00973	hypothetical protein
PKMLJBIN_01564	2-keto-3-deoxygluconate permease	AJJCDNJD_02331	hypothetical protein	MDPLHBJO_00975	hypothetical protein
PKMLJBIN_01565	Transcriptional regulatory protein ZraR	AJJCDNJD_02332	hypothetical protein	MDPLHBJO_00976	hypothetical protein
PKMLJBIN_01566	Arabinose 5-phosphate isomerase KdsD	AJJCDNJD_02334	hypothetical protein	MDPLHBJO_00977	hypothetical protein
PKMLJBIN_01567	Ascorbate-specific PTS system EIIA component	AJJCDNJD_02335	hypothetical protein	MDPLHBJO_00978	hypothetical protein
PKMLJBIN_01568	hypothetical protein	AJJCDNJD_02336	hypothetical protein	MDPLHBJO_00979	hypothetical protein
PKMLJBIN_01569	Ascorbate-specific PTS system EIIC component	AJJCDNJD_02338	hypothetical protein	MDPLHBJO_00980	hypothetical protein
PKMLJBIN_01570	4-hydroxy-tetrahydrodipicolinate synthase	AJJCDNJD_02339	hypothetical protein	MDPLHBJO_00981	hypothetical protein
PKMLJBIN_01571	KHG/KDPG aldolase	AJJCDNJD_02340	hypothetical protein	MDPLHBJO_00983	hypothetical protein
PKMLJBIN_01572	Transcriptional regulator ManR	AJJCDNJD_02341	hypothetical protein	MDPLHBJO_00984	hypothetical protein
PKMLJBIN_01586	hypothetical protein	AJJCDNJD_02342	hypothetical protein	MDPLHBJO_00985	hypothetical protein
PKMLJBIN_01598	L-ribulose-5-phosphate 4-epimerase	AJJCDNJD_02343	hypothetical protein	MDPLHBJO_00988	hypothetical protein
PKMLJBIN_01599	Galactitol 1-phosphate 5-dehydrogenase	AJJCDNJD_02357	hypothetical protein	MDPLHBJO_00989	hypothetical protein
PKMLJBIN_01600	PTS system galactitol-specific EIIC component	AJJCDNJD_02380	hypothetical protein	MDPLHBJO_00992	hypothetical protein
PKMLJBIN_01602	PTS system galactitol-specific EIIA component			MDPLHBJO_00993	hypothetical protein
PKMLJBIN_01616	hypothetical protein			MDPLHBJO_00995	hypothetical protein
PKMLJBIN_01632	Oligosaccharide 4-alpha-D-glucosyltransferase			MDPLHBJO_00996	hypothetical protein
PKMLJBIN_01643	ADP-ribosyl-[dinitrogen reductase] glycohydrolase			MDPLHBJO_00997	hypothetical protein
PKMLJBIN_01645	hypothetical protein			MDPLHBJO_00998	hypothetical protein
PKMLJBIN_01646	2-succinyl-6-hydroxy-2,4-cyclohexadiene-1-carboxylate synthase			MDPLHBJO_01001	hypothetical protein
PKMLJBIN_01647	hypothetical protein			MDPLHBJO_01003	Rhamnosyltransferase WbbL
PKMLJBIN_01722	hypothetical protein			MDPLHBJO_01012	hypothetical protein
PKMLJBIN_01736	PTS system beta-glucoside-specific EIIBCA component			MDPLHBJO_01017	hypothetical protein
PKMLJBIN_01737	PTS system glucose-specific EIIA component			MDPLHBJO_01019	hypothetical protein
PKMLJBIN_01738	Transcription antiterminator LicT			MDPLHBJO_01044	hypothetical protein
PKMLJBIN_01762	hypothetical protein			MDPLHBJO_01045	hypothetical protein
PKMLJBIN_01769	hypothetical protein			MDPLHBJO_01046	Bifunctional alpha-galactosidase/sucrose kinase AgaSK
PKMLJBIN_01774	DNA gyrase subunit A			MDPLHBJO_01047	hypothetical protein
PKMLJBIN_01784	hypothetical protein			MDPLHBJO_01048	hypothetical protein
PKMLJBIN_01795	hypothetical protein			MDPLHBJO_01051	hypothetical protein
PKMLJBIN_01796	hypothetical protein			MDPLHBJO_01052	hypothetical protein
PKMLJBIN_01805	hypothetical protein			MDPLHBJO_01054	hypothetical protein
PKMLJBIN_01808	hypothetical protein			MDPLHBJO_01059	Fructose-1,6-bisphosphatase class 3
PKMLJBIN_01809	hypothetical protein			MDPLHBJO_01060	Fructose-1,6-bisphosphatase class 3
PKMLJBIN_01810	hypothetical protein			MDPLHBJO_01064	hypothetical protein
PKMLJBIN_01819	KHG/KDPG aldolase			MDPLHBJO_01069	Glycogen biosynthesis protein GlgD
PKMLJBIN_01820	HTH-type transcriptional repressor RspR			MDPLHBJO_01073	Amylopullulanase
PKMLJBIN_01821	hypothetical protein			MDPLHBJO_01081	hypothetical protein
PKMLJBIN_01822	hypothetical protein			MDPLHBJO_01082	hypothetical protein
PKMLJBIN_01849	hypothetical protein			MDPLHBJO_01084	UDP-glucose:undecaprenyl-phosphate glucose-1-phosphate transferase
PKMLJBIN_01865	hypothetical protein			MDPLHBJO_01086	hypothetical protein
PKMLJBIN_01866	hypothetical protein			MDPLHBJO_01088	Potassium channel
PKMLJBIN_01867	Glycine betaine/proline betaine transport system ATP-binding protein ProV			MDPLHBJO_01089	hypothetical protein
PKMLJBIN_01868	hypothetical protein			MDPLHBJO_01090	hypothetical protein
PKMLJBIN_01870	Tetracycline repressor protein class B from transposon Tn10			MDPLHBJO_01095	Putative membrane-bound redox modulator Alx
PKMLJBIN_01871	hypothetical protein			MDPLHBJO_01123	hypothetical protein
PKMLJBIN_01872	hypothetical protein			MDPLHBJO_01124	hypothetical protein
PKMLJBIN_01873	Daunorubicin/doxorubicin resistance ATP-binding protein DrrA			MDPLHBJO_01126	hypothetical protein
PKMLJBIN_01883	Chromosome partition protein Smc			MDPLHBJO_01127	hypothetical protein
PKMLJBIN_01898	Bis(5'-nucleosyl)-tetraphosphatase, symmetrical			MDPLHBJO_01129	hypothetical protein
PKMLJBIN_01901	hypothetical protein			MDPLHBJO_01130	hypothetical protein
PKMLJBIN_01917	hypothetical protein			MDPLHBJO_01131	hypothetical protein
PKMLJBIN_01918	Taurine import ATP-binding protein TauB			MDPLHBJO_01132	hypothetical protein
PKMLJBIN_01919	Taurine-binding periplasmic protein			MDPLHBJO_01156	hypothetical protein
PKMLJBIN_01920	Putative aliphatic sulfonates transport permease protein SsuC			MDPLHBJO_01159	hypothetical protein
PKMLJBIN_01921	Coenzyme A disulfide reductase			MDPLHBJO_01164	hypothetical protein
PKMLJBIN_01922	hypothetical protein			MDPLHBJO_01193	hypothetical protein
PKMLJBIN_01923	Hca operon transcriptional activator HcaR			MDPLHBJO_01196	hypothetical protein
PKMLJBIN_01924	hypothetical protein			MDPLHBJO_01211	hypothetical protein
PKMLJBIN_01948	Dipeptide-binding protein DppE			MDPLHBJO_01235	hypothetical protein
PKMLJBIN_01956	Protein glycosylation K			MDPLHBJO_01237	hypothetical protein
PKMLJBIN_01957	hypothetical protein			MDPLHBJO_01254	30S ribosomal protein S14 type Z
PKMLJBIN_01999	putative HTH-type transcriptional regulator YdjF			MDPLHBJO_01277	hypothetical protein
PKMLJBIN_02000	Major myo-inositol transporter IolT			MDPLHBJO_01296	hypothetical protein
PKMLJBIN_02001	Malonate-semialdehyde dehydrogenase			MDPLHBJO_01306	DNA-entry nuclease
PKMLJBIN_02002	5-deoxy-glucuronate isomerase			MDPLHBJO_01310	hypothetical protein
PKMLJBIN_02003	5-dehydro-2-deoxygluconokinase			MDPLHBJO_01313	hypothetical protein
PKMLJBIN_02004	3D-(3,5/4)-trihydroxycyclohexane-1,2-dione hydrolase			MDPLHBJO_01323	hypothetical protein
PKMLJBIN_02007	Inosose dehydratase			MDPLHBJO_01326	hypothetical protein
PKMLJBIN_02008	6-phospho-5-dehydro-2-deoxy-D-gluconate aldolase			MDPLHBJO_01327	hypothetical protein
PKMLJBIN_02009	hypothetical protein			MDPLHBJO_01332	putative ABC transporter ATP-binding protein
PKMLJBIN_02030	hypothetical protein			MDPLHBJO_01337	hypothetical protein
PKMLJBIN_02080	Dipeptide-binding protein DppE			MDPLHBJO_01338	hypothetical protein
PKMLJBIN_02081	hypothetical protein			MDPLHBJO_01340	hypothetical protein
PKMLJBIN_02083	hypothetical protein			MDPLHBJO_01354	hypothetical protein
PKMLJBIN_02106	hypothetical protein			MDPLHBJO_01355	hypothetical protein
PKMLJBIN_02108	hypothetical protein			MDPLHBJO_01356	hypothetical protein
PKMLJBIN_02109	hypothetical protein			MDPLHBJO_01378	DNA mismatch repair protein MutS
PKMLJBIN_02110	putative ABC transporter ATP-binding protein NosF			MDPLHBJO_01382	hypothetical protein
PKMLJBIN_02111	hypothetical protein			MDPLHBJO_01384	hypothetical protein
PKMLJBIN_02112	hypothetical protein			MDPLHBJO_01385	hypothetical protein
PKMLJBIN_02114	hypothetical protein			MDPLHBJO_01396	hypothetical protein
PKMLJBIN_02122	hypothetical protein			MDPLHBJO_01408	Pyruvate oxidase
PKMLJBIN_02123	hypothetical protein			MDPLHBJO_01425	hypothetical protein
PKMLJBIN_02124	Delta(1)-pyrroline-2-carboxylate reductase			MDPLHBJO_01428	hypothetical protein
PKMLJBIN_02125	Tropinesterase			MDPLHBJO_01429	hypothetical protein
PKMLJBIN_02128	hypothetical protein			MDPLHBJO_01441	hypothetical protein
PKMLJBIN_02132	hypothetical protein			MDPLHBJO_01449	hypothetical protein
PKMLJBIN_02133	hypothetical protein			MDPLHBJO_01450	hypothetical protein
PKMLJBIN_02134	HTH-type transcriptional regulator LacR			MDPLHBJO_01451	Glycerol kinase
PKMLJBIN_02135	PTS system sorbose-specific EIIC component			MDPLHBJO_01479	hypothetical protein
PKMLJBIN_02136	PTS system mannose-specific EIID component			MDPLHBJO_01500	Potassium channel
PKMLJBIN_02137	Arylsulfatase			MDPLHBJO_01579	hypothetical protein
PKMLJBIN_02138	Serine/threonine-protein kinase pkn1			MDPLHBJO_01580	hypothetical protein
PKMLJBIN_02139	hypothetical protein			MDPLHBJO_01597	hypothetical protein
PKMLJBIN_02140	Anaerobic sulfatase-maturating enzyme			MDPLHBJO_01600	hypothetical protein
PKMLJBIN_02141	Diacylglycerol acyltransferase/mycolyltransferase Ag85C			MDPLHBJO_01601	hypothetical protein
PKMLJBIN_02143	PTS system sorbose-specific EIIC component			MDPLHBJO_01602	hypothetical protein
PKMLJBIN_02145	PTS system mannose-specific EIIAB component			MDPLHBJO_01611	hypothetical protein
PKMLJBIN_02146	Transcriptional regulatory protein DagR			MDPLHBJO_01612	hypothetical protein
PKMLJBIN_02148	Transcriptional regulatory protein DagR			MDPLHBJO_01623	Shikimate dehydrogenase (NADP(+))
PKMLJBIN_02149	RNA polymerase sigma-54 factor 1			MDPLHBJO_01651	hypothetical protein
PKMLJBIN_02151	hypothetical protein			MDPLHBJO_01712	hypothetical protein
PKMLJBIN_02153	PTS system 2-O-alpha-mannosyl-D-glycerate-specific EIIABC component			MDPLHBJO_01745	hypothetical protein
PKMLJBIN_02154	PTS system mannose-specific EIIBCA component			MDPLHBJO_01746	hypothetical protein
PKMLJBIN_02155	PTS system fructose-specific EIIB'BC component			MDPLHBJO_01751	hypothetical protein
PKMLJBIN_02156	hypothetical protein			MDPLHBJO_01752	hypothetical protein
PKMLJBIN_02157	hypothetical protein			MDPLHBJO_01753	hypothetical protein
PKMLJBIN_02158	Xylulose kinase			MDPLHBJO_01757	hypothetical protein
PKMLJBIN_02159	PTS system fructose-specific EIIABC component			MDPLHBJO_01758	hypothetical protein
PKMLJBIN_02160	PTS system fructose-specific EIIB'BC component			MDPLHBJO_01759	hypothetical protein
PKMLJBIN_02161	Protein MalY			MDPLHBJO_01765	Single-stranded DNA-binding protein
PKMLJBIN_02162	hypothetical protein			MDPLHBJO_01766	hypothetical protein
PKMLJBIN_02163	Transcriptional regulator ManR			MDPLHBJO_01767	hypothetical protein
PKMLJBIN_02165	PTS system fructose-specific EIIABC component			MDPLHBJO_01768	hypothetical protein
PKMLJBIN_02167	hypothetical protein			MDPLHBJO_01769	hypothetical protein
PKMLJBIN_02169	PTS system mannose-specific EIIAB component			MDPLHBJO_01770	hypothetical protein
PKMLJBIN_02171	PTS system sorbose-specific EIIC component			MDPLHBJO_01771	hypothetical protein
PKMLJBIN_02174	PEP-dependent dihydroxyacetone kinase, ADP-binding subunit DhaL			MDPLHBJO_01787	hypothetical protein
PKMLJBIN_02175	PTS-dependent dihydroxyacetone kinase 2, dihydroxyacetone-binding subunit DhaK			MDPLHBJO_01788	Transcriptional regulatory protein WalR
PKMLJBIN_02176	3-hexulose-6-phosphate synthase			MDPLHBJO_01814	putative transport protein HsrA
PKMLJBIN_02178	putative HTH-type transcriptional regulator YurK			MDPLHBJO_01847	Pyruvate, phosphate dikinase
PKMLJBIN_02179	Mannitol-1-phosphate 5-dehydrogenase			MDPLHBJO_01881	putative multidrug resistance ABC transporter ATP-binding/permease protein YheI
PKMLJBIN_02180	Sorbitol operon regulator			MDPLHBJO_01965	High-affinity branched-chain amino acid transport system permease protein LivH
PKMLJBIN_02182	PTS system sorbose-specific EIIA component			MDPLHBJO_01971	hypothetical protein
PKMLJBIN_02183	PTS system sorbose-specific EIIB component			MDPLHBJO_01978	hypothetical protein
PKMLJBIN_02184	PTS system sorbose-specific EIIC component			MDPLHBJO_01983	phosphoglycerate mutase GpmB
PKMLJBIN_02185	PTS system sorbose-specific EIID component			MDPLHBJO_01994	hypothetical protein
PKMLJBIN_02187	Sodium-dependent dicarboxylate transporter SdcS			MDPLHBJO_01999	hypothetical protein
PKMLJBIN_02188	Putative thiazole biosynthetic enzyme			MDPLHBJO_02000	Manganese ABC transporter substrate-binding lipoprotein
PKMLJBIN_02189	HTH-type transcriptional regulator GltC			MDPLHBJO_02037	hypothetical protein
PKMLJBIN_02190	Adenosyl-chloride synthase			MDPLHBJO_02058	hypothetical protein
PKMLJBIN_02191	hypothetical protein			MDPLHBJO_02089	hypothetical protein
PKMLJBIN_02192	Putative HMP/thiamine import ATP-binding protein YkoD			MDPLHBJO_02096	hypothetical protein
PKMLJBIN_02193	Energy-coupling factor transporter transmembrane protein EcfT			MDPLHBJO_02106	Protein glycosylation K
PKMLJBIN_02201	hypothetical protein			MDPLHBJO_02112	hypothetical protein
PKMLJBIN_02202	Phosphorylated carbohydrates phosphatase			MDPLHBJO_02113	hypothetical protein
PKMLJBIN_02206	HTH-type transcriptional repressor GlcR			MDPLHBJO_02125	Na(+)/H(+) antiporter
PKMLJBIN_02208	PTS system mannitol-specific EIICBA component			MDPLHBJO_02128	hypothetical protein
PKMLJBIN_02209	Mannitol-1-phosphate 5-dehydrogenase			MDPLHBJO_02140	hypothetical protein
PKMLJBIN_02210	putative HTH-type transcriptional regulator YybR			MDPLHBJO_02142	putative ABC transporter ATP-binding protein NosF
PKMLJBIN_02211	Nitroreductase NfnB			MDPLHBJO_02157	hypothetical protein
PKMLJBIN_02216	putative oxidoreductase			MDPLHBJO_02158	Putative glycosyltransferase EpsF
PKMLJBIN_02217	NAD(P)H dehydrogenase (quinone)			MDPLHBJO_02159	hypothetical protein
PKMLJBIN_02261	putative licABCH operon regulator			MDPLHBJO_02162	Beta-1,6-galactofuranosyltransferase WbbI
PKMLJBIN_02264	hypothetical protein			MDPLHBJO_02163	Glycerol-3-phosphate cytidylyltransferase
PKMLJBIN_02274	hypothetical protein			MDPLHBJO_02177	hypothetical protein
PKMLJBIN_02275	PII-type proteinase			MDPLHBJO_02196	hypothetical protein
PKMLJBIN_02293	hypothetical protein			MDPLHBJO_02207	hypothetical protein
PKMLJBIN_02295	hypothetical protein			MDPLHBJO_02209	hypothetical protein
PKMLJBIN_02296	hypothetical protein			MDPLHBJO_02223	hypothetical protein
PKMLJBIN_02297	hypothetical protein			MDPLHBJO_02251	hypothetical protein
PKMLJBIN_02298	hypothetical protein			MDPLHBJO_02252	hypothetical protein
PKMLJBIN_02300	hypothetical protein			MDPLHBJO_02254	hypothetical protein
PKMLJBIN_02306	hypothetical protein			MDPLHBJO_02255	hypothetical protein
PKMLJBIN_02307	hypothetical protein			MDPLHBJO_02256	LexA repressor
PKMLJBIN_02308	hypothetical protein			MDPLHBJO_02257	hypothetical protein
PKMLJBIN_02312	hypothetical protein			MDPLHBJO_02258	hypothetical protein
PKMLJBIN_02330	hypothetical protein			MDPLHBJO_02259	hypothetical protein
PKMLJBIN_02331	hypothetical protein			MDPLHBJO_02260	hypothetical protein
PKMLJBIN_02332	hypothetical protein			MDPLHBJO_02262	hypothetical protein
PKMLJBIN_02333	hypothetical protein			MDPLHBJO_02263	hypothetical protein
PKMLJBIN_02338	hypothetical protein			MDPLHBJO_02264	hypothetical protein
PKMLJBIN_02339	hypothetical protein			MDPLHBJO_02265	hypothetical protein
PKMLJBIN_02340	hypothetical protein			MDPLHBJO_02266	Putative DNA repair helicase RadD
PKMLJBIN_02341	hypothetical protein			MDPLHBJO_02267	hypothetical protein
PKMLJBIN_02352	hypothetical protein			MDPLHBJO_02270	UvrABC system protein A
PKMLJBIN_02353	Glycerate dehydrogenase			MDPLHBJO_02291	N-acetylmuramic acid 6-phosphate etherase
PKMLJBIN_02354	hypothetical protein			MDPLHBJO_02311	hypothetical protein
PKMLJBIN_02357	hypothetical protein			MDPLHBJO_02352	hypothetical protein
PKMLJBIN_02364	NADPH-dependent oxidoreductase			MDPLHBJO_02384	Dipeptidyl-peptidase 5
PKMLJBIN_02365	hypothetical protein			MDPLHBJO_02389	hypothetical protein
PKMLJBIN_02367	hypothetical protein
PKMLJBIN_02368	hypothetical protein
PKMLJBIN_02371	hypothetical protein
PKMLJBIN_02372	hypothetical protein
PKMLJBIN_02373	Calcium-transporting ATPase
PKMLJBIN_02374	hypothetical protein
PKMLJBIN_02377	hypothetical protein
PKMLJBIN_02378	hypothetical protein
PKMLJBIN_02379	hypothetical protein
PKMLJBIN_02387	hypothetical protein
PKMLJBIN_02388	hypothetical protein
PKMLJBIN_02389	hypothetical protein
PKMLJBIN_02390	DNA protection during starvation protein
PKMLJBIN_02391	Copper chaperone CopZ
PKMLJBIN_02392	Cadmium-transporting ATPase
PKMLJBIN_02393	hypothetical protein
PKMLJBIN_02396	Transcriptional repressor CopY
PKMLJBIN_02397	Copper-exporting P-type ATPase B
PKMLJBIN_02398	hypothetical protein
PKMLJBIN_02400	hypothetical protein
PKMLJBIN_02401	Choline transport system permease protein OpuBB
PKMLJBIN_02402	Carnitine transport ATP-binding protein OpuCA
PKMLJBIN_02403	putative ABC transporter permease
PKMLJBIN_02404	Lipoprotein-releasing system ATP-binding protein LolD
PKMLJBIN_02405	hypothetical protein
PKMLJBIN_02406	FMN-binding protein
PKMLJBIN_02410	Ribonucleoside-diphosphate reductase 2 subunit beta
PKMLJBIN_02411	Putative NrdI-like protein
PKMLJBIN_02416	hypothetical protein
PKMLJBIN_02417	hypothetical protein
PKMLJBIN_02418	CRISPR-associated nuclease/helicase Cas3
PKMLJBIN_02419	hypothetical protein
PKMLJBIN_02420	hypothetical protein
PKMLJBIN_02421	CRISPR system Cascade subunit CasC
PKMLJBIN_02422	CRISPR system Cascade subunit CasD
PKMLJBIN_02423	CRISPR-associated endoribonuclease Cse3
PKMLJBIN_02424	CRISPR-associated endonuclease Cas1
PKMLJBIN_02425	DNA polymerase III PolC-type
PKMLJBIN_02429	hypothetical protein
PKMLJBIN_02432	hypothetical protein
PKMLJBIN_02434	Inner membrane protein YbiR
PKMLJBIN_02437	PTS system glucose-specific EIIA component
PKMLJBIN_02441	hypothetical protein
PKMLJBIN_02500	hypothetical protein
PKMLJBIN_02501	hypothetical protein
PKMLJBIN_02502	ABC transporter ATP-binding protein NatA
PKMLJBIN_02503	hypothetical protein
PKMLJBIN_02504	hypothetical protein
PKMLJBIN_02505	hypothetical protein
PKMLJBIN_02559	hypothetical protein
PKMLJBIN_02595	hypothetical protein
PKMLJBIN_02720	hypothetical protein
PKMLJBIN_02722	hypothetical protein
PKMLJBIN_02723	Multidrug export protein EmrB
PKMLJBIN_02724	Antiseptic resistance protein
PKMLJBIN_02730	Leucine--tRNA ligase
PKMLJBIN_02731	Leucine--tRNA ligase
PKMLJBIN_02733	Leucine--tRNA ligase
PKMLJBIN_02734	Leucine--tRNA ligase
PKMLJBIN_02817	hypothetical protein
PKMLJBIN_02830	putative HTH-type transcriptional repressor ExuR
PKMLJBIN_02832	putative oligo-1,6-glucosidase 2
PKMLJBIN_02864	Calcium-transporting ATPase
PKMLJBIN_02866	putative multidrug ABC transporter permease YbhR
PKMLJBIN_02880	hypothetical protein
PKMLJBIN_02893	hypothetical protein
PKMLJBIN_02894	hypothetical protein
PKMLJBIN_02897	hypothetical protein
PKMLJBIN_02899	hypothetical protein
PKMLJBIN_02900	hypothetical protein
PKMLJBIN_02911	hypothetical protein
PKMLJBIN_02941	Riboflavin transporter RibZ
PKMLJBIN_02960	hypothetical protein
PKMLJBIN_02971	Reverse gyrase
PKMLJBIN_02973	hypothetical protein
PKMLJBIN_02975	hypothetical protein
PKMLJBIN_02977	hypothetical protein
PKMLJBIN_03003	Tyrosine recombinase XerD
PKMLJBIN_03006	hypothetical protein
PKMLJBIN_03009	hypothetical protein
PKMLJBIN_03010	hypothetical protein
PKMLJBIN_03011	hypothetical protein
PKMLJBIN_03015	hypothetical protein
PKMLJBIN_03016	hypothetical protein
PKMLJBIN_03017	hypothetical protein
PKMLJBIN_03018	hypothetical protein
PKMLJBIN_03019	hypothetical protein
PKMLJBIN_03020	hypothetical protein
PKMLJBIN_03021	hypothetical protein
PKMLJBIN_03022	hypothetical protein
PKMLJBIN_03023	hypothetical protein
PKMLJBIN_03024	hypothetical protein
PKMLJBIN_03025	hypothetical protein
PKMLJBIN_03026	hypothetical protein
PKMLJBIN_03027	hypothetical protein
PKMLJBIN_03029	hypothetical protein
PKMLJBIN_03034	hypothetical protein
PKMLJBIN_03035	hypothetical protein
PKMLJBIN_03036	hypothetical protein
PKMLJBIN_03037	hypothetical protein
PKMLJBIN_03044	hypothetical protein
PKMLJBIN_03045	hypothetical protein
PKMLJBIN_03046	hypothetical protein
PKMLJBIN_03047	hypothetical protein
PKMLJBIN_03048	hypothetical protein
PKMLJBIN_03049	hypothetical protein
PKMLJBIN_03054	hypothetical protein
PKMLJBIN_03077	hypothetical protein
PKMLJBIN_03078	hypothetical protein
PKMLJBIN_03086	hypothetical protein
PKMLJBIN_03090	Putative teichuronic acid biosynthesis glycosyltransferase TuaG
PKMLJBIN_03100	hypothetical protein
PKMLJBIN_03101	hypothetical protein
PKMLJBIN_03102	hypothetical protein
PKMLJBIN_03105	hypothetical protein
PKMLJBIN_03109	hypothetical protein
PKMLJBIN_03113	hypothetical protein
PKMLJBIN_03117	hypothetical protein
PKMLJBIN_03119	Putative transposon Tn552 DNA-invertase bin3
PKMLJBIN_03120	hypothetical protein
PKMLJBIN_03121	hypothetical protein
PKMLJBIN_03122	Beta-hexosaminidase
PKMLJBIN_03124	hypothetical protein

## Sheet: COG_singletons
### Yellow color representing compartively higher COG categories across the three strains.
	DSM20258_singleton	Lbs2_singleton	Lpc-37_singleton
C- Energy production and conversion	8	2	6
E- Amino acid transport and Metabolism	11	7	6
G- Carbohydarte transport and metabolism	16	11	54
H- Co-enzyme transport and metabolism	5	4	4
I- Lipid transport and metabolism	3	0	1
J- Translation, ribosomal structure and biogenesis	3	0	5
K-Transcription	2	2	23
L- Replication, recombination and repair	6	2	6
M- Cell wall/membrane/envelope biogenesis	10	8	10
P- Inorganic ion transport and metabolism	13	1	11
Q- Secondary metabolites biosynthesis, transport and catabolism	1	0	0
R- General function prediction only	3	5	3
S- Function unknown	16	1	6
T- Signal transduction mechanisms	1	0	2
U- Intracellular trafficking, secretion, and vesicular transport	3	0	1
V- Defense mechanisms	11	6	15
X- Mobilome: prophages, transposons	10	11	22
F- Nucleotide transport and metabolism	0	2	2
O- Posttranslational modification, protein turnover, chaperones	0	1	9

## Sheet: COG_core
## Distribution of core COG categories (1678 core gene families) across the 3 L. paracasei strains.
## Yellow color indicating top core-COG categories across 3 L. paracasei strains.
Id	L. paracasei subsp. Tolerans DSM20258	L. parcasei Lbs2	L. paracasei Lpc-37
C- Energy production and conversion	52	52	52
D- Cell cycle control, cell division, chromosome partitioning	24	24	24
E- Amino Acid metabolism and transport	115	115	115
F- Nucleotide metabolism and transport	60	60	60
G- Carbohydrate metabolism and transport	110	110	110
H- Coenzyme transport and metabolism	37	37	37
I- Lipid transport and metabolism	43	43	43
J- Translation, ribosomal structure and biogenesis	159	159	159
K- Transcription	64	64	64
L- Replication, recombination and repair	87	87	87
M- Cell wall/membrane/envelope biogenesis	67	67	71
N- Cell motility	2	2	2
O- Post-translational modification, protein turnover, and chaperones	47	47	47
P- Inorganic ion transport and metabolism	52	52	52
Q- Secondary metabolites biosynthesis, transport, and catabolism	10	10	10
R- General function prediction only	79	79	79
S- Function unknown	110	110	110
T- Signal transduction mechanisms	36	36	36
U- Intracellular trafficking, secretion, and vesicular transport	8	8	8
V- Defense mechanisms	44	44	44
X- Mobilome: prophages,transposons	20	20	20
