# Supplementary material for: Reanalysis of Lactobacillus paracasei Lbs2 Strain and Large-Scale Comparative Genomics Places Many Strains into Their Correct Taxonomic Position
Source: Microorganisms. 2019 Oct 25;7(11):487. doi: 10.3390/microorganisms7110487 (PMC6920896; doi:10.3390/microorganisms7110487)
Supplement: Supplementary file 1 [file microorganisms-07-00487-s001.zip › Supplementary-R3/Table_S2.xlsx]

## Sheet: ANI
Table S2A. Values of Average Nucleotide Indentity (ANI) with all sequenced L.casei genomes with Lbs2 strain as reference.
## Yellow color highlighting Lbs2 strain.
	UW4_144	BDII	5b	12A_complete	A2-362_167	BL23	MJA12	CRF28	W16	1316.rep1_LPAR	867_LCAS	LOCK919	P5	Lc-10	UW4_122	GCRL163	1316.rep2_LPAR	M36	DPC6800	P1	32G	844_LCAS	LC5	Lc1542	Lpc-37	KL1-Liu	A2-362_162	BM-LC14617	LC2W	AMBR2	12A_scaffold	W14	DSM_20011	B900021	HZ-1	UW1	Z11	LcY	JCM_1134	21_1	HDS-01	W56	UCD174	CECT9104	N87	Zhang	Lbs2	ATCC393	T71499
UW4_144	1	0.983165	0.984662	0.984334	0.983781	0.983977	0.983506	0.983303	0.985125	0.984913	0.779386	0.982578	0.776737	0.983834	0.999872	0.984512	0.98487	0.98218	0.983819	0.776739	0.982393	0.984871	0.778047	0.983723	0.982712	0.985143	0.983965	0.98203	0.984139	0.77623	0.984492	0.984315	0.984018	0.778455	0.984041	0.988581	0.996583	0.983508	0.781237	0.982105	0.98404	0.983195	0.9824	0.776211	0.777988	0.984596	0.984452	0.782035	0.985084
BDII	0.983053	1	0.985665	0.985484	0.983411	0.999807	0.999758	0.984511	0.986666	0.986034	0.784556	0.983918	0.777721	0.985365	0.983179	0.996503	0.986126	0.983562	0.994497	0.777463	0.984978	0.985965	0.77864	0.985865	0.985368	0.986101	0.982926	0.98161	0.999853	0.77736	0.984894	0.98531	0.986129	0.782356	0.986227	0.985295	0.984279	0.999816	0.783443	0.983972	0.984844	0.999826	0.98444	0.777816	0.783104	0.985479	0.985609	0.785573	0.985518
5b	0.98416	0.985554	1	0.985778	0.984779	0.985774	0.985651	0.986065	0.985186	0.984505	0.783274	0.985299	0.776425	0.998825	0.984566	0.985721	0.984509	0.985032	0.984722	0.77652	0.985608	0.984593	0.776898	0.98487	0.986237	0.985714	0.984803	0.983203	0.985677	0.776295	0.985731	0.984124	0.985324	0.783917	0.985331	0.985065	0.98445	0.985621	0.783513	0.984596	0.985899	0.985501	0.984943	0.776155	0.783719	0.986401	0.986705	0.785055	0.985632
12A_complete	0.98423	0.985203	0.985884	1	0.985438	0.985246	0.985647	0.984613	0.98594	0.985824	0.77708	0.992259	0.775647	0.985281	0.984286	0.985962	0.986104	0.985062	0.985018	0.775368	0.985978	0.985959	0.778565	0.992104	0.985887	0.98517	0.985394	0.98383	0.985615	0.778514	0.999608	0.985065	0.985329	0.774788	0.985301	0.985578	0.98469	0.9856	0.779793	0.993934	0.985383	0.985136	0.985107	0.778462	0.777963	0.992671	0.986029	0.781545	0.986756
A2-362_167	0.981744	0.982281	0.984289	0.984192	1	0.982759	0.982698	0.987965	0.98465	0.98407	0.784787	0.982762	0.776379	0.983547	0.982615	0.982852	0.984516	0.987705	0.982515	0.776498	0.981999	0.984127	0.777206	0.983748	0.988662	0.984038	0.999219	0.981218	0.982906	0.775051	0.983949	0.98313	0.983256	0.782407	0.983117	0.983346	0.98249	0.982721	0.785359	0.982498	0.985621	0.982245	0.982959	0.775439	0.78193	0.985071	0.984222	0.789864	0.989022
BL23	0.983145	0.999898	0.986079	0.985354	0.983821	1	0.999764	0.984489	0.986572	0.985631	0.783626	0.984032	0.778216	0.985273	0.984034	0.996639	0.986047	0.98396	0.994077	0.778324	0.985265	0.986026	0.77807	0.986119	0.986053	0.985587	0.983087	0.981019	0.999914	0.777339	0.984746	0.985233	0.986369	0.781201	0.986442	0.98503	0.983831	0.999877	0.783052	0.984024	0.98454	0.999787	0.984364	0.777767	0.782443	0.985567	0.985664	0.78517	0.985678
MJA12	0.983093	0.999828	0.984978	0.985337	0.982285	0.999674	1	0.984356	0.985747	0.985182	0.788707	0.983099	0.778234	0.985069	0.982668	0.995896	0.985861	0.982955	0.993589	0.778111	0.98428	0.985907	0.777298	0.985732	0.985445	0.985611	0.980909	0.980157	0.999822	0.77756	0.981969	0.984734	0.986055	0.784955	0.985985	0.983878	0.984203	0.999792	0.789357	0.98276	0.984054	0.999732	0.983361	0.777912	0.78504	0.985219	0.984225	0.790872	0.984722
CRF28	0.983001	0.984585	0.986181	0.984607	0.988328	0.984692	0.984949	1	0.98444	0.985744	0.78135	0.984186	0.775861	0.985312	0.982969	0.985365	0.985685	0.989178	0.984731	0.775855	0.984888	0.98574	0.778254	0.986833	0.988065	0.984765	0.988286	0.982965	0.984991	0.776258	0.985523	0.984372	0.984523	0.779958	0.984597	0.983617	0.983541	0.98496	0.782728	0.986011	0.99426	0.984608	0.984153	0.776639	0.781097	0.985013	0.986508	0.784649	0.9855
W16	0.983859	0.984928	0.984293	0.984935	0.985091	0.985018	0.984941	0.983754	1	0.992791	0.781759	0.983977	0.77606	0.983769	0.983586	0.984969	0.992837	0.983747	0.985421	0.77606	0.984516	0.992997	0.775694	0.985973	0.984366	0.990059	0.985044	0.98156	0.984952	0.776527	0.984749	0.989438	0.988998	0.782421	0.988709	0.985588	0.983259	0.984936	0.780641	0.983814	0.984466	0.984883	0.990836	0.775964	0.781598	0.984348	0.984192	0.780813	0.984506
1316.rep1_LPAR	0.983162	0.984311	0.982019	0.984379	0.984066	0.984443	0.984512	0.984607	0.992125	1	0.790566	0.983664	0.779109	0.98246	0.984155	0.984765	0.999693	0.983408	0.984756	0.779034	0.982618	0.999844	0.778757	0.984497	0.98465	0.987262	0.983423	0.981288	0.984522	0.777449	0.983151	0.989353	0.990079	0.790299	0.989742	0.985979	0.984194	0.984545	0.789726	0.982732	0.9846	0.984338	0.989758	0.777585	0.785641	0.984297	0.983215	0.791721	0.985254
867_LCAS	0.77888	0.784554	0.783638	0.778331	0.784954	0.784583	0.784183	0.782672	0.783168	0.787311	1	0.78371	0.79478	0.785714	0.78193	0.782684	0.7866	0.783124	0.786284	0.794861	0.781825	0.786578	0.958054	0.780049	0.781624	0.782219	0.782389	0.781355	0.784572	0.938308	0.778242	0.78261	0.784747	0.938253	0.784963	0.786972	0.783215	0.784638	0.953436	0.783796	0.786073	0.784543	0.78307	0.937975	0.938224	0.777764	0.779482	0.95396	0.783239
LOCK919	0.983281	0.983994	0.985318	0.991527	0.982773	0.984115	0.984544	0.983599	0.984927	0.985061	0.781646	1	0.777061	0.984908	0.983244	0.985183	0.985273	0.983223	0.984516	0.776776	0.984035	0.985258	0.777776	0.989381	0.985307	0.985164	0.982903	0.980888	0.984543	0.776507	0.991111	0.984768	0.984362	0.781433	0.984443	0.98408	0.983826	0.984502	0.784162	0.989319	0.984213	0.983927	0.984667	0.776627	0.785063	0.997537	0.985017	0.785245	0.985339
P5	0.776646	0.77599	0.775477	0.774343	0.77584	0.776388	0.775006	0.775232	0.77616	0.777856	0.793467	0.775235	1	0.776099	0.779357	0.774944	0.777767	0.774266	0.780008	0.99994	0.77395	0.777862	0.795145	0.774639	0.775068	0.77528	0.773929	0.773784	0.7765	0.79474	0.77484	0.775635	0.775809	0.794127	0.776022	0.776447	0.779012	0.776549	0.795454	0.774142	0.777937	0.776333	0.777394	0.794389	0.79389	0.773458	0.774924	0.796504	0.775971
Lc-10	0.983484	0.9854	0.999041	0.985303	0.984239	0.985601	0.985623	0.985132	0.985055	0.98435	0.784124	0.985123	0.778489	1	0.9837	0.985452	0.984554	0.984411	0.984069	0.778462	0.985665	0.984536	0.777617	0.984112	0.985919	0.985579	0.984241	0.98362	0.985649	0.77655	0.985115	0.984019	0.985281	0.78435	0.985363	0.984962	0.98431	0.985583	0.784264	0.98433	0.985243	0.985352	0.985049	0.776906	0.782777	0.985583	0.98684	0.786707	0.985655
UW4_122	0.999406	0.982909	0.984817	0.98431	0.983837	0.984263	0.983365	0.983509	0.984935	0.9848	0.78193	0.982937	0.778702	0.983501	1	0.984993	0.984636	0.981964	0.983837	0.778551	0.982578	0.984619	0.778118	0.984051	0.982651	0.985024	0.983854	0.981399	0.984444	0.777004	0.984402	0.985094	0.984064	0.779833	0.984184	0.988212	0.996862	0.983365	0.781862	0.982357	0.984055	0.982889	0.982439	0.777129	0.780378	0.984392	0.984624	0.785174	0.984917
GCRL163	0.984047	0.99632	0.986107	0.985598	0.983451	0.996346	0.996895	0.985231	0.986042	0.985855	0.78443	0.984728	0.777852	0.985466	0.984336	1	0.98588	0.984361	0.995765	0.777731	0.985915	0.985879	0.778076	0.985721	0.986218	0.985874	0.983214	0.98253	0.996705	0.776755	0.984726	0.984165	0.986233	0.78213	0.986226	0.986718	0.984423	0.996683	0.782668	0.984941	0.985312	0.996216	0.98426	0.77694	0.785227	0.985299	0.986202	0.783805	0.986478
1316.rep2_LPAR	0.982874	0.98419	0.982786	0.984329	0.983652	0.984358	0.984522	0.984363	0.992554	0.999841	0.787853	0.98366	0.779104	0.982628	0.983084	0.984843	1	0.984045	0.98498	0.778971	0.983115	0.999858	0.778559	0.984462	0.984713	0.986686	0.983658	0.980998	0.984414	0.778095	0.984155	0.989863	0.989874	0.788743	0.989327	0.98622	0.983491	0.984434	0.786014	0.983484	0.984303	0.98414	0.989772	0.777837	0.785443	0.983775	0.983883	0.786893	0.985359
M36	0.98084	0.982011	0.984145	0.983443	0.987991	0.982541	0.982462	0.987935	0.983317	0.984545	0.781804	0.981841	0.774619	0.982735	0.98091	0.983581	0.9848	1	0.982906	0.774612	0.984817	0.984876	0.77696	0.985803	0.995603	0.984491	0.988213	0.982009	0.982493	0.777626	0.983269	0.983986	0.983469	0.781346	0.983666	0.981196	0.981965	0.98228	0.780709	0.987426	0.987812	0.98196	0.983335	0.778144	0.7803	0.983581	0.987886	0.783774	0.990556
DPC6800	0.982193	0.993091	0.983564	0.983384	0.982037	0.993104	0.993612	0.983839	0.984762	0.983709	0.78521	0.98377	0.779672	0.982559	0.981987	0.99392	0.983699	0.982008	1	0.779713	0.98355	0.983842	0.778569	0.983775	0.982858	0.983297	0.98223	0.98046	0.993596	0.777429	0.983103	0.983467	0.984115	0.785327	0.983935	0.984598	0.981873	0.993547	0.78507	0.982231	0.982789	0.993009	0.982636	0.777825	0.782861	0.98353	0.983011	0.78757	0.983988
P1	0.776258	0.774985	0.774857	0.773877	0.774991	0.775268	0.774474	0.774238	0.775882	0.777351	0.792813	0.774741	0.999936	0.775509	0.778994	0.774295	0.777161	0.773878	0.779256	1	0.77291	0.777272	0.794253	0.77351	0.77443	0.774591	0.773534	0.77305	0.775498	0.793856	0.774139	0.774864	0.775299	0.793166	0.775464	0.776031	0.778668	0.775547	0.79416	0.773781	0.776995	0.775331	0.776771	0.793597	0.792784	0.772988	0.774225	0.795368	0.775483
32G	0.982294	0.984445	0.985589	0.984896	0.983322	0.984632	0.985055	0.98391	0.984749	0.983354	0.779537	0.983588	0.774335	0.984697	0.982178	0.985252	0.98348	0.985278	0.984634	0.774337	1	0.983587	0.777567	0.986159	0.984378	0.98409	0.983762	0.983758	0.984932	0.77877	0.984542	0.983788	0.98456	0.779075	0.984532	0.983669	0.982881	0.984837	0.779287	0.984903	0.986159	0.984466	0.983682	0.77937	0.778677	0.984246	0.985796	0.780968	0.985637
844_LCAS	0.983115	0.983892	0.983033	0.984911	0.984014	0.984147	0.984425	0.984831	0.992642	0.999909	0.789174	0.984232	0.778777	0.982705	0.983081	0.984634	0.999883	0.98429	0.98493	0.778809	0.982805	1	0.778626	0.984846	0.985516	0.986868	0.983951	0.98074	0.984097	0.777565	0.984493	0.990466	0.990057	0.789482	0.989616	0.986071	0.983602	0.984097	0.786322	0.98412	0.984713	0.983925	0.99017	0.777411	0.785618	0.984673	0.984512	0.787155	0.985631
LC5	0.776746	0.778482	0.77668	0.778903	0.778654	0.778502	0.776781	0.778919	0.77625	0.778288	0.958844	0.777686	0.795625	0.778508	0.780057	0.777686	0.778259	0.778925	0.779731	0.795713	0.779329	0.77798	1	0.778846	0.778398	0.777015	0.776099	0.777553	0.777232	0.93946	0.777375	0.777199	0.777986	0.939135	0.777554	0.778196	0.779273	0.7773	0.955007	0.77763	0.780584	0.778463	0.781173	0.939172	0.93899	0.77663	0.776116	0.955515	0.777301
Lc1542	0.982965	0.985231	0.984576	0.991279	0.985011	0.985538	0.985562	0.986218	0.986267	0.98539	0.780299	0.989214	0.774727	0.984219	0.983189	0.985243	0.985392	0.987111	0.984449	0.774895	0.986287	0.985424	0.778981	1	0.987121	0.986145	0.984677	0.983972	0.985479	0.779453	0.990592	0.985177	0.986132	0.777845	0.986269	0.98483	0.983546	0.985452	0.782922	0.99406	0.98605	0.985155	0.985637	0.779581	0.779531	0.988858	0.986891	0.784035	0.986683
Lpc-37	0.98289	0.984246	0.985518	0.984739	0.98937	0.98464	0.984673	0.987268	0.984208	0.985665	0.781013	0.984368	0.777582	0.985204	0.982449	0.985249	0.985534	0.996092	0.983893	0.777535	0.983955	0.985714	0.777793	0.986423	1	0.984056	0.989465	0.981846	0.984576	0.776843	0.98445	0.98476	0.984188	0.782288	0.984247	0.984493	0.984237	0.984468	0.781449	0.987926	0.988171	0.984302	0.984571	0.776702	0.781975	0.984867	0.988156	0.783585	0.99278
KL1-Liu	0.984078	0.985332	0.985095	0.98408	0.984697	0.985309	0.985771	0.984439	0.990619	0.987747	0.780791	0.984289	0.776881	0.984494	0.985031	0.985525	0.987817	0.984891	0.984867	0.77681	0.98399	0.987738	0.776106	0.986343	0.984871	1	0.984253	0.982204	0.985841	0.776029	0.98389	0.987266	0.98682	0.781416	0.986744	0.987114	0.985274	0.985757	0.782938	0.984614	0.984727	0.985301	0.987109	0.775782	0.781668	0.984713	0.985558	0.783903	0.985054
A2-362_162	0.983113	0.982485	0.984321	0.983982	0.999583	0.983022	0.983066	0.987826	0.985401	0.984629	0.782348	0.982604	0.775313	0.983221	0.982603	0.983335	0.984781	0.988256	0.982699	0.775303	0.983296	0.984474	0.777994	0.984296	0.988759	0.983858	1	0.982058	0.983209	0.775866	0.983931	0.982836	0.983302	0.782383	0.982959	0.983491	0.98224	0.983076	0.784435	0.983006	0.985342	0.982415	0.982947	0.775968	0.781929	0.984833	0.984105	0.785796	0.989369
BM-LC14617	0.981038	0.98073	0.982811	0.983001	0.981775	0.981689	0.981193	0.982217	0.982134	0.981756	0.780962	0.98082	0.77425	0.982863	0.980626	0.982112	0.98182	0.982072	0.981862	0.77425	0.98383	0.981927	0.776435	0.984174	0.981951	0.98169	0.982084	1	0.981975	0.778298	0.983027	0.98256	0.982645	0.780021	0.982821	0.98102	0.981846	0.981058	0.780795	0.983307	0.984212	0.980765	0.982015	0.778296	0.78054	0.982172	0.983841	0.780814	0.983331
LC2W	0.98362	0.999929	0.985914	0.985753	0.983495	0.999791	0.999827	0.985155	0.986401	0.985918	0.785424	0.984375	0.779055	0.985742	0.984442	0.996821	0.985993	0.984028	0.994958	0.779166	0.985439	0.985972	0.777311	0.986257	0.98571	0.986581	0.983137	0.981832	1	0.77775	0.985449	0.985412	0.98645	0.782987	0.986525	0.9854	0.984092	0.999891	0.784972	0.984246	0.985172	0.999819	0.984884	0.778201	0.783448	0.985523	0.985806	0.787157	0.985599
AMBR2	0.77509	0.775179	0.774327	0.77634	0.775211	0.775204	0.77465	0.775429	0.775182	0.775857	0.937354	0.774345	0.794011	0.775125	0.776298	0.774951	0.7756	0.777254	0.776622	0.793924	0.778983	0.775588	0.938341	0.777286	0.775059	0.774524	0.774299	0.776593	0.775166	1	0.776031	0.774114	0.774746	0.966552	0.774623	0.775433	0.777092	0.775223	0.941067	0.776845	0.776547	0.775149	0.77662	0.999607	0.967079	0.774707	0.775065	0.94125	0.774514
12A_scaffold	0.984029	0.984715	0.985578	0.999369	0.984631	0.984871	0.985128	0.985545	0.985717	0.985171	0.778428	0.99159	0.774349	0.984887	0.984071	0.98554	0.985504	0.985182	0.984257	0.774347	0.985465	0.985162	0.777428	0.991827	0.985116	0.984973	0.984851	0.984331	0.985155	0.77806	1	0.985373	0.984796	0.777545	0.984952	0.984701	0.98415	0.985221	0.778854	0.993754	0.985984	0.984653	0.984738	0.778034	0.777905	0.992091	0.985431	0.779344	0.986264
W14	0.983834	0.984656	0.983614	0.984432	0.983265	0.985079	0.984919	0.984046	0.989767	0.990697	0.780539	0.984034	0.774407	0.983283	0.983797	0.984436	0.990825	0.984697	0.984605	0.774406	0.983942	0.990824	0.776323	0.984503	0.985311	0.986672	0.983292	0.982681	0.984922	0.774859	0.984497	1	0.990281	0.78107	0.990283	0.985809	0.983528	0.984888	0.780558	0.984701	0.984494	0.984595	0.989447	0.774695	0.778779	0.984222	0.985069	0.781022	0.985343
DSM_20011	0.983221	0.985292	0.98471	0.98449	0.983461	0.985377	0.985783	0.984551	0.989784	0.990433	0.784657	0.983974	0.776914	0.984663	0.98341	0.985723	0.990502	0.983894	0.985375	0.776913	0.98437	0.990599	0.77739	0.985684	0.984786	0.986673	0.983741	0.982904	0.985715	0.776544	0.984122	0.990319	1	0.783774	0.999609	0.985569	0.984269	0.985676	0.78462	0.984123	0.985266	0.985235	0.991739	0.776214	0.784274	0.984597	0.985415	0.78508	0.98519
B900021	0.780708	0.783568	0.784631	0.777389	0.783484	0.782892	0.783278	0.78188	0.783855	0.788309	0.93793	0.78445	0.795438	0.785581	0.781586	0.780823	0.787717	0.782067	0.785016	0.795444	0.781348	0.787774	0.938229	0.779583	0.781948	0.781917	0.781974	0.780648	0.783698	0.966467	0.778154	0.782359	0.784302	1	0.783883	0.78537	0.783716	0.783627	0.941684	0.783369	0.785073	0.783545	0.781824	0.966453	0.967348	0.777557	0.781394	0.942004	0.785409
HZ-1	0.983777	0.985738	0.985151	0.98519	0.983543	0.98582	0.986165	0.984761	0.990309	0.990953	0.78396	0.983965	0.777093	0.985194	0.98377	0.986004	0.990923	0.98447	0.985277	0.77704	0.985219	0.99107	0.776957	0.986395	0.985153	0.987093	0.983547	0.983204	0.986176	0.776384	0.984758	0.990808	0.999852	0.782661	1	0.98556	0.984697	0.986137	0.78302	0.984994	0.985126	0.985676	0.991334	0.776133	0.784105	0.984912	0.986024	0.784353	0.985588
UW1	0.989091	0.984967	0.985144	0.984994	0.984087	0.985038	0.985022	0.983709	0.986353	0.986892	0.786275	0.983932	0.776426	0.984414	0.988826	0.986548	0.987042	0.982119	0.985703	0.776619	0.983752	0.987223	0.7771	0.984916	0.98453	0.987085	0.98397	0.981681	0.985085	0.775782	0.984392	0.986045	0.985704	0.784663	0.985477	1	0.989298	0.985055	0.786032	0.982969	0.984128	0.984942	0.985311	0.775997	0.784799	0.98406	0.985258	0.788691	0.985182
Z11	0.99601	0.9834	0.98441	0.983393	0.982999	0.983402	0.983641	0.982624	0.983784	0.983986	0.783479	0.982811	0.778893	0.983432	0.995842	0.984557	0.984056	0.982284	0.983141	0.778877	0.982553	0.984284	0.777297	0.983522	0.98426	0.985238	0.982634	0.981046	0.983594	0.776867	0.98278	0.984124	0.984554	0.782926	0.984608	0.988782	1	0.983493	0.784658	0.981968	0.982771	0.983274	0.983358	0.777032	0.783164	0.983686	0.983823	0.787558	0.983463
LcY	0.983186	0.999845	0.985255	0.985653	0.982833	0.999842	0.999785	0.984386	0.986452	0.985513	0.784146	0.983929	0.777475	0.985319	0.982949	0.99681	0.985868	0.983178	0.994311	0.777586	0.984836	0.986021	0.777437	0.986002	0.985371	0.985372	0.982391	0.980751	0.999898	0.777104	0.984941	0.985176	0.986417	0.782474	0.986509	0.984875	0.984003	1	0.783016	0.983153	0.984478	0.999767	0.984044	0.77782	0.782846	0.985486	0.984775	0.785275	0.985235
JCM_1134	0.780938	0.782146	0.78444	0.778356	0.785683	0.781957	0.781337	0.782876	0.781339	0.784232	0.954825	0.783116	0.795585	0.785164	0.78331	0.779799	0.783485	0.780854	0.784635	0.795749	0.781231	0.783221	0.956208	0.78076	0.78062	0.781839	0.783369	0.78119	0.78184	0.942974	0.778134	0.781841	0.784331	0.943633	0.78413	0.783594	0.785315	0.781883	1	0.782771	0.783425	0.782092	0.782596	0.942782	0.943424	0.777329	0.7805	0.999728	0.782159
21_1	0.981301	0.98146	0.984082	0.993336	0.982582	0.982951	0.981696	0.985197	0.983835	0.98401	0.781711	0.988874	0.774602	0.982942	0.980254	0.984577	0.984222	0.986137	0.983231	0.774714	0.984241	0.984209	0.775646	0.993349	0.987176	0.984114	0.983339	0.982533	0.982531	0.777669	0.992513	0.984836	0.984496	0.781726	0.98465	0.980566	0.981603	0.981417	0.783173	1	0.986303	0.981453	0.983052	0.778237	0.781235	0.989599	0.986685	0.785396	0.986627
HDS-01	0.98342	0.984165	0.985586	0.985113	0.98611	0.984224	0.98473	0.993792	0.985117	0.986119	0.786034	0.983975	0.778565	0.984698	0.983898	0.984732	0.98609	0.989007	0.983833	0.778533	0.986582	0.986147	0.781534	0.985584	0.98891	0.984748	0.986086	0.983485	0.984557	0.778923	0.984969	0.984858	0.984965	0.783128	0.985077	0.984043	0.983469	0.984528	0.785675	0.986994	1	0.984113	0.984989	0.779174	0.782888	0.985411	0.98677	0.788435	0.985815
W56	0.98313	0.999821	0.985995	0.985349	0.983351	0.999698	0.999659	0.98505	0.986355	0.985796	0.785822	0.984018	0.777976	0.985469	0.983152	0.996378	0.985997	0.983384	0.99436	0.778071	0.985422	0.985996	0.779125	0.985899	0.985188	0.986143	0.982894	0.98131	0.999733	0.777821	0.984565	0.985458	0.986382	0.783512	0.986501	0.985082	0.984347	0.999733	0.784013	0.984042	0.98482	1	0.984191	0.778468	0.783706	0.985739	0.985608	0.786047	0.98525
UCD174	0.982138	0.983423	0.984593	0.983978	0.98361	0.98373	0.984307	0.984188	0.991388	0.990954	0.783795	0.983663	0.778212	0.98398	0.981457	0.984227	0.991129	0.983944	0.98348	0.778205	0.983431	0.99123	0.781067	0.985346	0.984418	0.986561	0.983817	0.981852	0.984256	0.778593	0.984009	0.989521	0.99111	0.782508	0.990633	0.984954	0.983404	0.984173	0.784516	0.984132	0.984291	0.983358	1	0.778464	0.779665	0.985229	0.984988	0.788109	0.985842
CECT9104	0.77649	0.779298	0.777282	0.780841	0.77884	0.779323	0.778559	0.779216	0.777927	0.779008	0.937631	0.777932	0.796623	0.779535	0.779903	0.778751	0.779242	0.781448	0.781129	0.796617	0.782709	0.778765	0.939282	0.78051	0.77929	0.778305	0.775973	0.779963	0.779308	0.999791	0.779548	0.777121	0.778376	0.966113	0.778071	0.779374	0.780835	0.779296	0.941778	0.78143	0.781664	0.779313	0.782494	1	0.968146	0.77809	0.7783	0.942269	0.77829
N87	0.777343	0.782989	0.782155	0.777699	0.782374	0.782803	0.781773	0.781984	0.781652	0.782753	0.938433	0.784576	0.79367	0.783941	0.780152	0.780344	0.782634	0.781738	0.782775	0.793638	0.780299	0.782425	0.939363	0.778237	0.781319	0.781173	0.779595	0.780042	0.782865	0.968504	0.777018	0.779657	0.782967	0.96864	0.782802	0.784625	0.781779	0.782968	0.942432	0.781692	0.782963	0.783028	0.779562	0.968522	1	0.776981	0.779108	0.94315	0.78381
Zhang	0.984515	0.985618	0.986799	0.99275	0.98551	0.985661	0.985616	0.985214	0.985496	0.985762	0.778426	0.998005	0.7753	0.986283	0.984652	0.985621	0.985905	0.985101	0.985105	0.775143	0.985243	0.985794	0.777478	0.989789	0.98589	0.985356	0.985598	0.9825	0.98562	0.777882	0.992512	0.98502	0.985212	0.776042	0.9852	0.984355	0.984272	0.985586	0.780454	0.990304	0.985974	0.985556	0.986172	0.777993	0.778991	1	0.985577	0.781775	0.986175
Lbs2	0.984974	0.985658	0.987097	0.985662	0.985335	0.986134	0.985797	0.986941	0.985675	0.986334	0.782099	0.985745	0.777042	0.986531	0.984472	0.986418	0.986342	0.989283	0.985361	0.776904	0.987051	0.986489	0.778701	0.9872	0.989426	0.986371	0.985302	0.984817	0.9857	0.778378	0.985505	0.985999	0.986395	0.782227	0.986371	0.985444	0.985261	0.985635	0.781638	0.988392	0.987233	0.985698	0.985345	0.77818	0.781746	0.985804	1	0.782197	0.988473
ATCC393	0.778908	0.785673	0.784018	0.780521	0.788711	0.785373	0.784409	0.78553	0.780845	0.792026	0.956227	0.785992	0.797197	0.788065	0.7867	0.789715	0.791434	0.783119	0.795467	0.797428	0.790866	0.790748	0.95709	0.78194	0.779368	0.784718	0.782364	0.781701	0.78543	0.943799	0.778605	0.781111	0.784273	0.944418	0.785235	0.787512	0.787308	0.785682	0.999297	0.784321	0.787005	0.785712	0.785554	0.943623	0.944402	0.779912	0.779765	1	0.78411
T71499	0.984899	0.985449	0.986117	0.986599	0.990588	0.985819	0.985554	0.985714	0.986114	0.986738	0.781814	0.986174	0.776759	0.986021	0.985013	0.986514	0.98677	0.991746	0.985872	0.777	0.986373	0.986875	0.7759	0.987336	0.993283	0.985691	0.990451	0.983953	0.985508	0.774822	0.986688	0.986489	0.98609	0.782759	0.986033	0.985902	0.984626	0.985452	0.781777	0.987536	0.986775	0.985452	0.986678	0.775071	0.782005	0.986271	0.9885	0.783633	1

## Sheet: AAI
Table S2B. Values of Average Aminoacid Identity (AAI) with all sequenced L.casei genomes with Lbs2 strain as reference.
## Yellow color highlighting Lbs2 strain.
	12A_complete	12A_scaffold	1316.rep1_LPAR	1316.rep2_LPAR	21_1	32G	5b	844_LCAS	867_LCAS	A2-362_162	A2-362_167	AMBR2	ATCC393	B900021	BDII	BL23	BM-LC14617	CECT9104	CRF28	DPC6800	DSM_20011	GCRL163	HDS-01	HZ-1	JCM_1134	KL1-Liu	LC2W	LC5	LOCK919	Lbs2	Lc-10	Lc1542	LcY	Lpc-37	M36	MJA12	N87	P1	P5	T71499	UCD174	UW1	UW4_122	UW4_144	W14	W16	W56	Z11	Zhang
12A_complete	100	99.94	98.46	98.46	99.16	98.38	98.71	98.5	85.36	98.27	98.24	85.44	85.62	85.19	98.35	98.39	98.61	85.29	98.41	98.04	98.68	98.3	98.29	98.67	85.62	98.49	98.49	85.48	99.04	98.7	98.52	99.11	98.49	98.47	98.3	98.47	85.33	85.06	85.08	98.69	98.42	98.45	98.19	98.3	98.52	98.78	98.37	98.31	99.29
12A_scaffold	99.94	100	98.23	98.25	98.99	98.01	98.5	98.3	84.92	98.01	97.99	85.05	85.32	85	98.06	98.09	98.42	84.86	98.37	97.75	98.42	97.94	98.17	98.46	85.19	98.2	98.17	85.16	98.88	98.36	98.35	98.92	98.18	98.31	98.06	98.22	84.96	84.81	84.79	98.42	98.25	98.07	97.9	98.02	98.3	98.6	98.11	98.05	98.88
1316.rep1_LPAR	98.46	98.23	100	99.99	98.21	98.33	98.63	100	86.28	98.23	98.12	85.45	86.02	86.11	98.55	98.64	98.25	85.48	98.16	98.37	99.08	98.44	98.15	99.11	85.88	98.49	98.5	85.29	98.53	98.36	98.37	98.33	98.53	98.51	98.37	98.61	85.65	85.09	85.1	98.77	98.51	98.67	98.08	98.19	98.86	99.35	98.52	98.32	98.79
1316.rep2_LPAR	98.46	98.25	99.99	100	98.23	98.35	98.65	100	86.08	98.24	98.16	85.38	85.81	85.96	98.53	98.53	98.46	85.41	98.19	98.34	99.06	98.43	98.12	99.09	85.75	98.37	98.48	85.21	98.57	98.51	98.39	98.34	98.52	98.63	98.35	98.6	85.67	85.03	85.04	98.74	98.49	98.64	98.04	98.16	98.84	99.35	98.49	98.37	98.52
21_1	99.16	98.99	98.21	98.23	100	98.56	98.42	98.29	85.56	98.33	98.33	85.36	85.79	85.69	97.99	98.05	98.42	85.25	98.34	98.02	98.54	97.96	98.4	98.55	85.68	98.46	97.89	85.22	98.83	98.65	98.38	99.25	98.02	98.43	98.45	98	85.54	84.86	84.87	98.47	98.36	98.25	97.89	98.01	98.63	98.5	97.99	97.63	98.96
32G	98.38	98.01	98.33	98.35	98.56	100	98.65	98.37	85.42	98.14	98.1	85.21	85.55	85.4	98.48	98.45	98.55	85.04	98.47	98.47	98.68	98.67	98.57	98.71	85.28	98.15	98.44	85.41	98.39	98.81	98.59	98.74	98.47	98.32	98.43	98.57	85.38	84.99	85.01	98.61	98.33	98.47	97.69	97.93	98.51	98.58	98.47	97.88	98.52
5b	98.71	98.5	98.63	98.65	98.42	98.65	100	98.63	85.6	98.31	98.26	85.15	85.85	85.73	98.56	98.64	98.65	84.95	98.69	98.52	98.81	98.52	98.75	98.8	85.73	98.64	98.64	85.48	98.59	98.85	99.85	98.54	98.68	98.58	98.53	98.61	85.62	85	85	98.7	98.48	98.6	98.28	98.41	98.54	98.8	98.51	98.28	98.68
844_LCAS	98.5	98.3	100	100	98.29	98.37	98.63	100	86.13	98.23	98.14	85.45	85.86	86.04	98.53	98.62	98.52	85.47	98.2	98.33	99.08	98.52	98.13	99.11	85.78	98.74	98.28	85.31	98.56	98.58	98.37	98.35	98.59	98.67	98.35	98.6	85.79	85.11	85.11	98.72	98.63	98.71	98.07	98.12	98.85	99.34	98.49	98.36	98.83
867_LCAS	85.36	84.92	86.28	86.08	85.56	85.42	85.6	86.13	100	85	85.13	97.36	97.51	96.94	85.54	85.6	85.09	97.17	85.11	85.53	85.6	85.24	85.46	85.56	97.36	85.5	85.5	97.78	85.2	85.74	85.7	85.19	85.62	85.3	85.52	85.59	97.02	87.54	87.54	85.36	85.69	86.21	85.85	85.9	85.82	85.72	85.58	85.76	84.89
A2-362_162	98.27	98.01	98.23	98.24	98.33	98.14	98.31	98.23	85	100	99.97	84.65	85.22	84.98	97.94	98.03	98.15	84.49	98.2	97.83	98.34	97.89	98.13	98.37	85.2	98.21	97.89	84.83	98.25	98.52	98.07	98.25	97.87	98.47	98.37	97.99	84.95	84.77	84.78	98.87	98.17	98.47	97.86	98.1	98.22	98.42	97.96	98.03	98.51
A2-362_167	98.24	97.99	98.12	98.16	98.33	98.1	98.26	98.14	85.13	99.97	100	84.58	85.38	84.98	97.9	98	98.11	84.41	98.21	97.93	98.31	97.78	98.22	98.31	85.25	98.19	97.91	84.99	98.21	98.51	98.06	98.28	97.9	98.39	98.4	97.94	85.08	84.87	84.88	98.82	98.11	98.51	97.84	97.99	98.17	98.37	97.91	97.9	98.44
AMBR2	85.44	85.05	85.45	85.38	85.36	85.21	85.15	85.45	97.36	84.65	84.58	100	97	97.91	84.95	84.9	85.06	100	84.96	84.98	85.18	84.69	84.95	85.15	97.01	85.27	84.86	96.85	84.69	85.5	85.34	85.36	84.9	84.93	85.06	85.01	98.23	87.45	87.47	84.63	85.66	85.72	85.52	85.67	85.51	85.45	85.01	85.54	85.15
ATCC393	85.62	85.32	86.02	85.81	85.79	85.55	85.85	85.86	97.51	85.22	85.38	97	100	97.04	85.36	85.46	85.6	96.81	85.64	85.59	85.79	85.24	85.65	85.79	99.94	85.67	85.45	97.37	85.56	85.64	86.08	85.73	85.48	85.25	85.4	85.44	97.1	87.85	87.86	85.65	85.87	86.15	85.9	85.86	86.06	86.06	85.32	85.87	85.45
B900021	85.19	85	86.11	85.96	85.69	85.4	85.73	86.04	96.94	84.98	84.98	97.91	97.04	100	85.43	85.32	85.23	97.91	85.14	85.43	85.62	85.23	85.43	85.6	96.96	85.58	85.43	96.74	85.58	85.52	85.83	85.27	85.43	85.22	85.36	85.47	98.02	87.59	87.59	85.43	85.5	86.21	85.89	85.79	85.83	85.84	85.51	85.83	85.17
BDII	98.35	98.06	98.55	98.53	97.99	98.48	98.56	98.53	85.54	97.94	97.9	84.95	85.36	85.43	100	99.99	98.17	84.83	98.45	99.33	98.57	99.6	97.96	98.56	85.29	98.52	100	85.43	98.34	98.7	98.47	98.41	99.98	98.43	98.29	99.98	85.49	85.03	85.04	98.82	98.32	98.55	97.93	98.14	98.48	98.57	99.97	98.27	98.26
BL23	98.39	98.09	98.64	98.53	98.05	98.45	98.64	98.62	85.6	98.03	98	84.9	85.46	85.32	99.99	100	98.15	84.86	98.47	99.2	98.67	99.66	97.98	98.63	85.38	98.56	99.99	85.42	98.35	98.72	98.5	98.46	99.97	98.45	98.4	99.98	85.25	85.03	85.04	98.82	98.38	98.68	98.13	98.25	98.6	98.62	99.96	98.05	98.29
BM-LC14617	98.61	98.42	98.25	98.46	98.42	98.55	98.65	98.52	85.09	98.15	98.11	85.06	85.6	85.23	98.17	98.15	100	84.9	98.41	98.31	98.76	98.18	98.77	98.73	85.53	98.48	98.06	85.07	98.26	98.96	98.72	98.82	98.07	98.45	98.41	98.21	85.41	84.63	84.64	98.46	98.3	98.36	98.02	98.2	98.62	98.69	98.16	98.2	98.36
CECT9104	85.29	84.86	85.48	85.41	85.25	85.04	84.95	85.47	97.17	84.49	84.41	100	96.81	97.91	84.83	84.86	84.9	100	84.85	84.98	85.14	84.88	84.87	85.11	96.87	85.25	84.8	96.74	84.71	85.42	85.24	85.24	84.84	84.91	85.02	84.9	98.25	87.37	87.4	84.68	85.53	85.59	85.46	85.59	85.34	85.38	84.88	85.54	85.13
CRF28	98.41	98.37	98.16	98.19	98.34	98.47	98.69	98.2	85.11	98.2	98.21	84.96	85.64	85.14	98.45	98.47	98.41	84.85	100	98.23	98.35	98.32	99.33	98.4	85.45	98.29	98.47	85.3	98.25	98.53	98.44	98.49	98.48	98.24	98.48	98.45	85.16	84.82	84.84	98.16	98.19	98.37	97.78	97.83	98.36	98.46	98.4	97.93	98.6
DPC6800	98.04	97.75	98.37	98.34	98.02	98.47	98.52	98.33	85.53	97.83	97.93	84.98	85.59	85.43	99.33	99.2	98.31	84.98	98.23	100	98.6	99.28	98.01	98.6	85.39	98.15	99.24	85.32	98.3	98.59	98.24	98.31	99.26	98.11	98.1	99.36	85.53	85.2	85.2	98.59	98.13	98.5	97.86	97.9	98.35	98.35	99.31	98.19	98.43
DSM_20011	98.68	98.42	99.08	99.06	98.54	98.68	98.81	99.08	85.6	98.34	98.31	85.18	85.79	85.62	98.57	98.67	98.76	85.14	98.35	98.6	100	98.7	98.03	100	85.62	98.64	98.61	85.43	98.81	98.85	98.61	98.88	98.65	98.63	98.6	98.59	85.64	85.14	85.14	98.88	98.89	98.81	98.25	98.35	98.95	99.09	98.68	98.47	98.73
GCRL163	98.3	97.94	98.44	98.43	97.96	98.67	98.52	98.52	85.24	97.89	97.78	84.69	85.24	85.23	99.6	99.66	98.18	84.88	98.32	99.28	98.7	100	98.23	98.67	85.19	98.59	99.69	85.32	98.39	98.7	98.44	98.42	99.69	98.44	98.38	99.67	85.56	85.14	85.15	98.72	98.23	98.8	97.66	98.13	98.31	98.58	99.57	98.12	98.18
HDS-01	98.29	98.17	98.15	98.12	98.4	98.57	98.75	98.13	85.46	98.13	98.22	84.95	85.65	85.43	97.96	97.98	98.77	84.87	99.33	98.01	98.03	98.23	100	98.06	85.11	98.42	98.02	85.36	98.43	98.59	98.53	98.64	98.02	98.57	98.79	97.99	85.36	85.02	85.05	98.58	98.03	98.51	97.95	97.94	98.55	98.46	97.89	97.7	98.68
HZ-1	98.67	98.46	99.11	99.09	98.55	98.71	98.8	99.11	85.56	98.37	98.31	85.15	85.79	85.6	98.56	98.63	98.73	85.11	98.4	98.6	100	98.67	98.06	100	85.58	98.7	98.61	85.34	98.82	98.78	98.61	98.88	98.61	98.68	98.57	98.56	85.62	85.18	85.19	98.82	98.93	98.85	98.29	98.4	98.96	99.14	98.58	98.51	98.73
JCM_1134	85.62	85.19	85.88	85.75	85.68	85.28	85.73	85.78	97.36	85.2	85.25	97.01	99.94	96.96	85.29	85.38	85.53	96.87	85.45	85.39	85.62	85.19	85.11	85.58	100	85.56	85.37	97.35	85.71	85.31	85.99	85.62	85.38	85.15	85.2	85.31	96.84	87.75	87.76	85.49	85.74	86.04	85.85	85.87	85.9	86	85.25	85.83	85.18
KL1-Liu	98.49	98.2	98.49	98.37	98.46	98.15	98.64	98.74	85.5	98.21	98.19	85.27	85.67	85.58	98.52	98.56	98.48	85.25	98.29	98.15	98.64	98.59	98.42	98.7	85.56	100	98.66	85.57	98.56	98.43	98.61	98.75	98.68	98.44	98.48	98.67	85.64	85.01	85.04	98.76	98.5	98.65	98.16	98.21	98.73	98.99	98.51	97.88	98.67
LC2W	98.49	98.17	98.5	98.48	97.89	98.44	98.64	98.28	85.5	97.89	97.91	84.86	85.45	85.43	100	99.99	98.06	84.8	98.47	99.24	98.61	99.69	98.02	98.61	85.37	98.66	100	85.31	98.4	98.71	98.52	98.27	99.98	98.53	98.2	99.99	85.25	85.08	85.1	98.82	98.26	98.59	97.99	98.22	98.61	98.53	99.97	98.07	98.38
LC5	85.48	85.16	85.29	85.21	85.22	85.41	85.48	85.31	97.78	84.83	84.99	96.85	97.37	96.74	85.43	85.42	85.07	96.74	85.3	85.32	85.43	85.32	85.36	85.34	97.35	85.57	85.31	100	85.04	85.53	85.46	85.65	85.33	85.35	85.39	85.3	97.32	87.54	87.57	85.19	85.64	85.51	85.63	85.7	85.72	85.55	85.38	85.61	85.28
LOCK919	99.04	98.88	98.53	98.57	98.83	98.39	98.59	98.56	85.2	98.25	98.21	84.69	85.56	85.58	98.34	98.35	98.26	84.71	98.25	98.3	98.81	98.39	98.43	98.82	85.71	98.56	98.4	85.04	100	98.89	98.62	99	98.39	98.27	98.2	98.4	85.57	84.75	84.78	98.69	98.39	98.6	97.9	98.14	98.7	98.67	98.31	97.87	99.72
Lbs2	98.7	98.36	98.36	98.51	98.65	98.81	98.85	98.58	85.74	98.52	98.51	85.5	85.64	85.52	98.7	98.72	98.96	85.42	98.53	98.59	98.85	98.7	98.59	98.78	85.31	98.43	98.71	85.53	98.89	100	98.66	98.83	98.7	98.99	98.87	98.56	85.83	85.01	85.02	98.96	98.47	98.53	98.17	98.45	98.76	98.81	98.64	98.31	98.66
Lc-10	98.52	98.35	98.37	98.39	98.38	98.59	99.85	98.37	85.7	98.07	98.06	85.34	86.08	85.83	98.47	98.5	98.72	85.24	98.44	98.24	98.61	98.44	98.53	98.61	85.99	98.61	98.52	85.46	98.62	98.66	100	98.5	98.54	98.52	98.54	98.4	85.86	85.17	85.16	98.69	98.38	98.6	98.06	98.22	98.4	98.7	98.42	98.13	98.55
Lc1542	99.11	98.92	98.33	98.34	99.25	98.74	98.54	98.35	85.19	98.25	98.28	85.36	85.73	85.27	98.41	98.46	98.82	85.24	98.49	98.31	98.88	98.42	98.64	98.88	85.62	98.75	98.27	85.65	99	98.83	98.5	100	98.27	98.58	98.68	98.5	85.3	85.06	85.07	98.8	98.63	98.64	98.3	98.34	98.67	98.69	98.4	98.38	99.15
LcY	98.49	98.18	98.53	98.52	98.02	98.47	98.68	98.59	85.62	97.87	97.9	84.9	85.48	85.43	99.98	99.97	98.07	84.84	98.48	99.26	98.65	99.69	98.02	98.61	85.38	98.68	99.98	85.33	98.39	98.7	98.54	98.27	100	98.5	98.29	99.99	85.28	85.04	85.07	98.81	98.28	98.58	97.91	98.23	98.63	98.56	99.96	98.04	98.41
Lpc-37	98.47	98.31	98.51	98.63	98.43	98.32	98.58	98.67	85.3	98.47	98.39	84.93	85.25	85.22	98.43	98.45	98.45	84.91	98.24	98.11	98.63	98.44	98.57	98.68	85.15	98.44	98.53	85.35	98.27	98.99	98.52	98.58	98.5	100	99.55	98.55	85.41	84.83	84.86	99.43	98.5	98.57	97.75	98.02	98.64	98.57	98.44	98.22	98.41
M36	98.3	98.06	98.37	98.35	98.45	98.43	98.53	98.35	85.52	98.37	98.4	85.06	85.4	85.36	98.29	98.4	98.41	85.02	98.48	98.1	98.6	98.38	98.79	98.57	85.2	98.48	98.2	85.39	98.2	98.87	98.54	98.68	98.29	99.55	100	98.27	85.5	84.81	84.81	99.17	98.32	98.35	97.83	98.07	98.6	98.46	98.3	97.65	98.48
MJA12	98.47	98.22	98.61	98.6	98	98.57	98.61	98.6	85.59	97.99	97.94	85.01	85.44	85.47	99.98	99.98	98.21	84.9	98.45	99.36	98.59	99.67	97.99	98.56	85.31	98.67	99.99	85.3	98.4	98.56	98.4	98.5	99.99	98.55	98.27	100	85.49	84.98	84.98	98.79	98.28	98.56	98.01	98.23	98.59	98.59	99.96	98.28	98.25
N87	85.33	84.96	85.65	85.67	85.54	85.38	85.62	85.79	97.02	84.95	85.08	98.23	97.1	98.02	85.49	85.25	85.41	98.25	85.16	85.53	85.64	85.56	85.36	85.62	96.84	85.64	85.25	97.32	85.57	85.83	85.86	85.3	85.28	85.41	85.5	85.49	100	87.47	87.49	85.51	85.41	86.18	85.8	85.84	85.88	85.89	85.56	85.67	85.05
P1	85.06	84.81	85.09	85.03	84.86	84.99	85	85.11	87.54	84.77	84.87	87.45	87.85	87.59	85.03	85.03	84.63	87.37	84.82	85.2	85.14	85.14	85.02	85.18	87.75	85.01	85.08	87.54	84.75	85.01	85.17	85.06	85.04	84.83	84.81	84.98	87.47	100	100	85.1	85.14	85.46	85.47	85.37	85.22	85.32	85.11	85.33	84.81
P5	85.08	84.79	85.1	85.04	84.87	85.01	85	85.11	87.54	84.78	84.88	87.47	87.86	87.59	85.04	85.04	84.64	87.4	84.84	85.2	85.14	85.15	85.05	85.19	87.76	85.04	85.1	87.57	84.78	85.02	85.16	85.07	85.07	84.86	84.81	84.98	87.49	100	100	85.11	85.15	85.47	85.48	85.37	85.22	85.34	85.12	85.34	84.84
T71499	98.69	98.42	98.77	98.74	98.47	98.61	98.7	98.72	85.36	98.87	98.82	84.63	85.65	85.43	98.82	98.82	98.46	84.68	98.16	98.59	98.88	98.72	98.58	98.82	85.49	98.76	98.82	85.19	98.69	98.96	98.69	98.8	98.81	99.43	99.17	98.79	85.51	85.1	85.11	100	98.7	98.8	98.12	98.27	98.97	98.73	98.83	98.28	98.54
UCD174	98.42	98.25	98.51	98.49	98.36	98.33	98.48	98.63	85.69	98.17	98.11	85.66	85.87	85.5	98.32	98.38	98.3	85.53	98.19	98.13	98.89	98.23	98.03	98.93	85.74	98.5	98.26	85.64	98.39	98.47	98.38	98.63	98.28	98.5	98.32	98.28	85.41	85.14	85.15	98.7	100	98.54	97.86	97.98	98.77	98.91	98.26	97.99	98.88
UW1	98.45	98.07	98.67	98.64	98.25	98.47	98.6	98.71	86.21	98.47	98.51	85.72	86.15	86.21	98.55	98.68	98.36	85.59	98.37	98.5	98.81	98.8	98.51	98.85	86.04	98.65	98.59	85.51	98.6	98.53	98.6	98.64	98.58	98.57	98.35	98.56	86.18	85.46	85.47	98.8	98.54	100	98.49	98.68	98.84	98.74	98.5	98.62	98.57
UW4_122	98.19	97.9	98.08	98.04	97.89	97.69	98.28	98.07	85.85	97.86	97.84	85.52	85.9	85.89	97.93	98.13	98.02	85.46	97.78	97.86	98.25	97.66	97.95	98.29	85.85	98.16	97.99	85.63	97.9	98.17	98.06	98.3	97.91	97.75	97.83	98.01	85.8	85.47	85.48	98.12	97.86	98.49	100	99.98	98.19	98.13	97.92	98.99	98.39
UW4_144	98.3	98.02	98.19	98.16	98.01	97.93	98.41	98.12	85.9	98.1	97.99	85.67	85.86	85.79	98.14	98.25	98.2	85.59	97.83	97.9	98.35	98.13	97.94	98.4	85.87	98.21	98.22	85.7	98.14	98.45	98.22	98.34	98.23	98.02	98.07	98.23	85.84	85.37	85.37	98.27	97.98	98.68	99.98	100	98.24	98.23	98.15	99.13	98.44
W14	98.52	98.3	98.86	98.84	98.63	98.51	98.54	98.85	85.82	98.22	98.17	85.51	86.06	85.83	98.48	98.6	98.62	85.34	98.36	98.35	98.95	98.31	98.55	98.96	85.9	98.73	98.61	85.72	98.7	98.76	98.4	98.67	98.63	98.64	98.6	98.59	85.88	85.22	85.22	98.97	98.77	98.84	98.19	98.24	100	99.07	98.5	98.1	98.92
W16	98.78	98.6	99.35	99.35	98.5	98.58	98.8	99.34	85.72	98.42	98.37	85.45	86.06	85.84	98.57	98.62	98.69	85.38	98.46	98.35	99.09	98.58	98.46	99.14	86	98.99	98.53	85.55	98.67	98.81	98.7	98.69	98.56	98.57	98.46	98.59	85.89	85.32	85.34	98.73	98.91	98.74	98.13	98.23	99.07	100	98.5	98.41	98.48
W56	98.37	98.11	98.52	98.49	97.99	98.47	98.51	98.49	85.58	97.96	97.91	85.01	85.32	85.51	99.97	99.96	98.16	84.88	98.4	99.31	98.68	99.57	97.89	98.58	85.25	98.51	99.97	85.38	98.31	98.64	98.42	98.4	99.96	98.44	98.3	99.96	85.56	85.11	85.12	98.83	98.26	98.5	97.92	98.15	98.5	98.5	100	98.18	98.27
Z11	98.31	98.05	98.32	98.37	97.63	97.88	98.28	98.36	85.76	98.03	97.9	85.54	85.87	85.83	98.27	98.05	98.2	85.54	97.93	98.19	98.47	98.12	97.7	98.51	85.83	97.88	98.07	85.61	97.87	98.31	98.13	98.38	98.04	98.22	97.65	98.28	85.67	85.33	85.34	98.28	97.99	98.62	98.99	99.13	98.1	98.41	98.18	100	97.84
Zhang	99.29	98.88	98.79	98.52	98.96	98.52	98.68	98.83	84.89	98.51	98.44	85.15	85.45	85.17	98.26	98.29	98.36	85.13	98.6	98.43	98.73	98.18	98.68	98.73	85.18	98.67	98.38	85.28	99.72	98.66	98.55	99.15	98.41	98.41	98.48	98.25	85.05	84.81	84.84	98.54	98.88	98.57	98.39	98.44	98.92	98.48	98.27	97.84	100
