# Supplementary material for: Reanalysis of Lactobacillus paracasei Lbs2 Strain and Large-Scale Comparative Genomics Places Many Strains into Their Correct Taxonomic Position
Source: Microorganisms. 2019 Oct 25;7(11):487. doi: 10.3390/microorganisms7110487 (PMC6920896; doi:10.3390/microorganisms7110487)
Supplement: Supplementary file 1 [file microorganisms-07-00487-s001.zip › Supplementary-R3/Table_S3.xlsx]

## Sheet: Summary_of CheckM_and BUSCO
Table S3A. Summary of completeness across the seventy five L. paracasei strains as determined by BUSCO and CheckM.
## Yellow color highlighting Lbs2, DSM20258 and Lpc-37 strains.
## Blue color representing older version of Lbs2 strain
Strain Name	Complete BUSCOs (%)	CheckM Completeness (%)	CheckM Contamination	CheckM Strain heterogeneity
NRIC0644	99.3	100	6.02	82.61
Lpc-37	98.9	100	0	0
TMW1.1434	98.9	99.46	0	0
RI-210	99.6	99.46	0	0
RI-194	99.5	99.46	0	0
NRIC1917	99.1	99.46	0.04	0
N1115	99.3	99.46	0	0
Lpp49	97.5	99.46	0.35	33.33
Lpp46	99.3	99.46	0	0
Lpp223	97.1	99.46	0	0
Lpp22	98.2	99.46	0.11	0
Lpp17	97.7	99.46	0.57	0
Lpl7	99.6	99.46	0	0
Lpl14	95.5	99.46	0.29	0
Lpc10	99.1	99.46	0.43	100
LMGS-29188	99.5	99.46	0	0
LC355	99.3	99.46	0	0
LC-Ikematsu	99.1	99.46	0	0
L9D	99.6	99.46	0.14	0
L9	98.9	99.46	0	0
KL1	99.3	99.46	0	0
JCM8130	99.5	99.46	0	0
FAM18149	99.1	99.46	0	0
DUP13076	99.6	99.46	0.63	100
DSM5622	99.6	99.46	0	0
DSM20207	99.3	99.46	0	0
DPC4536	99.3	99.46	0	0
DPC4206	99.3	99.46	0	0
DPC2071	99.6	99.46	0	0
CCCB1205	99.6	99.46	1.09	0
ATCC334	98.4	99.46	0	0
`8700:2	99.5	99.46	0	0
525_LPAR	99.3	99.46	0	0
275_LPAR	99.6	99.46	0	0
NTU101	98.7	99.39	0.24	0
NRIC1981	96	99.32	1.44	50
B3	99.1	99.32	0	0
ATCC25302	99.4	99.31	0	0
EG9	99.5	99.28	0	0
Lpp70	87.8	99.27	0.38	0
RI-195	98.2	99.25	0	0
Lpp228	91	99.24	0.63	0
Lpp226	98.4	99.18	0	0
Lpp221	94.6	99.13	0.2	50
Lpp43	92.8	99.08	0.38	0
TK1501	99.5	98.91	0	0
Lpp225	99.1	98.91	0	0
Lpp122	99.3	98.91	0.14	0
IIA	99.1	98.91	0.68	100
DmW_181	99.3	98.91	0.91	33.33
COM0101	93.9	98.91	0.24	50
Lpp74	91.9	98.84	0.29	0
Lpp230	90.9	98.8	0.04	0
HD1.7	96.8	98.64	0	0
CNCMI-2877	80.2	98.56	0.43	33.33
Lpp219	92.1	98.53	1.38	20
Lpp125	95.3	98.41	0.11	0
Lpp229	86.3	98.37	1.18	12.5
Lpp120	98.4	98.37	0.18	0
CAUH35	99.1	98.37	0	0
CNCMI-4270	83.3	98.36	1.88	10
Lpp7	89.4	98.35	0.24	0
Lpp37	93.5	98.16	0.47	0
Lpp189	88.1	97.98	0.62	0
Lpp227	76.5	97.77	1.73	0
Lpp14	86	97.43	1.55	14.29
DSM20258	99.3	97.19	0	0
CNCMI-4649	72.7	95.27	1.32	20
Lpp71	67.2	93.45	1.9	0
CNCMI-4648	67.5	92.45	3.26	0
Lpp123	55.3	91.83	2.17	0
Lpp41	72.3	91.77	1.96	0
Lbs2_new	83.3	91.28	0.87	33.33
Lpp48	61.6	90.84	3.07	0
Lpp126	42.7	84.82	2.4	0
Lbs2_old	45.3	62.35	1.36	58.33

## Sheet: CheckM
Table S3B. Degree of completeness across the seventy five L. paracasei strains as determined by CheckM.
## Yellow color highlighting Lbs2, DSM20258 and Lpc-37 strains.
## Blue color representing older version of Lbs2 strain
Bin Id	Marker lineage	# genomes	# markers	# marker sets	0	1	2	3	4	5+	Completeness	Contamination	Strain heterogeneity
NRIC0644	g__Lactobacillus (UID436)	31	586	184	0	542	43	1	0	0	100	6.02	82.61
Lpc-37	g__Lactobacillus (UID436)	31	586	184	0	586	0	0	0	0	100	0	0
TMW1.1434	g__Lactobacillus (UID436)	31	586	184	1	585	0	0	0	0	99.46	0	0
RI-210	g__Lactobacillus (UID436)	31	586	184	1	585	0	0	0	0	99.46	0	0
RI-194	g__Lactobacillus (UID436)	31	586	184	1	585	0	0	0	0	99.46	0	0
NRIC1917	g__Lactobacillus (UID436)	31	586	184	1	584	1	0	0	0	99.46	0.04	0
N1115	g__Lactobacillus (UID436)	31	586	184	1	585	0	0	0	0	99.46	0	0
Lpp49	g__Lactobacillus (UID436)	31	586	184	1	582	3	0	0	0	99.46	0.35	33.33
Lpp46	g__Lactobacillus (UID436)	31	586	184	1	585	0	0	0	0	99.46	0	0
Lpp223	g__Lactobacillus (UID436)	31	586	184	1	585	0	0	0	0	99.46	0	0
Lpp22	g__Lactobacillus (UID436)	31	586	184	1	584	1	0	0	0	99.46	0.11	0
Lpp17	g__Lactobacillus (UID436)	31	586	184	1	583	2	0	0	0	99.46	0.57	0
Lpl7	g__Lactobacillus (UID436)	31	586	184	1	585	0	0	0	0	99.46	0	0
Lpl14	g__Lactobacillus (UID436)	31	586	184	1	581	4	0	0	0	99.46	0.29	0
Lpc10	g__Lactobacillus (UID436)	31	586	184	1	581	4	0	0	0	99.46	0.43	100
LMGS-29188	g__Lactobacillus (UID436)	31	586	184	1	585	0	0	0	0	99.46	0	0
LC355	g__Lactobacillus (UID436)	31	586	184	1	585	0	0	0	0	99.46	0	0
LC-Ikematsu	g__Lactobacillus (UID436)	31	586	184	1	585	0	0	0	0	99.46	0	0
L9D	g__Lactobacillus (UID436)	31	586	184	1	584	1	0	0	0	99.46	0.14	0
L9	g__Lactobacillus (UID436)	31	586	184	1	585	0	0	0	0	99.46	0	0
KL1	g__Lactobacillus (UID436)	31	586	184	1	585	0	0	0	0	99.46	0	0
JCM8130	g__Lactobacillus (UID436)	31	586	184	1	585	0	0	0	0	99.46	0	0
FAM18149	g__Lactobacillus (UID436)	31	586	184	1	585	0	0	0	0	99.46	0	0
DUP13076	g__Lactobacillus (UID436)	31	586	184	1	583	2	0	0	0	99.46	0.63	100
DSM5622	g__Lactobacillus (UID436)	31	586	184	1	585	0	0	0	0	99.46	0	0
DSM20207	g__Lactobacillus (UID436)	31	586	184	1	585	0	0	0	0	99.46	0	0
DPC4536	g__Lactobacillus (UID436)	31	586	184	1	585	0	0	0	0	99.46	0	0
DPC4206	g__Lactobacillus (UID436)	31	586	184	1	585	0	0	0	0	99.46	0	0
DPC2071	g__Lactobacillus (UID436)	31	586	184	1	585	0	0	0	0	99.46	0	0
CCCB1205	g__Lactobacillus (UID436)	31	586	184	1	583	1	1	0	0	99.46	1.09	0
ATCC334	g__Lactobacillus (UID436)	31	586	184	1	585	0	0	0	0	99.46	0	0
`8700:2	g__Lactobacillus (UID436)	31	586	184	1	585	0	0	0	0	99.46	0	0
525_LPAR	g__Lactobacillus (UID436)	31	586	184	1	585	0	0	0	0	99.46	0	0
275_LPAR	g__Lactobacillus (UID436)	31	586	184	1	585	0	0	0	0	99.46	0	0
NTU101	g__Lactobacillus (UID436)	31	586	184	2	582	2	0	0	0	99.39	0.24	0
NRIC1981	g__Lactobacillus (UID436)	31	586	184	2	578	6	0	0	0	99.32	1.44	50
B3	g__Lactobacillus (UID436)	31	586	184	2	584	0	0	0	0	99.32	0	0
ATCC25302	g__Lactobacillus (UID436)	31	586	184	3	583	0	0	0	0	99.31	0	0
EG9	g__Lactobacillus (UID436)	31	586	184	2	584	0	0	0	0	99.28	0	0
Lpp70	g__Lactobacillus (UID436)	31	586	184	4	577	5	0	0	0	99.27	0.38	0
RI-195	g__Lactobacillus (UID436)	31	586	184	4	582	0	0	0	0	99.25	0	0
Lpp228	g__Lactobacillus (UID436)	31	586	184	3	579	4	0	0	0	99.24	0.63	0
Lpp226	g__Lactobacillus (UID436)	31	586	184	2	584	0	0	0	0	99.18	0	0
Lpp221	g__Lactobacillus (UID436)	31	586	184	3	581	2	0	0	0	99.13	0.2	50
Lpp43	g__Lactobacillus (UID436)	31	586	184	6	577	3	0	0	0	99.08	0.38	0
TK1501	g__Lactobacillus (UID436)	31	586	184	2	584	0	0	0	0	98.91	0	0
Lpp225	g__Lactobacillus (UID436)	31	586	184	2	584	0	0	0	0	98.91	0	0
Lpp122	g__Lactobacillus (UID436)	31	586	184	2	583	1	0	0	0	98.91	0.14	0
IIA	g__Lactobacillus (UID436)	31	586	184	2	581	3	0	0	0	98.91	0.68	100
DmW_181	g__Lactobacillus (UID436)	31	586	184	2	581	3	0	0	0	98.91	0.91	33.33
COM0101	g__Lactobacillus (UID436)	31	586	184	8	576	2	0	0	0	98.91	0.24	50
Lpp74	g__Lactobacillus (UID436)	31	586	184	4	579	3	0	0	0	98.84	0.29	0
Lpp230	g__Lactobacillus (UID436)	31	586	184	4	581	1	0	0	0	98.8	0.04	0
HD1.7	g__Lactobacillus (UID436)	31	586	184	3	583	0	0	0	0	98.64	0	0
CNCMI-2877	g__Lactobacillus (UID436)	31	586	184	12	571	3	0	0	0	98.56	0.43	33.33
Lpp219	g__Lactobacillus (UID436)	31	586	184	6	575	5	0	0	0	98.53	1.38	20
Lpp125	g__Lactobacillus (UID436)	31	586	184	5	580	1	0	0	0	98.41	0.11	0
Lpp229	g__Lactobacillus (UID436)	31	586	184	15	563	8	0	0	0	98.37	1.18	12.5
Lpp120	g__Lactobacillus (UID436)	31	586	184	3	581	2	0	0	0	98.37	0.18	0
CAUH35	g__Lactobacillus (UID436)	31	586	184	3	583	0	0	0	0	98.37	0	0
CNCMI-4270	g__Lactobacillus (UID436)	31	586	184	11	565	10	0	0	0	98.36	1.88	10
Lpp7	g__Lactobacillus (UID436)	31	586	184	5	579	2	0	0	0	98.35	0.24	0
Lpp37	g__Lactobacillus (UID436)	31	586	184	8	575	3	0	0	0	98.16	0.47	0
Lpp189	g__Lactobacillus (UID436)	31	586	184	9	573	4	0	0	0	97.98	0.62	0
Lpp227	g__Lactobacillus (UID436)	31	586	184	17	556	13	0	0	0	97.77	1.73	0
Lpp14	g__Lactobacillus (UID436)	31	586	184	14	565	7	0	0	0	97.43	1.55	14.29
DSM20258	g__Lactobacillus (UID436)	31	586	184	6	580	0	0	0	0	97.19	0	0
CNCMI-4649	g__Lactobacillus (UID436)	31	586	184	24	552	10	0	0	0	95.27	1.32	20
Lpp71	g__Lactobacillus (UID436)	31	586	184	34	544	8	0	0	0	93.45	1.9	0
CNCMI-4648	g__Lactobacillus (UID436)	31	586	184	44	528	14	0	0	0	92.45	3.26	0
Lpp123	g__Lactobacillus (UID436)	31	586	184	53	524	9	0	0	0	91.83	2.17	0
Lpp41	g__Lactobacillus (UID436)	31	586	184	38	537	11	0	0	0	91.77	1.96	0
Lbs2_new	g__Lactobacillus (UID436)	31	586	184	36	544	6	0	0	0	91.28	0.87	33.33
Lpp48	g__Lactobacillus (UID436)	31	586	184	57	510	19	0	0	0	90.84	3.07	0
Lpp126	g__Lactobacillus (UID436)	31	586	184	93	482	11	0	0	0	84.82	2.4	0
Lbs2_old	g__Lactobacillus (UID436)	31	586	184	217	357	12	0	0	0	62.35	1.36	58.33

## Sheet: BUSCO
Table S3C. Degree of completeness across the seventy five L. paracasei strains as determined by BUSCO.
## Yellow color highlighting Lbs2, DSM20258 and Lpc-37 strains.
## Blue color representing older version of Lbs2 strain
Strain Name	Complete BUSCOs (%)	Complete and single-copy BUSCOs (%)	Complete and duplicated BUSCOs (%)	Fragmented BUSCOs (%)	Missing BUSCOs (%)	Total BUSCO groups searched
NRIC0644	99.3	98.4	0.9	0	0.7	443
Lpc-37	98.9	98.9	0	0	1.1	443
TMW1.1434	98.9	98.9	0	0.5	0.6	443
RI-210	99.6	98.9	0.7	0	0.4	443
RI-194	99.5	98.6	0.9	0	0.5	443
NRIC1917	99.1	98.2	0.9	0.2	0.7	443
N1115	99.3	99.3	0	0.2	0.5	443
Lpp49	97.5	96.6	0.9	0.7	1.8	443
Lpp46	99.3	98.4	0.9	0	0.7	443
Lpp223	97.1	96.6	0.5	0.7	2.2	443
Lpp22	98.2	97.5	0.7	0.7	1.1	443
Lpp17	97.7	96.8	0.9	1.6	0.7	443
Lpl7	99.6	98.9	0.7	0	0.4	443
Lpl14	95.5	94.8	0.7	2.5	2	443
Lpc10	99.1	99.1	0	0.5	0.4	443
LMGS-29188	99.5	99.3	0.2	0	0.5	443
LC355	99.3	99.3	0	0	0.7	443
LC-Ikematsu	99.1	98.2	0.9	0	0.9	443
L9D	99.6	98.9	0.7	0	0.4	443
L9	98.9	98.9	0	0.7	0.4	443
KL1	99.3	99.3	0	0.2	0.5	443
JCM8130	99.5	99.5	0	0	0.5	443
FAM18149	99.1	99.1	0	0.2	0.7	443
DUP13076	99.6	99.1	0.5	0	0.4	443
DSM5622	99.6	98.9	0.7	0	0.4	443
DSM20207	99.3	98.6	0.7	0	0.7	443
DPC4536	99.3	98.6	0.7	0	0.7	443
DPC4206	99.3	98.6	0.7	0	0.7	443
DPC2071	99.6	98.9	0.7	0	0.4	443
CCCB1205	99.6	98.9	0.7	0	0.4	443
ATCC334	98.4	98.4	0	0.9	0.7	443
`8700:2	99.5	99.5	0	0	0.5	443
525_LPAR	99.3	98.6	0.7	0	0.7	443
275_LPAR	99.6	98.9	0.7	0	0.4	443
NTU101	98.7	98	0.7	0.2	1.1	443
NRIC1981	96	95.3	0.7	0.7	3.3	443
B3	99.1	98.4	0.7	0.2	0.7	443
ATCC25302	99.4	98.9	0.5	0	0.6	443
EG9	99.5	99.5	0	0	0.5	443
Lpp70	87.8	86.9	0.9	4.1	8.1	443
RI-195	98.2	97.3	0.9	0.5	1.3	443
Lpp228	91	90.3	0.7	3.8	5.2	443
Lpp226	98.4	97.7	0.7	0.2	1.4	443
Lpp221	94.6	93.9	0.7	1.8	3.6	443
Lpp43	92.8	92.1	0.7	3.2	4	443
TK1501	99.5	99.5	0	0	0.5	443
Lpp225	99.1	98.6	0.5	0.5	0.4	443
Lpp122	99.3	98.6	0.7	0	0.7	443
IIA	99.1	99.1	0	0.5	0.4	443
DmW_181	99.3	98.6	0.7	0.2	0.5	443
COM0101	93.9	93.2	0.7	2.3	3.8	443
Lpp74	91.9	91.4	0.5	4.1	4	443
Lpp230	90.9	89.8	1.1	3.4	5.7	443
HD1.7	96.8	96.8	0	2.5	0.7	443
CNCMI-2877	80.2	79.5	0.7	9.9	9.9	443
Lpp219	92.1	91.4	0.7	4.7	3.2	443
Lpp125	95.3	94.8	0.5	2	2.7	443
Lpp229	86.3	85.6	0.7	5.6	8.1	443
Lpp120	98.4	97.7	0.7	0.2	1.4	443
CAUH35	99.1	99.1	0	0.5	0.4	443
CNCMI-4270	83.3	82.8	0.5	5.9	10.8	443
Lpp7	89.4	88.7	0.7	5.9	4.7	443
Lpp37	93.5	92.8	0.7	1.6	4.9	443
Lpp189	88.1	87.4	0.7	4.3	7.6	443
Lpp227	76.5	76.5	0	9.5	14	443
Lpp14	86	85.1	0.9	8.1	5.9	443
DSM20258	99.3	98.6	0.7	0	0.7	443
CNCMI-4649	72.7	72.2	0.5	11.1	16.2	443
Lpp71	67.2	67	0.2	14	18.8	443
CNCMI-4648	67.5	67.5	0	12.2	20.3	443
Lpp123	55.3	55.1	0.2	18.5	26.2	443
Lpp41	72.3	71.8	0.5	11.7	16	443
Lbs2_new	83.3	82.6	0.7	4.1	12.6	443
Lpp48	61.6	61.4	0.2	16	22.4	443
Lpp126	42.7	42.7	0	18.7	38.6	443
Lbs2_old	45.3	44.2	1.1	17.4	37.3	443
