# Supplementary material for: Reanalysis of Lactobacillus paracasei Lbs2 Strain and Large-Scale Comparative Genomics Places Many Strains into Their Correct Taxonomic Position
Source: Microorganisms. 2019 Oct 25;7(11):487. doi: 10.3390/microorganisms7110487 (PMC6920896; doi:10.3390/microorganisms7110487)
Supplement: Supplementary file 1 [file microorganisms-07-00487-s001.zip › Supplementary-R3/Table_S4.xlsx]

## Sheet: Genomic  features
Table S4. Sample information and general genomic features of L. paracasei strains.
## Yellow color highlighting Lpc-37, DSM20258 and Lbs2 strains.
## Blue color representing plant or plant related origin of L. paracasei strains.
Organism/Name	Strain	BioProject	Assembly Id	N50 (bp)	L50	Size (Mb)	GC%	INSDC	Replicons	Scaffolds	Genes	Proteins	rRNA	tRNA	Other RNA	Pseudogenes	Level	Source
Lactobacillus paracasei	Lpc-37	PRJNA393709	GCA_002762235.1_ASM276223v1	3112081	1	3.16083	46.3	NOKL00000000.1	-	2	3273	2995	15	59	3	201	Contig	microbial food product
Lactobacillus paracasei	L9	PRJNA289435	GCA_001244395.1_ASM124439v1	3076437	1	3.07644	46.3	CP012148.1	chromosome:NZ_CP012148.1/CP012148.1	1	3169	2926	15	59	3	166	Complete Genome	isolated from the feces of a centenarian
Lactobacillus paracasei subsp. paracasei	TMW 1.1434	PRJNA327719	GCA_002813615.1_ASM281361v1	3063698	1	3.17011	46.3228	CP016355.1	chromosome:NZ_CP016355.1/CP016355.1; plasmid pL11434-1:NZ_CP016356.1/CP016356.1	2	3227	2898	15	59	3	232	Complete Genome	missing
Lactobacillus paracasei	IIA	PRJNA315936	GCA_002079285.1_ASM207928v1	3055892	1	3.24614	46.2225	CP014985.1	chromosome:NZ_CP014985.1/CP014985.1; plasmid unnamed1:NZ_CP014986.1/CP014986.1; plasmid unnamed2:NZ_CP014987.1/CP014987.1; plasmid unnamed3:NZ_CP014988.1/CP014988.1	4	3372	3116	15	60	3	129	Complete Genome	beef from cattle Peranakan Ongole
Lactobacillus paracasei	Lpc10	PRJNA473822	GCA_003199005.1_ASM319900v1	3052122	1	3.05212	46.3	CP029686.1	chromosome:NZ_CP029686.1/CP029686.1	1	3186	2933	15	60	4	174	Complete Genome	Patagonian Merlot Wine
Lactobacillus paracasei	LC355	PRJNA471936	GCA_003268715.1_ASM326871v1	3044973	1	3.14353	46.409	CP029536.1	chromosome:CP029536.1; plasmid unnamed1:CP029537.1; plasmid unnamed2:CP029538.1	3	-	-					Complete Genome	cream products
Lactobacillus paracasei	HD1.7	PRJNA420596	GCA_002865565.1_ASM286556v1	3039280	1	3.03928	46.4	CP025582.1	chromosome:NZ_CP025582.1/CP025582.1	1	3173	2819	15	59	3	277	Complete Genome	Chinese sauerkraut
Lactobacillus paracasei subsp. paracasei JCM 8130	JCM 8130	PRJDB478	GCA_000829035.1_ASM82903v1	2995875	1	3.0178	46.562	AP012541.1	chromosome:NZ_AP012541.1/AP012541.1; plasmid pLBPC-1:NZ_AP012542.1/AP012542.1; plasmid pLBPC-2:NZ_AP012543.1/AP012543.1	3	3198	2921	15	61	3	197	Complete Genome	missing
Lactobacillus paracasei	TK1501	PRJNA349108	GCA_002257625.1_ASM225762v1	2942538	1	2.94254	46.5	CP017716.1	chromosome:NZ_CP017716.1/CP017716.1	1	3014	2776	15	59	3	161	Complete Genome	Congee
Lactobacillus paracasei subsp. paracasei 8700:2	`8700:2	PRJNA30077	GCA_000155515.2_ASM15551v2	2939026	1	3.02535	46.3035	CP002391.1	chromosome:NC_022112.1/CP002391.1; plasmid 1:NC_022114.1/CP002392.1; plasmid 2:NC_022123.1/CP002393.1	3	3134	2917	15	59	3	122	Complete Genome	not determined
Lactobacillus paracasei N1115	N1115	PRJNA234304	GCA_000582665.1_ASM58266v1	2938059	1	3.06428	46.4634	CP007122.1	chromosome:NZ_CP007122.1/CP007122.1; plasmid unnamed_1:NZ_CP007123.1/CP007123.1; plasmid unnamed_2:NZ_CP007124.1/CP007124.1; plasmid unnamed_3:NZ_CP007125.1/CP007125.1; plasmid unnamed_4:NZ_CP007126.1/CP007126.1	5	3263	2952	15	61	3	207	Complete Genome	traditional homemade dairy product
Lactobacillus paracasei	EG9	PRJNA472195	GCA_003177075.1_ASM317707v1	2927257	1	3.07441	46.4383	CP029546.1	chromosome:NZ_CP029546.1/CP029546.1; plasmid pEG9A:NZ_CP029547.1/CP029547.1; plasmid pEG9B:NZ_CP029548.1/CP029548.1; plasmid pEG9C:NZ_CP029549.1/CP029549.1	4	3289	2945	15	59	3	227	Complete Genome	cheese
Lactobacillus paracasei	KL1	PRJNA307294	GCA_001514415.1_ASM151441v1	2918888	1	2.91889	46.6	CP013921.1	chromosome:NZ_CP013921.1/CP013921.1	1	3095	2793	15	59	3	225	Complete Genome	milk
Lactobacillus paracasei ATCC 334	ATCC 334	PRJNA402	GCA_000014525.1_ASM1452v1	2895264	1	2.92433	46.5563	CP000423.1	chromosome:NC_008526.1/CP000423.1; plasmid 1:NC_008502.1/CP000424.1	2	2922	2764	16	59	1	82	Complete Genome	not determined
Lactobacillus paracasei	CAUH35	PRJNA290442	GCA_001191565.1_ASM119156v1	2770411	1	2.97335	46.3262	CP012187.1	chromosome:NZ_CP012187.1/CP012187.1; plasmid unnamed1:NZ_CP012188.1/CP012188.1; plasmid unnamed2:NZ_CP012189.1/CP012189.1; plasmid unnamed3:NZ_CP012190.1/CP012190.1; plasmid unnamed4:NZ_CP012191.1/CP012191.1	5	3153	2777	15	59	3	228	Complete Genome	Koumiss
Lactobacillus paracasei	FAM18149	PRJNA343183	GCA_002442835.1_ASM244283v1	2710941	1	2.96971	46.3429	CP017261.1	chromosome:NZ_CP017261.1/CP017261.1; plasmid pFAM18149.21:NZ_CP017262.1/CP017262.1; plasmid pFAM18149.22:NZ_CP017263.1/CP017263.1; plasmid pFAM18149.23:NZ_CP017264.1/CP017264.1; plasmid pFAM18149.24:NZ_CP017265.1/CP017265.1; plasmid pFAM18149.25:NZ_CP017266.1/CP017266.1	6	3190	2828	15	59	3	209	Complete Genome	Cheese
Lactobacillus paracasei	DPC2071	PRJNA350891	GCA_002148875.1_ASM214887v1	300051	4	2.93687	46.3	NCSN00000000.1	-	41	3098	2827	6	29			Contig	cheese
Lactobacillus paracasei	DPC4536	PRJNA377610	GCA_002148885.1_ASM214888v1	191696	6	3.07857	46.3	NCSP00000000.1	-	35	3205	2931	7	55			Contig	Chesse
Lactobacillus paracasei	DUP 13076	PRJNA427574	GCA_002849575.1_ASM284957v1	153320	7	3.04831	46.3	PKQJ00000000.1	-	150	3216	2973	16	58	3	168	Contig	missing
Lactobacillus paracasei	LMG S-29188	PRJNA388854	GCA_002914885.1_ASM291488v1	150747	6	2.8681	46.4	NIGW00000000.1	-	47	2935	2721		49			Contig	missing
Lactobacillus paracasei	DPC4206	PRJNA361077	GCA_002148805.1_ASM214880v1	142300	8	3.09527	46.3	NCSO00000000.1	-	49	3236	2951	1	19			Contig	cheese
Lactobacillus paracasei	B3	PRJNA407882	GCA_002406665.1_ASM240666v1	128510	9	3.01505	46.3	NXES00000000.1	-	73	3228	2854	18	58	3	226	Contig	commercial probiotic
Lactobacillus paracasei	RI-210	PRJNA343164	GCA_001981715.1_ASM198171v1	119495	8	3.05999	46.1	MKFY00000000.1	-	58	3173	2972	4	49	3	150	Scaffold	missing
Lactobacillus paracasei subsp. paracasei Lpp225	Lpp225	PRJNA178454	GCA_000410175.1_L.paracasei_Lpp225.v.1	114822	10	3.08669	46.3	ANMM00000000.1	-	74	3232	3012	2			51	Contig	animal feces
Lactobacillus paracasei	LC-Ikematsu	PRJDB3859	GCA_001895185.1_ASM189518v1	100229	11	3.07838	46.2	DIT00000000.1	-	87	3195	2984		48	1		Contig	missing
Lactobacillus paracasei subsp. tolerans Lpl7	Lpl7	PRJNA178446	GCA_000409835.1_Lpl7v.1	98449	10	3.0891	46.2	ANKV00000000.1	-	91	3232	3008	2				Contig	commercial dairy product
Lactobacillus paracasei	CCC B1205	PRJNA288597	GCA_002904305.1_ASM290430v1	90266	10	3.25034	46.1	LGIY00000000.1	-	83	3516	3089	16	57	1	120	Scaffold	brewery
Lactobacillus paracasei	DSM 20207	PRJNA274162	GCA_000949485.1_ASM94948v1	77173	11	3.02342	46.2	JYBD00000000.1	-	92	3190	2942		48	3	201	Contig	missing
Lactobacillus paracasei	DmW_181	PRJNA383564	GCA_002115655.1_ASM211565v1	72562	13	3.20143	46.1	NDXH00000000.1	-	127	3424	3099	7	55	3	175	Contig	Drosophila
Lactobacillus paracasei NRIC 1917	NRIC1917	PRJDB1560	GCA_000958505.1_ASM95850v1	72011	15	2.96089	46.3	BAYN00000000.1	-	141	3001	2818	1	56			Contig	fermented food
Lactobacillus paracasei subsp. paracasei Lpp226	Lpp226	PRJNA178455	GCA_000409895.1_Lpp226.v.1	69975	12	3.00948	46.2	ANMN00000000.1	-	131	3158	2920				85	Contig	artisanal dairy product
Lactobacillus paracasei	525_LPAR	PRJNA267549	GCA_001076935.1_ASM107693v1	68824	15	3.18181	46.1	JVDQ00000000.1	-	115	3300	3042	13	54	3	203	Scaffold	missing
Lactobacillus paracasei	RI-194	PRJNA343164	GCA_001982085.1_ASM198208v1	65242	14			MKFZ00000000.1										missing
Lactobacillus paracasei subsp. paracasei Lpp46	Lpp46	PRJNA178451	GCA_000409875.1_Lpp46.v.1	63334	14	2.93202	46.3	ANMJ00000000.1	-	90	3049	2841	3			46	Contig	plant (cereals)
Lactobacillus paracasei subsp. paracasei Lpp49	Lpp49	PRJNA178441	GCA_000410035.1_ASM41003v1	63299	14	2.92442	46.2	ANKJ00000000.1	-	109	3017	2804		49			Contig	plant (cereals)
Lactobacillus paracasei	L9D	PRJNA328904	GCA_001858275.1_ASM185827v1	60532	17	3.15771	46.2	MBTZ00000000.1	-	138	3308	3063	4	52	3	84	Contig	Dentine caries
Lactobacillus paracasei subsp. paracasei DSM 5622	DSM 5622	PRJNA222257	GCA_001436385.1_ASM143638v1	57042	16	2.88196	46.5	AZGH00000000.1	-	170	3004	2781					Contig	missing
Lactobacillus paracasei	275_LPAR	PRJNA267549	GCA_001076595.1_ASM107659v1	57028	17	3.16059	46.2	JVNI00000000.1	-	146	3220	2973	12	46	3	231	Scaffold	missing
Lactobacillus paracasei subsp. paracasei ATCC 25302	ATCC 25302	PRJNA31513	GCA_000159495.1_ASM15949v1	53818	17	2.99174	46.6	ACGY00000000.1	-	73	3028	2806		54	3	205	Scaffold	not determined
Lactobacillus paracasei subsp. paracasei Lpp120	Lpp120	PRJNA178452	GCA_000409935.1_L.paracasei_Lpp120.v.1	52239	17	2.80129	46.5	ANMK00000000.1	-	201	2928	2683				75	Contig	artisanal dairy product
Lactobacillus paracasei subsp. paracasei	NTU 101	PRJNA396987	GCA_002901165.1_ASM290116v1	51181	18	2.94959	46.5	NPOB00000000.1	-	143	3048	2775	4	50	3	233	Contig	Feces of infant
Lactobacillus paracasei subsp. paracasei Lpp17	Lpp17	PRJNA178449	GCA_000410135.1_Lpp17.v.1	48665	18	2.95467	46.4	ANMH00000000.1	-	131	3075	2837				67	Contig	artisanal dairy product
Lactobacillus paracasei NRIC 0644	NRIC0644	PRJDB1559	GCA_000958525.1_ASM95852v1	46785	23	3.29215	46.3	BAYM00000000.1	-	1436	3105	2899	1	60			Contig	milk
Lactobacillus paracasei subsp. paracasei Lpp223	Lpp223	PRJNA178453	GCA_000409955.1_L.paracasei_Lpp223.v.1	46347	18	3.05211	46.2	ANML00000000.1	-	168	3207	2990	3			84	Contig	feces
Lactobacillus paracasei subsp. paracasei Lpp230	Lpp230	PRJNA178448	GCA_000409815.1_Lpp230.v.1	46057	17	2.89232	46.3	ANKY00000000.1	-	144	3000	2697					Contig	saliva
Lactobacillus paracasei subsp. paracasei Lpp122	Lpp122	PRJNA178447	GCA_000409855.1_Lpp122.v.1	45802	19	2.92076	46.5	ANKW00000000.1	-	201	3105	2820					Contig	artisanal dairy product
Lactobacillus paracasei subsp. tolerans Lpl14	Lpl14	PRJNA178433	GCA_000410335.1_ASM41033v1	44919	20	3.0141	46.3	ANKB00000000.1	-	141	3151	2906	3	49			Contig	plant (cereals)
Lactobacillus paracasei	RI-195	PRJNA343164	GCA_001982095.1_ASM198209v1	40645	21	3.03279	46.3	MKGA00000000.1	-	125	3168	2932		51	3	185	Scaffold	missing
Lactobacillus paracasei subsp. paracasei Lpp74	Lpp74	PRJNA178426	GCA_000410235.1_ASM41023v1	37998	23	3.03271	46.3	ANJU00000000.1	-	190	3163	2880	3	49			Contig	artisanal dairy product
Lactobacillus paracasei COM0101	COM0101	PRJDB479	GCA_000508845.1_ASM50884v1	34747	25	3.00336	46.3	BAGT00000000.1	-	184	3179	2919		49	3	246	Contig	missing
Lactobacillus paracasei subsp. paracasei Lpp43	Lpp43	PRJNA178440	GCA_000410455.1_ASM41045v1	33046	24	3.11628	46.1	ANKI00000000.1	-	205	3306	2970	2	50			Contig	artisanal dairy product
Lactobacillus paracasei subsp. paracasei Lpp125	Lpp125	PRJNA178444	GCA_000410475.1_ASM41047v1	32111	31	3.0135	46.1	ANKM00000000.1	-	192	3252	2900	3	52			Contig	missing
Lactobacillus paracasei subsp. paracasei Lpp22	Lpp22	PRJNA178450	GCA_000410155.1_L.paracasei_Lpp22.v.1	29294	25	2.74911	46.3	ANMI00000000.1	-	270	2899	2634				85	Contig	commercial dairy product
Lactobacillus paracasei subsp. paracasei Lpp228	Lpp228	PRJNA178432	GCA_000409995.1_ASM40999v1	28256	25	2.93604	46.2	ANKA00000000.1	-	188	3139	2748	4	49			Contig	saliva
Lactobacillus paracasei subsp. paracasei Lpp219	Lpp219	PRJNA178423	GCA_000410195.1_ASM41019v1	27389	32	3.05908	46.3	ANJS00000000.1	-	238	3242	2852	4	52			Contig	feces
Lactobacillus paracasei subsp. paracasei Lpp221	Lpp221	PRJNA178437	GCA_000410015.1_ASM41001v1	24026	37	3.0449	46.2	ANKF00000000.1	-	265	3214	2869	3	46			Contig	feces
Lactobacillus paracasei subsp. paracasei Lpp37	Lpp37	PRJNA178438	GCA_000410415.1_ASM41041v1	19611	47	2.97845	46.3	ANKG00000000.1	-	264	3189	2864		54			Contig	feces
Lactobacillus paracasei subsp. paracasei Lpp189	Lpp189	PRJNA178430	GCA_000410295.1_ASM41029v1	18562	48	2.92326	46.2	ANJY00000000.1	-	295	3155	2766	3	51			Contig	plant (cereals)
Lactobacillus paracasei NRIC 1981	NRIC1981	PRJDB1561	GCA_000958485.1_ASM95848v1	17209	56	3.18977	46.2	NRIC1981	-	527	3336	2998	1	61			Contig	cow dung
Lactobacillus paracasei subsp. paracasei Lpp229	Lpp229	PRJNA178424	GCA_000410215.1_ASM41021v1	15952	51	2.95436	46.3	ANJT00000000.1	-	317	3187	2711		44			Contig	missing
Lactobacillus paracasei subsp. tolerans DSM 20258	DSM 20258	PRJNA222257	GCA_001436485.1_ASM143648v1	14441	50	2.38324	46.4	AYYJ00000000.1		389	2424	2339	2	37	46		Scaffold	missing
Lactobacillus paracasei subsp. paracasei CNCM I-4270	CNCM I-4270	PRJNA178429	GCA_000410275.1_ASM41027v1	12630	72	2.98735	46.2	ANJX00000000.1	-	461	3250	2689		49			Contig	artisanal dairy product
Lactobacillus paracasei subsp. paracasei Lpp14	Lpp14	PRJNA178431	GCA_000410315.1_ASM41031v1	11335	79	2.88312	46.3	ANJZ00000000.1	-	436	3201	2633		51			Contig	artisanal dairy product
Lactobacillus paracasei	Lbs2	PRJNA255080	GCA_000736295.5_ASM73629v5	10992	68	2.5	46.97			357	2380	2308	3	20	49		Contig	Human gut
Lactobacillus paracasei subsp. paracasei CNCM I-2877	CNCM I-2877	PRJNA178422	GCA_000410095.1_ASM41009v1	8992	81	2.97057	46.1	ANLE00000000.1	-	481	3248	2676	3	43	-	-	Contig	plant (cereals)
Lactobacillus paracasei subsp. paracasei Lpp70	Lpp70	PRJNA178425	GCA_000410495.1_ASM41049v1	8955	88	2.72351	46.5	ANLF00000000.1	-	474	2978	2498		48			Contig	artisanal dairy product
Lactobacillus paracasei subsp. paracasei Lpp7	Lpp7	PRJNA178427	GCA_000410255.1_ASM41025v1	8937	96	2.84294	46.3	ANJV00000000.1	-	611	3047	2563		49			Contig	commercial dairy product
Lactobacillus paracasei subsp. paracasei Lpp227	Lpp227	PRJNA178442	GCA_000410055.1_ASM41005v1	8874	91	2.90682	46.3	ANKK00000000.1	-	596	3136	2545		34			Contig	missing
Lactobacillus paracasei subsp. paracasei CNCM I-4649	CNCM I-4649	PRJNA178439	GCA_000410435.1_ASM41043v1	7713	101	2.98101	46.2	ANKH00000000.1	-	665	3189	3162		31			Contig	artisanal dairy product
Lactobacillus paracasei subsp. paracasei CNCM I-4648	CNCM I-4648	PRJNA178443	GCA_000410075.1_ASM41007v1	5172	150	2.83106	46.1	ANKL00000000.1	-	852	3235	3204	3	36			Contig	artisanal dairy product
Lactobacillus paracasei subsp. paracasei Lpp71	Lpp71	PRJNA178435	GCA_000410375.1_ASM41037v1	4731	145	2.68409	46.5	ANKD00000000.1	-	825	2963	2944		31			Contig	artisanal dairy product
Lactobacillus paracasei subsp. paracasei Lpp41	Lpp41	PRJNA178436	GCA_000410395.1_ASM41039v1	4629	174	2.70536	46.1	ANKE00000000.1	-	827	3038	3012	3	47			Contig	commercial dairy product
Lactobacillus paracasei subsp. paracasei Lpp48	Lpp48	PRJNA178445	GCA_000410115.1_ASM41011v1	4293	196	2.8121	46.1	ANLG00000000.1	-	998	3248	3220		38			Contig	artisanal dairy product
Lactobacillus paracasei subsp. paracasei Lpp123	Lpp123	PRJNA178428	GCA_000409975.1_ASM40997v1	3718	213	2.81504	46.1	ANJW00000000.1	-	1107	3306	3283	0	28			Contig	artisanal dairy product
Lactobacillus paracasei subsp. paracasei Lpp126	Lpp126	PRJNA178434	GCA_000410355.1_ASM41035v1	2658	292	2.70265	46.1	ANKC00000000.1	-	1355	3421	3393	3	40			Contig	artisanal dairy product

## Sheet: Avg_GC%_Size
Strain	N50 (bp)	L50	Size (bp)	Size (Mb)	GC%
Lpc-37	3112081	1	3160833	3.16083	46.33
L9	3076437	1	3076437	3.07644	46.35
TMW1.1434	3063698	1	3170114	3.17011	46.37
IIA	3055892	1	3246143	3.24614	46.25
Lpc10	3052122	1	3052122	3.05212	46.31
LC355	3044973	1	3143531	3.14353	46.38
HD1.7	3039280	1	3039280	3.03928	46.42
JCM8130	2995875	1	3017804	3.0178	46.55
TK1501	2942538	1	2942538	2.94254	46.54
8700_2	2939026	1	3025352	3.02535	46.3
N1115	2938059	1	3064279	3.06428	46.45
EG9	2927257	1	3074406	3.07441	46.43
KL1	2918888	1	2918888	2.91889	46.6
ATCC334	2895264	1	2924325	2.92433	46.58
CAUH35	2770411	1	2973347	2.97335	46.31
FAM18149	2710941	1	2969707	2.96971	46.31
ATCC25302	335527	3	2981587	2.98159	46.51
DPC2071	300051	4	2936872	2.93687	46.34
DPC4536	191696	6	3078575	3.07857	46.34
DUP13076	153320	7	3023119	3.02312	46.27
LMGS-29188	150747	6	2867673	2.86767	46.41
DPC4206	142300	8	3095268	3.09527	46.32
B3	128510	9	3015046	3.01505	46.3
RI-210	119495	8	3059990	3.05999	46.14
Lpp225	114822	10	3086694	3.08669	46.27
LC-Ikematsu	100229	11	3078383	3.07838	46.22
Lpl7	98449	10	3089104	3.0891	46.25
CCCB1205	90266	10	3250335	3.25034	46.07
DSM20207	77173	11	3023416	3.02342	46.25
DmW_181	72562	13	3200973	3.20097	46.14
NRIC1917	72011	15	2950092	2.95009	46.26
Lpp226	69975	12	3002625	3.00263	46.24
525_LPAR	68824	15	3181082	3.18108	46.14
RI-194	65242	14	3059328	3.05933	46.27
Lpp46	63334	14	2930177	2.93018	46.3
Lpp49	63299	14	2924421	2.92442	46.24
L9D	60532	17	3155898	3.1559	46.2
DSM5622	57042	16	2872466	2.87247	46.5
275_LPAR	57028	17	3156214	3.15621	46.19
Lpp120	52239	17	2793737	2.79374	46.46
NTU101	51181	18	2949589	2.94959	46.47
NRIC0644	50000	20	3015807	3.01581	46.25
Lpp17	48665	18	2948325	2.94833	46.4
Lpp223	46347	18	3044473	3.04447	46.24
Lpp230	46057	17	2892319	2.89232	46.32
Lpp122	45802	19	2920756	2.92076	46.49
Lpl14	44919	20	3014095	3.0141	46.27
RI-195	40645	21	3032791	3.03279	46.28
Lpp74	37998	23	3032714	3.03271	46.27
COM0101	34747	25	3003364	3.00336	46.26
Lpp43	33046	24	3116282	3.11628	46.1
Lpp125	32111	31	3013500	3.0135	46.14
Lpp22	30731	24	2733214	2.73321	46.31
Lpp228	28256	25	2936043	2.93604	46.21
Lpp219	27389	32	3059079	3.05908	46.26
Lpp221	24026	37	3044896	3.0449	46.2
Lpp37	19611	47	2978454	2.97845	46.28
Lpp189	18562	48	2923257	2.92326	46.22
NRIC1981	17398	55	3146688	3.14669	46.24
Lpp229	15852	51	2954364	2.95436	46.25
DSM20258	14516	49	2359997	2.36	46.44
CNCMI-4270	12630	72	2987352	2.98735	46.25
Lpp14	11335	79	2883118	2.88312	46.27
Lbs2	10992	68	2497121	2.49712	46.97
CNCMI-2877	9882	81	2970568	2.97057	46.1
Lpp70	8955	88	2723514	2.72351	46.47
Lpp7	8937	96	2842940	2.84294	46.25
Lpp227	8874	91	2906821	2.90682	46.25
CNCMI-4649	7713	101	2981014	2.98101	46.19
CNCMI-4648	5172	150	2831061	2.83106	46.08
Lpp71	4731	145	2684092	2.68409	46.52
Lpp41	4629	174	2705356	2.70536	46.05
Lpp48	4293	196	2812104	2.8121	46.13
Lpp123	3718	212	2815036	2.81504	46.05
Lpp126	2658	292	2702647	2.70265	46.13
Average				2.97433	46.3029
