# Supplementary material for: Reanalysis of Lactobacillus paracasei Lbs2 Strain and Large-Scale Comparative Genomics Places Many Strains into Their Correct Taxonomic Position
Source: Microorganisms. 2019 Oct 25;7(11):487. doi: 10.3390/microorganisms7110487 (PMC6920896; doi:10.3390/microorganisms7110487)
Supplement: Supplementary file 1 [file microorganisms-07-00487-s001.zip › Supplementary-R3/Table_S5.xlsx]

## Sheet: Sheet1
Table S5. Annotation of L. paracasei Lbs2 genome using RAST web-platform.
## Yellow color represents top three subsystem categories.
Subsystem categories	Count			Percentage
Cofactors, Vitamins, Prosthetic Groups, Pigments	51		0.129771	12.9771
Cell Wall and Capsule	4		0.0101781	1.01781
Virulence, Disease and Defense	5		0.0127226	1.27226
Potassium metabolism	0		0	0
Photosynthesis	0		0	0
Miscellaneous	0		0	0
Phages, Prophages, Transposable elements, Plasmids	0		0	0
Membrane Transport	12		0.0305344	3.05344
Iron acquisition and metabolism	8		0.0203562	2.03562
RNA Metabolism	5		0.0127226	1.27226
Nucleosides and Nucleotides	27		0.0687023	6.87023
Protein Metabolism	37		0.0941476	9.41476
Cell Division and Cell Cycle	4		0.0101781	1.01781
Motility and Chemotaxis	0		0	0
Regulation and Cell signaling	5		0.0127226	1.27226
Secondary Metabolism	0		0	0
DNA Metabolism	57		0.145038	14.5038
Fatty Acids, Lipids, and Isoprenoids	16		0.0407125	4.07125
Nitrogen Metabolism	0		0	0
Dormancy and Sporulation	6		0.0152672	1.52672
Respiration	8		0.0203562	2.03562
Stress Response	7		0.0178117	1.78117
Metabolism of Aromatic Compounds	0		0	0
Amino Acids and Derivatives	29		0.0737913	7.37913
Sulfur Metabolism	0		0	0
Phosphorus Metabolism	7		0.0178117	1.78117
Carbohydrates	105		0.267176	26.7176
Total	393
