# Supplementary material for: Reanalysis of Lactobacillus paracasei Lbs2 Strain and Large-Scale Comparative Genomics Places Many Strains into Their Correct Taxonomic Position
Source: Microorganisms. 2019 Oct 25;7(11):487. doi: 10.3390/microorganisms7110487 (PMC6920896; doi:10.3390/microorganisms7110487)
Supplement: Supplementary file 1 [file microorganisms-07-00487-s001.zip › Supplementary-R3/Table_S6.xlsx]

## Sheet: Sheet1
Table S6. Pathway annotation of genes specific to L. paracasei strains.
## Yellow color indicating important probiotic features and cell communicator.
Pathway	8700_2	275_LPAR	525_LPAR	ATCC 334	ATCC_25302	B3	CAUH35	CCB1205	CNCMI_2877	CNCMI_4270	CNCMI_4648	CNCMI_4649	COM0101	DPC_2071	DPC_4206	DPC_4536	DSM_5622	DSM_20207	DSM 20258	DUP_13076	DmW_181	EG9	FAM18149	HD1.7	IIA	JCM8130	KL1	L9	L9D	Lbs2	LC355	LC_Ikematsu	LMGS_29188	Lpc10	Lpc_37	Lpl_14	Lpp_7	Lpp_14	Lpp_17	Lpp_22	Lpp_37	Lpp_41	Lpp_43	Lpp_46	Lpp_48	Lpp_49	Lpp_70	Lpp_71	Lpp_74
Glycolysis / Gluconeogenesis	24	24	25	24	25	24	23	24	23	24	22	23	24	24	25	25	25	23	22	24	24	22	22	24	24	25	23	24	24	24	25	25	23	24	25	23	23	23	24	22	24	20	23	24	24	24	23	22	25
Citrate cycle	8	8	8	8	8	8	7	8	7	8	8	8	8	8	8	8	8	8	7	8	8	8	8	8	8	8	8	8	8	8	8	8	8	8	8	8	8	8	8	8	8	6	8	8	7	8	6	7	8
Pentose phosphate pathway	21	24	25	20	21	25	19	24	24	21	22	22	25	21	25	25	21	20	16	25	22	18	17	18	24	21	21	24	25	18	21	20	20	21	25	24	25	24	25	16	25	15	23	22	26	25	21	18	25
Pentose and glucuronate interconversions	7	8	9	7	7	9	2	8	8	8	6	6	10	7	9	9	7	7	2	10	7	2	2	3	8	7	7	8	9	5	7	6	2	7	9	9	7	9	10	2	10	2	9	7	10	10	5	4	9
Fructose and mannose metabolism	21	26	26	19	19	26	16	26	26	23	24	19	26	19	26	26	19	18	15	26	22	16	17	18	26	19	20	26	26	19	21	21	16	21	26	25	24	25	26	14	26	12	27	21	27	26	15	18	26
Galactose metabolism	28	26	26	26	26	27	24	20	25	27	27	22	26	26	24	24	26	28	21	26	28	24	21	27	24	27	28	23	25	23	23	27	25	25	27	22	28	22	23	21	26	23	27	25	26	27	26	25	27
Ascorbate and aldarate metabolism	7	7	7	7	7	7	3	7	7	7	3	7	7	7	7	7	7	7	0	7	7	2	3	4	7	7	7	7	7	7	7	7	2	7	7	7	3	7	7	3	7	2	7	7	7	7	1	7	7
Fatty acid biosynthesis	12	12	12	12	12	12	12	12	11	12	10	11	12	12	12	12	12	12	12	12	12	12	12	12	12	12	12	12	12	12	12	12	12	12	12	12	12	12	12	12	12	12	12	12	11	12	11	12	12
Fatty acid degradation	3	3	3	3	3	3	3	3	3	4	3	3	3	4	3	3	3	3	3	3	3	3	3	3	3	3	3	3	3	3	3	3	3	3	3	4	3	4	4	3	3	3	3	3	2	3	3	3	3
Synthesis and degradation of ketone bodies	3	3	3	3	3	3	2	3	3	3	3	3	3	3	3	3	3	3	2	3	3	3	2	3	3	3	3	3	3	3	3	3	3	3	3	3	3	3	3	2	3	2	3	3	2	3	3	3	3
Primary bile acid biosynthesis	1	1	1	1	1	1	1	1	1	1	1	1	1	1	1	1	1	1	1	1	1	1	1	1	1	1	1	1	1	0	1	1	1	1	1	1	1	1	1	1	1	1	1	1	1	1	1	1	1
Secondary bile acid biosynthesis	1	1	1	1	1	1	1	1	1	1	1	1	1	1	1	1	1	1	1	1	1	1	1	1	1	1	1	1	1	0	1	1	1	1	1	1	1	1	1	1	1	1	1	1	1	1	1	1	1
Ubiquinone and other terpenoid-quinone biosynthesis	1	2	1	1	1	1	1	1	1	1	1	1	1	1	1	1	1	1	3	1	1	3	1	2	1	1	1	1	1	1	1	2	2	1	1	1	1	1	1	1	1	1	1	1	1	1	3	3	1
Oxidative phosphorylation	16	16	16	16	16	16	15	16	15	16	14	16	16	16	16	16	16	16	14	15	16	16	16	16	16	16	16	16	16	13	16	16	16	16	16	16	15	16	16	16	16	13	16	16	13	16	15	15	16
Photosynthesis	8	8	8	8	8	8	8	8	7	8	6	8	8	8	8	8	8	8	8	8	8	8	8	8	8	8	8	8	8	7	8	8	8	8	8	8	8	8	8	8	8	7	8	8	5	8	8	8	8
Arginine biosynthesis	4	4	4	4	4	4	4	4	4	4	4	4	4	4	4	4	4	4	4	4	4	4	4	4	4	4	4	4	4	4	4	4	4	4	4	4	4	4	4	4	4	4	4	4	4	4	4	4	4
Purine metabolism	50	50	50	50	50	50	50	50	48	49	46	49	50	50	50	50	50	50	50	50	50	50	50	50	50	50	50	50	50	45	50	50	50	50	50	50	50	50	50	50	50	46	49	50	42	50	48	46	50
Pyrimidine metabolism	43	43	43	44	43	43	43	43	42	42	36	38	44	43	43	43	43	43	43	44	43	43	43	43	43	43	43	43	43	40	43	43	43	43	43	42	43	42	43	43	44	40	43	43	37	44	42	37	42
Alanine, aspartate and glutamate metabolism	20	20	20	20	19	20	19	20	20	20	18	19	20	20	20	20	19	20	18	20	20	19	19	19	20	19	19	20	20	20	20	20	19	20	20	20	19	20	20	19	20	17	19	20	17	20	19	18	20
Glycine, serine and threonine metabolism	14	13	14	13	15	14	14	13	13	15	13	12	13	14	14	14	15	17	15	13	14	13	14	14	14	15	14	13	14	12	14	14	13	14	14	13	13	13	13	15	13	14	13	14	12	14	14	13	14
Monobactam biosynthesis	4	4	4	4	4	4	4	4	4	4	4	4	4	4	4	4	4	4	4	4	4	4	4	4	4	4	4	4	4	4	4	4	4	4	4	4	4	4	4	4	3	3	4	4	2	4	4	4	4
Cysteine and methionine metabolism	17	19	18	17	16	18	17	18	17	18	15	16	18	19	17	17	16	18	16	17	17	16	17	17	18	16	16	18	17	18	17	18	17	17	18	17	17	17	17	17	17	16	19	17	15	19	16	14	18
Valine, leucine and isoleucine degradation	9	9	9	8	8	9	8	9	9	8	7	6	9	9	9	9	8	9	8	9	9	8	8	9	9	8	8	9	9	8	9	9	9	9	9	9	8	9	9	8	9	8	9	9	6	9	7	8	9
Valine, leucine and isoleucine biosynthesis	3	3	3	3	3	3	3	3	3	3	2	3	3	3	3	3	3	3	3	3	3	3	3	3	3	3	3	3	3	3	3	3	3	3	3	3	3	3	3	3	3	3	3	3	3	3	3	3	3
Lysine biosynthesis	13	13	13	13	13	13	13	13	13	13	13	13	13	13	13	13	13	13	13	13	13	13	13	13	13	13	13	13	13	13	13	13	13	13	13	13	13	13	13	13	11	11	13	13	9	13	13	13	13
Lysine degradation	2	2	2	2	2	2	2	2	2	3	2	2	2	2	2	2	2	2	2	2	2	2	2	2	2	2	2	2	2	2	2	2	2	2	2	2	2	2	2	2	2	1	2	2	1	2	2	2	2
Penicillin and cephalosporin biosynthesis	1	1	1	1	1	1	1	1	1	1	1	1	1	1	1	1	1	1	0	1	1	1	1	1	1	1	1	1	1	1	1	1	1	1	1	1	1	1	1	1	1	1	1	1	1	1	1	1	1
Arginine and proline metabolism	7	7	7	7	6	7	7	7	7	8	7	6	7	7	7	7	6	7	6	7	7	7	7	7	7	6	6	7	7	6	7	7	7	7	7	7	6	7	7	7	7	5	7	7	6	7	6	6	7
Carbapenem biosynthesis	2	2	2	2	2	2	2	2	2	2	2	2	2	2	2	2	2	2	2	2	2	2	2	2	2	2	2	2	2	2	2	2	2	2	2	2	2	2	2	2	2	1	2	2	2	2	2	2	2
Prodigiosin biosyntheses	2	2	2	2	2	2	2	2	2	2	1	1	2	2	2	2	2	2	2	2	2	2	2	2	2	2	2	2	2	2	2	2	2	2	2	2	2	2	2	2	2	2	2	2	1	2	2	2	2
Histidine metabolism	12	12	12	12	12	12	12	12	10	12	10	11	11	12	12	12	12	12	10	12	12	12	12	12	12	12	12	12	12	11	12	12	12	12	12	12	11	12	12	12	12	12	12	12	9	12	11	11	12
Tyrosine metabolism	4	4	4	4	4	4	4	4	4	4	4	5	4	4	4	4	4	4	4	4	4	4	4	4	4	4	4	4	4	4	4	4	4	4	4	4	4	4	4	4	4	3	4	4	4	4	4	4	4
Phenylalanine metabolism	2	2	2	2	2	2	2	2	2	3	2	3	2	2	2	2	2	2	2	2	2	2	2	2	2	2	2	2	2	2	2	2	2	2	2	2	2	2	2	2	2	1	2	2	2	2	2	1	2
Chlorocyclohexane and chlorobenzene degradation	1	1	1	1	1	1	1	1	1	1	1	2	1	1	1	1	1	1	1	1	1	1	1	1	1	1	1	1	1	1	1	1	1	1	1	1	0	1	1	1	2	1	1	1	1	1	1	1	1
Benzoate degradation	5	5	5	4	4	5	4	5	5	5	4	3	5	5	5	5	4	5	3	5	5	5	3	5	5	4	4	5	5	4	5	4	5	5	5	5	3	5	5	3	5	2	5	5	2	5	4	4	4
Tryptophan metabolism	2	2	2	2	2	2	2	2	2	2	2	2	2	2	2	2	2	2	2	2	2	2	2	2	2	2	2	2	2	2	2	2	2	2	2	2	2	2	2	2	2	1	2	2	1	2	2	1	2
Phenylalanine, tyrosine and tryptophan biosynthesis	8	8	8	8	8	8	8	8	8	8	8	8	8	8	8	8	8	8	5	8	8	8	8	8	8	8	8	8	8	8	8	8	8	8	8	8	8	8	8	8	8	8	8	8	7	8	8	7	8
Novobiocin biosynthesis	1	1	1	1	1	1	1	1	1	1	1	1	1	1	1	1	1	1	1	1	1	1	1	1	1	1	1	1	1	1	1	1	1	1	1	1	1	1	1	1	1	1	1	1	1	1	1	1	1
beta-Alanine metabolism	1	1	1	0	0	1	0	1	1	0	1	0	1	0	1	1	0	1	0	1	1	0	0	1	1	0	0	1	1	0	1	1	1	1	1	0	0	0	0	0	1	0	1	1	0	1	0	0	1
Taurine and hypotaurine metabolism	3	3	3	3	3	3	3	3	3	3	3	3	3	3	3	3	3	3	3	3	3	3	3	3	3	3	3	3	3	2	3	3	3	3	3	3	3	3	3	3	3	3	3	3	3	3	3	3	3
Phosphonate and phosphinate metabolism	1	1	1	1	1	1	1	1	1	1	1	1	1	1	1	1	1	1	1	1	1	1	1	1	1	1	1	1	1	0	1	1	1	1	1	1	1	1	1	1	1	1	1	1	0	1	0	1	1
Selenocompound metabolism	7	7	7	7	6	7	6	7	7	7	5	6	7	7	7	7	6	7	6	7	7	6	6	6	7	6	6	7	7	6	7	7	6	7	7	7	6	7	7	6	6	6	7	7	5	7	6	4	7
Cyanoamino acid metabolism	3	3	3	3	3	3	3	3	3	3	3	3	3	3	3	3	3	3	2	3	3	3	3	3	3	3	3	3	3	3	3	3	3	3	3	3	3	3	3	3	3	3	3	3	3	3	3	3	3
D-Glutamine and D-glutamate metabolism	2	2	2	2	2	2	2	2	2	2	1	2	2	2	2	2	2	2	2	2	2	2	2	2	2	2	2	2	2	2	2	2	2	2	2	2	2	2	2	2	1	2	2	2	1	2	2	1	2
D-Arginine and D-ornithine metabolism	0	0	0	0	0	0	0	0	0	1	0	0	0	0	0	0	0	0	0	0	0	0	0	0	0	0	0	0	0	0	0	0	0	0	0	0	0	0	0	0	0	0	0	0	0	0	0	0	0
D-Alanine metabolism	4	4	4	4	4	4	4	4	4	5	4	3	4	4	4	4	4	4	4	4	4	4	4	4	4	4	4	4	4	4	4	4	4	4	4	4	3	4	4	4	4	4	4	4	4	4	4	3	4
Glutathione metabolism	8	8	8	7	8	8	7	8	8	8	7	8	8	8	8	8	8	8	7	8	8	7	7	8	8	8	8	8	8	7	8	8	8	8	8	8	8	8	8	7	8	6	8	8	6	8	7	6	8
Starch and sucrose metabolism	24	24	24	25	25	24	24	26	24	26	21	25	25	24	25	24	24	22	21	25	27	22	21	25	25	24	25	24	24	20	24	24	23	24	24	25	22	25	24	23	25	18	24	26	25	24	22	26	24
Other glycan degradation	3	4	2	3	2	2	3	2	2	1	2	3	2	2	2	2	2	4	3	2	3	2	2	3	2	2	2	2	2	3	2	3	3	3	2	2	2	2	2	3	2	3	3	3	3	3	2	2	2
Various types of N-glycan biosynthesis	1	1	1	1	1	1	1	1	1	0	1	1	1	1	1	1	1	1	1	1	1	1	1	1	1	1	1	1	1	1	1	1	1	1	1	1	1	1	1	1	1	1	1	1	1	1	1	1	1
Amino sugar and nucleotide sugar metabolism	26	24	27	24	26	24	24	26	23	24	23	25	24	25	27	27	26	24	24	24	26	24	23	24	26	26	25	25	25	22	26	26	23	25	28	25	24	25	25	24	24	23	24	25	23	25	23	23	28
Streptomycin biosynthesis	5	8	8	7	7	8	7	8	8	7	4	7	7	7	5	5	7	7	3	7	4	7	4	4	5	7	4	8	4	7	8	8	8	5	5	7	3	7	7	4	6	4	8	8	7	8	7	3	5
Polyketide sugar unit biosynthesis	1	4	4	4	4	4	4	4	4	4	1	4	3	4	1	1	4	3	0	3	0	4	1	0	1	4	1	4	0	4	4	4	4	1	1	4	0	4	4	1	2	1	4	4	4	4	4	0	1
Neomycin, kanamycin and gentamicin biosynthesis	1	1	1	1	1	1	1	1	1	1	0	1	1	1	1	1	1	1	1	1	1	1	1	1	1	1	1	1	1	1	1	1	1	1	1	1	1	1	1	1	1	1	1	1	1	1	1	1	1
Acarbose and validamycin biosynthesis	1	2	2	2	2	2	2	2	2	2	1	2	1	2	1	1	2	2	0	1	0	2	1	0	1	2	1	2	0	2	2	2	2	1	1	2	0	2	2	1	1	1	2	2	2	2	2	0	1
Glycosaminoglycan degradation	2	1	2	1	1	1	1	2	1	0	2	1	1	1	1	1	1	2	1	1	1	2	1	1	1	1	1	1	1	1	1	1	1	1	2	1	1	1	1	1	1	1	2	1	1	2	1	1	2
Lipopolysaccharide biosynthesis	0	0	0	0	0	0	0	0	0	0	0	1	0	0	0	0	0	0	0	0	0	0	0	0	0	0	0	0	0	0	0	0	0	0	0	0	0	0	0	0	0	0	0	0	0	0	0	0	0
Peptidoglycan biosynthesis	17	17	17	17	17	17	17	17	16	15	14	14	17	17	17	17	17	17	17	17	17	17	17	17	17	17	17	17	17	12	17	17	17	17	17	16	16	16	17	17	16	17	16	17	15	17	15	13	17
Glycerolipid metabolism	11	11	11	11	11	11	11	11	10	12	10	10	11	11	11	11	11	12	12	11	11	11	11	11	11	11	11	11	11	9	11	11	11	10	11	11	10	11	12	13	11	12	11	11	10	11	10	9	11
Inositol phosphate metabolism	9	9	9	2	2	9	2	9	9	2	9	2	9	2	9	9	2	9	2	9	9	2	2	9	9	2	2	9	9	2	9	9	9	9	9	2	2	2	2	2	9	2	9	9	2	9	2	2	9
Glycerophospholipid metabolism	10	10	10	10	10	10	10	10	9	10	9	9	10	10	10	10	10	10	11	10	10	10	10	10	10	10	10	10	10	10	10	10	10	10	10	10	9	10	10	10	10	8	9	10	10	10	9	8	10
Arachidonic acid metabolism	1	1	1	1	1	1	1	1	1	1	1	1	1	1	1	1	1	1	1	1	1	1	1	1	1	1	1	1	1	1	1	1	1	1	1	1	1	1	1	1	1	1	1	1	0	1	1	1	1
Sphingolipid metabolism	1	2	1	1	1	1	2	1	1	1	1	1	1	1	1	1	1	2	2	1	1	1	1	1	1	1	1	1	1	1	1	1	1	1	1	1	1	1	1	2	1	2	2	1	0	2	1	1	1
Glycosphingolipid biosynthesis - globo and isoglobo series	2	2	2	2	2	2	2	2	2	1	2	2	2	2	2	2	2	2	2	2	2	2	2	2	2	2	2	2	2	2	2	2	2	2	2	2	2	2	2	2	2	2	2	2	1	2	2	2	2
Glycosphingolipid biosynthesis - ganglio series	1	1	1	1	1	1	1	1	1	0	1	1	1	1	1	1	1	1	1	1	1	1	1	1	1	1	1	1	1	1	1	1	1	1	1	1	1	1	1	1	1	1	1	1	1	1	1	1	1
Pyruvate metabolism	28	29	28	28	28	28	28	28	25	28	28	28	29	28	28	28	28	29	25	29	28	29	30	28	28	28	28	28	28	26	28	28	28	29	28	28	29	28	28	29	29	28	28	28	26	28	27	28	28
Dioxin degradation	1	1	1	1	1	1	1	1	1	1	1	0	1	1	1	1	1	1	1	1	1	1	1	1	1	1	1	1	1	1	1	1	1	1	1	1	1	1	1	1	1	1	1	1	1	1	1	1	1
Xylene degradation	2	2	2	2	2	2	2	2	2	2	2	2	2	2	2	2	2	2	2	2	2	2	2	2	2	2	2	2	2	2	2	2	2	2	2	2	1	2	2	2	2	1	2	2	1	2	2	2	2
Toluene degradation	0	0	0	0	0	0	0	0	0	0	0	1	0	0	0	0	0	0	0	0	0	0	0	0	0	0	0	0	0	0	0	0	0	0	0	0	0	0	0	0	0	0	0	0	0	0	0	0	0
Chloroalkane and chloroalkene degradation	2	2	2	2	2	2	2	2	2	2	2	3	2	2	2	2	2	2	2	2	2	2	2	2	2	2	2	2	2	2	2	2	2	2	2	2	2	2	2	2	3	3	2	2	3	2	2	2	2
Naphthalene degradation	2	2	2	2	2	2	2	2	2	2	2	2	2	2	2	2	2	2	2	2	2	2	2	2	2	2	2	2	2	2	2	2	2	2	2	2	2	2	2	2	2	2	2	2	2	2	2	2	2
Aminobenzoate degradation	3	3	3	3	3	3	3	3	3	2	3	3	3	3	3	3	3	3	3	3	3	3	3	3	3	3	3	3	3	3	3	3	3	3	3	3	3	3	3	3	3	2	3	3	3	3	3	2	3
Glyoxylate and dicarboxylate metabolism	8	8	9	8	9	9	8	8	8	9	8	7	8	8	9	9	9	10	8	8	8	8	8	8	8	9	8	8	8	7	9	8	8	8	9	8	8	8	8	9	8	10	8	8	7	8	8	6	9
Propanoate metabolism	15	15	15	14	14	15	13	15	13	13	14	12	15	14	15	15	14	15	13	15	15	14	13	15	15	14	14	15	15	12	15	15	15	15	15	14	14	14	15	14	15	13	15	15	12	15	13	14	15
Styrene degradation	2	2	2	2	2	2	2	2	2	2	2	2	2	2	2	2	2	2	2	2	2	2	2	2	2	2	2	2	2	2	2	2	2	2	2	2	1	2	2	2	2	0	2	2	1	2	2	1	2
Butanoate metabolism	10	10	11	10	10	10	9	11	11	13	11	10	10	12	11	11	10	11	9	10	11	10	10	10	11	10	10	11	10	9	11	10	10	10	11	12	9	12	12	11	10	8	9	10	10	10	9	10	11
C5-Branched dibasic acid metabolism	2	2	2	2	2	2	2	2	2	2	2	2	2	2	2	2	2	2	2	2	2	2	2	2	2	2	2	2	2	2	2	2	2	2	2	2	1	2	2	2	2	2	2	2	2	2	2	2	2
One carbon pool by folate	10	10	10	10	10	10	10	10	8	9	10	10	10	10	10	10	10	10	10	10	10	10	10	10	10	10	10	10	10	10	10	10	10	10	10	10	10	10	10	10	10	10	10	10	9	10	10	9	10
Methane metabolism	10	10	11	8	11	11	11	10	10	9	9	10	10	10	11	11	11	12	8	10	10	8	9	9	10	11	10	10	10	8	11	11	10	10	11	9	10	9	10	8	10	8	10	10	10	10	11	9	11
Carbon fixation in photosynthetic organisms	10	10	10	10	10	10	10	10	10	10	9	10	10	10	10	10	10	10	10	10	10	10	10	10	10	10	10	10	10	10	10	10	10	10	10	10	10	10	10	9	10	9	10	10	11	10	10	9	10
Carbon fixation pathways in prokaryotes	14	14	14	14	14	14	13	14	12	14	14	14	14	14	14	14	14	14	13	14	14	14	14	14	14	14	14	14	14	13	14	14	14	14	14	14	14	14	14	14	14	12	14	14	12	14	12	13	14
Thiamine metabolism	9	9	9	9	9	9	6	9	9	9	9	8	9	9	9	9	9	9	6	9	9	9	9	9	9	9	9	9	9	8	9	9	9	9	9	9	9	9	9	9	9	8	9	9	7	9	9	9	9
Riboflavin metabolism	1	1	1	1	1	1	1	1	1	1	1	1	1	1	1	1	1	1	2	1	1	1	1	1	1	1	1	1	1	1	1	1	1	1	1	1	1	1	1	1	1	2	1	1	2	1	1	0	0
Vitamin B6 metabolism	2	2	2	2	2	2	2	2	1	2	1	2	2	2	2	2	2	2	2	2	2	2	2	2	2	2	2	2	2	2	2	2	2	2	2	2	2	2	2	2	2	1	2	2	1	2	2	2	2
Nicotinate and nicotinamide metabolism	7	7	7	7	7	7	7	7	5	7	7	7	7	7	7	7	7	7	7	7	7	7	7	7	7	7	7	7	7	7	7	7	7	7	7	7	7	7	7	7	7	6	7	7	3	7	7	6	7
Pantothenate and CoA biosynthesis	8	8	8	8	8	8	8	8	8	7	7	8	8	8	8	8	8	8	8	8	8	8	8	8	8	8	8	8	8	8	8	8	8	8	8	8	8	8	8	8	8	8	8	8	8	8	8	8	8
Biotin metabolism	4	4	4	4	4	4	4	4	4	4	4	4	4	4	4	4	4	4	4	4	4	4	4	4	4	4	4	4	4	4	4	4	4	4	4	4	4	4	4	4	4	4	4	4	4	4	4	4	4
Lipoic acid metabolism	1	1	1	1	1	1	1	1	1	1	1	0	1	1	1	1	1	1	1	1	1	1	1	1	1	1	1	1	1	0	1	1	1	1	1	1	1	1	1	1	1	1	1	1	1	1	1	1	1
Folate biosynthesis	2	2	2	2	2	2	2	2	1	1	2	2	2	2	2	2	2	2	3	2	2	2	2	2	2	2	2	2	2	2	2	2	2	2	2	2	2	2	2	2	2	3	2	2	1	2	2	1	2
Retinol metabolism	1	1	1	1	1	1	1	1	1	1	1	1	1	1	1	1	1	1	1	1	1	1	1	1	1	1	1	1	1	1	1	1	1	1	1	1	1	1	1	1	1	1	1	1	1	1	1	1	1
Porphyrin and chlorophyll metabolism	1	1	1	1	1	1	1	1	1	1	1	1	1	1	1	1	1	1	1	1	1	1	1	1	1	1	1	1	1	1	1	1	1	1	1	1	1	1	1	1	1	1	1	1	1	1	1	1	1
Terpenoid backbone biosynthesis	11	12	11	12	11	12	11	11	12	9	11	11	11	11	11	11	11	11	11	11	11	12	11	12	11	11	12	11	11	11	11	12	12	12	11	11	11	11	11	11	11	8	12	11	7	11	11	10	11
Zeatin biosynthesis	1	1	1	1	1	1	1	1	1	1	1	1	1	1	1	1	1	1	1	1	1	1	1	1	1	1	1	1	1	1	1	1	1	1	1	1	1	1	1	1	1	0	1	1	1	1	1	1	1
Nitrogen metabolism	5	5	5	5	5	5	5	5	5	5	5	5	5	5	5	5	5	5	5	5	5	5	5	5	5	5	5	5	5	5	5	5	5	5	5	5	5	5	5	5	5	5	5	5	4	5	5	5	5
Sulfur metabolism	9	7	10	6	6	7	6	9	9	6	10	9	7	7	9	9	6	7	3	6	9	6	6	9	10	6	6	9	6	5	9	9	7	9	10	6	7	6	6	5	6	5	9	9	6	7	3	4	10
Phenylpropanoid biosynthesis	1	1	1	1	1	1	1	1	1	1	1	1	1	1	1	1	1	1	0	1	1	1	1	1	1	1	1	1	1	1	1	1	1	1	1	1	1	1	1	1	1	1	1	1	1	1	1	1	1
Flavone and flavonol biosynthesis	0	0	0	0	0	0	0	0	0	0	0	0	0	0	0	0	0	0	0	0	0	0	0	0	0	0	0	0	0	0	0	0	0	0	0	0	0	0	0	0	0	0	0	0	0	0	0	0	0
Tropane, piperidine and pyridine alkaloid biosynthesis	1	1	1	1	1	1	1	1	1	1	1	1	1	1	1	1	1	1	1	1	1	1	1	1	1	1	1	1	1	1	1	1	1	1	1	1	1	1	1	1	1	1	1	1	1	1	1	1	1
Aminoacyl-tRNA biosynthesis	26	26	26	26	25	26	25	26	24	24	22	23	25	26	26	26	25	26	25	26	26	25	25	24	26	25	25	26	26	21	26	26	25	25	25	26	25	26	26	25	26	22	26	26	22	26	24	21	25
Metabolism of xenobiotics by cytochrome P450	2	2	2	1	2	2	1	2	2	2	1	2	2	2	2	2	2	2	1	2	2	1	1	2	2	2	2	2	2	1	2	2	2	2	2	2	2	2	2	1	2	1	2	2	2	2	1	2	2
Drug metabolism - cytochrome P450	2	2	2	1	2	2	1	2	2	2	1	2	2	2	2	2	2	2	1	2	2	1	1	2	2	2	2	2	2	1	2	2	2	2	2	2	2	2	2	1	2	1	2	2	2	2	1	2	2
Drug metabolism - other enzymes	9	9	9	9	9	9	8	9	9	9	7	9	10	9	9	9	9	9	8	10	9	8	8	9	9	9	9	9	9	7	9	9	9	9	9	9	9	9	9	8	10	8	9	9	7	10	8	7	9
Biosynthesis of unsaturated fatty acids	2	2	2	2	2	2	2	2	2	2	2	2	2	2	2	2	2	2	2	2	2	2	2	2	2	2	2	2	2	2	2	2	2	2	2	2	2	2	2	2	2	2	2	2	1	2	2	2	2
Biosynthesis of ansamycins	0	0	0	0	0	0	0	0	0	0	0	0	0	0	0	0	0	0	0	0	0	0	0	0	0	0	0	0	0	0	0	0	0	0	0	0	0	0	0	0	0	0	0	0	1	0	0	0	0
Nonribosomal peptide structures	1	1	1	1	1	1	1	1	1	1	1	1	1	1	1	1	1	1	1	1	1	1	1	1	1	1	1	1	1	1	1	1	1	1	1	1	1	1	1	1	1	1	1	1	1	1	1	1	1
Biosynthesis of vancomycin group antibiotics	1	1	1	1	1	1	1	1	1	1	1	1	1	1	1	1	1	1	0	1	0	1	1	0	1	1	1	1	0	1	1	1	1	1	1	1	0	1	1	1	1	1	1	1	1	1	1	0	1
beta-Lactam resistance	11	10	11	10	10	10	10	11	10	10	10	9	10	10	10	10	10	11	9	10	10	11	10	10	10	10	10	10	10	8	10	10	10	10	11	9	10	9	10	10	10	10	10	10	10	11	9	9	11
Vancomycin resistance	5	5	5	5	5	5	5	5	5	5	4	4	5	5	5	5	5	5	5	5	5	5	5	5	5	5	5	5	5	4	5	5	5	5	5	5	4	5	5	5	5	5	5	5	4	5	5	5	5
Cationic antimicrobial peptide CAMP resistance	7	7	7	7	7	7	7	7	7	7	6	6	7	7	7	7	7	7	7	7	7	7	7	7	7	7	7	7	7	7	7	7	7	7	7	7	7	7	7	7	7	5	7	7	7	7	6	6	7
Antifolate resistance	5	5	5	5	0	5	5	5	4	4	5	5	5	5	5	5	5	5	5	5	5	5	5	5	5	5	5	5	5	5	5	5	5	5	5	5	5	5	5	5	5	5	5	5	5	5	5	4	5
Platinum drug resistance	1	1	1	0	1	1	0	1	1	1	0	1	1	1	1	1	1	1	0	1	1	0	0	1	1	1	1	1	1	0	1	1	1	1	1	1	1	1	1	0	1	0	1	1	1	1	0	1	1
ABC transporters	79	77	73	70	73	74	64	73	72	76	67	75	77	73	73	73	73	79	53	77	80	67	67	72	79	73	73	73	73	66	73	82	73	79	73	70	72	70	70	62	76	54	71	80	70	77	56	66	73
Two-component system	31	31	32	31	32	33	29	32	33	31	30	32	31	31	32	32	32	31	20	32	31	29	30	31	32	32	32	32	32	27	31	31	32	31	32	33	33	33	33	30	32	26	32	31	24	32	29	29	31
Quorum sensing	33	32	34	33	33	33	32	33	30	33	32	33	33	34	33	33	33	33	30	33	33	32	32	33	33	33	33	33	33	25	33	33	34	33	33	33	32	33	33	32	33	28	33	34	27	33	28	32	32
Biofilm formation - Pseudomonas aeruginosa	0	1	1	0	0	0	0	0	0	1	0	0	0	1	0	0	0	0	0	0	0	1	0	0	0	0	0	0	0	0	0	0	1	0	0	0	0	0	0	0	0	0	0	1	0	0	0	0	0
Biofilm formation - Escherichia coli	5	5	5	5	5	5	5	5	5	5	5	5	5	5	5	5	5	5	4	5	5	4	4	5	5	5	4	5	5	5	5	5	4	5	5	5	4	5	5	5	5	4	5	5	5	5	4	5	5
Bacterial chemotaxis	1	1	1	1	1	1	0	1	1	1	1	1	1	1	1	1	1	1	0	1	1	1	1	1	1	1	1	1	1	1	1	1	1	1	1	1	1	1	1	1	1	0	1	1	1	1	1	1	1
Phosphotransferase system	36	42	46	36	36	45	29	42	45	39	46	32	46	34	45	44	35	35	21	46	38	26	28	35	43	35	34	42	43	33	35	37	27	34	46	44	42	44	43	27	46	21	47	36	45	45	27	30	46
Ribosome biogenesis in eukaryotes	1	1	1	1	1	1	1	1	1	1	1	1	1	1	1	1	1	1	1	1	1	1	1	1	1	1	1	1	1	0	1	1	1	1	1	1	1	1	1	1	1	1	1	1	1	1	1	1	1
Ribosome	53	53	53	53	53	53	53	53	52	53	52	51	53	53	53	53	53	53	53	53	53	53	53	53	53	53	53	53	53	50	53	52	53	53	53	53	52	53	53	53	53	46	53	53	51	53	53	51	53
RNA transport	2	2	2	2	2	2	2	2	2	2	2	1	1	2	2	2	2	2	2	2	2	2	2	2	2	2	2	2	2	2	2	2	2	2	2	2	2	2	2	2	2	2	2	2	1	2	2	2	2
RNA degradation	10	10	10	10	10	10	10	10	10	10	9	10	9	10	10	10	10	10	10	10	10	10	10	10	10	10	10	10	10	9	10	10	10	10	10	9	10	9	10	10	10	9	10	10	10	10	10	8	10
RNA polymerase	5	5	5	5	5	5	5	5	5	4	4	4	5	5	5	5	5	5	5	5	5	5	5	5	5	5	5	5	5	5	5	5	5	5	5	5	5	5	5	5	5	5	5	5	5	5	5	5	5
DNA replication	14	14	14	14	14	14	14	14	14	12	14	13	14	14	14	14	14	14	14	14	14	14	14	14	14	14	14	14	14	14	14	14	14	14	14	14	14	14	14	14	13	13	14	14	12	14	13	12	14
Protein export	10	10	10	10	10	10	10	10	9	10	10	9	10	10	10	10	10	10	10	10	10	10	10	10	10	10	10	10	10	10	10	10	10	10	10	10	9	10	10	10	10	9	10	10	8	10	10	9	10
Bacterial secretion system	9	9	8	9	9	9	9	9	9	9	9	9	9	9	8	8	9	8	9	9	9	9	9	9	9	9	8	9	9	8	9	9	9	9	8	9	7	9	9	8	9	9	9	9	8	9	9	8	8
PPAR signaling pathway	1	1	1	1	1	1	1	1	1	1	0	1	1	1	1	1	1	1	1	1	1	1	1	1	1	1	1	1	1	1	1	1	1	1	1	1	1	1	1	1	1	1	1	1	1	1	1	1	1
Base excision repair	11	11	11	11	11	11	11	11	11	7	8	9	11	11	11	11	11	11	11	11	11	11	11	11	11	11	11	11	11	11	11	11	11	11	11	11	11	11	11	11	11	10	11	11	10	11	11	10	11
Nucleotide excision repair	7	7	7	7	7	7	7	7	7	6	7	6	7	7	7	7	7	7	7	7	7	7	7	7	7	7	7	7	7	7	7	7	7	7	7	7	7	7	7	7	7	6	7	7	7	7	7	6	7
Mismatch repair	16	16	17	16	16	16	16	16	16	15	16	15	16	16	16	16	16	16	16	16	16	16	16	16	16	16	16	16	16	16	16	16	16	16	16	16	16	16	16	16	16	14	16	16	15	16	16	16	16
Homologous recombination	19	19	19	19	19	19	19	19	18	18	18	19	19	19	19	19	19	19	19	19	19	19	19	19	19	19	19	19	19	19	19	19	19	19	19	19	19	19	19	19	19	17	18	19	17	19	19	18	18
AMPK signaling pathway	1	1	1	1	1	1	1	1	1	1	1	1	1	1	1	1	1	1	1	1	1	1	1	1	1	1	1	1	1	1	1	1	1	1	1	0	1	0	1	1	1	1	1	1	1	1	1	1	1
[truncated: 25 more columns]
