# Supplementary material for: Reanalysis of Lactobacillus paracasei Lbs2 Strain and Large-Scale Comparative Genomics Places Many Strains into Their Correct Taxonomic Position
Source: Microorganisms. 2019 Oct 25;7(11):487. doi: 10.3390/microorganisms7110487 (PMC6920896; doi:10.3390/microorganisms7110487)
Supplement: Supplementary file 1 [file microorganisms-07-00487-s001.zip › Supplementary-R3/Table_S7.xlsx]

## Sheet: Pan_gene
Table S7. Pan-genome,core genome and unique genes among the 75 L. paracasei strains as calculated with the Roary software.
Gene	Annotation	275_LPAR	525_LPAR	`8700:2	ATCC25302	ATCC334	B3	CAUH35	CCCB1205	CNCMI-2877	CNCMI-4270	CNCMI-4648	CNCMI-4649	COM0101	DPC2071	DPC4206	DPC4536	DSM20207	DSM20258	DSM5622	DUP13076	DmW_181	EG9	FAM18149	HD1.7	IIA	JCM8130	KL1	L9	L9D	LC-Ikematsu	LC355	LMGS-29188	Lbs2	Lpc-37	Lpc10	Lpl14	Lpl7	Lpp120	Lpp122	Lpp123	Lpp125	Lpp126	Lpp14	Lpp17	Lpp189	Lpp219	Lpp22	Lpp221
group_10011	Putative NrdI-like protein	CMOHPEEN_01732	NIDEJLEM_00620	GELAMCOF_00660	GKENPNGC_00462	CADHKPPC_00755	DPBJBOGI_00465	MGDFONKE_00678	GGGABCIL_02833	JIGENDCA_00556	DGKKOMCF_01343	KIBPNDBA_01775	LIDNHKBG_00256	BAKPPOBB_01555	KODMDJDI_01009	NFOIJIEP_00861	PPGMPDBA_00649	PFJBLFBP_00620	MDPLHBJO_01719	PCMMNOHD_02491	FLOKEHCP_01553	NNKDEKOG_01613	GOHHJPID_00685	BKBPCHFD_00333	JJBCNKEE_00827	OABMMDLB_01125	DJLLHMOI_00725	MDOPPOGI_01682	LHDNPHEA_00818	DPLBPBJG_01945	JEIPOOAL_00523	CHFAHEAG_01779	PJPMDDDN_00736	AJJCDNJD_01288	PKMLJBIN_02605	FJMLOOAD_00737	HHHHCOEL_00365	ENHCMDHE_01496	PANKDIBD_00762	NIGHINPK_02079	LDFDGCAP_02447	OFALPMIK_01029	PELCAOIL_01026	AABKEBCC_02561	PMGMJILN_01183	JELDFFGO_00878	JIOKHDII_00607	AJFFGPAN_02035	HBLLBGAM_00158
secY	Protein translocase subunit SecY	CMOHPEEN_02854	NIDEJLEM_00081	GELAMCOF_02457	GKENPNGC_00216	CADHKPPC_02494	DPBJBOGI_00984	MGDFONKE_02478	GGGABCIL_01044	JIGENDCA_02320	DGKKOMCF_01845	KIBPNDBA_01103	LIDNHKBG_00699	BAKPPOBB_02890	KODMDJDI_02437	NFOIJIEP_02601	PPGMPDBA_02372	PFJBLFBP_01187	MDPLHBJO_01247	PCMMNOHD_02662	FLOKEHCP_00538	NNKDEKOG_01671	GOHHJPID_02520	BKBPCHFD_02139	JJBCNKEE_02604	OABMMDLB_02375	DJLLHMOI_02619	MDOPPOGI_02834	LHDNPHEA_02600	DPLBPBJG_00458	JEIPOOAL_00819	CHFAHEAG_00530	PJPMDDDN_02096	AJJCDNJD_00868	PKMLJBIN_01315	FJMLOOAD_01943	HHHHCOEL_01303	ENHCMDHE_02039	PANKDIBD_01608	NIGHINPK_00639	LDFDGCAP_02392	OFALPMIK_00592	PELCAOIL_00202	AABKEBCC_01590	PMGMJILN_02805	JELDFFGO_01062	JIOKHDII_00448	AJFFGPAN_02481	HBLLBGAM_00355
group_15684	tRNA-Glu(ctc)	CMOHPEEN_01858	NIDEJLEM_01238	GELAMCOF_01147	GKENPNGC_02591	CADHKPPC_01143	DPBJBOGI_02444	MGDFONKE_01099	GGGABCIL_02490	JIGENDCA_01773	DGKKOMCF_02555	KIBPNDBA_01656	LIDNHKBG_00915	BAKPPOBB_00328	KODMDJDI_01108	NFOIJIEP_01319	PPGMPDBA_01151	PFJBLFBP_01498	MDPLHBJO_00122	PCMMNOHD_00328	FLOKEHCP_00007	NNKDEKOG_02412	GOHHJPID_01121	BKBPCHFD_00795	JJBCNKEE_01282	OABMMDLB_00629	DJLLHMOI_01164	MDOPPOGI_01265	LHDNPHEA_01310	DPLBPBJG_02366	JEIPOOAL_02094	CHFAHEAG_02175	PJPMDDDN_01945	AJJCDNJD_02046	PKMLJBIN_00019	FJMLOOAD_00354	HHHHCOEL_02256	ENHCMDHE_00664	PANKDIBD_02412	NIGHINPK_01612	LDFDGCAP_00957	OFALPMIK_02807	PELCAOIL_02126	AABKEBCC_01668	PMGMJILN_00665	JELDFFGO_00513	JIOKHDII_01048	AJFFGPAN_01380	HBLLBGAM_00921
group_15685	hypothetical protein	CMOHPEEN_01706	NIDEJLEM_01768	GELAMCOF_00632	GKENPNGC_00433	CADHKPPC_00729	DPBJBOGI_00493	MGDFONKE_00649	GGGABCIL_02807	JIGENDCA_00861	DGKKOMCF_01493	KIBPNDBA_00893	LIDNHKBG_01379	BAKPPOBB_01583	KODMDJDI_00983	NFOIJIEP_00832	PPGMPDBA_00576	PFJBLFBP_00590	MDPLHBJO_00095	PCMMNOHD_01616	FLOKEHCP_01581	NNKDEKOG_02284	GOHHJPID_00653	BKBPCHFD_00305	JJBCNKEE_00800	OABMMDLB_01153	DJLLHMOI_00696	MDOPPOGI_01711	LHDNPHEA_00792	DPLBPBJG_01917	JEIPOOAL_00495	CHFAHEAG_01753	PJPMDDDN_00710	AJJCDNJD_01600	PKMLJBIN_02576	FJMLOOAD_00765	HHHHCOEL_00339	ENHCMDHE_01470	PANKDIBD_00524	NIGHINPK_01897	LDFDGCAP_02173	OFALPMIK_01001	PELCAOIL_00832	AABKEBCC_01146	PMGMJILN_01209	JELDFFGO_01347	JIOKHDII_01714	AJFFGPAN_02007	HBLLBGAM_00132
rpmD	50S ribosomal protein L30	CMOHPEEN_02852	NIDEJLEM_00079	GELAMCOF_02459	GKENPNGC_00214	CADHKPPC_02496	DPBJBOGI_00982	MGDFONKE_02480	GGGABCIL_01042	JIGENDCA_02318	DGKKOMCF_01847	KIBPNDBA_01105	LIDNHKBG_00701	BAKPPOBB_02892	KODMDJDI_02439	NFOIJIEP_02603	PPGMPDBA_02374	PFJBLFBP_01189	MDPLHBJO_01249	PCMMNOHD_02660	FLOKEHCP_00536	NNKDEKOG_01669	GOHHJPID_02522	BKBPCHFD_02141	JJBCNKEE_02606	OABMMDLB_02373	DJLLHMOI_02621	MDOPPOGI_02832	LHDNPHEA_02602	DPLBPBJG_00456	JEIPOOAL_00817	CHFAHEAG_00532	PJPMDDDN_02098	AJJCDNJD_00867	PKMLJBIN_01317	FJMLOOAD_01941	HHHHCOEL_01305	ENHCMDHE_02041	PANKDIBD_01606	NIGHINPK_00641	LDFDGCAP_02394	OFALPMIK_00590	PELCAOIL_02025	AABKEBCC_01588	PMGMJILN_02807	JELDFFGO_01064	JIOKHDII_00450	AJFFGPAN_02483	HBLLBGAM_00353
group_15687	tRNA-Ala(cgc)	CMOHPEEN_01696	NIDEJLEM_01778	GELAMCOF_00622	GKENPNGC_00423	CADHKPPC_00719	DPBJBOGI_00503	MGDFONKE_00639	GGGABCIL_02797	JIGENDCA_01879	DGKKOMCF_01074	KIBPNDBA_00810	LIDNHKBG_01352	BAKPPOBB_01593	KODMDJDI_00973	NFOIJIEP_00822	PPGMPDBA_00566	PFJBLFBP_00580	MDPLHBJO_00866	PCMMNOHD_01606	FLOKEHCP_01590	NNKDEKOG_02274	GOHHJPID_00643	BKBPCHFD_00295	JJBCNKEE_00790	OABMMDLB_01163	DJLLHMOI_00686	MDOPPOGI_01721	LHDNPHEA_00782	DPLBPBJG_01907	JEIPOOAL_00485	CHFAHEAG_01743	PJPMDDDN_00700	AJJCDNJD_01610	PKMLJBIN_02566	FJMLOOAD_00775	HHHHCOEL_00329	ENHCMDHE_01460	PANKDIBD_00534	NIGHINPK_01907	LDFDGCAP_02185	OFALPMIK_02993	PELCAOIL_01427	AABKEBCC_01326	PMGMJILN_01219	JELDFFGO_01356	JIOKHDII_01705	AJFFGPAN_01997	HBLLBGAM_02054
group_15688	hypothetical protein	CMOHPEEN_01157	NIDEJLEM_02615	GELAMCOF_01731	GKENPNGC_02049	CADHKPPC_01688	DPBJBOGI_00230	MGDFONKE_01624	GGGABCIL_01896	JIGENDCA_02159	DGKKOMCF_01876	KIBPNDBA_00304	LIDNHKBG_00745	BAKPPOBB_01690	KODMDJDI_01647	NFOIJIEP_01989	PPGMPDBA_01795	PFJBLFBP_00404	MDPLHBJO_02184	PCMMNOHD_00154	FLOKEHCP_02333	NNKDEKOG_01154	GOHHJPID_01653	BKBPCHFD_01364	JJBCNKEE_01823	OABMMDLB_00096	DJLLHMOI_01712	MDOPPOGI_00736	LHDNPHEA_01849	DPLBPBJG_00975	JEIPOOAL_00285	CHFAHEAG_02713	PJPMDDDN_00417	AJJCDNJD_01744	PKMLJBIN_00556	FJMLOOAD_02741	HHHHCOEL_00733	ENHCMDHE_00385	PANKDIBD_00903	NIGHINPK_00114	LDFDGCAP_02702	OFALPMIK_02242	PELCAOIL_00359	AABKEBCC_01360	PMGMJILN_01555	JELDFFGO_02125	JIOKHDII_00640	AJFFGPAN_01504	HBLLBGAM_00280
ribT	Protein RibT	CMOHPEEN_00320	NIDEJLEM_01526	GELAMCOF_01360	GKENPNGC_02362	CADHKPPC_01381	DPBJBOGI_01769	MGDFONKE_01319	GGGABCIL_00186	JIGENDCA_00621	DGKKOMCF_00614	KIBPNDBA_01542	LIDNHKBG_01829	BAKPPOBB_00659	KODMDJDI_01345	NFOIJIEP_01634	PPGMPDBA_01453	PFJBLFBP_00174	MDPLHBJO_00276	PCMMNOHD_01802	FLOKEHCP_00873	NNKDEKOG_00851	GOHHJPID_01338	BKBPCHFD_01026	JJBCNKEE_01508	OABMMDLB_00405	DJLLHMOI_01398	MDOPPOGI_01039	LHDNPHEA_01533	DPLBPBJG_02122	JEIPOOAL_01178	CHFAHEAG_02400	PJPMDDDN_00117	AJJCDNJD_01238	PKMLJBIN_00240	FJMLOOAD_00138	HHHHCOEL_02021	ENHCMDHE_00066	PANKDIBD_02136	NIGHINPK_00316	LDFDGCAP_00932	OFALPMIK_00501	PELCAOIL_02489	AABKEBCC_02362	PMGMJILN_01495	JELDFFGO_01141	JIOKHDII_02043	AJFFGPAN_00953	HBLLBGAM_02105
group_15690	hypothetical protein	CMOHPEEN_01425	NIDEJLEM_00003	GELAMCOF_00201	GKENPNGC_00115	CADHKPPC_00186	DPBJBOGI_02789	MGDFONKE_00196	GGGABCIL_02644	JIGENDCA_01155	DGKKOMCF_01952	KIBPNDBA_02451	LIDNHKBG_01469	BAKPPOBB_02461	KODMDJDI_01947	NFOIJIEP_00172	PPGMPDBA_00095	PFJBLFBP_02864	MDPLHBJO_01661	PCMMNOHD_00618	FLOKEHCP_03036	NNKDEKOG_00738	GOHHJPID_00177	BKBPCHFD_02660	JJBCNKEE_00201	OABMMDLB_01725	DJLLHMOI_00201	MDOPPOGI_02156	LHDNPHEA_00197	DPLBPBJG_02679	JEIPOOAL_01599	CHFAHEAG_01172	PJPMDDDN_01084	AJJCDNJD_00307	PKMLJBIN_01960	FJMLOOAD_01273	HHHHCOEL_02651	ENHCMDHE_02857	PANKDIBD_01933	NIGHINPK_01104	LDFDGCAP_00237	OFALPMIK_00945	PELCAOIL_00672	AABKEBCC_02434	PMGMJILN_00563	JELDFFGO_02249	JIOKHDII_01593	AJFFGPAN_01682	HBLLBGAM_02187
trxA_1	Thioredoxin	CMOHPEEN_00912	NIDEJLEM_02135	GELAMCOF_00276	GKENPNGC_01595	CADHKPPC_00262	DPBJBOGI_01651	MGDFONKE_00261	GGGABCIL_02074	JIGENDCA_00856	DGKKOMCF_01324	KIBPNDBA_02501	LIDNHKBG_00897	BAKPPOBB_01447	KODMDJDI_00159	NFOIJIEP_00252	PPGMPDBA_00360	PFJBLFBP_01823	MDPLHBJO_00783	PCMMNOHD_00726	FLOKEHCP_01203	NNKDEKOG_02129	GOHHJPID_00261	BKBPCHFD_02729	JJBCNKEE_00280	OABMMDLB_01646	DJLLHMOI_00267	MDOPPOGI_02090	LHDNPHEA_00273	DPLBPBJG_00826	JEIPOOAL_01981	CHFAHEAG_01250	PJPMDDDN_01728	AJJCDNJD_00247	PKMLJBIN_02038	FJMLOOAD_01198	HHHHCOEL_01781	ENHCMDHE_02491	PANKDIBD_00612	NIGHINPK_02527	LDFDGCAP_00282	OFALPMIK_02783	PELCAOIL_01880	AABKEBCC_00021	PMGMJILN_00035	JELDFFGO_01138	JIOKHDII_02767	AJFFGPAN_00019	HBLLBGAM_02949
srrA_1	Transcriptional regulatory protein SrrA	CMOHPEEN_01457	NIDEJLEM_00035	GELAMCOF_00233	GKENPNGC_00148	CADHKPPC_00219	DPBJBOGI_02821	MGDFONKE_00228	GGGABCIL_02676	JIGENDCA_02907	DGKKOMCF_00264	KIBPNDBA_01387	LIDNHKBG_02394	BAKPPOBB_02493	KODMDJDI_01914	NFOIJIEP_00204	PPGMPDBA_00127	PFJBLFBP_02609	MDPLHBJO_00909	PCMMNOHD_00585	FLOKEHCP_03004	NNKDEKOG_02314	GOHHJPID_00213	BKBPCHFD_02696	JJBCNKEE_00233	OABMMDLB_01693	DJLLHMOI_00234	MDOPPOGI_02123	LHDNPHEA_00229	DPLBPBJG_02647	JEIPOOAL_01567	CHFAHEAG_01204	PJPMDDDN_01052	AJJCDNJD_00275	PKMLJBIN_01992	FJMLOOAD_01241	HHHHCOEL_01411	ENHCMDHE_02278	PANKDIBD_01256	NIGHINPK_01137	LDFDGCAP_00341	OFALPMIK_00914	PELCAOIL_02438	AABKEBCC_02031	PMGMJILN_00531	JELDFFGO_00175	JIOKHDII_01302	AJFFGPAN_02429	HBLLBGAM_01121
rplR	50S ribosomal protein L18	CMOHPEEN_02850	NIDEJLEM_00077	GELAMCOF_02461	GKENPNGC_00212	CADHKPPC_02498	DPBJBOGI_00980	MGDFONKE_02482	GGGABCIL_01040	JIGENDCA_02316	DGKKOMCF_01849	KIBPNDBA_02192	LIDNHKBG_00703	BAKPPOBB_02894	KODMDJDI_02441	NFOIJIEP_02605	PPGMPDBA_02376	PFJBLFBP_01191	MDPLHBJO_01251	PCMMNOHD_02658	FLOKEHCP_00534	NNKDEKOG_01667	GOHHJPID_02524	BKBPCHFD_02143	JJBCNKEE_02608	OABMMDLB_02371	DJLLHMOI_02623	MDOPPOGI_02830	LHDNPHEA_02604	DPLBPBJG_00454	JEIPOOAL_00815	CHFAHEAG_00534	PJPMDDDN_02100	AJJCDNJD_00865	PKMLJBIN_01319	FJMLOOAD_01939	HHHHCOEL_01307	ENHCMDHE_02043	PANKDIBD_01604	NIGHINPK_00643	LDFDGCAP_02396	OFALPMIK_00588	PELCAOIL_02023	AABKEBCC_01586	PMGMJILN_02809	JELDFFGO_01066	JIOKHDII_00452	AJFFGPAN_02485	HBLLBGAM_00351
ziaR_1	Transcriptional repressor SmtB	CMOHPEEN_02823	NIDEJLEM_00528	GELAMCOF_00125	GKENPNGC_01093	CADHKPPC_00122	DPBJBOGI_01550	MGDFONKE_00128	GGGABCIL_02030	JIGENDCA_01482	DGKKOMCF_01033	KIBPNDBA_00505	LIDNHKBG_01786	BAKPPOBB_00986	KODMDJDI_00083	NFOIJIEP_00080	PPGMPDBA_00022	PFJBLFBP_02313	MDPLHBJO_02152	PCMMNOHD_01158	FLOKEHCP_00220	NNKDEKOG_01292	GOHHJPID_00108	BKBPCHFD_02587	JJBCNKEE_00124	OABMMDLB_01799	DJLLHMOI_00114	MDOPPOGI_02259	LHDNPHEA_00122	DPLBPBJG_02394	JEIPOOAL_02721	CHFAHEAG_01100	PJPMDDDN_01145	AJJCDNJD_00360	PKMLJBIN_01887	FJMLOOAD_01348	HHHHCOEL_00184	ENHCMDHE_01994	PANKDIBD_00319	NIGHINPK_01863	LDFDGCAP_02104	OFALPMIK_01653	PELCAOIL_00727	AABKEBCC_00688	PMGMJILN_02195	JELDFFGO_02030	JIOKHDII_01350	AJFFGPAN_02366	HBLLBGAM_01406
rpsC	30S ribosomal protein S3	CMOHPEEN_02840	NIDEJLEM_00068	GELAMCOF_02470	GKENPNGC_00202	CADHKPPC_02508	DPBJBOGI_00970	MGDFONKE_02492	GGGABCIL_01031	JIGENDCA_00240	DGKKOMCF_01859	KIBPNDBA_02202	LIDNHKBG_00713	BAKPPOBB_02903	KODMDJDI_02450	NFOIJIEP_02614	PPGMPDBA_02385	PFJBLFBP_01200	MDPLHBJO_01261	PCMMNOHD_02649	FLOKEHCP_00525	NNKDEKOG_01658	GOHHJPID_02534	BKBPCHFD_02153	JJBCNKEE_02617	OABMMDLB_02361	DJLLHMOI_02633	MDOPPOGI_02820	LHDNPHEA_02613	DPLBPBJG_00445	JEIPOOAL_00806	CHFAHEAG_00543	PJPMDDDN_02109	AJJCDNJD_00856	PKMLJBIN_01328	FJMLOOAD_01930	HHHHCOEL_01316	ENHCMDHE_02052	PANKDIBD_01595	NIGHINPK_00653	LDFDGCAP_00028	OFALPMIK_00579	PELCAOIL_00248	AABKEBCC_01577	PMGMJILN_02818	JELDFFGO_01075	JIOKHDII_00461	AJFFGPAN_02494	HBLLBGAM_00341
rplK	50S ribosomal protein L11	CMOHPEEN_01613	NIDEJLEM_02306	GELAMCOF_02275	GKENPNGC_01381	CADHKPPC_02300	DPBJBOGI_02353	MGDFONKE_02297	GGGABCIL_01476	JIGENDCA_01953	DGKKOMCF_00344	KIBPNDBA_00977	LIDNHKBG_02347	BAKPPOBB_01632	KODMDJDI_02260	NFOIJIEP_02433	PPGMPDBA_02163	PFJBLFBP_00814	MDPLHBJO_00631	PCMMNOHD_02111	FLOKEHCP_02764	NNKDEKOG_02851	GOHHJPID_02336	BKBPCHFD_01960	JJBCNKEE_02427	OABMMDLB_02565	DJLLHMOI_02369	MDOPPOGI_00061	LHDNPHEA_02406	DPLBPBJG_01303	JEIPOOAL_02793	CHFAHEAG_00303	PJPMDDDN_01575	AJJCDNJD_01025	PKMLJBIN_01128	FJMLOOAD_02128	HHHHCOEL_01588	ENHCMDHE_01146	PANKDIBD_00824	NIGHINPK_01444	LDFDGCAP_00597	OFALPMIK_00805	PELCAOIL_00090	AABKEBCC_00617	PMGMJILN_02603	JELDFFGO_01289	JIOKHDII_00974	AJFFGPAN_00173	HBLLBGAM_01619
group_15770	hypothetical protein	CMOHPEEN_01186	NIDEJLEM_02644	GELAMCOF_01702	GKENPNGC_02078	CADHKPPC_01659	DPBJBOGI_00259	MGDFONKE_01595	GGGABCIL_01925	JIGENDCA_00406	DGKKOMCF_01082	KIBPNDBA_00710	LIDNHKBG_01365	BAKPPOBB_02945	KODMDJDI_01619	NFOIJIEP_01960	PPGMPDBA_01766	PFJBLFBP_00432	MDPLHBJO_01932	PCMMNOHD_00183	FLOKEHCP_01148	NNKDEKOG_01124	GOHHJPID_01624	BKBPCHFD_01334	JJBCNKEE_01793	OABMMDLB_00126	DJLLHMOI_01683	MDOPPOGI_00765	LHDNPHEA_01820	DPLBPBJG_01004	JEIPOOAL_00256	CHFAHEAG_02684	PJPMDDDN_00388	AJJCDNJD_01719	PKMLJBIN_00527	FJMLOOAD_02770	HHHHCOEL_00763	ENHCMDHE_00356	PANKDIBD_00874	NIGHINPK_00085	LDFDGCAP_00129	OFALPMIK_02524	PELCAOIL_01831	AABKEBCC_00695	PMGMJILN_01016	JELDFFGO_01544	JIOKHDII_02438	AJFFGPAN_01138	HBLLBGAM_00251
fabZ_2	3-hydroxyacyl-[acyl-carrier-protein] dehydratase FabZ	CMOHPEEN_02155	NIDEJLEM_01722	GELAMCOF_02118	GKENPNGC_01534	CADHKPPC_02142	DPBJBOGI_00788	MGDFONKE_02079	GGGABCIL_00832	JIGENDCA_01626	DGKKOMCF_00915	KIBPNDBA_01009	LIDNHKBG_02810	BAKPPOBB_00240	KODMDJDI_02102	NFOIJIEP_00406	PPGMPDBA_00330	PFJBLFBP_02534	MDPLHBJO_00839	PCMMNOHD_00492	FLOKEHCP_00494	NNKDEKOG_02582	GOHHJPID_02104	BKBPCHFD_01800	JJBCNKEE_02272	OABMMDLB_02726	DJLLHMOI_02213	MDOPPOGI_00288	LHDNPHEA_02241	DPLBPBJG_02338	JEIPOOAL_01418	CHFAHEAG_00148	PJPMDDDN_02151	AJJCDNJD_02193	PKMLJBIN_00962	FJMLOOAD_02288	HHHHCOEL_00817	ENHCMDHE_01752	PANKDIBD_02593	NIGHINPK_01378	LDFDGCAP_01644	OFALPMIK_00347	PELCAOIL_00442	AABKEBCC_00827	PMGMJILN_02851	JELDFFGO_02470	JIOKHDII_01769	AJFFGPAN_00343	HBLLBGAM_00453
ytrA_3	HTH-type transcriptional repressor YtrA	CMOHPEEN_01574	NIDEJLEM_00396	GELAMCOF_02236	GKENPNGC_01421	CADHKPPC_02261	DPBJBOGI_02314	MGDFONKE_02187	GGGABCIL_00485	JIGENDCA_01798	DGKKOMCF_01997	KIBPNDBA_01269	LIDNHKBG_00750	BAKPPOBB_02189	KODMDJDI_02213	NFOIJIEP_02394	PPGMPDBA_02124	PFJBLFBP_00716	MDPLHBJO_01165	PCMMNOHD_01663	FLOKEHCP_02803	NNKDEKOG_01953	GOHHJPID_02231	BKBPCHFD_01919	JJBCNKEE_02388	OABMMDLB_02609	DJLLHMOI_02329	MDOPPOGI_00171	LHDNPHEA_02359	DPLBPBJG_01343	JEIPOOAL_01534	CHFAHEAG_00264	PJPMDDDN_01472	AJJCDNJD_01064	PKMLJBIN_01089	FJMLOOAD_02167	HHHHCOEL_00630	ENHCMDHE_01338	PANKDIBD_01400	NIGHINPK_00944	LDFDGCAP_01925	OFALPMIK_02193	PELCAOIL_01561	AABKEBCC_01808	PMGMJILN_02564	JELDFFGO_02302	JIOKHDII_00902	AJFFGPAN_02319	HBLLBGAM_00606
group_15779	Putative universal stress protein	CMOHPEEN_00228	NIDEJLEM_00367	GELAMCOF_02206	GKENPNGC_01450	CADHKPPC_02232	DPBJBOGI_02284	MGDFONKE_02158	GGGABCIL_00455	JIGENDCA_01637	DGKKOMCF_02345	KIBPNDBA_02151	LIDNHKBG_02300	BAKPPOBB_01132	KODMDJDI_02184	NFOIJIEP_02364	PPGMPDBA_02094	PFJBLFBP_01405	MDPLHBJO_01772	PCMMNOHD_01656	FLOKEHCP_01415	NNKDEKOG_01984	GOHHJPID_02201	BKBPCHFD_01890	JJBCNKEE_02357	OABMMDLB_02639	DJLLHMOI_02300	MDOPPOGI_00200	LHDNPHEA_02329	DPLBPBJG_01427	JEIPOOAL_01504	CHFAHEAG_00235	PJPMDDDN_02681	AJJCDNJD_01091	PKMLJBIN_01059	FJMLOOAD_02198	HHHHCOEL_00659	ENHCMDHE_01309	PANKDIBD_00558	NIGHINPK_00915	LDFDGCAP_02757	OFALPMIK_01053	PELCAOIL_01370	AABKEBCC_00642	PMGMJILN_02535	JELDFFGO_00112	JIOKHDII_01747	AJFFGPAN_02289	HBLLBGAM_02514
hpt	Hypoxanthine-guanine phosphoribosyltransferase	CMOHPEEN_02207	NIDEJLEM_00652	GELAMCOF_02510	GKENPNGC_01030	CADHKPPC_02551	DPBJBOGI_02141	MGDFONKE_02537	GGGABCIL_03045	JIGENDCA_00246	DGKKOMCF_01360	KIBPNDBA_00794	LIDNHKBG_00378	BAKPPOBB_01256	KODMDJDI_00635	NFOIJIEP_02656	PPGMPDBA_02426	PFJBLFBP_02341	MDPLHBJO_01343	PCMMNOHD_00913	FLOKEHCP_02281	NNKDEKOG_00524	GOHHJPID_02575	BKBPCHFD_02195	JJBCNKEE_02658	OABMMDLB_02320	DJLLHMOI_02679	MDOPPOGI_02774	LHDNPHEA_02654	DPLBPBJG_00113	JEIPOOAL_00986	CHFAHEAG_00588	PJPMDDDN_02534	AJJCDNJD_00826	PKMLJBIN_01372	FJMLOOAD_01892	HHHHCOEL_00246	ENHCMDHE_01377	PANKDIBD_02524	NIGHINPK_00489	LDFDGCAP_02499	OFALPMIK_00009	PELCAOIL_00129	AABKEBCC_00011	PMGMJILN_00459	JELDFFGO_01175	JIOKHDII_01994	AJFFGPAN_00313	HBLLBGAM_01573
rplM	50S ribosomal protein L13	CMOHPEEN_02873	NIDEJLEM_00102	GELAMCOF_02439	GKENPNGC_00235	CADHKPPC_02474	DPBJBOGI_01003	MGDFONKE_02460	GGGABCIL_01065	JIGENDCA_02339	DGKKOMCF_00606	KIBPNDBA_01819	LIDNHKBG_01279	BAKPPOBB_02871	KODMDJDI_02418	NFOIJIEP_02580	PPGMPDBA_02351	PFJBLFBP_01168	MDPLHBJO_02279	PCMMNOHD_02681	FLOKEHCP_00557	NNKDEKOG_01690	GOHHJPID_02501	BKBPCHFD_02121	JJBCNKEE_02586	OABMMDLB_02395	DJLLHMOI_02601	MDOPPOGI_02853	LHDNPHEA_02580	DPLBPBJG_00477	JEIPOOAL_00841	CHFAHEAG_00510	PJPMDDDN_02076	AJJCDNJD_00886	PKMLJBIN_01295	FJMLOOAD_01961	HHHHCOEL_01284	ENHCMDHE_02020	PANKDIBD_01629	NIGHINPK_00620	LDFDGCAP_02147	OFALPMIK_00611	PELCAOIL_00929	AABKEBCC_01613	PMGMJILN_02786	JELDFFGO_01788	JIOKHDII_00427	AJFFGPAN_02462	HBLLBGAM_00376
prs_1	Ribose-phosphate pyrophosphokinase	CMOHPEEN_02403	NIDEJLEM_01930	GELAMCOF_02552	GKENPNGC_00990	CADHKPPC_02593	DPBJBOGI_02100	MGDFONKE_02577	GGGABCIL_03006	JIGENDCA_02646	DGKKOMCF_02462	KIBPNDBA_01227	LIDNHKBG_01525	BAKPPOBB_01298	KODMDJDI_00595	NFOIJIEP_02696	PPGMPDBA_02465	PFJBLFBP_01301	MDPLHBJO_00379	PCMMNOHD_00952	FLOKEHCP_02239	NNKDEKOG_00484	GOHHJPID_02714	BKBPCHFD_02237	JJBCNKEE_02738	OABMMDLB_02280	DJLLHMOI_02719	MDOPPOGI_02734	LHDNPHEA_02694	DPLBPBJG_00073	JEIPOOAL_01026	CHFAHEAG_00628	PJPMDDDN_01271	AJJCDNJD_00787	PKMLJBIN_01414	FJMLOOAD_01850	HHHHCOEL_00285	ENHCMDHE_01416	PANKDIBD_02752	NIGHINPK_00449	LDFDGCAP_01774	OFALPMIK_00052	PELCAOIL_01189	AABKEBCC_01960	PMGMJILN_01519	JELDFFGO_00795	JIOKHDII_00526	AJFFGPAN_01771	HBLLBGAM_01589
yodB	HTH-type transcriptional regulator YodB	CMOHPEEN_01158	NIDEJLEM_02616	GELAMCOF_01730	GKENPNGC_02050	CADHKPPC_01687	DPBJBOGI_00231	MGDFONKE_01623	GGGABCIL_01897	JIGENDCA_02160	DGKKOMCF_01875	KIBPNDBA_00303	LIDNHKBG_00744	BAKPPOBB_01691	KODMDJDI_01646	NFOIJIEP_01988	PPGMPDBA_01794	PFJBLFBP_00405	MDPLHBJO_02185	PCMMNOHD_00155	FLOKEHCP_02332	NNKDEKOG_01153	GOHHJPID_01652	BKBPCHFD_01363	JJBCNKEE_01822	OABMMDLB_00097	DJLLHMOI_01711	MDOPPOGI_00737	LHDNPHEA_01848	DPLBPBJG_00976	JEIPOOAL_00284	CHFAHEAG_02712	PJPMDDDN_00416	AJJCDNJD_01743	PKMLJBIN_00555	FJMLOOAD_02742	HHHHCOEL_00734	ENHCMDHE_00384	PANKDIBD_00902	NIGHINPK_00113	LDFDGCAP_02701	OFALPMIK_02241	PELCAOIL_00360	AABKEBCC_01359	PMGMJILN_01554	JELDFFGO_02126	JIOKHDII_00639	AJFFGPAN_01505	HBLLBGAM_00279
rplW	50S ribosomal protein L23	CMOHPEEN_02836	NIDEJLEM_00064	GELAMCOF_02474	GKENPNGC_00198	CADHKPPC_02512	DPBJBOGI_00966	MGDFONKE_02496	GGGABCIL_01027	JIGENDCA_01255	DGKKOMCF_01863	KIBPNDBA_02206	LIDNHKBG_00717	BAKPPOBB_02907	KODMDJDI_02454	NFOIJIEP_02618	PPGMPDBA_02389	PFJBLFBP_01204	MDPLHBJO_01265	PCMMNOHD_02645	FLOKEHCP_00521	NNKDEKOG_01654	GOHHJPID_02538	BKBPCHFD_02157	JJBCNKEE_02621	OABMMDLB_02357	DJLLHMOI_02637	MDOPPOGI_02816	LHDNPHEA_02617	DPLBPBJG_00441	JEIPOOAL_00802	CHFAHEAG_00547	PJPMDDDN_02113	AJJCDNJD_00852	PKMLJBIN_01332	FJMLOOAD_01926	HHHHCOEL_01320	ENHCMDHE_02056	PANKDIBD_01591	NIGHINPK_00657	LDFDGCAP_02107	OFALPMIK_00575	PELCAOIL_01174	AABKEBCC_00333	PMGMJILN_02822	JELDFFGO_01079	JIOKHDII_00465	AJFFGPAN_02498	HBLLBGAM_00337
rplN	50S ribosomal protein L14	CMOHPEEN_02844	NIDEJLEM_00072	GELAMCOF_02466	GKENPNGC_00206	CADHKPPC_02504	DPBJBOGI_00974	MGDFONKE_02488	GGGABCIL_01035	JIGENDCA_00244	DGKKOMCF_01855	KIBPNDBA_02198	LIDNHKBG_00709	BAKPPOBB_02899	KODMDJDI_02446	NFOIJIEP_02610	PPGMPDBA_02381	PFJBLFBP_01196	MDPLHBJO_01257	PCMMNOHD_02653	FLOKEHCP_00529	NNKDEKOG_01662	GOHHJPID_02530	BKBPCHFD_02149	JJBCNKEE_02613	OABMMDLB_02365	DJLLHMOI_02629	MDOPPOGI_02824	LHDNPHEA_02609	DPLBPBJG_00449	JEIPOOAL_00810	CHFAHEAG_00539	PJPMDDDN_02105	AJJCDNJD_00860	PKMLJBIN_01324	FJMLOOAD_01934	HHHHCOEL_01312	ENHCMDHE_02048	PANKDIBD_01599	NIGHINPK_00649	LDFDGCAP_02403	OFALPMIK_00583	PELCAOIL_01344	AABKEBCC_01581	PMGMJILN_02814	JELDFFGO_01071	JIOKHDII_00457	AJFFGPAN_02490	HBLLBGAM_00345
folT	Folate transporter FolT	CMOHPEEN_01582	NIDEJLEM_00404	GELAMCOF_02244	GKENPNGC_01413	CADHKPPC_02269	DPBJBOGI_02322	MGDFONKE_02195	GGGABCIL_02081	JIGENDCA_00193	DGKKOMCF_01230	KIBPNDBA_01812	LIDNHKBG_01735	BAKPPOBB_00577	KODMDJDI_02221	NFOIJIEP_02402	PPGMPDBA_02132	PFJBLFBP_00724	MDPLHBJO_01173	PCMMNOHD_01671	FLOKEHCP_02795	NNKDEKOG_01945	GOHHJPID_02240	BKBPCHFD_01927	JJBCNKEE_02396	OABMMDLB_02600	DJLLHMOI_02337	MDOPPOGI_00163	LHDNPHEA_02368	DPLBPBJG_01335	JEIPOOAL_02364	CHFAHEAG_00272	PJPMDDDN_01480	AJJCDNJD_01056	PKMLJBIN_01097	FJMLOOAD_02159	HHHHCOEL_00622	ENHCMDHE_01346	PANKDIBD_01392	NIGHINPK_00952	LDFDGCAP_02490	OFALPMIK_02185	PELCAOIL_01453	AABKEBCC_01816	PMGMJILN_02572	JELDFFGO_00974	JIOKHDII_00894	AJFFGPAN_02328	HBLLBGAM_00614
rex_2	Redox-sensing transcriptional repressor Rex	CMOHPEEN_01575	NIDEJLEM_00397	GELAMCOF_02237	GKENPNGC_01420	CADHKPPC_02262	DPBJBOGI_02315	MGDFONKE_02188	GGGABCIL_00486	JIGENDCA_01799	DGKKOMCF_01998	KIBPNDBA_01270	LIDNHKBG_00749	BAKPPOBB_02190	KODMDJDI_02214	NFOIJIEP_02395	PPGMPDBA_02125	PFJBLFBP_00717	MDPLHBJO_01166	PCMMNOHD_01664	FLOKEHCP_02802	NNKDEKOG_01952	GOHHJPID_02232	BKBPCHFD_01920	JJBCNKEE_02389	OABMMDLB_02608	DJLLHMOI_02330	MDOPPOGI_00170	LHDNPHEA_02360	DPLBPBJG_01342	JEIPOOAL_01535	CHFAHEAG_00265	PJPMDDDN_01473	AJJCDNJD_01063	PKMLJBIN_01090	FJMLOOAD_02166	HHHHCOEL_00629	ENHCMDHE_01339	PANKDIBD_01399	NIGHINPK_00945	LDFDGCAP_01924	OFALPMIK_02192	PELCAOIL_01560	AABKEBCC_01809	PMGMJILN_02565	JELDFFGO_02303	JIOKHDII_00901	AJFFGPAN_02320	HBLLBGAM_00607
rplQ	50S ribosomal protein L17	CMOHPEEN_02861	NIDEJLEM_00088	GELAMCOF_02450	GKENPNGC_00223	CADHKPPC_02487	DPBJBOGI_00991	MGDFONKE_02471	GGGABCIL_01051	JIGENDCA_02327	DGKKOMCF_01838	KIBPNDBA_01096	LIDNHKBG_00628	BAKPPOBB_02883	KODMDJDI_02430	NFOIJIEP_02594	PPGMPDBA_02365	PFJBLFBP_01180	MDPLHBJO_01240	PCMMNOHD_02669	FLOKEHCP_00545	NNKDEKOG_01678	GOHHJPID_02513	BKBPCHFD_02132	JJBCNKEE_02597	OABMMDLB_02382	DJLLHMOI_02612	MDOPPOGI_02841	LHDNPHEA_02593	DPLBPBJG_00465	JEIPOOAL_00826	CHFAHEAG_00523	PJPMDDDN_02089	AJJCDNJD_00874	PKMLJBIN_01308	FJMLOOAD_01950	HHHHCOEL_01296	ENHCMDHE_02032	PANKDIBD_01615	NIGHINPK_00632	LDFDGCAP_02385	OFALPMIK_00599	PELCAOIL_00195	AABKEBCC_01597	PMGMJILN_02798	JELDFFGO_01054	JIOKHDII_00441	AJFFGPAN_02474	HBLLBGAM_00362
rpsG	30S ribosomal protein S7	CMOHPEEN_02828	NIDEJLEM_00056	GELAMCOF_02484	GKENPNGC_00190	CADHKPPC_02520	DPBJBOGI_00958	MGDFONKE_02504	GGGABCIL_01019	JIGENDCA_00882	DGKKOMCF_00197	KIBPNDBA_02053	LIDNHKBG_00358	BAKPPOBB_02915	KODMDJDI_02462	NFOIJIEP_02626	PPGMPDBA_02397	PFJBLFBP_01212	MDPLHBJO_01273	PCMMNOHD_02637	FLOKEHCP_00513	NNKDEKOG_01646	GOHHJPID_02546	BKBPCHFD_02165	JJBCNKEE_02629	OABMMDLB_02349	DJLLHMOI_02645	MDOPPOGI_02808	LHDNPHEA_02625	DPLBPBJG_00433	JEIPOOAL_00794	CHFAHEAG_00555	PJPMDDDN_02121	AJJCDNJD_00844	PKMLJBIN_01340	FJMLOOAD_01918	HHHHCOEL_01328	ENHCMDHE_02064	PANKDIBD_01583	NIGHINPK_00665	LDFDGCAP_00083	OFALPMIK_00567	PELCAOIL_00267	AABKEBCC_00025	PMGMJILN_02830	JELDFFGO_01087	JIOKHDII_00473	AJFFGPAN_02506	HBLLBGAM_00329
dnaN	Beta sliding clamp	CMOHPEEN_01307	NIDEJLEM_00957	GELAMCOF_00002	GKENPNGC_01197	CADHKPPC_00002	DPBJBOGI_00674	MGDFONKE_00002	GGGABCIL_01496	JIGENDCA_00067	DGKKOMCF_00307	KIBPNDBA_00323	LIDNHKBG_01490	BAKPPOBB_02413	KODMDJDI_02801	NFOIJIEP_01432	PPGMPDBA_02803	PFJBLFBP_00983	MDPLHBJO_01822	PCMMNOHD_01537	FLOKEHCP_02013	NNKDEKOG_00718	GOHHJPID_03002	BKBPCHFD_02470	JJBCNKEE_00002	OABMMDLB_01919	DJLLHMOI_00002	MDOPPOGI_02418	LHDNPHEA_00002	DPLBPBJG_02301	JEIPOOAL_02019	CHFAHEAG_00981	PJPMDDDN_01804	AJJCDNJD_00510	PKMLJBIN_01768	FJMLOOAD_01473	HHHHCOEL_00984	ENHCMDHE_02425	PANKDIBD_01466	NIGHINPK_01797	LDFDGCAP_01634	OFALPMIK_00784	PELCAOIL_01328	AABKEBCC_00276	PMGMJILN_02371	JELDFFGO_01247	JIOKHDII_01191	AJFFGPAN_00550	HBLLBGAM_01168
group_15859	hypothetical protein	CMOHPEEN_01021	NIDEJLEM_03069	GELAMCOF_00427	GKENPNGC_01707	CADHKPPC_00404	DPBJBOGI_00354	MGDFONKE_00383	GGGABCIL_00553	JIGENDCA_02527	DGKKOMCF_02396	KIBPNDBA_02590	LIDNHKBG_01584	BAKPPOBB_00087	KODMDJDI_00295	NFOIJIEP_00546	PPGMPDBA_00214	PFJBLFBP_01724	MDPLHBJO_01334	PCMMNOHD_00398	FLOKEHCP_02602	NNKDEKOG_00397	GOHHJPID_00364	BKBPCHFD_00035	JJBCNKEE_00415	OABMMDLB_01452	DJLLHMOI_00396	MDOPPOGI_01987	LHDNPHEA_00466	DPLBPBJG_00720	JEIPOOAL_02450	CHFAHEAG_01399	PJPMDDDN_01345	AJJCDNJD_00137	PKMLJBIN_02229	FJMLOOAD_01045	HHHHCOEL_00448	ENHCMDHE_01579	PANKDIBD_00290	NIGHINPK_00989	LDFDGCAP_02379	OFALPMIK_02386	PELCAOIL_00503	AABKEBCC_01190	PMGMJILN_02284	JELDFFGO_01446	JIOKHDII_00066	AJFFGPAN_00231	HBLLBGAM_00850
recR	Recombination protein RecR	CMOHPEEN_01592	NIDEJLEM_00414	GELAMCOF_02254	GKENPNGC_01403	CADHKPPC_02279	DPBJBOGI_02332	MGDFONKE_02205	GGGABCIL_02094	JIGENDCA_01490	DGKKOMCF_00810	KIBPNDBA_01505	LIDNHKBG_01748	BAKPPOBB_00192	KODMDJDI_02233	NFOIJIEP_02412	PPGMPDBA_02142	PFJBLFBP_00734	MDPLHBJO_01183	PCMMNOHD_01681	FLOKEHCP_02785	NNKDEKOG_01935	GOHHJPID_02250	BKBPCHFD_01937	JJBCNKEE_02406	OABMMDLB_02587	DJLLHMOI_02347	MDOPPOGI_00153	LHDNPHEA_02382	DPLBPBJG_01325	JEIPOOAL_02352	CHFAHEAG_00282	PJPMDDDN_01490	AJJCDNJD_01046	PKMLJBIN_01107	FJMLOOAD_02149	HHHHCOEL_00610	ENHCMDHE_01358	PANKDIBD_01382	NIGHINPK_00962	LDFDGCAP_01440	OFALPMIK_02175	PELCAOIL_01464	AABKEBCC_01826	PMGMJILN_02582	JELDFFGO_00984	JIOKHDII_00884	AJFFGPAN_02338	HBLLBGAM_00624
group_15861	hypothetical protein	CMOHPEEN_01700	NIDEJLEM_01774	GELAMCOF_00626	GKENPNGC_00427	CADHKPPC_00723	DPBJBOGI_00499	MGDFONKE_00643	GGGABCIL_02801	JIGENDCA_01883	DGKKOMCF_01079	KIBPNDBA_02525	LIDNHKBG_00321	BAKPPOBB_01589	KODMDJDI_00977	NFOIJIEP_00826	PPGMPDBA_00570	PFJBLFBP_00584	MDPLHBJO_00089	PCMMNOHD_01610	FLOKEHCP_01586	NNKDEKOG_02278	GOHHJPID_00647	BKBPCHFD_00299	JJBCNKEE_00794	OABMMDLB_01159	DJLLHMOI_00690	MDOPPOGI_01717	LHDNPHEA_00786	DPLBPBJG_01911	JEIPOOAL_00489	CHFAHEAG_01747	PJPMDDDN_00704	AJJCDNJD_01606	PKMLJBIN_02570	FJMLOOAD_00771	HHHHCOEL_00333	ENHCMDHE_01464	PANKDIBD_00530	NIGHINPK_01903	LDFDGCAP_02180	OFALPMIK_00996	PELCAOIL_00211	AABKEBCC_01322	PMGMJILN_01215	JELDFFGO_01352	JIOKHDII_01709	AJFFGPAN_02001	HBLLBGAM_00126
group_15862	18 kDa heat shock protein	CMOHPEEN_01666	NIDEJLEM_01809	GELAMCOF_00591	GKENPNGC_00384	CADHKPPC_00686	DPBJBOGI_00534	MGDFONKE_00615	GGGABCIL_03079	JIGENDCA_02061	DGKKOMCF_01688	KIBPNDBA_01595	LIDNHKBG_01457	BAKPPOBB_01071	KODMDJDI_00941	NFOIJIEP_00791	PPGMPDBA_00535	PFJBLFBP_00548	MDPLHBJO_01371	PCMMNOHD_00545	FLOKEHCP_01621	NNKDEKOG_02243	GOHHJPID_00602	BKBPCHFD_00269	JJBCNKEE_00756	OABMMDLB_01195	DJLLHMOI_00640	MDOPPOGI_01763	LHDNPHEA_00750	DPLBPBJG_01876	JEIPOOAL_00454	CHFAHEAG_01712	PJPMDDDN_00668	AJJCDNJD_01640	PKMLJBIN_02535	FJMLOOAD_00806	HHHHCOEL_01187	ENHCMDHE_01666	PANKDIBD_00080	NIGHINPK_00735	LDFDGCAP_01454	OFALPMIK_01779	PELCAOIL_01279	AABKEBCC_02397	PMGMJILN_01728	JELDFFGO_01928	JIOKHDII_02189	AJFFGPAN_01636	HBLLBGAM_01530
group_15863	hypothetical protein	CMOHPEEN_01943	NIDEJLEM_01402	GELAMCOF_02812	GKENPNGC_00780	CADHKPPC_02820	DPBJBOGI_02655	MGDFONKE_02718	GGGABCIL_02288	JIGENDCA_01005	DGKKOMCF_00761	KIBPNDBA_02655	LIDNHKBG_02852	BAKPPOBB_02302	KODMDJDI_02709	NFOIJIEP_02956	PPGMPDBA_02712	PFJBLFBP_00870	MDPLHBJO_01109	PCMMNOHD_02824	FLOKEHCP_01902	NNKDEKOG_01372	GOHHJPID_02874	BKBPCHFD_02380	JJBCNKEE_02940	OABMMDLB_02016	DJLLHMOI_02948	MDOPPOGI_02508	LHDNPHEA_02963	DPLBPBJG_00573	JEIPOOAL_00727	CHFAHEAG_00890	PJPMDDDN_02465	AJJCDNJD_00618	PKMLJBIN_01677	FJMLOOAD_01588	HHHHCOEL_00044	ENHCMDHE_01230	PANKDIBD_00686	NIGHINPK_00765	LDFDGCAP_00696	OFALPMIK_00437	PELCAOIL_02122	AABKEBCC_00397	PMGMJILN_02013	JELDFFGO_00396	JIOKHDII_00112	AJFFGPAN_02665	HBLLBGAM_00072
hexR_1	HTH-type transcriptional regulator HexR	CMOHPEEN_01475	NIDEJLEM_00053	GELAMCOF_00251	GKENPNGC_00155	CADHKPPC_00226	DPBJBOGI_02839	MGDFONKE_00235	GGGABCIL_02694	JIGENDCA_00583	DGKKOMCF_00257	KIBPNDBA_01717	LIDNHKBG_01474	BAKPPOBB_02511	KODMDJDI_01907	NFOIJIEP_00222	PPGMPDBA_00145	PFJBLFBP_02750	MDPLHBJO_00937	PCMMNOHD_00578	FLOKEHCP_02986	NNKDEKOG_02332	GOHHJPID_00220	BKBPCHFD_02703	JJBCNKEE_00253	OABMMDLB_01673	DJLLHMOI_00241	MDOPPOGI_02116	LHDNPHEA_00247	DPLBPBJG_02629	JEIPOOAL_01549	CHFAHEAG_01222	PJPMDDDN_01034	AJJCDNJD_00270	PKMLJBIN_02010	FJMLOOAD_01223	HHHHCOEL_01404	ENHCMDHE_02271	PANKDIBD_01249	NIGHINPK_01144	LDFDGCAP_01358	OFALPMIK_01251	PELCAOIL_01550	AABKEBCC_02024	PMGMJILN_00513	JELDFFGO_00157	JIOKHDII_01321	AJFFGPAN_02436	HBLLBGAM_02889
group_15865	hypothetical protein	CMOHPEEN_02395	NIDEJLEM_01922	GELAMCOF_02542	GKENPNGC_00998	CADHKPPC_02582	DPBJBOGI_02110	MGDFONKE_02569	GGGABCIL_03014	JIGENDCA_02638	DGKKOMCF_02454	KIBPNDBA_00867	LIDNHKBG_01264	BAKPPOBB_01289	KODMDJDI_00603	NFOIJIEP_02688	PPGMPDBA_02457	PFJBLFBP_01312	MDPLHBJO_01502	PCMMNOHD_00944	FLOKEHCP_02248	NNKDEKOG_00494	GOHHJPID_02704	BKBPCHFD_02229	JJBCNKEE_02730	OABMMDLB_02288	DJLLHMOI_02711	MDOPPOGI_02742	LHDNPHEA_02686	DPLBPBJG_00083	JEIPOOAL_01018	CHFAHEAG_00620	PJPMDDDN_01279	AJJCDNJD_00795	PKMLJBIN_01406	FJMLOOAD_01860	HHHHCOEL_00277	ENHCMDHE_01408	PANKDIBD_02742	NIGHINPK_00457	LDFDGCAP_01532	OFALPMIK_00043	PELCAOIL_02657	AABKEBCC_01968	PMGMJILN_01529	JELDFFGO_00785	JIOKHDII_00534	AJFFGPAN_01779	HBLLBGAM_01597
rpsF	30S ribosomal protein S6	CMOHPEEN_01315	NIDEJLEM_00949	GELAMCOF_00009	GKENPNGC_01190	CADHKPPC_00009	DPBJBOGI_00681	MGDFONKE_00010	GGGABCIL_01504	JIGENDCA_02017	DGKKOMCF_01254	KIBPNDBA_02409	LIDNHKBG_01483	BAKPPOBB_02421	KODMDJDI_02809	NFOIJIEP_01440	PPGMPDBA_02811	PFJBLFBP_02837	MDPLHBJO_00860	PCMMNOHD_01530	FLOKEHCP_02021	NNKDEKOG_00711	GOHHJPID_02994	BKBPCHFD_02477	JJBCNKEE_00010	OABMMDLB_01911	DJLLHMOI_00009	MDOPPOGI_02411	LHDNPHEA_00010	DPLBPBJG_02308	JEIPOOAL_02011	CHFAHEAG_00989	PJPMDDDN_01812	AJJCDNJD_00436	PKMLJBIN_01777	FJMLOOAD_01466	HHHHCOEL_00992	ENHCMDHE_02433	PANKDIBD_01458	NIGHINPK_01804	LDFDGCAP_02629	OFALPMIK_00792	PELCAOIL_01928	AABKEBCC_00268	PMGMJILN_02364	JELDFFGO_01255	JIOKHDII_01199	AJFFGPAN_00543	HBLLBGAM_01160
group_15867	hypothetical protein	CMOHPEEN_00012	NIDEJLEM_01885	GELAMCOF_00541	GKENPNGC_00339	CADHKPPC_00644	DPBJBOGI_00816	MGDFONKE_00572	GGGABCIL_03125	JIGENDCA_00483	DGKKOMCF_00911	KIBPNDBA_00821	LIDNHKBG_01119	BAKPPOBB_01717	KODMDJDI_00889	NFOIJIEP_00744	PPGMPDBA_00488	PFJBLFBP_01695	MDPLHBJO_01649	PCMMNOHD_00843	FLOKEHCP_01668	NNKDEKOG_00245	GOHHJPID_00558	BKBPCHFD_00226	JJBCNKEE_00704	OABMMDLB_01242	DJLLHMOI_00594	MDOPPOGI_01809	LHDNPHEA_00701	DPLBPBJG_01831	JEIPOOAL_00403	CHFAHEAG_01661	PJPMDDDN_00622	AJJCDNJD_01669	PKMLJBIN_02488	FJMLOOAD_00852	HHHHCOEL_01927	ENHCMDHE_01717	PANKDIBD_01878	NIGHINPK_00691	LDFDGCAP_00920	OFALPMIK_01745	PELCAOIL_02470	AABKEBCC_01881	PMGMJILN_00156	JELDFFGO_00683	JIOKHDII_02686	AJFFGPAN_01738	HBLLBGAM_01420
yidA_1	Sugar phosphatase YidA	CMOHPEEN_01028	NIDEJLEM_03062	GELAMCOF_00420	GKENPNGC_01700	CADHKPPC_00397	DPBJBOGI_00361	MGDFONKE_00376	GGGABCIL_00647	JIGENDCA_02076	DGKKOMCF_00998	KIBPNDBA_01450	LIDNHKBG_00813	BAKPPOBB_00080	KODMDJDI_00288	NFOIJIEP_00539	PPGMPDBA_00207	PFJBLFBP_01731	MDPLHBJO_00699	PCMMNOHD_00391	FLOKEHCP_02609	NNKDEKOG_00404	GOHHJPID_00357	BKBPCHFD_00028	JJBCNKEE_00408	OABMMDLB_01460	DJLLHMOI_00389	MDOPPOGI_01995	LHDNPHEA_00458	DPLBPBJG_00713	JEIPOOAL_02457	CHFAHEAG_01392	PJPMDDDN_01338	AJJCDNJD_00144	PKMLJBIN_02222	FJMLOOAD_01052	HHHHCOEL_00441	ENHCMDHE_01572	PANKDIBD_01500	NIGHINPK_00982	LDFDGCAP_01227	OFALPMIK_02393	PELCAOIL_00106	AABKEBCC_01183	PMGMJILN_02276	JELDFFGO_01453	JIOKHDII_00074	AJFFGPAN_00224	HBLLBGAM_00843
group_15869	hypothetical protein	CMOHPEEN_01236	NIDEJLEM_02695	GELAMCOF_01650	GKENPNGC_02129	CADHKPPC_01608	DPBJBOGI_00309	MGDFONKE_01545	GGGABCIL_01975	JIGENDCA_02286	DGKKOMCF_01611	KIBPNDBA_00288	LIDNHKBG_00924	BAKPPOBB_01881	KODMDJDI_01568	NFOIJIEP_01910	PPGMPDBA_01711	PFJBLFBP_00483	MDPLHBJO_00223	PCMMNOHD_00235	FLOKEHCP_01095	NNKDEKOG_01072	GOHHJPID_01573	BKBPCHFD_01284	JJBCNKEE_01742	OABMMDLB_00178	DJLLHMOI_01631	MDOPPOGI_00816	LHDNPHEA_01770	DPLBPBJG_01559	JEIPOOAL_00206	CHFAHEAG_02634	PJPMDDDN_00338	AJJCDNJD_01435	PKMLJBIN_00476	FJMLOOAD_02822	HHHHCOEL_02805	ENHCMDHE_00304	PANKDIBD_01747	NIGHINPK_00034	LDFDGCAP_02331	OFALPMIK_02641	PELCAOIL_02714	AABKEBCC_02382	PMGMJILN_00696	JELDFFGO_02629	JIOKHDII_02562	AJFFGPAN_01087	HBLLBGAM_01190
group_15870	hypothetical protein	CMOHPEEN_01758	NIDEJLEM_00595	GELAMCOF_00687	GKENPNGC_00488	CADHKPPC_00783	DPBJBOGI_00897	MGDFONKE_00703	GGGABCIL_02859	JIGENDCA_01297	DGKKOMCF_02063	KIBPNDBA_01673	LIDNHKBG_00229	BAKPPOBB_02096	KODMDJDI_01034	NFOIJIEP_00886	PPGMPDBA_00674	PFJBLFBP_00646	MDPLHBJO_02054	PCMMNOHD_02517	FLOKEHCP_01528	NNKDEKOG_01524	GOHHJPID_00711	BKBPCHFD_00358	JJBCNKEE_00853	OABMMDLB_01100	DJLLHMOI_00751	MDOPPOGI_01656	LHDNPHEA_00844	DPLBPBJG_02250	JEIPOOAL_00549	CHFAHEAG_01804	PJPMDDDN_00762	AJJCDNJD_01312	PKMLJBIN_02630	FJMLOOAD_00711	HHHHCOEL_00390	ENHCMDHE_01521	PANKDIBD_00788	NIGHINPK_01848	LDFDGCAP_00202	OFALPMIK_00549	PELCAOIL_01557	AABKEBCC_01847	PMGMJILN_01158	JELDFFGO_00559	JIOKHDII_00580	AJFFGPAN_02060	HBLLBGAM_00183
ykuL	CBS domain-containing protein YkuL	CMOHPEEN_01774	NIDEJLEM_00579	GELAMCOF_00703	GKENPNGC_00504	CADHKPPC_00799	DPBJBOGI_00913	MGDFONKE_00719	GGGABCIL_02875	JIGENDCA_01523	DGKKOMCF_01290	KIBPNDBA_02664	LIDNHKBG_00015	BAKPPOBB_02753	KODMDJDI_01050	NFOIJIEP_00902	PPGMPDBA_00690	PFJBLFBP_00662	MDPLHBJO_02038	PCMMNOHD_02533	FLOKEHCP_01512	NNKDEKOG_01508	GOHHJPID_00727	BKBPCHFD_00375	JJBCNKEE_00869	OABMMDLB_01084	DJLLHMOI_00767	MDOPPOGI_01640	LHDNPHEA_00860	DPLBPBJG_02266	JEIPOOAL_00565	CHFAHEAG_01819	PJPMDDDN_00778	AJJCDNJD_01328	PKMLJBIN_02646	FJMLOOAD_00695	HHHHCOEL_00406	ENHCMDHE_01537	PANKDIBD_00804	NIGHINPK_01810	LDFDGCAP_01982	OFALPMIK_00533	PELCAOIL_02273	AABKEBCC_01830	PMGMJILN_01142	JELDFFGO_00543	JIOKHDII_00564	AJFFGPAN_02076	HBLLBGAM_00199
group_15872	hypothetical protein	CMOHPEEN_00754	NIDEJLEM_01334	GELAMCOF_02906	GKENPNGC_01217	CADHKPPC_02899	DPBJBOGI_00655	MGDFONKE_02789	GGGABCIL_01782	JIGENDCA_02890	DGKKOMCF_00725	KIBPNDBA_01314	LIDNHKBG_02484	BAKPPOBB_02393	KODMDJDI_02783	NFOIJIEP_03028	PPGMPDBA_02784	PFJBLFBP_00964	MDPLHBJO_00240	PCMMNOHD_01903	FLOKEHCP_01993	NNKDEKOG_01583	GOHHJPID_02967	BKBPCHFD_02454	JJBCNKEE_03037	OABMMDLB_01941	DJLLHMOI_03023	MDOPPOGI_02438	LHDNPHEA_03037	DPLBPBJG_01680	JEIPOOAL_02041	CHFAHEAG_00962	PJPMDDDN_01783	AJJCDNJD_00528	PKMLJBIN_01749	FJMLOOAD_01492	HHHHCOEL_00120	ENHCMDHE_01155	PANKDIBD_01484	NIGHINPK_02177	LDFDGCAP_01599	OFALPMIK_00765	PELCAOIL_01622	AABKEBCC_00051	PMGMJILN_02391	JELDFFGO_02406	JIOKHDII_00185	AJFFGPAN_02772	HBLLBGAM_01847
tmk	Thymidylate kinase	CMOHPEEN_01590	NIDEJLEM_00412	GELAMCOF_02252	GKENPNGC_01405	CADHKPPC_02277	DPBJBOGI_02330	MGDFONKE_02203	GGGABCIL_02091	JIGENDCA_01487	DGKKOMCF_00808	KIBPNDBA_00299	LIDNHKBG_01745	BAKPPOBB_00190	KODMDJDI_02231	NFOIJIEP_02410	PPGMPDBA_02140	PFJBLFBP_00732	MDPLHBJO_01181	PCMMNOHD_01679	FLOKEHCP_02787	NNKDEKOG_01937	GOHHJPID_02248	BKBPCHFD_01935	JJBCNKEE_02404	OABMMDLB_02590	DJLLHMOI_02345	MDOPPOGI_00155	LHDNPHEA_02379	DPLBPBJG_01327	JEIPOOAL_02354	CHFAHEAG_00280	PJPMDDDN_01488	AJJCDNJD_01048	PKMLJBIN_01105	FJMLOOAD_02151	HHHHCOEL_00612	ENHCMDHE_01356	PANKDIBD_01384	NIGHINPK_00960	LDFDGCAP_01437	OFALPMIK_02177	PELCAOIL_01462	AABKEBCC_01824	PMGMJILN_02580	JELDFFGO_00982	JIOKHDII_00886	AJFFGPAN_02336	HBLLBGAM_00622
group_15889	hypothetical protein	CMOHPEEN_00224	NIDEJLEM_00363	GELAMCOF_02202	GKENPNGC_01454	CADHKPPC_02228	DPBJBOGI_02280	MGDFONKE_02154	GGGABCIL_00451	JIGENDCA_01633	DGKKOMCF_02341	KIBPNDBA_01836	LIDNHKBG_02304	BAKPPOBB_01136	KODMDJDI_02180	NFOIJIEP_02360	PPGMPDBA_02090	PFJBLFBP_01401	MDPLHBJO_01776	PCMMNOHD_01200	FLOKEHCP_01411	NNKDEKOG_01988	GOHHJPID_02197	BKBPCHFD_01886	JJBCNKEE_02353	OABMMDLB_02643	DJLLHMOI_02295	MDOPPOGI_00204	LHDNPHEA_02325	DPLBPBJG_01423	JEIPOOAL_01500	CHFAHEAG_00231	PJPMDDDN_02677	AJJCDNJD_01095	PKMLJBIN_01055	FJMLOOAD_02202	HHHHCOEL_00663	ENHCMDHE_01305	PANKDIBD_00554	NIGHINPK_00911	LDFDGCAP_02761	OFALPMIK_01049	PELCAOIL_02134	AABKEBCC_00638	PMGMJILN_02531	JELDFFGO_00116	JIOKHDII_01751	AJFFGPAN_02285	HBLLBGAM_02518
treR_2	HTH-type transcriptional regulator TreR	CMOHPEEN_01945	NIDEJLEM_01400	GELAMCOF_02814	GKENPNGC_00778	CADHKPPC_02822	DPBJBOGI_02657	MGDFONKE_02720	GGGABCIL_02286	JIGENDCA_01007	DGKKOMCF_00763	KIBPNDBA_01464	LIDNHKBG_02854	BAKPPOBB_02304	KODMDJDI_02711	NFOIJIEP_02958	PPGMPDBA_02714	PFJBLFBP_00872	MDPLHBJO_01111	PCMMNOHD_02822	FLOKEHCP_01904	NNKDEKOG_01370	GOHHJPID_02876	BKBPCHFD_02382	JJBCNKEE_02942	OABMMDLB_02014	DJLLHMOI_02950	MDOPPOGI_02506	LHDNPHEA_02965	DPLBPBJG_00571	JEIPOOAL_00729	CHFAHEAG_00892	PJPMDDDN_02467	AJJCDNJD_00616	PKMLJBIN_01679	FJMLOOAD_01586	HHHHCOEL_00046	ENHCMDHE_01228	PANKDIBD_00688	NIGHINPK_00767	LDFDGCAP_00698	OFALPMIK_00435	PELCAOIL_00813	AABKEBCC_00399	PMGMJILN_02015	JELDFFGO_00394	JIOKHDII_00114	AJFFGPAN_02663	HBLLBGAM_00074
acpP_2	Acyl carrier protein	CMOHPEEN_02152	NIDEJLEM_01719	GELAMCOF_02115	GKENPNGC_01537	CADHKPPC_02139	DPBJBOGI_00785	MGDFONKE_02076	GGGABCIL_00835	JIGENDCA_01623	DGKKOMCF_00919	KIBPNDBA_02710	LIDNHKBG_02807	BAKPPOBB_00237	KODMDJDI_02099	NFOIJIEP_00409	PPGMPDBA_00333	PFJBLFBP_02537	MDPLHBJO_00842	PCMMNOHD_00495	FLOKEHCP_00491	NNKDEKOG_02585	GOHHJPID_02101	BKBPCHFD_01797	JJBCNKEE_02268	OABMMDLB_02729	DJLLHMOI_02210	MDOPPOGI_00291	LHDNPHEA_02238	DPLBPBJG_02335	JEIPOOAL_01415	CHFAHEAG_00145	PJPMDDDN_02148	AJJCDNJD_02196	PKMLJBIN_00959	FJMLOOAD_02291	HHHHCOEL_00820	ENHCMDHE_01749	PANKDIBD_02590	NIGHINPK_01381	LDFDGCAP_01962	OFALPMIK_00344	PELCAOIL_00604	AABKEBCC_00831	PMGMJILN_02854	JELDFFGO_02473	JIOKHDII_01772	AJFFGPAN_00340	HBLLBGAM_00450
whiA	Sporulation transcription regulator WhiA	CMOHPEEN_00540	NIDEJLEM_02849	GELAMCOF_00904	GKENPNGC_02756	CADHKPPC_00964	DPBJBOGI_01207	MGDFONKE_00890	GGGABCIL_01232	JIGENDCA_01571	DGKKOMCF_02409	KIBPNDBA_01187	LIDNHKBG_01699	BAKPPOBB_00688	KODMDJDI_00737	NFOIJIEP_01058	PPGMPDBA_00847	PFJBLFBP_01024	MDPLHBJO_01432	PCMMNOHD_01478	FLOKEHCP_00140	NNKDEKOG_02491	GOHHJPID_00938	BKBPCHFD_00587	JJBCNKEE_01034	OABMMDLB_00925	DJLLHMOI_00992	MDOPPOGI_01447	LHDNPHEA_01019	DPLBPBJG_01107	JEIPOOAL_01881	CHFAHEAG_01979	PJPMDDDN_00959	AJJCDNJD_01907	PKMLJBIN_02813	FJMLOOAD_00538	HHHHCOEL_00894	ENHCMDHE_00786	PANKDIBD_00990	NIGHINPK_01745	LDFDGCAP_00241	OFALPMIK_00127	PELCAOIL_00842	AABKEBCC_00459	PMGMJILN_01100	JELDFFGO_01856	JIOKHDII_00339	AJFFGPAN_00252	HBLLBGAM_00990
glnR	HTH-type transcriptional regulator GlnR	CMOHPEEN_01179	NIDEJLEM_02637	GELAMCOF_01709	GKENPNGC_02071	CADHKPPC_01666	DPBJBOGI_00252	MGDFONKE_01602	GGGABCIL_01918	JIGENDCA_00398	DGKKOMCF_00627	KIBPNDBA_01299	LIDNHKBG_01373	BAKPPOBB_02938	KODMDJDI_01625	NFOIJIEP_01967	PPGMPDBA_01773	PFJBLFBP_00426	MDPLHBJO_00925	PCMMNOHD_00176	FLOKEHCP_01155	NNKDEKOG_01131	GOHHJPID_01631	BKBPCHFD_01341	JJBCNKEE_01800	OABMMDLB_00119	DJLLHMOI_01690	MDOPPOGI_00758	LHDNPHEA_01827	DPLBPBJG_00997	JEIPOOAL_00263	CHFAHEAG_02691	PJPMDDDN_00395	AJJCDNJD_01723	PKMLJBIN_00534	FJMLOOAD_02763	HHHHCOEL_00756	ENHCMDHE_00363	PANKDIBD_00881	NIGHINPK_00092	LDFDGCAP_01419	OFALPMIK_02927	PELCAOIL_00311	AABKEBCC_00407	PMGMJILN_01023	JELDFFGO_02859	JIOKHDII_02447	AJFFGPAN_01145	HBLLBGAM_00258
secE	Protein translocase subunit SecE	CMOHPEEN_01624	NIDEJLEM_02317	GELAMCOF_02286	GKENPNGC_01370	CADHKPPC_02311	DPBJBOGI_02364	MGDFONKE_02308	GGGABCIL_01465	JIGENDCA_02097	DGKKOMCF_00354	KIBPNDBA_02094	LIDNHKBG_02408	BAKPPOBB_00513	KODMDJDI_02271	NFOIJIEP_02444	PPGMPDBA_02174	PFJBLFBP_00825	MDPLHBJO_00644	PCMMNOHD_02100	FLOKEHCP_02753	NNKDEKOG_02863	GOHHJPID_02349	BKBPCHFD_01972	JJBCNKEE_02438	OABMMDLB_02554	DJLLHMOI_02380	MDOPPOGI_00049	LHDNPHEA_02417	DPLBPBJG_01292	JEIPOOAL_02782	CHFAHEAG_00314	PJPMDDDN_01586	AJJCDNJD_01014	PKMLJBIN_01139	FJMLOOAD_02117	HHHHCOEL_01599	ENHCMDHE_01135	PANKDIBD_00835	NIGHINPK_01455	LDFDGCAP_02431	OFALPMIK_00816	PELCAOIL_02062	AABKEBCC_01912	PMGMJILN_02745	JELDFFGO_01301	JIOKHDII_00985	AJFFGPAN_00161	HBLLBGAM_01749
queT_1	Queuosine precursor transporter QueT	CMOHPEEN_02193	NIDEJLEM_01906	GELAMCOF_02524	GKENPNGC_01016	CADHKPPC_02566	DPBJBOGI_02127	MGDFONKE_02551	GGGABCIL_03031	JIGENDCA_02622	DGKKOMCF_01714	KIBPNDBA_01404	LIDNHKBG_00394	BAKPPOBB_01273	KODMDJDI_00620	NFOIJIEP_02672	PPGMPDBA_02441	PFJBLFBP_02356	MDPLHBJO_00373	PCMMNOHD_00927	FLOKEHCP_02264	NNKDEKOG_00510	GOHHJPID_02590	BKBPCHFD_02209	JJBCNKEE_02672	OABMMDLB_02306	DJLLHMOI_02693	MDOPPOGI_02760	LHDNPHEA_02668	DPLBPBJG_00099	JEIPOOAL_01000	CHFAHEAG_00603	PJPMDDDN_01296	AJJCDNJD_00812	PKMLJBIN_01389	FJMLOOAD_01878	HHHHCOEL_00261	ENHCMDHE_01392	PANKDIBD_02539	NIGHINPK_00475	LDFDGCAP_01859	OFALPMIK_00027	PELCAOIL_01882	AABKEBCC_00498	PMGMJILN_00445	JELDFFGO_00769	JIOKHDII_00551	AJFFGPAN_00299	HBLLBGAM_01689
licA_1	Lichenan-specific phosphotransferase enzyme IIA component	CMOHPEEN_01947	NIDEJLEM_01398	GELAMCOF_02816	GKENPNGC_00776	CADHKPPC_02824	DPBJBOGI_02659	MGDFONKE_02722	GGGABCIL_02284	JIGENDCA_01009	DGKKOMCF_00765	KIBPNDBA_01462	LIDNHKBG_02856	BAKPPOBB_02306	KODMDJDI_02713	NFOIJIEP_02960	PPGMPDBA_02716	PFJBLFBP_00874	MDPLHBJO_01113	PCMMNOHD_02820	FLOKEHCP_01906	NNKDEKOG_01368	GOHHJPID_02878	BKBPCHFD_02384	JJBCNKEE_02944	OABMMDLB_02012	DJLLHMOI_02952	MDOPPOGI_02504	LHDNPHEA_02967	DPLBPBJG_00569	JEIPOOAL_00731	CHFAHEAG_00894	PJPMDDDN_02469	AJJCDNJD_00614	PKMLJBIN_01681	FJMLOOAD_01584	HHHHCOEL_00048	ENHCMDHE_01226	PANKDIBD_00690	NIGHINPK_00769	LDFDGCAP_00700	OFALPMIK_00433	PELCAOIL_00815	AABKEBCC_00401	PMGMJILN_02017	JELDFFGO_00392	JIOKHDII_00116	AJFFGPAN_02661	HBLLBGAM_00076
rpsM	30S ribosomal protein S13	CMOHPEEN_02858	NIDEJLEM_00085	GELAMCOF_02453	GKENPNGC_00220	CADHKPPC_02490	DPBJBOGI_00988	MGDFONKE_02474	GGGABCIL_01048	JIGENDCA_02324	DGKKOMCF_01841	KIBPNDBA_01099	LIDNHKBG_00695	BAKPPOBB_02886	KODMDJDI_02433	NFOIJIEP_02597	PPGMPDBA_02368	PFJBLFBP_01183	MDPLHBJO_01243	PCMMNOHD_02666	FLOKEHCP_00542	NNKDEKOG_01675	GOHHJPID_02516	BKBPCHFD_02135	JJBCNKEE_02600	OABMMDLB_02379	DJLLHMOI_02615	MDOPPOGI_02838	LHDNPHEA_02596	DPLBPBJG_00462	JEIPOOAL_00823	CHFAHEAG_00526	PJPMDDDN_02092	AJJCDNJD_00871	PKMLJBIN_01311	FJMLOOAD_01947	HHHHCOEL_01299	ENHCMDHE_02035	PANKDIBD_01612	NIGHINPK_00635	LDFDGCAP_02388	OFALPMIK_00596	PELCAOIL_00198	AABKEBCC_01594	PMGMJILN_02801	JELDFFGO_01058	JIOKHDII_00444	AJFFGPAN_02477	HBLLBGAM_00359
yugI_1	General stress protein 13	CMOHPEEN_02945	NIDEJLEM_00554	GELAMCOF_00728	GKENPNGC_00530	CADHKPPC_00824	DPBJBOGI_00940	MGDFONKE_00748	GGGABCIL_02900	JIGENDCA_01976	DGKKOMCF_00177	KIBPNDBA_02373	LIDNHKBG_01925	BAKPPOBB_02726	KODMDJDI_01075	NFOIJIEP_00927	PPGMPDBA_00715	PFJBLFBP_00687	MDPLHBJO_01470	PCMMNOHD_02558	FLOKEHCP_01485	NNKDEKOG_01483	GOHHJPID_00752	BKBPCHFD_00402	JJBCNKEE_00896	OABMMDLB_01059	DJLLHMOI_00792	MDOPPOGI_01615	LHDNPHEA_00885	DPLBPBJG_02291	JEIPOOAL_00590	CHFAHEAG_01844	PJPMDDDN_00803	AJJCDNJD_01353	PKMLJBIN_02671	FJMLOOAD_00670	HHHHCOEL_00431	ENHCMDHE_01562	PANKDIBD_01660	NIGHINPK_01835	LDFDGCAP_00072	OFALPMIK_00506	PELCAOIL_02256	AABKEBCC_02688	PMGMJILN_01117	JELDFFGO_02729	JIOKHDII_02286	AJFFGPAN_02723	HBLLBGAM_02856
group_15945	hypothetical protein	CMOHPEEN_00895	NIDEJLEM_02150	GELAMCOF_00291	GKENPNGC_01611	CADHKPPC_00282	DPBJBOGI_01636	MGDFONKE_00278	GGGABCIL_02059	JIGENDCA_00562	DGKKOMCF_01306	KIBPNDBA_02352	LIDNHKBG_00880	BAKPPOBB_01465	KODMDJDI_00174	NFOIJIEP_00267	PPGMPDBA_00375	PFJBLFBP_01807	MDPLHBJO_01004	PCMMNOHD_00743	FLOKEHCP_01219	NNKDEKOG_02114	GOHHJPID_00281	BKBPCHFD_02749	JJBCNKEE_00296	OABMMDLB_01631	DJLLHMOI_00284	MDOPPOGI_02074	LHDNPHEA_00288	DPLBPBJG_00811	JEIPOOAL_01965	CHFAHEAG_01265	PJPMDDDN_01713	AJJCDNJD_00231	PKMLJBIN_02053	FJMLOOAD_01183	HHHHCOEL_01765	ENHCMDHE_02507	PANKDIBD_00632	NIGHINPK_02212	LDFDGCAP_00113	OFALPMIK_01872	PELCAOIL_00717	AABKEBCC_01388	PMGMJILN_00050	JELDFFGO_01120	JIOKHDII_01392	AJFFGPAN_01982	HBLLBGAM_00524
group_2179	hypothetical protein	CMOHPEEN_00282	NIDEJLEM_02449	GELAMCOF_01976	GKENPNGC_00599	CADHKPPC_02005	DPBJBOGI_00633	MGDFONKE_01942	GGGABCIL_03177	JIGENDCA_00537	DGKKOMCF_00420	KIBPNDBA_02022	LIDNHKBG_00460	BAKPPOBB_00848	KODMDJDI_01959	NFOIJIEP_02276	PPGMPDBA_01318	PFJBLFBP_02428	MDPLHBJO_02119	PCMMNOHD_00672	FLOKEHCP_01286	NNKDEKOG_03068	GOHHJPID_01972	BKBPCHFD_01655	JJBCNKEE_02138	OABMMDLB_02874	DJLLHMOI_02072	MDOPPOGI_00433	LHDNPHEA_02105	DPLBPBJG_02913	JEIPOOAL_02258	CHFAHEAG_02967	PJPMDDDN_02339	AJJCDNJD_02268	PKMLJBIN_00815	FJMLOOAD_02427	HHHHCOEL_01154	ENHCMDHE_00881	PANKDIBD_02713	NIGHINPK_02055	LDFDGCAP_01159	OFALPMIK_00199	PELCAOIL_01012	AABKEBCC_00381	PMGMJILN_00850	JELDFFGO_02680	JIOKHDII_02177	AJFFGPAN_00597	HBLLBGAM_01512
group_2448	NAD(P)H dehydrogenase (quinone)	CMOHPEEN_00235	NIDEJLEM_00374	GELAMCOF_02213	GKENPNGC_01443	CADHKPPC_02239	DPBJBOGI_02291	MGDFONKE_02165	GGGABCIL_00462	JIGENDCA_02578	DGKKOMCF_02352	KIBPNDBA_01113	LIDNHKBG_02293	BAKPPOBB_02167	KODMDJDI_02191	NFOIJIEP_02371	PPGMPDBA_02101	PFJBLFBP_00694	MDPLHBJO_02218	PCMMNOHD_01649	FLOKEHCP_02825	NNKDEKOG_01976	GOHHJPID_02209	BKBPCHFD_01897	JJBCNKEE_02365	OABMMDLB_02632	DJLLHMOI_02307	MDOPPOGI_00193	LHDNPHEA_02336	DPLBPBJG_01434	JEIPOOAL_01511	CHFAHEAG_00242	PJPMDDDN_01450	AJJCDNJD_01085	PKMLJBIN_01066	FJMLOOAD_02191	HHHHCOEL_00652	ENHCMDHE_01316	PANKDIBD_01818	NIGHINPK_00922	LDFDGCAP_02556	OFALPMIK_01060	PELCAOIL_01017	AABKEBCC_00649	PMGMJILN_02542	JELDFFGO_00105	JIOKHDII_02640	AJFFGPAN_02296	HBLLBGAM_00584
group_3213	hypothetical protein	CMOHPEEN_00561	NIDEJLEM_00463	GELAMCOF_00193	GKENPNGC_00108	CADHKPPC_00179	DPBJBOGI_02781	MGDFONKE_00190	GGGABCIL_02637	JIGENDCA_01779	DGKKOMCF_00553	KIBPNDBA_02733	LIDNHKBG_00981	BAKPPOBB_01377	KODMDJDI_00139	NFOIJIEP_00165	PPGMPDBA_00088	PFJBLFBP_02859	MDPLHBJO_01656	PCMMNOHD_00625	FLOKEHCP_03041	NNKDEKOG_01921	GOHHJPID_00166	BKBPCHFD_02648	JJBCNKEE_00194	OABMMDLB_01732	DJLLHMOI_00194	MDOPPOGI_02163	LHDNPHEA_00190	DPLBPBJG_02687	JEIPOOAL_01606	CHFAHEAG_01165	PJPMDDDN_01091	AJJCDNJD_00312	PKMLJBIN_01953	FJMLOOAD_01281	HHHHCOEL_00129	ENHCMDHE_02246	PANKDIBD_01941	NIGHINPK_01097	LDFDGCAP_02257	OFALPMIK_00849	PELCAOIL_00561	AABKEBCC_02441	PMGMJILN_00571	JELDFFGO_01576	JIOKHDII_01586	AJFFGPAN_01300	HBLLBGAM_01033
group_3540	hypothetical protein	CMOHPEEN_00020	NIDEJLEM_00256	GELAMCOF_00532	GKENPNGC_00331	CADHKPPC_00636	DPBJBOGI_00824	MGDFONKE_00563	GGGABCIL_03134	JIGENDCA_00489	DGKKOMCF_02369	KIBPNDBA_01064	LIDNHKBG_02899	BAKPPOBB_00731	KODMDJDI_00881	NFOIJIEP_00735	PPGMPDBA_00479	PFJBLFBP_01686	MDPLHBJO_00352	PCMMNOHD_00835	FLOKEHCP_01677	NNKDEKOG_00255	GOHHJPID_00549	BKBPCHFD_00216	JJBCNKEE_00693	OABMMDLB_01251	DJLLHMOI_00586	MDOPPOGI_01817	LHDNPHEA_00692	DPLBPBJG_01822	JEIPOOAL_00394	CHFAHEAG_01652	PJPMDDDN_00614	AJJCDNJD_01678	PKMLJBIN_02479	FJMLOOAD_00861	HHHHCOEL_01919	ENHCMDHE_01725	PANKDIBD_01887	NIGHINPK_00683	LDFDGCAP_00178	OFALPMIK_01736	PELCAOIL_01574	AABKEBCC_01890	PMGMJILN_00165	JELDFFGO_00674	JIOKHDII_01120	AJFFGPAN_00039	HBLLBGAM_01412
czcS_1	Sensor protein CzcS	CMOHPEEN_00531	NIDEJLEM_02840	GELAMCOF_00895	GKENPNGC_02766	CADHKPPC_00955	DPBJBOGI_01198	MGDFONKE_00880	GGGABCIL_01241	JIGENDCA_01439	DGKKOMCF_02379	KIBPNDBA_02838	LIDNHKBG_02762	BAKPPOBB_00698	KODMDJDI_00728	NFOIJIEP_01049	PPGMPDBA_00838	PFJBLFBP_01033	MDPLHBJO_01789	PCMMNOHD_01467	FLOKEHCP_00150	NNKDEKOG_02482	GOHHJPID_00929	BKBPCHFD_00577	JJBCNKEE_01025	OABMMDLB_00934	DJLLHMOI_00981	MDOPPOGI_01457	LHDNPHEA_01010	DPLBPBJG_01098	JEIPOOAL_01872	CHFAHEAG_01970	PJPMDDDN_00968	AJJCDNJD_01899	PKMLJBIN_02804	FJMLOOAD_00547	HHHHCOEL_02668	ENHCMDHE_00777	PANKDIBD_00999	NIGHINPK_02869	LDFDGCAP_02710	OFALPMIK_00137	PELCAOIL_00596	AABKEBCC_01270	PMGMJILN_01091	JELDFFGO_02088	JIOKHDII_00330	AJFFGPAN_00262	HBLLBGAM_00999
group_4458	hypothetical protein	CMOHPEEN_01270	NIDEJLEM_01859	GELAMCOF_01554	GKENPNGC_02163	CADHKPPC_01574	DPBJBOGI_00342	MGDFONKE_01509	GGGABCIL_02011	JIGENDCA_00502	DGKKOMCF_02026	KIBPNDBA_01694	LIDNHKBG_02791	BAKPPOBB_01916	KODMDJDI_01532	NFOIJIEP_01874	PPGMPDBA_01675	PFJBLFBP_00518	MDPLHBJO_00298	PCMMNOHD_00269	FLOKEHCP_01061	NNKDEKOG_01038	GOHHJPID_01539	BKBPCHFD_01248	JJBCNKEE_01706	OABMMDLB_00215	DJLLHMOI_01597	MDOPPOGI_00852	LHDNPHEA_01734	DPLBPBJG_01523	JEIPOOAL_00170	CHFAHEAG_02598	PJPMDDDN_00304	AJJCDNJD_01468	PKMLJBIN_00440	FJMLOOAD_02914	HHHHCOEL_02350	ENHCMDHE_00267	PANKDIBD_01781	NIGHINPK_02603	LDFDGCAP_01267	OFALPMIK_01954	PELCAOIL_01209	AABKEBCC_01197	PMGMJILN_00809	JELDFFGO_01010	JIOKHDII_02477	AJFFGPAN_02452	HBLLBGAM_02768
group_4574	hypothetical protein	CMOHPEEN_00600	NIDEJLEM_00513	GELAMCOF_00142	GKENPNGC_01079	CADHKPPC_00138	DPBJBOGI_02730	MGDFONKE_00145	GGGABCIL_02587	JIGENDCA_01032	DGKKOMCF_00546	KIBPNDBA_01351	LIDNHKBG_01033	BAKPPOBB_00384	KODMDJDI_00097	NFOIJIEP_00096	PPGMPDBA_00038	PFJBLFBP_02087	MDPLHBJO_01383	PCMMNOHD_01707	FLOKEHCP_01754	NNKDEKOG_01275	GOHHJPID_00125	BKBPCHFD_02607	JJBCNKEE_00142	OABMMDLB_01782	DJLLHMOI_00132	MDOPPOGI_02237	LHDNPHEA_00140	DPLBPBJG_02727	JEIPOOAL_01656	CHFAHEAG_01117	PJPMDDDN_01131	AJJCDNJD_00349	PKMLJBIN_01903	FJMLOOAD_01331	HHHHCOEL_00170	ENHCMDHE_02205	PANKDIBD_01983	NIGHINPK_02364	LDFDGCAP_01518	OFALPMIK_00891	PELCAOIL_02409	AABKEBCC_01140	PMGMJILN_02178	JELDFFGO_02189	JIOKHDII_02264	AJFFGPAN_01906	HBLLBGAM_01267
purK_2	N5-carboxyaminoimidazole ribonucleotide synthase	CMOHPEEN_01073	NIDEJLEM_02532	GELAMCOF_01814	GKENPNGC_01968	CADHKPPC_01771	DPBJBOGI_00146	MGDFONKE_01708	GGGABCIL_00632	JIGENDCA_02775	DGKKOMCF_00684	KIBPNDBA_00184	LIDNHKBG_01929	BAKPPOBB_02003	KODMDJDI_01729	NFOIJIEP_02070	PPGMPDBA_01876	PFJBLFBP_00322	MDPLHBJO_02331	PCMMNOHD_00072	FLOKEHCP_02415	NNKDEKOG_02153	GOHHJPID_01734	BKBPCHFD_01449	JJBCNKEE_01908	OABMMDLB_00013	DJLLHMOI_01793	MDOPPOGI_00656	LHDNPHEA_01931	DPLBPBJG_00893	JEIPOOAL_02862	CHFAHEAG_02796	PJPMDDDN_00501	AJJCDNJD_01814	PKMLJBIN_00638	FJMLOOAD_02658	HHHHCOEL_00941	ENHCMDHE_00468	PANKDIBD_02683	NIGHINPK_00198	LDFDGCAP_02343	OFALPMIK_02854	PELCAOIL_00709	AABKEBCC_01441	PMGMJILN_02687	JELDFFGO_01194	JIOKHDII_01226	AJFFGPAN_00071	HBLLBGAM_01038
lcnD	Lactococcin A secretion protein LcnD	CMOHPEEN_02908	NIDEJLEM_02242	GELAMCOF_02367	GKENPNGC_01296	CADHKPPC_02398	DPBJBOGI_01511	MGDFONKE_02386	GGGABCIL_01539	JIGENDCA_02149	DGKKOMCF_01541	KIBPNDBA_00618	LIDNHKBG_00179	BAKPPOBB_00310	KODMDJDI_02348	NFOIJIEP_00131	PPGMPDBA_01025	PFJBLFBP_02768	MDPLHBJO_00505	PCMMNOHD_02566	FLOKEHCP_00732	NNKDEKOG_02766	GOHHJPID_02430	BKBPCHFD_02056	JJBCNKEE_02519	OABMMDLB_02471	DJLLHMOI_02456	MDOPPOGI_02934	LHDNPHEA_02502	DPLBPBJG_00197	JEIPOOAL_00913	CHFAHEAG_00393	PJPMDDDN_02722	AJJCDNJD_00943	PKMLJBIN_01216	FJMLOOAD_02037	HHHHCOEL_01355	ENHCMDHE_01058	PANKDIBD_01667	NIGHINPK_02250	LDFDGCAP_00463	OFALPMIK_01803	PELCAOIL_00969	AABKEBCC_02805	PMGMJILN_00062	JELDFFGO_00951	JIOKHDII_00808	AJFFGPAN_00704	HBLLBGAM_01966
group_5145	hypothetical protein	CMOHPEEN_00093	NIDEJLEM_00830	GELAMCOF_01103	GKENPNGC_02638	CADHKPPC_01087	DPBJBOGI_01332	MGDFONKE_01046	GGGABCIL_01090	JIGENDCA_01609	DGKKOMCF_01665	KIBPNDBA_01437	LIDNHKBG_01871	BAKPPOBB_02559	KODMDJDI_00857	NFOIJIEP_01202	PPGMPDBA_00991	PFJBLFBP_02289	MDPLHBJO_01214	PCMMNOHD_01510	FLOKEHCP_02942	NNKDEKOG_01392	GOHHJPID_01062	BKBPCHFD_00742	JJBCNKEE_01159	OABMMDLB_00750	DJLLHMOI_01115	MDOPPOGI_01320	LHDNPHEA_01187	DPLBPBJG_00657	JEIPOOAL_01778	CHFAHEAG_02121	PJPMDDDN_00817	AJJCDNJD_02001	PKMLJBIN_02956	FJMLOOAD_00411	HHHHCOEL_02383	ENHCMDHE_02153	PANKDIBD_02213	NIGHINPK_00833	LDFDGCAP_01421	OFALPMIK_02831	PELCAOIL_02479	AABKEBCC_02322	PMGMJILN_01821	JELDFFGO_02060	JIOKHDII_01959	AJFFGPAN_00414	HBLLBGAM_02325
guaC	GMP reductase	CMOHPEEN_00490	NIDEJLEM_02798	GELAMCOF_00854	GKENPNGC_02807	CADHKPPC_00913	DPBJBOGI_01157	MGDFONKE_00837	GGGABCIL_01283	JIGENDCA_01052	DGKKOMCF_01107	KIBPNDBA_01845	LIDNHKBG_01712	BAKPPOBB_00818	KODMDJDI_00687	NFOIJIEP_01007	PPGMPDBA_00796	PFJBLFBP_01074	MDPLHBJO_00415	PCMMNOHD_01426	FLOKEHCP_00191	NNKDEKOG_00215	GOHHJPID_00888	BKBPCHFD_00535	JJBCNKEE_00981	OABMMDLB_00976	DJLLHMOI_00940	MDOPPOGI_01499	LHDNPHEA_00967	DPLBPBJG_01056	JEIPOOAL_01830	CHFAHEAG_01928	PJPMDDDN_01009	AJJCDNJD_01858	PKMLJBIN_02762	FJMLOOAD_00589	HHHHCOEL_01870	ENHCMDHE_00735	PANKDIBD_01040	NIGHINPK_01434	LDFDGCAP_02311	OFALPMIK_01299	PELCAOIL_01771	AABKEBCC_00587	PMGMJILN_01668	JELDFFGO_02789	JIOKHDII_00286	AJFFGPAN_01842	HBLLBGAM_00662
group_5266	hypothetical protein	CMOHPEEN_00584	NIDEJLEM_00488	GELAMCOF_00166	GKENPNGC_01063	CADHKPPC_00154	DPBJBOGI_02755	MGDFONKE_00163	GGGABCIL_02612	JIGENDCA_00801	DGKKOMCF_02618	KIBPNDBA_02772	LIDNHKBG_01003	BAKPPOBB_01399	KODMDJDI_00113	NFOIJIEP_00140	PPGMPDBA_00063	PFJBLFBP_02103	MDPLHBJO_01402	PCMMNOHD_01723	FLOKEHCP_03063	NNKDEKOG_01895	GOHHJPID_00141	BKBPCHFD_02625	JJBCNKEE_00166	OABMMDLB_01757	DJLLHMOI_00148	MDOPPOGI_02221	LHDNPHEA_00165	DPLBPBJG_02711	JEIPOOAL_01632	CHFAHEAG_01140	PJPMDDDN_01115	AJJCDNJD_00333	PKMLJBIN_01928	FJMLOOAD_01307	HHHHCOEL_00154	ENHCMDHE_02221	PANKDIBD_01966	NIGHINPK_02577	LDFDGCAP_00433	OFALPMIK_00875	PELCAOIL_02510	AABKEBCC_00522	PMGMJILN_00597	JELDFFGO_01969	JIOKHDII_00940	AJFFGPAN_02265	HBLLBGAM_01008
fabF	3-oxoacyl-[acyl-carrier-protein] synthase 2	CMOHPEEN_02148	NIDEJLEM_01715	GELAMCOF_02111	GKENPNGC_01541	CADHKPPC_02135	DPBJBOGI_00781	MGDFONKE_02072	GGGABCIL_00839	JIGENDCA_01862	DGKKOMCF_01927	KIBPNDBA_00806	LIDNHKBG_02732	BAKPPOBB_00233	KODMDJDI_02095	NFOIJIEP_00413	PPGMPDBA_00337	PFJBLFBP_02541	MDPLHBJO_00846	PCMMNOHD_00499	FLOKEHCP_00487	NNKDEKOG_02589	GOHHJPID_02097	BKBPCHFD_01793	JJBCNKEE_02264	OABMMDLB_02733	DJLLHMOI_02206	MDOPPOGI_00295	LHDNPHEA_02234	DPLBPBJG_02331	JEIPOOAL_01411	CHFAHEAG_00141	PJPMDDDN_02144	AJJCDNJD_02200	PKMLJBIN_00955	FJMLOOAD_02295	HHHHCOEL_00824	ENHCMDHE_01745	PANKDIBD_02586	NIGHINPK_01385	LDFDGCAP_02480	OFALPMIK_00340	PELCAOIL_00974	AABKEBCC_00836	PMGMJILN_02858	JELDFFGO_01949	JIOKHDII_01778	AJFFGPAN_00336	HBLLBGAM_00446
pyrE	Orotate phosphoribosyltransferase	CMOHPEEN_02316	NIDEJLEM_01612	GELAMCOF_01447	GKENPNGC_02279	CADHKPPC_01461	DPBJBOGI_02893	MGDFONKE_01402	GGGABCIL_00101	JIGENDCA_02448	DGKKOMCF_01499	KIBPNDBA_01617	LIDNHKBG_00525	BAKPPOBB_02546	KODMDJDI_01431	NFOIJIEP_01721	PPGMPDBA_01540	PFJBLFBP_00093	MDPLHBJO_01559	PCMMNOHD_01053	FLOKEHCP_00957	NNKDEKOG_00932	GOHHJPID_01423	BKBPCHFD_01109	JJBCNKEE_01594	OABMMDLB_00318	DJLLHMOI_01479	MDOPPOGI_00959	LHDNPHEA_01622	DPLBPBJG_02014	JEIPOOAL_00058	CHFAHEAG_02487	PJPMDDDN_00198	AJJCDNJD_01551	PKMLJBIN_00327	FJMLOOAD_00048	HHHHCOEL_01696	ENHCMDHE_00153	PANKDIBD_00401	NIGHINPK_00236	LDFDGCAP_00843	OFALPMIK_01902	PELCAOIL_01271	AABKEBCC_01713	PMGMJILN_01310	JELDFFGO_01429	JIOKHDII_01527	AJFFGPAN_00868	HBLLBGAM_01861
trpA	Tryptophan synthase alpha chain	CMOHPEEN_02485	NIDEJLEM_02018	GELAMCOF_00085	GKENPNGC_01143	CADHKPPC_00072	DPBJBOGI_01853	MGDFONKE_00050	GGGABCIL_01691	JIGENDCA_02976	DGKKOMCF_00377	KIBPNDBA_01121	LIDNHKBG_01898	BAKPPOBB_01032	KODMDJDI_00048	NFOIJIEP_00033	PPGMPDBA_02951	PFJBLFBP_01531	MDPLHBJO_02237	PCMMNOHD_02571	FLOKEHCP_00265	NNKDEKOG_01559	GOHHJPID_00054	BKBPCHFD_02515	JJBCNKEE_00076	OABMMDLB_01846	DJLLHMOI_00061	MDOPPOGI_02359	LHDNPHEA_00075	DPLBPBJG_02594	JEIPOOAL_02530	CHFAHEAG_01053	PJPMDDDN_01862	AJJCDNJD_00397	PKMLJBIN_01840	FJMLOOAD_01388	HHHHCOEL_00219	ENHCMDHE_01959	PANKDIBD_00044	NIGHINPK_02582	LDFDGCAP_00357	OFALPMIK_01818	PELCAOIL_02562	AABKEBCC_00369	PMGMJILN_00956	JELDFFGO_00227	JIOKHDII_01412	AJFFGPAN_00565	HBLLBGAM_01445
ugpB_2	sn-glycerol-3-phosphate-binding periplasmic protein UgpB	CMOHPEEN_02530	NIDEJLEM_02876	GELAMCOF_00935	GKENPNGC_02730	CADHKPPC_00992	DPBJBOGI_01238	MGDFONKE_00922	GGGABCIL_01205	JIGENDCA_02348	DGKKOMCF_00138	KIBPNDBA_00738	LIDNHKBG_02261	BAKPPOBB_02819	KODMDJDI_00764	NFOIJIEP_01086	PPGMPDBA_00875	PFJBLFBP_00995	MDPLHBJO_01722	PCMMNOHD_01096	FLOKEHCP_02850	NNKDEKOG_02521	GOHHJPID_00965	BKBPCHFD_00623	JJBCNKEE_01066	OABMMDLB_00845	DJLLHMOI_01020	MDOPPOGI_01417	LHDNPHEA_01046	DPLBPBJG_01134	JEIPOOAL_01662	CHFAHEAG_02006	PJPMDDDN_00929	AJJCDNJD_01930	PKMLJBIN_02841	FJMLOOAD_00507	HHHHCOEL_00867	ENHCMDHE_00813	PANKDIBD_02325	NIGHINPK_01339	LDFDGCAP_01431	OFALPMIK_00098	PELCAOIL_02602	AABKEBCC_00902	PMGMJILN_01291	JELDFFGO_02275	JIOKHDII_00707	AJFFGPAN_01243	HBLLBGAM_02183
birA	Bifunctional ligase/repressor BirA	CMOHPEEN_02960	NIDEJLEM_00569	GELAMCOF_00713	GKENPNGC_00515	CADHKPPC_00809	DPBJBOGI_00924	MGDFONKE_00732	GGGABCIL_02885	JIGENDCA_00592	DGKKOMCF_01214	KIBPNDBA_00400	LIDNHKBG_00724	BAKPPOBB_02741	KODMDJDI_01060	NFOIJIEP_00912	PPGMPDBA_00700	PFJBLFBP_00672	MDPLHBJO_01486	PCMMNOHD_02543	FLOKEHCP_01500	NNKDEKOG_01498	GOHHJPID_00737	BKBPCHFD_00387	JJBCNKEE_00879	OABMMDLB_01074	DJLLHMOI_00777	MDOPPOGI_01630	LHDNPHEA_00870	DPLBPBJG_02276	JEIPOOAL_00575	CHFAHEAG_01829	PJPMDDDN_00788	AJJCDNJD_01339	PKMLJBIN_02656	FJMLOOAD_00685	HHHHCOEL_00416	ENHCMDHE_01547	PANKDIBD_01645	NIGHINPK_01820	LDFDGCAP_01799	OFALPMIK_00521	PELCAOIL_00529	AABKEBCC_02703	PMGMJILN_01132	JELDFFGO_00532	JIOKHDII_00553	AJFFGPAN_02708	HBLLBGAM_00209
group_5871	putative ABC transporter ATP-binding protein	CMOHPEEN_00031	NIDEJLEM_00245	GELAMCOF_00521	GKENPNGC_00320	CADHKPPC_00624	DPBJBOGI_00835	MGDFONKE_00552	GGGABCIL_03145	JIGENDCA_02217	DGKKOMCF_02499	KIBPNDBA_02742	LIDNHKBG_02888	BAKPPOBB_00339	KODMDJDI_00499	NFOIJIEP_00724	PPGMPDBA_00468	PFJBLFBP_01675	MDPLHBJO_00339	PCMMNOHD_00824	FLOKEHCP_01688	NNKDEKOG_00266	GOHHJPID_00538	BKBPCHFD_00202	JJBCNKEE_00680	OABMMDLB_01262	DJLLHMOI_00575	MDOPPOGI_01828	LHDNPHEA_00681	DPLBPBJG_01810	JEIPOOAL_00383	CHFAHEAG_01641	PJPMDDDN_00603	AJJCDNJD_01689	PKMLJBIN_02468	FJMLOOAD_00872	HHHHCOEL_01560	ENHCMDHE_02404	PANKDIBD_01898	NIGHINPK_00672	LDFDGCAP_01385	OFALPMIK_01125	PELCAOIL_00553	AABKEBCC_02547	PMGMJILN_00176	JELDFFGO_01567	JIOKHDII_01131	AJFFGPAN_01530	HBLLBGAM_00877
group_5882	hypothetical protein	CMOHPEEN_00099	NIDEJLEM_00836	GELAMCOF_01108	GKENPNGC_02632	CADHKPPC_01092	DPBJBOGI_01337	MGDFONKE_01051	GGGABCIL_01084	JIGENDCA_00836	DGKKOMCF_00394	KIBPNDBA_01212	LIDNHKBG_02583	BAKPPOBB_02554	KODMDJDI_00863	NFOIJIEP_01208	PPGMPDBA_00997	PFJBLFBP_02295	MDPLHBJO_01219	PCMMNOHD_01504	FLOKEHCP_02947	NNKDEKOG_01397	GOHHJPID_01068	BKBPCHFD_00747	JJBCNKEE_01165	OABMMDLB_00744	DJLLHMOI_01121	MDOPPOGI_01314	LHDNPHEA_01193	DPLBPBJG_00651	JEIPOOAL_01784	CHFAHEAG_02127	PJPMDDDN_00811	AJJCDNJD_02006	PKMLJBIN_02962	FJMLOOAD_00405	HHHHCOEL_02377	ENHCMDHE_02147	PANKDIBD_02207	NIGHINPK_00827	LDFDGCAP_02648	OFALPMIK_02490	PELCAOIL_00644	AABKEBCC_02257	PMGMJILN_01816	JELDFFGO_02065	JIOKHDII_01965	AJFFGPAN_00409	HBLLBGAM_02625
cydA	Cytochrome bd ubiquinol oxidase subunit 1	CMOHPEEN_00220	NIDEJLEM_00359	GELAMCOF_02197	GKENPNGC_01458	CADHKPPC_02224	DPBJBOGI_02275	MGDFONKE_02149	GGGABCIL_00446	JIGENDCA_02003	DGKKOMCF_01784	KIBPNDBA_02674	LIDNHKBG_02099	BAKPPOBB_01141	KODMDJDI_02176	NFOIJIEP_02355	PPGMPDBA_02085	PFJBLFBP_01397	MDPLHBJO_01780	PCMMNOHD_01196	FLOKEHCP_01407	NNKDEKOG_01993	GOHHJPID_02192	BKBPCHFD_01882	JJBCNKEE_02349	OABMMDLB_02648	DJLLHMOI_02291	MDOPPOGI_00208	LHDNPHEA_02320	DPLBPBJG_01418	JEIPOOAL_01495	CHFAHEAG_00227	PJPMDDDN_02673	AJJCDNJD_01100	PKMLJBIN_01050	FJMLOOAD_02207	HHHHCOEL_00667	ENHCMDHE_01301	PANKDIBD_01216	NIGHINPK_02564	LDFDGCAP_01741	OFALPMIK_01044	PELCAOIL_00946	AABKEBCC_00634	PMGMJILN_02526	JELDFFGO_00121	JIOKHDII_01755	AJFFGPAN_02281	HBLLBGAM_01896
adeP	Adenine permease AdeP	CMOHPEEN_00588	NIDEJLEM_00500	GELAMCOF_00154	GKENPNGC_01067	CADHKPPC_00150	DPBJBOGI_02742	MGDFONKE_00159	GGGABCIL_02600	JIGENDCA_01045	DGKKOMCF_02614	KIBPNDBA_02038	LIDNHKBG_00652	BAKPPOBB_00372	KODMDJDI_00109	NFOIJIEP_00108	PPGMPDBA_00050	PFJBLFBP_02099	MDPLHBJO_01398	PCMMNOHD_01719	FLOKEHCP_01766	NNKDEKOG_01263	GOHHJPID_00137	BKBPCHFD_02621	JJBCNKEE_00154	OABMMDLB_01770	DJLLHMOI_00144	MDOPPOGI_02225	LHDNPHEA_00152	DPLBPBJG_02715	JEIPOOAL_01644	CHFAHEAG_01129	PJPMDDDN_01119	AJJCDNJD_00337	PKMLJBIN_01915	FJMLOOAD_01319	HHHHCOEL_00158	ENHCMDHE_02217	PANKDIBD_01970	NIGHINPK_02352	LDFDGCAP_01795	OFALPMIK_00879	PELCAOIL_02506	AABKEBCC_00518	PMGMJILN_00609	JELDFFGO_01965	JIOKHDII_00953	AJFFGPAN_02269	HBLLBGAM_01255
lip2_2	Lipase 2	CMOHPEEN_00761	NIDEJLEM_01341	GELAMCOF_02899	GKENPNGC_01225	CADHKPPC_02892	DPBJBOGI_00648	MGDFONKE_02782	GGGABCIL_01774	JIGENDCA_01102	DGKKOMCF_00718	KIBPNDBA_02561	LIDNHKBG_02477	BAKPPOBB_02386	KODMDJDI_02776	NFOIJIEP_03021	PPGMPDBA_02777	PFJBLFBP_00957	MDPLHBJO_00441	PCMMNOHD_01910	FLOKEHCP_01986	NNKDEKOG_01590	GOHHJPID_02960	BKBPCHFD_02447	JJBCNKEE_03030	OABMMDLB_01948	DJLLHMOI_03016	MDOPPOGI_02445	LHDNPHEA_03030	DPLBPBJG_01687	JEIPOOAL_02048	CHFAHEAG_00955	PJPMDDDN_01776	AJJCDNJD_00535	PKMLJBIN_01742	FJMLOOAD_01499	HHHHCOEL_00113	ENHCMDHE_01162	PANKDIBD_01491	NIGHINPK_02170	LDFDGCAP_02073	OFALPMIK_00758	PELCAOIL_02640	AABKEBCC_02570	PMGMJILN_02398	JELDFFGO_01026	JIOKHDII_00178	AJFFGPAN_02765	HBLLBGAM_01840
group_6100	putative protein	CMOHPEEN_01168	NIDEJLEM_02626	GELAMCOF_01720	GKENPNGC_02060	CADHKPPC_01677	DPBJBOGI_00241	MGDFONKE_01613	GGGABCIL_01907	JIGENDCA_01375	DGKKOMCF_02195	KIBPNDBA_02687	LIDNHKBG_00955	BAKPPOBB_01703	KODMDJDI_01636	NFOIJIEP_01978	PPGMPDBA_01784	PFJBLFBP_00415	MDPLHBJO_02195	PCMMNOHD_00165	FLOKEHCP_02322	NNKDEKOG_01143	GOHHJPID_01642	BKBPCHFD_01353	JJBCNKEE_01812	OABMMDLB_00107	DJLLHMOI_01701	MDOPPOGI_00747	LHDNPHEA_01838	DPLBPBJG_00986	JEIPOOAL_00274	CHFAHEAG_02702	PJPMDDDN_00406	AJJCDNJD_01734	PKMLJBIN_00545	FJMLOOAD_02752	HHHHCOEL_00744	ENHCMDHE_00374	PANKDIBD_00892	NIGHINPK_00103	LDFDGCAP_02263	OFALPMIK_02231	PELCAOIL_00642	AABKEBCC_01766	PMGMJILN_01543	JELDFFGO_02835	JIOKHDII_00629	AJFFGPAN_01515	HBLLBGAM_00269
tlyA	16S/23S rRNA (cytidine-2'-O)-methyltransferase TlyA	CMOHPEEN_01197	NIDEJLEM_02655	GELAMCOF_01691	GKENPNGC_02088	CADHKPPC_01649	DPBJBOGI_00270	MGDFONKE_01585	GGGABCIL_01936	JIGENDCA_01725	DGKKOMCF_00841	KIBPNDBA_02825	LIDNHKBG_01621	BAKPPOBB_00040	KODMDJDI_01608	NFOIJIEP_01949	PPGMPDBA_01755	PFJBLFBP_00443	MDPLHBJO_01922	PCMMNOHD_00193	FLOKEHCP_01137	NNKDEKOG_01113	GOHHJPID_01614	BKBPCHFD_01324	JJBCNKEE_01782	OABMMDLB_00137	DJLLHMOI_01673	MDOPPOGI_00775	LHDNPHEA_01809	DPLBPBJG_01014	JEIPOOAL_00245	CHFAHEAG_02673	PJPMDDDN_00377	AJJCDNJD_01708	PKMLJBIN_00516	FJMLOOAD_02781	HHHHCOEL_02393	ENHCMDHE_00345	PANKDIBD_01705	NIGHINPK_00075	LDFDGCAP_00567	OFALPMIK_02535	PELCAOIL_01422	AABKEBCC_00705	PMGMJILN_01005	JELDFFGO_01556	JIOKHDII_02135	AJFFGPAN_01127	HBLLBGAM_00240
group_6263	hypothetical protein	CMOHPEEN_01896	NIDEJLEM_00682	GELAMCOF_01905	GKENPNGC_00719	CADHKPPC_01867	DPBJBOGI_00564	MGDFONKE_01862	GGGABCIL_00911	JIGENDCA_01586	DGKKOMCF_00985	KIBPNDBA_01330	LIDNHKBG_01796	BAKPPOBB_01343	KODMDJDI_01816	NFOIJIEP_02121	PPGMPDBA_02234	PFJBLFBP_01649	MDPLHBJO_02350	PCMMNOHD_02756	FLOKEHCP_00580	NNKDEKOG_03139	GOHHJPID_01892	BKBPCHFD_01543	JJBCNKEE_02061	OABMMDLB_02948	DJLLHMOI_01943	MDOPPOGI_00501	LHDNPHEA_02022	DPLBPBJG_02088	JEIPOOAL_02762	CHFAHEAG_02887	PJPMDDDN_02227	AJJCDNJD_02375	PKMLJBIN_00728	FJMLOOAD_02567	HHHHCOEL_02493	ENHCMDHE_02746	PANKDIBD_00189	NIGHINPK_01195	LDFDGCAP_00872	OFALPMIK_02289	PELCAOIL_00068	AABKEBCC_01509	PMGMJILN_00922	JELDFFGO_01759	JIOKHDII_02358	AJFFGPAN_00765	HBLLBGAM_01777
ycaC	putative hydrolase YcaC	CMOHPEEN_01951	NIDEJLEM_01394	GELAMCOF_02820	GKENPNGC_00772	CADHKPPC_02828	DPBJBOGI_02663	MGDFONKE_02726	GGGABCIL_02280	JIGENDCA_01013	DGKKOMCF_00769	KIBPNDBA_00192	LIDNHKBG_02861	BAKPPOBB_02310	KODMDJDI_02717	NFOIJIEP_02964	PPGMPDBA_02720	PFJBLFBP_00878	MDPLHBJO_01117	PCMMNOHD_02816	FLOKEHCP_01910	NNKDEKOG_01364	GOHHJPID_02883	BKBPCHFD_02388	JJBCNKEE_02948	OABMMDLB_02008	DJLLHMOI_02956	MDOPPOGI_02500	LHDNPHEA_02971	DPLBPBJG_00565	JEIPOOAL_00735	CHFAHEAG_00898	PJPMDDDN_02473	AJJCDNJD_00610	PKMLJBIN_01685	FJMLOOAD_01580	HHHHCOEL_00052	ENHCMDHE_01222	PANKDIBD_00694	NIGHINPK_00773	LDFDGCAP_00704	OFALPMIK_00429	PELCAOIL_00806	AABKEBCC_00883	PMGMJILN_02021	JELDFFGO_00387	JIOKHDII_00120	AJFFGPAN_02657	HBLLBGAM_00080
group_6360	hypothetical protein	CMOHPEEN_02483	NIDEJLEM_02016	GELAMCOF_00072	GKENPNGC_01145	CADHKPPC_00070	DPBJBOGI_01837	MGDFONKE_00048	GGGABCIL_01693	JIGENDCA_02978	DGKKOMCF_00379	KIBPNDBA_00512	LIDNHKBG_01896	BAKPPOBB_01034	KODMDJDI_00046	NFOIJIEP_00031	PPGMPDBA_02949	PFJBLFBP_01533	MDPLHBJO_02235	PCMMNOHD_02569	FLOKEHCP_00267	NNKDEKOG_01561	GOHHJPID_00052	BKBPCHFD_02512	JJBCNKEE_00074	OABMMDLB_01848	DJLLHMOI_00059	MDOPPOGI_02361	LHDNPHEA_00073	DPLBPBJG_02596	JEIPOOAL_02532	CHFAHEAG_01051	PJPMDDDN_01864	AJJCDNJD_00399	PKMLJBIN_01838	FJMLOOAD_01402	HHHHCOEL_00221	ENHCMDHE_01957	PANKDIBD_00046	NIGHINPK_02584	LDFDGCAP_00359	OFALPMIK_01816	PELCAOIL_01971	AABKEBCC_00371	PMGMJILN_00943	JELDFFGO_00225	JIOKHDII_01410	AJFFGPAN_00176	HBLLBGAM_01447
thrB_2	Homoserine kinase	CMOHPEEN_02806	NIDEJLEM_01749	GELAMCOF_02146	GKENPNGC_01506	CADHKPPC_02168	DPBJBOGI_01616	MGDFONKE_02105	GGGABCIL_00804	JIGENDCA_01863	DGKKOMCF_01801	KIBPNDBA_00448	LIDNHKBG_02012	BAKPPOBB_00450	KODMDJDI_02128	NFOIJIEP_00379	PPGMPDBA_00304	PFJBLFBP_01351	MDPLHBJO_02405	PCMMNOHD_00466	FLOKEHCP_00403	NNKDEKOG_02044	GOHHJPID_02134	BKBPCHFD_01826	JJBCNKEE_02298	OABMMDLB_02698	DJLLHMOI_02239	MDOPPOGI_00261	LHDNPHEA_02268	DPLBPBJG_00771	JEIPOOAL_01445	CHFAHEAG_00175	PJPMDDDN_02177	AJJCDNJD_02169	PKMLJBIN_00988	FJMLOOAD_02259	HHHHCOEL_00790	ENHCMDHE_01779	PANKDIBD_01800	NIGHINPK_01351	LDFDGCAP_00371	OFALPMIK_00373	PELCAOIL_02637	AABKEBCC_02538	PMGMJILN_00315	JELDFFGO_00646	JIOKHDII_02774	AJFFGPAN_00369	HBLLBGAM_00479
nagA	N-acetylglucosamine-6-phosphate deacetylase	CMOHPEEN_00416	NIDEJLEM_01030	GELAMCOF_01865	GKENPNGC_01914	CADHKPPC_01826	DPBJBOGI_00093	MGDFONKE_01759	GGGABCIL_00579	JIGENDCA_01201	DGKKOMCF_01278	KIBPNDBA_00488	LIDNHKBG_00684	BAKPPOBB_02056	KODMDJDI_01781	NFOIJIEP_01501	PPGMPDBA_01927	PFJBLFBP_02529	MDPLHBJO_02382	PCMMNOHD_00019	FLOKEHCP_02468	NNKDEKOG_02205	GOHHJPID_01789	BKBPCHFD_01503	JJBCNKEE_01961	OABMMDLB_02990	DJLLHMOI_01846	MDOPPOGI_00602	LHDNPHEA_01984	DPLBPBJG_02208	JEIPOOAL_02417	CHFAHEAG_02849	PJPMDDDN_00553	AJJCDNJD_02307	PKMLJBIN_00690	FJMLOOAD_02606	HHHHCOEL_02043	ENHCMDHE_02536	PANKDIBD_02362	NIGHINPK_01280	LDFDGCAP_01603	OFALPMIK_00297	PELCAOIL_02285	AABKEBCC_02678	PMGMJILN_02056	JELDFFGO_01665	JIOKHDII_01011	AJFFGPAN_02219	HBLLBGAM_01080
smpB	SsrA-binding protein	CMOHPEEN_00556	NIDEJLEM_02865	GELAMCOF_00921	GKENPNGC_02740	CADHKPPC_00980	DPBJBOGI_01224	MGDFONKE_00905	GGGABCIL_01216	JIGENDCA_02360	DGKKOMCF_02282	KIBPNDBA_02579	LIDNHKBG_02267	BAKPPOBB_02833	KODMDJDI_00753	NFOIJIEP_01074	PPGMPDBA_00863	PFJBLFBP_01008	MDPLHBJO_01448	PCMMNOHD_01494	FLOKEHCP_02836	NNKDEKOG_02507	GOHHJPID_00954	BKBPCHFD_00603	JJBCNKEE_01051	OABMMDLB_00856	DJLLHMOI_01008	MDOPPOGI_01431	LHDNPHEA_01035	DPLBPBJG_01123	JEIPOOAL_02829	CHFAHEAG_01995	PJPMDDDN_00943	AJJCDNJD_01922	PKMLJBIN_02829	FJMLOOAD_00521	HHHHCOEL_00878	ENHCMDHE_00802	PANKDIBD_00974	NIGHINPK_01729	LDFDGCAP_01897	OFALPMIK_00112	PELCAOIL_01143	AABKEBCC_00443	PMGMJILN_01116	JELDFFGO_02492	JIOKHDII_00696	AJFFGPAN_00236	HBLLBGAM_02172
arlR	Response regulator ArlR	CMOHPEEN_01152	NIDEJLEM_02610	GELAMCOF_01736	GKENPNGC_02044	CADHKPPC_01693	DPBJBOGI_00225	MGDFONKE_01629	GGGABCIL_01891	JIGENDCA_00216	DGKKOMCF_00463	KIBPNDBA_00309	LIDNHKBG_01063	BAKPPOBB_01685	KODMDJDI_01652	NFOIJIEP_01994	PPGMPDBA_01800	PFJBLFBP_00399	MDPLHBJO_02179	PCMMNOHD_00149	FLOKEHCP_02338	NNKDEKOG_01159	GOHHJPID_01658	BKBPCHFD_01369	JJBCNKEE_01828	OABMMDLB_00091	DJLLHMOI_01717	MDOPPOGI_00731	LHDNPHEA_01854	DPLBPBJG_00970	JEIPOOAL_00290	CHFAHEAG_02718	PJPMDDDN_00422	AJJCDNJD_01749	PKMLJBIN_00561	FJMLOOAD_02736	HHHHCOEL_00728	ENHCMDHE_00390	PANKDIBD_00908	NIGHINPK_00119	LDFDGCAP_02450	OFALPMIK_02132	PELCAOIL_00343	AABKEBCC_01366	PMGMJILN_01560	JELDFFGO_02651	JIOKHDII_00645	AJFFGPAN_01499	HBLLBGAM_00285
folD	Bifunctional protein FolD protein	CMOHPEEN_01193	NIDEJLEM_02651	GELAMCOF_01695	GKENPNGC_02084	CADHKPPC_01653	DPBJBOGI_00266	MGDFONKE_01589	GGGABCIL_01932	JIGENDCA_00413	DGKKOMCF_02023	KIBPNDBA_01906	LIDNHKBG_01452	BAKPPOBB_00209	KODMDJDI_01612	NFOIJIEP_01953	PPGMPDBA_01759	PFJBLFBP_00439	MDPLHBJO_01926	PCMMNOHD_00189	FLOKEHCP_01141	NNKDEKOG_01117	GOHHJPID_01618	BKBPCHFD_01328	JJBCNKEE_01786	OABMMDLB_00133	DJLLHMOI_01677	MDOPPOGI_00771	LHDNPHEA_01813	DPLBPBJG_01010	JEIPOOAL_00249	CHFAHEAG_02677	PJPMDDDN_00381	AJJCDNJD_01712	PKMLJBIN_00520	FJMLOOAD_02777	HHHHCOEL_02389	ENHCMDHE_00349	PANKDIBD_01701	NIGHINPK_00079	LDFDGCAP_00877	OFALPMIK_02531	PELCAOIL_02689	AABKEBCC_00701	PMGMJILN_01009	JELDFFGO_01552	JIOKHDII_02139	AJFFGPAN_01131	HBLLBGAM_00244
rnpA	Ribonuclease P protein component	CMOHPEEN_01304	NIDEJLEM_00960	GELAMCOF_02922	GKENPNGC_01200	CADHKPPC_02916	DPBJBOGI_00671	MGDFONKE_02806	GGGABCIL_01493	JIGENDCA_00070	DGKKOMCF_01147	KIBPNDBA_02810	LIDNHKBG_01493	BAKPPOBB_02410	KODMDJDI_02798	NFOIJIEP_01429	PPGMPDBA_02800	PFJBLFBP_00980	MDPLHBJO_01825	PCMMNOHD_01540	FLOKEHCP_02010	NNKDEKOG_00721	GOHHJPID_00002	BKBPCHFD_02467	JJBCNKEE_03058	OABMMDLB_01922	DJLLHMOI_03040	MDOPPOGI_02421	LHDNPHEA_03058	DPLBPBJG_02298	JEIPOOAL_02022	CHFAHEAG_00978	PJPMDDDN_01801	AJJCDNJD_00513	PKMLJBIN_01765	FJMLOOAD_01476	HHHHCOEL_00981	ENHCMDHE_02422	PANKDIBD_01469	NIGHINPK_01794	LDFDGCAP_01631	OFALPMIK_00781	PELCAOIL_01331	AABKEBCC_00279	PMGMJILN_02375	JELDFFGO_01244	JIOKHDII_01188	AJFFGPAN_00553	HBLLBGAM_01171
dnaA	Chromosomal replication initiator protein DnaA	CMOHPEEN_01306	NIDEJLEM_00958	GELAMCOF_00001	GKENPNGC_01198	CADHKPPC_00001	DPBJBOGI_00673	MGDFONKE_00001	GGGABCIL_01495	JIGENDCA_00068	DGKKOMCF_00306	KIBPNDBA_00322	LIDNHKBG_01491	BAKPPOBB_02412	KODMDJDI_02800	NFOIJIEP_01431	PPGMPDBA_02802	PFJBLFBP_00982	MDPLHBJO_01823	PCMMNOHD_01538	FLOKEHCP_02012	NNKDEKOG_00719	GOHHJPID_03003	BKBPCHFD_02469	JJBCNKEE_00001	OABMMDLB_01920	DJLLHMOI_00001	MDOPPOGI_02419	LHDNPHEA_00001	DPLBPBJG_02300	JEIPOOAL_02020	CHFAHEAG_00980	PJPMDDDN_01803	AJJCDNJD_00511	PKMLJBIN_01767	FJMLOOAD_01474	HHHHCOEL_00983	ENHCMDHE_02424	PANKDIBD_01467	NIGHINPK_01796	LDFDGCAP_01633	OFALPMIK_00783	PELCAOIL_01329	AABKEBCC_00277	PMGMJILN_02372	JELDFFGO_01246	JIOKHDII_01190	AJFFGPAN_00551	HBLLBGAM_01169
noc	Nucleoid occlusion protein	CMOHPEEN_01449	NIDEJLEM_00027	GELAMCOF_00225	GKENPNGC_00140	CADHKPPC_00211	DPBJBOGI_02813	MGDFONKE_00220	GGGABCIL_02668	JIGENDCA_02916	DGKKOMCF_00272	KIBPNDBA_02634	LIDNHKBG_01628	BAKPPOBB_02485	KODMDJDI_01922	NFOIJIEP_00196	PPGMPDBA_00119	PFJBLFBP_02601	MDPLHBJO_00901	PCMMNOHD_00593	FLOKEHCP_03012	NNKDEKOG_02306	GOHHJPID_00205	BKBPCHFD_02688	JJBCNKEE_00225	OABMMDLB_01701	DJLLHMOI_00226	MDOPPOGI_02131	LHDNPHEA_00221	DPLBPBJG_02655	JEIPOOAL_01575	CHFAHEAG_01196	PJPMDDDN_01060	AJJCDNJD_00283	PKMLJBIN_01984	FJMLOOAD_01249	HHHHCOEL_01419	ENHCMDHE_02286	PANKDIBD_01264	NIGHINPK_01129	LDFDGCAP_02321	OFALPMIK_00922	PELCAOIL_00912	AABKEBCC_02409	PMGMJILN_00539	JELDFFGO_00183	JIOKHDII_01294	AJFFGPAN_02421	HBLLBGAM_01129
group_6905	hypothetical protein	CMOHPEEN_01514	NIDEJLEM_00336	GELAMCOF_02174	GKENPNGC_01477	CADHKPPC_02204	DPBJBOGI_02251	MGDFONKE_02134	GGGABCIL_00423	JIGENDCA_01344	DGKKOMCF_00847	KIBPNDBA_02554	LIDNHKBG_02788	BAKPPOBB_00891	KODMDJDI_02155	NFOIJIEP_02222	PPGMPDBA_02062	PFJBLFBP_01378	MDPLHBJO_01810	PCMMNOHD_01177	FLOKEHCP_00433	NNKDEKOG_02016	GOHHJPID_02165	BKBPCHFD_01866	JJBCNKEE_02324	OABMMDLB_02671	DJLLHMOI_02272	MDOPPOGI_00229	LHDNPHEA_02297	DPLBPBJG_01395	JEIPOOAL_01472	CHFAHEAG_00204	PJPMDDDN_02207	AJJCDNJD_02142	PKMLJBIN_01019	FJMLOOAD_02230	HHHHCOEL_02212	ENHCMDHE_01278	PANKDIBD_00958	NIGHINPK_02121	LDFDGCAP_02365	OFALPMIK_02100	PELCAOIL_00580	AABKEBCC_02711	PMGMJILN_02716	JELDFFGO_00140	JIOKHDII_01925	AJFFGPAN_01834	HBLLBGAM_01484
tsaB	tRNA threonylcarbamoyladenosine biosynthesis protein TsaB	CMOHPEEN_01580	NIDEJLEM_00402	GELAMCOF_02242	GKENPNGC_01415	CADHKPPC_02267	DPBJBOGI_02320	MGDFONKE_02193	GGGABCIL_02079	JIGENDCA_00195	DGKKOMCF_01228	KIBPNDBA_01810	LIDNHKBG_00781	BAKPPOBB_02195	KODMDJDI_02219	NFOIJIEP_02400	PPGMPDBA_02130	PFJBLFBP_00722	MDPLHBJO_01171	PCMMNOHD_01669	FLOKEHCP_02797	NNKDEKOG_01947	GOHHJPID_02237	BKBPCHFD_01925	JJBCNKEE_02394	OABMMDLB_02602	DJLLHMOI_02335	MDOPPOGI_00165	LHDNPHEA_02366	DPLBPBJG_01337	JEIPOOAL_02366	CHFAHEAG_00270	PJPMDDDN_01478	AJJCDNJD_01058	PKMLJBIN_01095	FJMLOOAD_02161	HHHHCOEL_00624	ENHCMDHE_01344	PANKDIBD_01394	NIGHINPK_00950	LDFDGCAP_01038	OFALPMIK_02187	PELCAOIL_00779	AABKEBCC_01814	PMGMJILN_02570	JELDFFGO_02756	JIOKHDII_00896	AJFFGPAN_02326	HBLLBGAM_00612
dnaX_1	DNA polymerase III subunit gamma/tau	CMOHPEEN_01588	NIDEJLEM_00410	GELAMCOF_02250	GKENPNGC_01407	CADHKPPC_02275	DPBJBOGI_02328	MGDFONKE_02201	GGGABCIL_02089	JIGENDCA_01485	DGKKOMCF_00806	KIBPNDBA_00297	LIDNHKBG_01743	BAKPPOBB_00583	KODMDJDI_02229	NFOIJIEP_02408	PPGMPDBA_02138	PFJBLFBP_00730	MDPLHBJO_01179	PCMMNOHD_01677	FLOKEHCP_02789	NNKDEKOG_01939	GOHHJPID_02246	BKBPCHFD_01933	JJBCNKEE_02402	OABMMDLB_02592	DJLLHMOI_02343	MDOPPOGI_00157	LHDNPHEA_02377	DPLBPBJG_01329	JEIPOOAL_02356	CHFAHEAG_00278	PJPMDDDN_01486	AJJCDNJD_01050	PKMLJBIN_01103	FJMLOOAD_02153	HHHHCOEL_00614	ENHCMDHE_01354	PANKDIBD_01386	NIGHINPK_00958	LDFDGCAP_01435	OFALPMIK_02179	PELCAOIL_01460	AABKEBCC_01822	PMGMJILN_02578	JELDFFGO_00980	JIOKHDII_00888	AJFFGPAN_02334	HBLLBGAM_00620
group_6938	hypothetical protein	CMOHPEEN_01727	NIDEJLEM_00625	GELAMCOF_00655	GKENPNGC_00457	CADHKPPC_00750	DPBJBOGI_00470	MGDFONKE_00673	GGGABCIL_02828	JIGENDCA_01682	DGKKOMCF_01822	KIBPNDBA_00413	LIDNHKBG_00261	BAKPPOBB_01560	KODMDJDI_01004	NFOIJIEP_00856	PPGMPDBA_00644	PFJBLFBP_00615	MDPLHBJO_02411	PCMMNOHD_02486	FLOKEHCP_01558	NNKDEKOG_01618	GOHHJPID_00680	BKBPCHFD_00328	JJBCNKEE_00822	OABMMDLB_01130	DJLLHMOI_00720	MDOPPOGI_01687	LHDNPHEA_00813	DPLBPBJG_01940	JEIPOOAL_00518	CHFAHEAG_01774	PJPMDDDN_00731	AJJCDNJD_01283	PKMLJBIN_02600	FJMLOOAD_00742	HHHHCOEL_00360	ENHCMDHE_01491	PANKDIBD_00757	NIGHINPK_02074	LDFDGCAP_00690	OFALPMIK_01024	PELCAOIL_02250	AABKEBCC_02556	PMGMJILN_01188	JELDFFGO_00873	JIOKHDII_00612	AJFFGPAN_02030	HBLLBGAM_00153
group_6984	hypothetical protein	CMOHPEEN_02197	NIDEJLEM_00663	GELAMCOF_02520	GKENPNGC_01020	CADHKPPC_02561	DPBJBOGI_02131	MGDFONKE_02547	GGGABCIL_03035	JIGENDCA_02695	DGKKOMCF_01709	KIBPNDBA_02314	LIDNHKBG_00389	BAKPPOBB_01269	KODMDJDI_00625	NFOIJIEP_02667	PPGMPDBA_02437	PFJBLFBP_02351	MDPLHBJO_01353	PCMMNOHD_00923	FLOKEHCP_02268	NNKDEKOG_00514	GOHHJPID_02585	BKBPCHFD_02205	JJBCNKEE_02668	OABMMDLB_02310	DJLLHMOI_02689	MDOPPOGI_02764	LHDNPHEA_02664	DPLBPBJG_00103	JEIPOOAL_00996	CHFAHEAG_00599	PJPMDDDN_02544	AJJCDNJD_00816	PKMLJBIN_01383	FJMLOOAD_01882	HHHHCOEL_00256	ENHCMDHE_01387	PANKDIBD_02534	NIGHINPK_00479	LDFDGCAP_01309	OFALPMIK_00023	PELCAOIL_00046	AABKEBCC_00493	PMGMJILN_00449	JELDFFGO_01162	JIOKHDII_02005	AJFFGPAN_00303	HBLLBGAM_01693
ldtA	L,D-transpeptidase 1	CMOHPEEN_02198	NIDEJLEM_00662	GELAMCOF_02519	GKENPNGC_01021	CADHKPPC_02560	DPBJBOGI_02132	MGDFONKE_02546	GGGABCIL_03036	JIGENDCA_02696	DGKKOMCF_01708	KIBPNDBA_02313	LIDNHKBG_00388	BAKPPOBB_01265	KODMDJDI_00626	NFOIJIEP_02666	PPGMPDBA_02436	PFJBLFBP_02350	MDPLHBJO_01352	PCMMNOHD_00922	FLOKEHCP_02272	NNKDEKOG_00515	GOHHJPID_02584	BKBPCHFD_02204	JJBCNKEE_02667	OABMMDLB_02311	DJLLHMOI_02688	MDOPPOGI_02765	LHDNPHEA_02663	DPLBPBJG_00104	JEIPOOAL_00995	CHFAHEAG_00598	PJPMDDDN_02543	AJJCDNJD_00817	PKMLJBIN_01382	FJMLOOAD_01883	HHHHCOEL_00255	ENHCMDHE_01386	PANKDIBD_02533	NIGHINPK_00480	LDFDGCAP_01310	OFALPMIK_00018	PELCAOIL_00050	AABKEBCC_00492	PMGMJILN_00450	JELDFFGO_01166	JIOKHDII_02004	AJFFGPAN_00304	HBLLBGAM_01694
group_7005	hypothetical protein	CMOHPEEN_02268	NIDEJLEM_00772	GELAMCOF_01499	GKENPNGC_02229	CADHKPPC_01509	DPBJBOGI_02941	MGDFONKE_01451	GGGABCIL_00052	JIGENDCA_00646	DGKKOMCF_02689	KIBPNDBA_01581	LIDNHKBG_00798	BAKPPOBB_02660	KODMDJDI_01479	NFOIJIEP_01811	PPGMPDBA_01612	PFJBLFBP_00045	MDPLHBJO_01948	PCMMNOHD_00877	FLOKEHCP_01005	NNKDEKOG_00980	GOHHJPID_01472	BKBPCHFD_01157	JJBCNKEE_01643	OABMMDLB_00268	DJLLHMOI_01528	MDOPPOGI_00911	LHDNPHEA_01671	DPLBPBJG_01965	JEIPOOAL_00106	CHFAHEAG_02536	PJPMDDDN_00246	AJJCDNJD_01512	PKMLJBIN_00378	FJMLOOAD_03006	HHHHCOEL_01080	ENHCMDHE_00201	PANKDIBD_00351	NIGHINPK_01157	LDFDGCAP_00061	OFALPMIK_01462	PELCAOIL_00845	AABKEBCC_02655	PMGMJILN_01358	JELDFFGO_01237	JIOKHDII_02217	AJFFGPAN_01446	HBLLBGAM_02046
group_7048	hypothetical protein	CMOHPEEN_02506	NIDEJLEM_02040	GELAMCOF_00106	GKENPNGC_01112	CADHKPPC_00101	DPBJBOGI_01987	MGDFONKE_00084	GGGABCIL_02211	JIGENDCA_02707	DGKKOMCF_01047	KIBPNDBA_01920	LIDNHKBG_02090	BAKPPOBB_00999	KODMDJDI_00069	NFOIJIEP_00055	PPGMPDBA_02973	PFJBLFBP_01510	MDPLHBJO_02086	PCMMNOHD_01139	FLOKEHCP_00232	NNKDEKOG_01311	GOHHJPID_00084	BKBPCHFD_02555	JJBCNKEE_00105	OABMMDLB_01818	DJLLHMOI_00095	MDOPPOGI_02279	LHDNPHEA_00103	DPLBPBJG_00161	JEIPOOAL_02503	CHFAHEAG_01075	PJPMDDDN_01841	AJJCDNJD_00375	PKMLJBIN_01862	FJMLOOAD_01367	HHHHCOEL_00198	ENHCMDHE_01980	PANKDIBD_01443	NIGHINPK_02289	LDFDGCAP_00268	OFALPMIK_01641	PELCAOIL_01034	AABKEBCC_00323	PMGMJILN_00977	JELDFFGO_01599	JIOKHDII_02225	AJFFGPAN_02726	HBLLBGAM_02205
artQ_1	Arginine transport system permease protein ArtQ	CMOHPEEN_02631	NIDEJLEM_02989	GELAMCOF_01262	GKENPNGC_02463	CADHKPPC_01271	DPBJBOGI_01667	MGDFONKE_01216	GGGABCIL_00289	JIGENDCA_01835	DGKKOMCF_01124	KIBPNDBA_01157	LIDNHKBG_00902	BAKPPOBB_00558	KODMDJDI_01242	NFOIJIEP_01532	PPGMPDBA_01351	PFJBLFBP_00272	MDPLHBJO_00811	PCMMNOHD_02345	FLOKEHCP_00774	NNKDEKOG_00753	GOHHJPID_01240	BKBPCHFD_00927	JJBCNKEE_01404	OABMMDLB_00508	DJLLHMOI_01298	MDOPPOGI_01138	LHDNPHEA_01429	DPLBPBJG_01759	JEIPOOAL_01283	CHFAHEAG_02295	PJPMDDDN_00015	AJJCDNJD_01159	PKMLJBIN_00137	FJMLOOAD_00238	HHHHCOEL_02325	ENHCMDHE_00541	PANKDIBD_02038	NIGHINPK_00543	LDFDGCAP_02775	OFALPMIK_01604	PELCAOIL_02400	AABKEBCC_00983	PMGMJILN_00751	JELDFFGO_00462	JIOKHDII_02150	AJFFGPAN_00818	HBLLBGAM_00693
fmtA	Protein FmtA	CMOHPEEN_02793	NIDEJLEM_01737	GELAMCOF_02134	GKENPNGC_01519	CADHKPPC_02156	DPBJBOGI_01629	MGDFONKE_02093	GGGABCIL_00817	JIGENDCA_00820	DGKKOMCF_01788	KIBPNDBA_00734	LIDNHKBG_01999	BAKPPOBB_00438	KODMDJDI_02116	NFOIJIEP_00392	PPGMPDBA_00316	PFJBLFBP_01339	MDPLHBJO_00385	PCMMNOHD_00478	FLOKEHCP_00391	NNKDEKOG_02057	GOHHJPID_02119	BKBPCHFD_01814	JJBCNKEE_02286	OABMMDLB_02710	DJLLHMOI_02227	MDOPPOGI_00274	LHDNPHEA_02256	DPLBPBJG_02352	JEIPOOAL_01433	CHFAHEAG_00162	PJPMDDDN_02165	AJJCDNJD_02180	PKMLJBIN_00976	FJMLOOAD_02273	HHHHCOEL_00802	ENHCMDHE_01767	PANKDIBD_00133	NIGHINPK_01364	LDFDGCAP_01196	OFALPMIK_00361	PELCAOIL_00321	AABKEBCC_01096	PMGMJILN_00303	JELDFFGO_01774	JIOKHDII_01948	AJFFGPAN_00357	HBLLBGAM_00467
group_7107	hypothetical protein	CMOHPEEN_02813	NIDEJLEM_00538	GELAMCOF_00115	GKENPNGC_01104	CADHKPPC_00116	DPBJBOGI_01540	MGDFONKE_00125	GGGABCIL_02040	JIGENDCA_01341	DGKKOMCF_01039	KIBPNDBA_02510	LIDNHKBG_00528	BAKPPOBB_00991	KODMDJDI_00077	NFOIJIEP_00070	PPGMPDBA_00012	PFJBLFBP_02323	MDPLHBJO_02293	PCMMNOHD_01147	FLOKEHCP_00224	NNKDEKOG_01302	GOHHJPID_00102	BKBPCHFD_02584	JJBCNKEE_00113	OABMMDLB_01809	DJLLHMOI_00103	MDOPPOGI_02270	LHDNPHEA_00112	DPLBPBJG_02384	JEIPOOAL_02731	CHFAHEAG_01089	PJPMDDDN_01155	AJJCDNJD_00370	PKMLJBIN_01877	FJMLOOAD_01358	HHHHCOEL_00190	ENHCMDHE_01988	PANKDIBD_00325	NIGHINPK_01874	LDFDGCAP_00457	OFALPMIK_01649	PELCAOIL_00456	AABKEBCC_00230	PMGMJILN_02206	JELDFFGO_01591	JIOKHDII_01360	AJFFGPAN_02363	HBLLBGAM_01395
immR	HTH-type transcriptional regulator ImmR	CMOHPEEN_02898	NIDEJLEM_02252	GELAMCOF_02357	GKENPNGC_01306	CADHKPPC_02388	DPBJBOGI_01521	MGDFONKE_02375	GGGABCIL_01549	JIGENDCA_02139	DGKKOMCF_01551	KIBPNDBA_01805	LIDNHKBG_00189	BAKPPOBB_00320	KODMDJDI_02338	NFOIJIEP_00121	PPGMPDBA_01015	PFJBLFBP_02778	MDPLHBJO_01300	PCMMNOHD_02470	FLOKEHCP_00742	NNKDEKOG_02756	GOHHJPID_02419	BKBPCHFD_02045	JJBCNKEE_02509	OABMMDLB_02481	DJLLHMOI_02445	MDOPPOGI_02944	LHDNPHEA_02492	DPLBPBJG_01668	JEIPOOAL_00923	CHFAHEAG_00383	PJPMDDDN_02732	AJJCDNJD_00952	PKMLJBIN_01206	FJMLOOAD_02047	HHHHCOEL_01345	ENHCMDHE_01068	PANKDIBD_02650	NIGHINPK_02240	LDFDGCAP_02522	OFALPMIK_01793	PELCAOIL_00253	AABKEBCC_02816	PMGMJILN_00072	JELDFFGO_00961	JIOKHDII_00798	AJFFGPAN_02138	HBLLBGAM_01976
dhaS	HTH-type dhaKLM operon transcriptional activator DhaS	CMOHPEEN_03012	NIDEJLEM_03081	GELAMCOF_00439	GKENPNGC_01719	CADHKPPC_00417	DPBJBOGI_01499	MGDFONKE_00401	GGGABCIL_00542	JIGENDCA_02516	DGKKOMCF_00011	KIBPNDBA_01321	LIDNHKBG_00967	BAKPPOBB_02620	KODMDJDI_00310	NFOIJIEP_00558	PPGMPDBA_00226	PFJBLFBP_02232	MDPLHBJO_01318	PCMMNOHD_00410	FLOKEHCP_02589	NNKDEKOG_00385	GOHHJPID_00377	BKBPCHFD_00055	JJBCNKEE_00430	OABMMDLB_01441	DJLLHMOI_00408	MDOPPOGI_01972	LHDNPHEA_00477	DPLBPBJG_00732	JEIPOOAL_02204	CHFAHEAG_01411	PJPMDDDN_01360	AJJCDNJD_00127	PKMLJBIN_02241	FJMLOOAD_01033	HHHHCOEL_00460	ENHCMDHE_01591	PANKDIBD_00302	NIGHINPK_01001	LDFDGCAP_00979	OFALPMIK_01263	PELCAOIL_00057	AABKEBCC_02645	PMGMJILN_02296	JELDFFGO_02695	JIOKHDII_00053	AJFFGPAN_01279	HBLLBGAM_00862
group_7382	hypothetical protein	CMOHPEEN_00096	NIDEJLEM_00833	GELAMCOF_01106	GKENPNGC_02635	CADHKPPC_01090	DPBJBOGI_01335	MGDFONKE_01049	GGGABCIL_01087	JIGENDCA_00747	DGKKOMCF_00397	KIBPNDBA_00629	LIDNHKBG_02586	BAKPPOBB_02556	KODMDJDI_00860	NFOIJIEP_01205	PPGMPDBA_00994	PFJBLFBP_02293	MDPLHBJO_01217	PCMMNOHD_01507	FLOKEHCP_02945	NNKDEKOG_01395	GOHHJPID_01065	BKBPCHFD_00745	JJBCNKEE_01162	OABMMDLB_00747	DJLLHMOI_01118	MDOPPOGI_01317	LHDNPHEA_01190	DPLBPBJG_00654	JEIPOOAL_01781	CHFAHEAG_02124	PJPMDDDN_00814	AJJCDNJD_02004	PKMLJBIN_02959	FJMLOOAD_00407	HHHHCOEL_02379	ENHCMDHE_02149	PANKDIBD_02210	NIGHINPK_00830	LDFDGCAP_01480	OFALPMIK_02488	PELCAOIL_00948	AABKEBCC_00786	PMGMJILN_01818	JELDFFGO_02063	JIOKHDII_01962	AJFFGPAN_00411	HBLLBGAM_02322
guaA_2	GMP synthase [glutamine-hydrolyzing]	CMOHPEEN_00241	NIDEJLEM_00380	GELAMCOF_02220	GKENPNGC_01437	CADHKPPC_02245	DPBJBOGI_02297	MGDFONKE_02171	GGGABCIL_00469	JIGENDCA_01956	DGKKOMCF_02358	KIBPNDBA_02604	LIDNHKBG_00768	BAKPPOBB_02173	KODMDJDI_02197	NFOIJIEP_02377	PPGMPDBA_02107	PFJBLFBP_00700	MDPLHBJO_02212	PCMMNOHD_01643	FLOKEHCP_02819	NNKDEKOG_01969	GOHHJPID_02215	BKBPCHFD_01903	JJBCNKEE_02372	OABMMDLB_02625	DJLLHMOI_02313	MDOPPOGI_00187	LHDNPHEA_02343	DPLBPBJG_01442	JEIPOOAL_01518	CHFAHEAG_00248	PJPMDDDN_01456	AJJCDNJD_01079	PKMLJBIN_01072	FJMLOOAD_02184	HHHHCOEL_00646	ENHCMDHE_01322	PANKDIBD_01824	NIGHINPK_00928	LDFDGCAP_02320	OFALPMIK_01066	PELCAOIL_02671	AABKEBCC_02169	PMGMJILN_02548	JELDFFGO_00099	JIOKHDII_00919	AJFFGPAN_02302	HBLLBGAM_00590
group_7428	hypothetical protein	CMOHPEEN_00396	NIDEJLEM_01049	GELAMCOF_01846	GKENPNGC_01935	CADHKPPC_01805	DPBJBOGI_00113	MGDFONKE_01740	GGGABCIL_00599	JIGENDCA_01288	DGKKOMCF_02037	KIBPNDBA_00456	LIDNHKBG_01728	BAKPPOBB_02035	KODMDJDI_01761	NFOIJIEP_02102	PPGMPDBA_01908	PFJBLFBP_02509	MDPLHBJO_01413	PCMMNOHD_00040	FLOKEHCP_02447	NNKDEKOG_02185	GOHHJPID_01769	BKBPCHFD_01484	JJBCNKEE_01942	OABMMDLB_03009	DJLLHMOI_01825	MDOPPOGI_00622	LHDNPHEA_01964	DPLBPBJG_02227	JEIPOOAL_02398	CHFAHEAG_02829	PJPMDDDN_00533	AJJCDNJD_02326	PKMLJBIN_00670	FJMLOOAD_02626	HHHHCOEL_00909	ENHCMDHE_00500	PANKDIBD_02342	NIGHINPK_01260	LDFDGCAP_00197	OFALPMIK_00278	PELCAOIL_02711	AABKEBCC_00352	PMGMJILN_02904	JELDFFGO_01894	JIOKHDII_02421	AJFFGPAN_02200	HBLLBGAM_01070
pgk	Phosphoglycerate kinase	CMOHPEEN_00547	NIDEJLEM_02856	GELAMCOF_00912	GKENPNGC_02749	CADHKPPC_00971	DPBJBOGI_01214	MGDFONKE_00896	GGGABCIL_01225	JIGENDCA_01424	DGKKOMCF_00108	KIBPNDBA_01283	LIDNHKBG_02276	BAKPPOBB_00599	KODMDJDI_00744	NFOIJIEP_01065	PPGMPDBA_00854	PFJBLFBP_01017	MDPLHBJO_01438	PCMMNOHD_01485	FLOKEHCP_01741	NNKDEKOG_02498	GOHHJPID_00945	BKBPCHFD_00594	JJBCNKEE_01041	OABMMDLB_00865	DJLLHMOI_00999	MDOPPOGI_01440	LHDNPHEA_01026	DPLBPBJG_01114	JEIPOOAL_01890	CHFAHEAG_01986	PJPMDDDN_00952	AJJCDNJD_01913	PKMLJBIN_02820	FJMLOOAD_00530	HHHHCOEL_00887	ENHCMDHE_00793	PANKDIBD_00983	NIGHINPK_01738	LDFDGCAP_02123	OFALPMIK_00121	PELCAOIL_00087	AABKEBCC_02725	PMGMJILN_01107	JELDFFGO_01850	JIOKHDII_02788	AJFFGPAN_00245	HBLLBGAM_00983
xpkA	Xylulose-5-phosphate phosphoketolase	CMOHPEEN_00564	NIDEJLEM_00469	GELAMCOF_00190	GKENPNGC_00102	CADHKPPC_00174	DPBJBOGI_02778	MGDFONKE_00187	GGGABCIL_02631	JIGENDCA_01785	DGKKOMCF_00559	KIBPNDBA_02727	LIDNHKBG_00984	BAKPPOBB_01380	KODMDJDI_00133	NFOIJIEP_00159	PPGMPDBA_00082	PFJBLFBP_02123	MDPLHBJO_00213	PCMMNOHD_00631	FLOKEHCP_03044	NNKDEKOG_01918	GOHHJPID_00160	BKBPCHFD_02651	JJBCNKEE_00185	OABMMDLB_01738	DJLLHMOI_00188	MDOPPOGI_02169	LHDNPHEA_00184	DPLBPBJG_02690	JEIPOOAL_01613	CHFAHEAG_01159	PJPMDDDN_01094	AJJCDNJD_00315	PKMLJBIN_01947	FJMLOOAD_01284	HHHHCOEL_00135	ENHCMDHE_02240	PANKDIBD_01947	NIGHINPK_01091	LDFDGCAP_00077	OFALPMIK_00852	PELCAOIL_00567	AABKEBCC_02447	PMGMJILN_00574	JELDFFGO_01579	JIOKHDII_00921	AJFFGPAN_01303	HBLLBGAM_01027
group_7446	hypothetical protein	CMOHPEEN_00581	NIDEJLEM_00485	GELAMCOF_00169	GKENPNGC_01060	CADHKPPC_00157	DPBJBOGI_02758	MGDFONKE_00166	GGGABCIL_02615	JIGENDCA_01059	DGKKOMCF_02621	KIBPNDBA_02769	LIDNHKBG_01000	BAKPPOBB_01396	KODMDJDI_00116	NFOIJIEP_00143	PPGMPDBA_00066	PFJBLFBP_02106	MDPLHBJO_01405	PCMMNOHD_01726	FLOKEHCP_03060	NNKDEKOG_01898	GOHHJPID_00144	BKBPCHFD_02628	JJBCNKEE_00169	OABMMDLB_01754	DJLLHMOI_00151	MDOPPOGI_02218	LHDNPHEA_00168	DPLBPBJG_02707	JEIPOOAL_01629	CHFAHEAG_01143	PJPMDDDN_01112	AJJCDNJD_00330	PKMLJBIN_01931	FJMLOOAD_01304	HHHHCOEL_00151	ENHCMDHE_02224	PANKDIBD_01963	NIGHINPK_02573	LDFDGCAP_00160	OFALPMIK_00872	PELCAOIL_02513	AABKEBCC_00525	PMGMJILN_00594	JELDFFGO_01972	JIOKHDII_00937	AJFFGPAN_02262	HBLLBGAM_01011
group_7447	hypothetical protein	CMOHPEEN_00585	NIDEJLEM_00489	GELAMCOF_00165	GKENPNGC_01064	CADHKPPC_00153	DPBJBOGI_02754	MGDFONKE_00162	GGGABCIL_02611	JIGENDCA_00800	DGKKOMCF_02617	KIBPNDBA_02773	LIDNHKBG_01004	BAKPPOBB_01400	KODMDJDI_00112	NFOIJIEP_00139	PPGMPDBA_00062	PFJBLFBP_02102	MDPLHBJO_01401	PCMMNOHD_01722	FLOKEHCP_03064	NNKDEKOG_01894	GOHHJPID_00140	BKBPCHFD_02624	JJBCNKEE_00165	OABMMDLB_01758	DJLLHMOI_00147	MDOPPOGI_02222	LHDNPHEA_00164	DPLBPBJG_02712	JEIPOOAL_01633	CHFAHEAG_01139	PJPMDDDN_01116	AJJCDNJD_00334	PKMLJBIN_01927	FJMLOOAD_01308	HHHHCOEL_00155	ENHCMDHE_02220	PANKDIBD_01967	NIGHINPK_02578	LDFDGCAP_01485	OFALPMIK_00876	PELCAOIL_02509	AABKEBCC_00521	PMGMJILN_00598	JELDFFGO_01968	JIOKHDII_00941	AJFFGPAN_02266	HBLLBGAM_01007
metK	S-adenosylmethionine synthase	CMOHPEEN_00647	NIDEJLEM_02763	GELAMCOF_00775	GKENPNGC_02843	CADHKPPC_00877	DPBJBOGI_01123	MGDFONKE_00803	GGGABCIL_01318	JIGENDCA_01887	DGKKOMCF_00735	KIBPNDBA_01623	LIDNHKBG_00406	BAKPPOBB_00932	KODMDJDI_00652	NFOIJIEP_00972	PPGMPDBA_00761	PFJBLFBP_02793	MDPLHBJO_01150	PCMMNOHD_01390	FLOKEHCP_01352	NNKDEKOG_00181	GOHHJPID_00801	BKBPCHFD_00453	JJBCNKEE_00944	OABMMDLB_01011	DJLLHMOI_00904	MDOPPOGI_01535	LHDNPHEA_00932	DPLBPBJG_01021	JEIPOOAL_01794	CHFAHEAG_01893	PJPMDDDN_02579	AJJCDNJD_01358	PKMLJBIN_02718	FJMLOOAD_00623	HHHHCOEL_02911	ENHCMDHE_03006	PANKDIBD_00728	NIGHINPK_02737	LDFDGCAP_02203	OFALPMIK_02461	PELCAOIL_01078	AABKEBCC_00948	PMGMJILN_00652	JELDFFGO_02659	JIOKHDII_02574	AJFFGPAN_01186	HBLLBGAM_02807
rpsD	30S ribosomal protein S4	CMOHPEEN_00663	NIDEJLEM_03006	GELAMCOF_01245	GKENPNGC_02480	CADHKPPC_01252	DPBJBOGI_02558	MGDFONKE_01199	GGGABCIL_00306	JIGENDCA_02399	DGKKOMCF_00211	KIBPNDBA_00516	LIDNHKBG_02837	BAKPPOBB_01614	KODMDJDI_01225	NFOIJIEP_01515	PPGMPDBA_01334	PFJBLFBP_00290	MDPLHBJO_00793	PCMMNOHD_02362	FLOKEHCP_00757	NNKDEKOG_03007	GOHHJPID_01222	BKBPCHFD_00910	JJBCNKEE_01387	OABMMDLB_00525	DJLLHMOI_01281	MDOPPOGI_01155	LHDNPHEA_01412	DPLBPBJG_01742	JEIPOOAL_01300	CHFAHEAG_02278	PJPMDDDN_02762	AJJCDNJD_01142	PKMLJBIN_00120	FJMLOOAD_00255	HHHHCOEL_01629	ENHCMDHE_00558	PANKDIBD_02021	NIGHINPK_00560	LDFDGCAP_00427	OFALPMIK_01587	PELCAOIL_01741	AABKEBCC_00844	PMGMJILN_00400	JELDFFGO_00445	JIOKHDII_02857	AJFFGPAN_00836	HBLLBGAM_00711
group_7467	hypothetical protein	CMOHPEEN_00797	NIDEJLEM_01113	GELAMCOF_02840	GKENPNGC_00752	CADHKPPC_02851	DPBJBOGI_02683	MGDFONKE_02744	GGGABCIL_01749	JIGENDCA_02539	DGKKOMCF_00490	KIBPNDBA_00901	LIDNHKBG_01561	BAKPPOBB_02329	KODMDJDI_02736	NFOIJIEP_02984	PPGMPDBA_02740	PFJBLFBP_00898	MDPLHBJO_00287	PCMMNOHD_02796	FLOKEHCP_01929	NNKDEKOG_01344	GOHHJPID_02902	BKBPCHFD_02407	JJBCNKEE_02969	OABMMDLB_01988	DJLLHMOI_02976	MDOPPOGI_02481	LHDNPHEA_02991	DPLBPBJG_00545	JEIPOOAL_00755	CHFAHEAG_00918	PJPMDDDN_01741	AJJCDNJD_00589	PKMLJBIN_01705	FJMLOOAD_01560	HHHHCOEL_00071	ENHCMDHE_01203	PANKDIBD_00713	NIGHINPK_00793	LDFDGCAP_01694	OFALPMIK_00410	PELCAOIL_01334	AABKEBCC_02855	PMGMJILN_02436	JELDFFGO_00368	JIOKHDII_00141	AJFFGPAN_02638	HBLLBGAM_00100
gmuF	putative mannose-6-phosphate isomerase GmuF	CMOHPEEN_00886	NIDEJLEM_02159	GELAMCOF_00300	GKENPNGC_01620	CADHKPPC_00291	DPBJBOGI_01894	MGDFONKE_00287	GGGABCIL_02050	JIGENDCA_01667	DGKKOMCF_00690	KIBPNDBA_00745	LIDNHKBG_02130	BAKPPOBB_01474	KODMDJDI_00183	NFOIJIEP_00276	PPGMPDBA_00384	PFJBLFBP_01798	MDPLHBJO_00688	PCMMNOHD_00752	FLOKEHCP_01228	NNKDEKOG_02105	GOHHJPID_00290	BKBPCHFD_02758	JJBCNKEE_00305	OABMMDLB_01622	DJLLHMOI_00293	MDOPPOGI_02064	LHDNPHEA_00297	DPLBPBJG_00802	JEIPOOAL_01956	CHFAHEAG_01274	PJPMDDDN_01703	AJJCDNJD_00222	PKMLJBIN_02062	FJMLOOAD_01174	HHHHCOEL_01756	ENHCMDHE_02516	PANKDIBD_00641	NIGHINPK_02485	LDFDGCAP_02470	OFALPMIK_01881	PELCAOIL_01252	AABKEBCC_01398	PMGMJILN_00356	JELDFFGO_01412	JIOKHDII_01383	AJFFGPAN_01973	HBLLBGAM_00515
rimP	Ribosome maturation factor RimP	CMOHPEEN_01254	NIDEJLEM_01843	GELAMCOF_01573	GKENPNGC_02147	CADHKPPC_01590	DPBJBOGI_00326	MGDFONKE_01527	GGGABCIL_01993	JIGENDCA_01692	DGKKOMCF_00831	KIBPNDBA_01851	LIDNHKBG_02095	BAKPPOBB_01899	KODMDJDI_01550	NFOIJIEP_01892	PPGMPDBA_01693	PFJBLFBP_00502	MDPLHBJO_01897	PCMMNOHD_00253	FLOKEHCP_01077	NNKDEKOG_01054	GOHHJPID_01555	BKBPCHFD_01266	JJBCNKEE_01724	OABMMDLB_00196	DJLLHMOI_01613	MDOPPOGI_00834	LHDNPHEA_01752	DPLBPBJG_01541	JEIPOOAL_00188	CHFAHEAG_02616	PJPMDDDN_00320	AJJCDNJD_01451	PKMLJBIN_00458	FJMLOOAD_02895	HHHHCOEL_02362	ENHCMDHE_00286	PANKDIBD_01765	NIGHINPK_00016	LDFDGCAP_00717	OFALPMIK_01478	PELCAOIL_02099	AABKEBCC_01744	PMGMJILN_00791	JELDFFGO_02311	JIOKHDII_01567	AJFFGPAN_01069	HBLLBGAM_02027
mnmG	tRNA uridine 5-carboxymethylaminomethyl modification enzyme MnmG	CMOHPEEN_01300	NIDEJLEM_00965	GELAMCOF_02917	GKENPNGC_01205	CADHKPPC_02911	DPBJBOGI_00666	MGDFONKE_02801	GGGABCIL_01488	JIGENDCA_00075	DGKKOMCF_01151	KIBPNDBA_02806	LIDNHKBG_01498	BAKPPOBB_02405	KODMDJDI_02794	NFOIJIEP_01424	PPGMPDBA_02795	PFJBLFBP_00976	MDPLHBJO_00203	PCMMNOHD_01545	FLOKEHCP_02005	NNKDEKOG_00726	GOHHJPID_00006	BKBPCHFD_02462	JJBCNKEE_03053	OABMMDLB_01927	DJLLHMOI_03035	MDOPPOGI_02426	LHDNPHEA_03053	DPLBPBJG_02293	JEIPOOAL_02027	CHFAHEAG_00973	PJPMDDDN_01797	AJJCDNJD_00517	PKMLJBIN_01760	FJMLOOAD_01481	HHHHCOEL_00977	ENHCMDHE_02418	PANKDIBD_01473	NIGHINPK_01789	LDFDGCAP_01626	OFALPMIK_00776	PELCAOIL_00420	AABKEBCC_00284	PMGMJILN_02380	JELDFFGO_02757	JIOKHDII_01183	AJFFGPAN_00558	HBLLBGAM_02251
opuCA_1	Carnitine transport ATP-binding protein OpuCA	CMOHPEEN_01371	NIDEJLEM_00867	GELAMCOF_00067	GKENPNGC_01150	CADHKPPC_00065	DPBJBOGI_01832	MGDFONKE_00044	GGGABCIL_01698	JIGENDCA_02456	DGKKOMCF_02294	KIBPNDBA_00557	LIDNHKBG_01891	BAKPPOBB_01039	KODMDJDI_00041	NFOIJIEP_00026	PPGMPDBA_02944	PFJBLFBP_01539	MDPLHBJO_02232	PCMMNOHD_02443	FLOKEHCP_00272	NNKDEKOG_01566	GOHHJPID_00047	BKBPCHFD_02508	JJBCNKEE_00069	OABMMDLB_01853	DJLLHMOI_00054	MDOPPOGI_02366	LHDNPHEA_00068	DPLBPBJG_02601	JEIPOOAL_02537	CHFAHEAG_01046	PJPMDDDN_01869	AJJCDNJD_00404	PKMLJBIN_01833	FJMLOOAD_01407	HHHHCOEL_00226	ENHCMDHE_01952	PANKDIBD_00051	NIGHINPK_02348	LDFDGCAP_02277	OFALPMIK_01190	PELCAOIL_00866	AABKEBCC_02384	PMGMJILN_00938	JELDFFGO_00220	JIOKHDII_01405	AJFFGPAN_00180	HBLLBGAM_01452
yvbK	putative N-acetyltransferase YvbK	CMOHPEEN_01837	NIDEJLEM_01065	GELAMCOF_01127	GKENPNGC_02612	CADHKPPC_01121	DPBJBOGI_02421	MGDFONKE_01079	GGGABCIL_00991	JIGENDCA_02606	DGKKOMCF_02047	KIBPNDBA_02818	LIDNHKBG_02343	BAKPPOBB_01499	KODMDJDI_01088	NFOIJIEP_01228	PPGMPDBA_01060	PFJBLFBP_02568	MDPLHBJO_00173	PCMMNOHD_00307	FLOKEHCP_00364	NNKDEKOG_01736	GOHHJPID_01100	BKBPCHFD_00775	JJBCNKEE_01193	OABMMDLB_00715	DJLLHMOI_01143	MDOPPOGI_01287	LHDNPHEA_01219	DPLBPBJG_00516	JEIPOOAL_02576	CHFAHEAG_02155	PJPMDDDN_01925	AJJCDNJD_02023	PKMLJBIN_02991	FJMLOOAD_00375	HHHHCOEL_01798	ENHCMDHE_02574	PANKDIBD_02391	NIGHINPK_01972	LDFDGCAP_00778	OFALPMIK_01698	PELCAOIL_02445	AABKEBCC_02351	PMGMJILN_01760	JELDFFGO_00493	JIOKHDII_01068	AJFFGPAN_01400	HBLLBGAM_00901
rpmGA	50S ribosomal protein L33 1	CMOHPEEN_01892	NIDEJLEM_00686	GELAMCOF_01909	GKENPNGC_00715	CADHKPPC_01871	DPBJBOGI_00568	MGDFONKE_01866	GGGABCIL_00907	JIGENDCA_02051	DGKKOMCF_02671	KIBPNDBA_00682	LIDNHKBG_02059	BAKPPOBB_01347	KODMDJDI_01820	NFOIJIEP_02128	PPGMPDBA_02869	PFJBLFBP_01645	MDPLHBJO_02355	PCMMNOHD_01894	FLOKEHCP_00584	NNKDEKOG_03135	GOHHJPID_01896	BKBPCHFD_01547	JJBCNKEE_02065	OABMMDLB_02944	DJLLHMOI_01948	MDOPPOGI_00497	LHDNPHEA_02026	DPLBPBJG_02084	JEIPOOAL_02758	CHFAHEAG_02892	PJPMDDDN_02231	AJJCDNJD_02378	PKMLJBIN_00733	FJMLOOAD_02563	HHHHCOEL_02497	ENHCMDHE_02742	PANKDIBD_00193	NIGHINPK_01199	LDFDGCAP_01496	OFALPMIK_02285	PELCAOIL_00700	AABKEBCC_01505	PMGMJILN_00918	JELDFFGO_01763	JIOKHDII_02986	AJFFGPAN_00761	HBLLBGAM_01781
group_7619	hypothetical protein	CMOHPEEN_01990	NIDEJLEM_00925	GELAMCOF_02398	GKENPNGC_01265	CADHKPPC_02436	DPBJBOGI_01593	MGDFONKE_02418	GGGABCIL_01663	JIGENDCA_02229	DGKKOMCF_01270	KIBPNDBA_01260	LIDNHKBG_01384	BAKPPOBB_00278	KODMDJDI_02380	NFOIJIEP_02534	PPGMPDBA_02305	PFJBLFBP_01120	MDPLHBJO_02170	PCMMNOHD_01288	FLOKEHCP_00700	NNKDEKOG_00104	GOHHJPID_02456	BKBPCHFD_02091	JJBCNKEE_02550	OABMMDLB_02441	DJLLHMOI_02490	MDOPPOGI_02901	LHDNPHEA_02535	DPLBPBJG_03061	JEIPOOAL_00884	CHFAHEAG_00429	PJPMDDDN_02509	AJJCDNJD_00927	PKMLJBIN_01250	FJMLOOAD_02007	HHHHCOEL_02228	ENHCMDHE_01025	PANKDIBD_01314	NIGHINPK_02032	LDFDGCAP_02799	OFALPMIK_02867	PELCAOIL_01392	AABKEBCC_01006	PMGMJILN_01731	JELDFFGO_00829	JIOKHDII_01665	AJFFGPAN_01480	HBLLBGAM_01284
murA1	UDP-N-acetylglucosamine 1-carboxyvinyltransferase	CMOHPEEN_02173	NIDEJLEM_01918	GELAMCOF_02538	GKENPNGC_01002	CADHKPPC_02578	DPBJBOGI_02114	MGDFONKE_02563	GGGABCIL_03018	JIGENDCA_02634	DGKKOMCF_01727	KIBPNDBA_00863	LIDNHKBG_00920	BAKPPOBB_01285	KODMDJDI_00607	NFOIJIEP_02684	PPGMPDBA_02453	PFJBLFBP_01316	MDPLHBJO_01497	PCMMNOHD_00940	FLOKEHCP_02252	NNKDEKOG_00498	GOHHJPID_02700	BKBPCHFD_02222	JJBCNKEE_02726	OABMMDLB_02292	DJLLHMOI_02707	MDOPPOGI_02746	LHDNPHEA_02682	DPLBPBJG_00087	JEIPOOAL_01014	CHFAHEAG_00616	PJPMDDDN_01283	AJJCDNJD_00799	PKMLJBIN_01402	FJMLOOAD_01864	HHHHCOEL_00273	ENHCMDHE_01404	PANKDIBD_02737	NIGHINPK_00461	LDFDGCAP_01683	OFALPMIK_00039	PELCAOIL_00273	AABKEBCC_01972	PMGMJILN_00432	JELDFFGO_00781	JIOKHDII_00539	AJFFGPAN_02390	HBLLBGAM_01601
group_7658	hypothetical protein	CMOHPEEN_02191	NIDEJLEM_01908	GELAMCOF_02526	GKENPNGC_01014	CADHKPPC_02568	DPBJBOGI_02125	MGDFONKE_02553	GGGABCIL_03029	JIGENDCA_02624	DGKKOMCF_01716	KIBPNDBA_01406	LIDNHKBG_00396	BAKPPOBB_01275	KODMDJDI_00618	NFOIJIEP_02674	PPGMPDBA_02443	PFJBLFBP_02358	MDPLHBJO_00375	PCMMNOHD_00929	FLOKEHCP_02262	NNKDEKOG_00508	GOHHJPID_02592	BKBPCHFD_02211	JJBCNKEE_02674	OABMMDLB_02304	DJLLHMOI_02695	MDOPPOGI_02758	LHDNPHEA_02670	DPLBPBJG_00097	JEIPOOAL_01002	CHFAHEAG_00605	PJPMDDDN_01294	AJJCDNJD_00810	PKMLJBIN_01391	FJMLOOAD_01876	HHHHCOEL_00263	ENHCMDHE_01394	PANKDIBD_02541	NIGHINPK_00473	LDFDGCAP_01857	OFALPMIK_00029	PELCAOIL_01884	AABKEBCC_00500	PMGMJILN_00443	JELDFFGO_00771	JIOKHDII_00549	AJFFGPAN_00297	HBLLBGAM_01687
lipL	Octanoyl-[GcvH]:protein N-octanoyltransferase	CMOHPEEN_02396	NIDEJLEM_01923	GELAMCOF_02543	GKENPNGC_00997	CADHKPPC_02583	DPBJBOGI_02109	MGDFONKE_02570	GGGABCIL_03013	JIGENDCA_02639	DGKKOMCF_02455	KIBPNDBA_01219	LIDNHKBG_01532	BAKPPOBB_01290	KODMDJDI_00602	NFOIJIEP_02689	PPGMPDBA_02458	PFJBLFBP_01311	MDPLHBJO_01503	PCMMNOHD_00945	FLOKEHCP_02247	NNKDEKOG_00493	GOHHJPID_02705	BKBPCHFD_02230	JJBCNKEE_02731	OABMMDLB_02287	DJLLHMOI_02712	MDOPPOGI_02741	LHDNPHEA_02687	DPLBPBJG_00082	JEIPOOAL_01019	CHFAHEAG_00621	PJPMDDDN_01278	AJJCDNJD_00794	PKMLJBIN_01407	FJMLOOAD_01859	HHHHCOEL_00278	ENHCMDHE_01409	PANKDIBD_02743	NIGHINPK_00456	LDFDGCAP_01531	OFALPMIK_00044	PELCAOIL_01384	AABKEBCC_01967	PMGMJILN_01528	JELDFFGO_00786	JIOKHDII_00533	AJFFGPAN_01778	HBLLBGAM_01596
glmU	Bifunctional protein GlmU	CMOHPEEN_02404	NIDEJLEM_01931	GELAMCOF_02553	GKENPNGC_00989	CADHKPPC_02594	DPBJBOGI_02099	MGDFONKE_02578	GGGABCIL_03005	JIGENDCA_02647	DGKKOMCF_02463	KIBPNDBA_01228	LIDNHKBG_01524	BAKPPOBB_01299	KODMDJDI_00594	NFOIJIEP_02697	PPGMPDBA_02466	PFJBLFBP_01300	MDPLHBJO_00380	PCMMNOHD_00953	FLOKEHCP_02238	NNKDEKOG_00483	GOHHJPID_02715	BKBPCHFD_02238	JJBCNKEE_02739	OABMMDLB_02279	DJLLHMOI_02720	MDOPPOGI_02733	LHDNPHEA_02695	DPLBPBJG_00072	JEIPOOAL_01027	CHFAHEAG_00629	PJPMDDDN_01270	AJJCDNJD_00786	PKMLJBIN_01415	FJMLOOAD_01849	HHHHCOEL_00286	ENHCMDHE_01417	PANKDIBD_02753	NIGHINPK_00448	LDFDGCAP_01773	OFALPMIK_00053	PELCAOIL_01190	AABKEBCC_01959	PMGMJILN_01518	JELDFFGO_00796	JIOKHDII_00525	AJFFGPAN_01770	HBLLBGAM_01588
group_7690	hypothetical protein	CMOHPEEN_02405	NIDEJLEM_01932	GELAMCOF_02554	GKENPNGC_00988	CADHKPPC_02595	DPBJBOGI_02098	MGDFONKE_02579	GGGABCIL_03004	JIGENDCA_02648	DGKKOMCF_02464	KIBPNDBA_01229	LIDNHKBG_01523	BAKPPOBB_01300	KODMDJDI_00593	NFOIJIEP_02698	PPGMPDBA_02467	PFJBLFBP_01299	MDPLHBJO_00381	PCMMNOHD_00954	FLOKEHCP_02237	NNKDEKOG_00482	GOHHJPID_02716	BKBPCHFD_02239	JJBCNKEE_02740	OABMMDLB_02278	DJLLHMOI_02721	MDOPPOGI_02732	LHDNPHEA_02696	DPLBPBJG_00071	JEIPOOAL_01028	CHFAHEAG_00630	PJPMDDDN_01269	AJJCDNJD_00785	PKMLJBIN_01416	FJMLOOAD_01848	HHHHCOEL_00287	ENHCMDHE_01418	PANKDIBD_02754	NIGHINPK_00447	LDFDGCAP_01772	OFALPMIK_00054	PELCAOIL_02478	AABKEBCC_01958	PMGMJILN_01517	JELDFFGO_00797	JIOKHDII_00524	AJFFGPAN_01769	HBLLBGAM_01587
coaD	Phosphopantetheine adenylyltransferase	CMOHPEEN_02688	NIDEJLEM_02366	GELAMCOF_01320	GKENPNGC_02404	CADHKPPC_01331	DPBJBOGI_01724	MGDFONKE_01278	GGGABCIL_00231	JIGENDCA_01416	DGKKOMCF_02269	KIBPNDBA_01249	LIDNHKBG_01608	BAKPPOBB_00805	KODMDJDI_01300	NFOIJIEP_01589	PPGMPDBA_01408	PFJBLFBP_00214	MDPLHBJO_00262	PCMMNOHD_01761	FLOKEHCP_00832	NNKDEKOG_00811	GOHHJPID_01297	BKBPCHFD_00985	JJBCNKEE_01464	OABMMDLB_00450	DJLLHMOI_01357	MDOPPOGI_01079	LHDNPHEA_01488	DPLBPBJG_02163	JEIPOOAL_01223	CHFAHEAG_02354	PJPMDDDN_00072	AJJCDNJD_01197	PKMLJBIN_00195	FJMLOOAD_00180	HHHHCOEL_02979	ENHCMDHE_00026	PANKDIBD_02095	NIGHINPK_00357	LDFDGCAP_02349	OFALPMIK_01612	PELCAOIL_02636	AABKEBCC_02453	PMGMJILN_02460	JELDFFGO_02451	JIOKHDII_01287	AJFFGPAN_00995	HBLLBGAM_02414
pepC	Aminopeptidase C	CMOHPEEN_02702	NIDEJLEM_00986	GELAMCOF_02329	GKENPNGC_01331	CADHKPPC_02348	DPBJBOGI_01563	MGDFONKE_02346	GGGABCIL_01577	JIGENDCA_00642	DGKKOMCF_00953	KIBPNDBA_00605	LIDNHKBG_02844	BAKPPOBB_00135	KODMDJDI_02309	NFOIJIEP_02485	PPGMPDBA_02987	PFJBLFBP_02385	MDPLHBJO_00705	PCMMNOHD_02062	FLOKEHCP_02711	NNKDEKOG_02834	GOHHJPID_02390	BKBPCHFD_02013	JJBCNKEE_02478	OABMMDLB_02509	DJLLHMOI_02418	MDOPPOGI_00010	LHDNPHEA_02464	DPLBPBJG_00584	JEIPOOAL_00951	CHFAHEAG_00355	PJPMDDDN_02586	AJJCDNJD_00981	PKMLJBIN_01178	FJMLOOAD_02075	HHHHCOEL_02094	ENHCMDHE_01097	PANKDIBD_01186	NIGHINPK_01674	LDFDGCAP_00623	OFALPMIK_01109	PELCAOIL_01687	AABKEBCC_02626	PMGMJILN_00120	JELDFFGO_01265	JIOKHDII_00767	AJFFGPAN_02147	HBLLBGAM_01634
rplC	50S ribosomal protein L3	CMOHPEEN_02834	NIDEJLEM_00062	GELAMCOF_02476	GKENPNGC_00196	CADHKPPC_02514	DPBJBOGI_00964	MGDFONKE_02498	GGGABCIL_01025	JIGENDCA_01257	DGKKOMCF_01865	KIBPNDBA_02208	LIDNHKBG_00719	BAKPPOBB_02909	KODMDJDI_02456	NFOIJIEP_02620	PPGMPDBA_02391	PFJBLFBP_01206	MDPLHBJO_01267	PCMMNOHD_02643	FLOKEHCP_00519	NNKDEKOG_01652	GOHHJPID_02540	BKBPCHFD_02159	JJBCNKEE_02623	OABMMDLB_02355	DJLLHMOI_02639	MDOPPOGI_02814	LHDNPHEA_02619	DPLBPBJG_00439	JEIPOOAL_00800	CHFAHEAG_00549	PJPMDDDN_02115	AJJCDNJD_00850	PKMLJBIN_01334	FJMLOOAD_01924	HHHHCOEL_01322	ENHCMDHE_02058	PANKDIBD_01589	NIGHINPK_00659	LDFDGCAP_02109	OFALPMIK_00573	PELCAOIL_01176	AABKEBCC_00335	PMGMJILN_02824	JELDFFGO_01081	JIOKHDII_00467	AJFFGPAN_02500	HBLLBGAM_00335
ecfA2	Energy-coupling factor transporter ATP-binding protein EcfA2	CMOHPEEN_02864	NIDEJLEM_00091	GELAMCOF_02447	GKENPNGC_00226	CADHKPPC_02484	DPBJBOGI_00994	MGDFONKE_02468	GGGABCIL_01054	JIGENDCA_02330	DGKKOMCF_00597	KIBPNDBA_01418	LIDNHKBG_00625	BAKPPOBB_02880	KODMDJDI_02427	NFOIJIEP_02591	PPGMPDBA_02362	PFJBLFBP_01177	MDPLHBJO_02288	PCMMNOHD_02672	FLOKEHCP_00548	NNKDEKOG_01681	GOHHJPID_02510	BKBPCHFD_02129	JJBCNKEE_02594	OABMMDLB_02385	DJLLHMOI_02609	MDOPPOGI_02844	LHDNPHEA_02590	DPLBPBJG_00468	JEIPOOAL_00830	CHFAHEAG_00520	PJPMDDDN_02085	AJJCDNJD_00877	PKMLJBIN_01305	FJMLOOAD_01953	HHHHCOEL_01293	ENHCMDHE_02029	PANKDIBD_01618	NIGHINPK_00629	LDFDGCAP_00922	OFALPMIK_00602	PELCAOIL_00981	AABKEBCC_01601	PMGMJILN_02795	JELDFFGO_01051	JIOKHDII_00438	AJFFGPAN_02471	HBLLBGAM_00365
ecfT_2	Energy-coupling factor transporter transmembrane protein EcfT	CMOHPEEN_02865	NIDEJLEM_00092	GELAMCOF_02446	GKENPNGC_00227	CADHKPPC_02483	DPBJBOGI_00995	MGDFONKE_02467	GGGABCIL_01055	JIGENDCA_02331	DGKKOMCF_00598	KIBPNDBA_01417	LIDNHKBG_00624	BAKPPOBB_02879	KODMDJDI_02426	NFOIJIEP_02590	PPGMPDBA_02361	PFJBLFBP_01176	MDPLHBJO_02287	PCMMNOHD_02673	FLOKEHCP_00549	NNKDEKOG_01682	GOHHJPID_02509	BKBPCHFD_02128	JJBCNKEE_02593	OABMMDLB_02386	DJLLHMOI_02608	MDOPPOGI_02845	LHDNPHEA_02589	DPLBPBJG_00469	JEIPOOAL_00831	CHFAHEAG_00519	PJPMDDDN_02084	AJJCDNJD_00878	PKMLJBIN_01304	FJMLOOAD_01954	HHHHCOEL_01292	ENHCMDHE_02028	PANKDIBD_01619	NIGHINPK_00628	LDFDGCAP_00975	OFALPMIK_00603	PELCAOIL_00686	AABKEBCC_01602	PMGMJILN_02794	JELDFFGO_01780	JIOKHDII_00437	AJFFGPAN_02470	HBLLBGAM_00366
glnP	putative glutamine ABC transporter permease protein GlnP	CMOHPEEN_02936	NIDEJLEM_00141	GELAMCOF_02017	GKENPNGC_00561	CADHKPPC_02043	DPBJBOGI_01415	MGDFONKE_01982	GGGABCIL_03214	JIGENDCA_00056	DGKKOMCF_01178	KIBPNDBA_02330	LIDNHKBG_00205	BAKPPOBB_01840	KODMDJDI_01997	NFOIJIEP_02312	PPGMPDBA_01282	PFJBLFBP_02014	MDPLHBJO_02100	PCMMNOHD_02392	FLOKEHCP_01170	NNKDEKOG_02427	GOHHJPID_02001	BKBPCHFD_01693	JJBCNKEE_02177	OABMMDLB_02833	DJLLHMOI_02113	MDOPPOGI_00389	LHDNPHEA_02143	DPLBPBJG_00339	JEIPOOAL_01306	CHFAHEAG_00032	PJPMDDDN_02408	AJJCDNJD_00014	PKMLJBIN_00851	FJMLOOAD_02388	HHHHCOEL_01116	ENHCMDHE_00919	PANKDIBD_00471	NIGHINPK_01579	LDFDGCAP_02698	OFALPMIK_00229	PELCAOIL_00645	AABKEBCC_02594	PMGMJILN_02169	JELDFFGO_00621	JIOKHDII_01907	AJFFGPAN_00645	HBLLBGAM_01729
group_7888	hypothetical protein	CMOHPEEN_02401	NIDEJLEM_01928	GELAMCOF_02550	GKENPNGC_00992	CADHKPPC_02591	DPBJBOGI_02102	MGDFONKE_02575	GGGABCIL_03008	JIGENDCA_02644	DGKKOMCF_02460	KIBPNDBA_01225	LIDNHKBG_01527	BAKPPOBB_01295	KODMDJDI_00597	NFOIJIEP_02694	PPGMPDBA_02463	PFJBLFBP_01304	MDPLHBJO_01508	PCMMNOHD_00950	FLOKEHCP_02242	NNKDEKOG_00486	GOHHJPID_02712	BKBPCHFD_02235	JJBCNKEE_02736	OABMMDLB_02282	DJLLHMOI_02717	MDOPPOGI_02736	LHDNPHEA_02692	DPLBPBJG_00075	JEIPOOAL_01024	CHFAHEAG_00626	PJPMDDDN_01273	AJJCDNJD_00789	PKMLJBIN_01412	FJMLOOAD_01852	HHHHCOEL_00283	ENHCMDHE_01414	PANKDIBD_02750	NIGHINPK_00451	LDFDGCAP_01776	OFALPMIK_00049	PELCAOIL_01187	AABKEBCC_01962	PMGMJILN_01521	JELDFFGO_00792	JIOKHDII_00528	AJFFGPAN_01773	HBLLBGAM_01591
group_7925	hypothetical protein	CMOHPEEN_01762	NIDEJLEM_00591	GELAMCOF_00691	GKENPNGC_00492	CADHKPPC_00787	DPBJBOGI_00901	MGDFONKE_00707	GGGABCIL_02863	JIGENDCA_01293	DGKKOMCF_00782	KIBPNDBA_01531	LIDNHKBG_00159	BAKPPOBB_02092	KODMDJDI_01038	NFOIJIEP_00890	PPGMPDBA_00678	PFJBLFBP_00650	MDPLHBJO_02050	PCMMNOHD_02521	FLOKEHCP_01524	NNKDEKOG_01520	GOHHJPID_00715	BKBPCHFD_00362	JJBCNKEE_00857	OABMMDLB_01096	DJLLHMOI_00755	MDOPPOGI_01652	LHDNPHEA_00848	DPLBPBJG_02254	JEIPOOAL_00553	CHFAHEAG_01808	PJPMDDDN_00766	AJJCDNJD_01316	PKMLJBIN_02634	FJMLOOAD_00707	HHHHCOEL_00394	ENHCMDHE_01525	PANKDIBD_00792	NIGHINPK_01844	LDFDGCAP_01383	OFALPMIK_00545	PELCAOIL_01968	AABKEBCC_01843	PMGMJILN_01154	JELDFFGO_00555	JIOKHDII_00576	AJFFGPAN_02064	HBLLBGAM_00187
ansA	L-asparaginase	CMOHPEEN_01584	NIDEJLEM_00406	GELAMCOF_02246	GKENPNGC_01411	CADHKPPC_02271	DPBJBOGI_02324	MGDFONKE_02197	GGGABCIL_02083	JIGENDCA_00191	DGKKOMCF_01232	KIBPNDBA_01814	LIDNHKBG_01737	BAKPPOBB_00579	KODMDJDI_02223	NFOIJIEP_02404	PPGMPDBA_02134	PFJBLFBP_00726	MDPLHBJO_01175	PCMMNOHD_01673	FLOKEHCP_02793	NNKDEKOG_01943	GOHHJPID_02242	BKBPCHFD_01929	JJBCNKEE_02398	OABMMDLB_02598	DJLLHMOI_02339	MDOPPOGI_00161	LHDNPHEA_02370	DPLBPBJG_01333	JEIPOOAL_02362	CHFAHEAG_00274	PJPMDDDN_01482	AJJCDNJD_01054	PKMLJBIN_01099	FJMLOOAD_02157	HHHHCOEL_00620	ENHCMDHE_01348	PANKDIBD_01390	NIGHINPK_00954	LDFDGCAP_02488	OFALPMIK_02183	PELCAOIL_01456	AABKEBCC_01818	PMGMJILN_02574	JELDFFGO_00976	JIOKHDII_00892	AJFFGPAN_02330	HBLLBGAM_00616
lytR	Sensory transduction protein LytR	CMOHPEEN_00011	NIDEJLEM_01884	GELAMCOF_00542	GKENPNGC_00340	CADHKPPC_00645	DPBJBOGI_00815	MGDFONKE_00573	GGGABCIL_03124	JIGENDCA_00482	DGKKOMCF_00910	KIBPNDBA_00820	LIDNHKBG_01120	BAKPPOBB_01716	KODMDJDI_00890	NFOIJIEP_00745	PPGMPDBA_00489	PFJBLFBP_01696	MDPLHBJO_01648	PCMMNOHD_00844	FLOKEHCP_01667	NNKDEKOG_00244	GOHHJPID_00559	BKBPCHFD_00227	JJBCNKEE_00705	OABMMDLB_01241	DJLLHMOI_00595	MDOPPOGI_01808	LHDNPHEA_00702	DPLBPBJG_01832	JEIPOOAL_00404	CHFAHEAG_01662	PJPMDDDN_00623	AJJCDNJD_01668	PKMLJBIN_02489	FJMLOOAD_00851	HHHHCOEL_01928	ENHCMDHE_01716	PANKDIBD_01877	NIGHINPK_00692	LDFDGCAP_00919	OFALPMIK_01746	PELCAOIL_02469	AABKEBCC_01880	PMGMJILN_00155	JELDFFGO_00684	JIOKHDII_02687	AJFFGPAN_01737	HBLLBGAM_01421
ohrB	Organic hydroperoxide resistance protein OhrB	CMOHPEEN_00019	NIDEJLEM_00257	GELAMCOF_00533	GKENPNGC_00332	CADHKPPC_00637	DPBJBOGI_00823	MGDFONKE_00564	GGGABCIL_03133	JIGENDCA_00490	DGKKOMCF_02368	KIBPNDBA_01063	LIDNHKBG_02900	BAKPPOBB_00732	KODMDJDI_00882	NFOIJIEP_00736	PPGMPDBA_00480	PFJBLFBP_01687	MDPLHBJO_00353	PCMMNOHD_00836	FLOKEHCP_01676	NNKDEKOG_00254	GOHHJPID_00550	BKBPCHFD_00217	JJBCNKEE_00694	OABMMDLB_01250	DJLLHMOI_00587	MDOPPOGI_01816	LHDNPHEA_00693	DPLBPBJG_01823	JEIPOOAL_00395	CHFAHEAG_01653	PJPMDDDN_00615	AJJCDNJD_01677	PKMLJBIN_02480	FJMLOOAD_00860	HHHHCOEL_01920	ENHCMDHE_01724	PANKDIBD_01886	NIGHINPK_00684	LDFDGCAP_00177	OFALPMIK_01737	PELCAOIL_01573	AABKEBCC_01889	PMGMJILN_00164	JELDFFGO_00675	JIOKHDII_01119	AJFFGPAN_00040	HBLLBGAM_01413
bioY	Biotin transporter BioY	CMOHPEEN_00233	NIDEJLEM_00372	GELAMCOF_02211	GKENPNGC_01445	CADHKPPC_02237	DPBJBOGI_02289	MGDFONKE_02163	GGGABCIL_00460	JIGENDCA_02580	DGKKOMCF_02350	KIBPNDBA_01771	LIDNHKBG_02295	BAKPPOBB_02165	KODMDJDI_02189	NFOIJIEP_02369	PPGMPDBA_02099	PFJBLFBP_00692	MDPLHBJO_00537	PCMMNOHD_01651	FLOKEHCP_02827	NNKDEKOG_01979	GOHHJPID_02207	BKBPCHFD_01895	JJBCNKEE_02363	OABMMDLB_02634	DJLLHMOI_02305	MDOPPOGI_00195	LHDNPHEA_02334	DPLBPBJG_01432	JEIPOOAL_01509	CHFAHEAG_00240	PJPMDDDN_01448	AJJCDNJD_01086	PKMLJBIN_01064	FJMLOOAD_02193	HHHHCOEL_00654	ENHCMDHE_01314	PANKDIBD_01816	NIGHINPK_00920	LDFDGCAP_02554	OFALPMIK_01058	PELCAOIL_01015	AABKEBCC_00647	PMGMJILN_02540	JELDFFGO_00107	JIOKHDII_02642	AJFFGPAN_02294	HBLLBGAM_02509
lacX_1	Protein LacX, plasmid	CMOHPEEN_00358	NIDEJLEM_01570	GELAMCOF_01404	GKENPNGC_02323	CADHKPPC_01419	DPBJBOGI_01807	MGDFONKE_01359	GGGABCIL_00143	JIGENDCA_00721	DGKKOMCF_01021	KIBPNDBA_02494	LIDNHKBG_01341	BAKPPOBB_00647	KODMDJDI_01388	NFOIJIEP_01678	PPGMPDBA_01497	PFJBLFBP_00136	MDPLHBJO_00554	PCMMNOHD_01840	FLOKEHCP_00915	NNKDEKOG_00889	GOHHJPID_01378	BKBPCHFD_01065	JJBCNKEE_01551	OABMMDLB_00360	DJLLHMOI_01436	MDOPPOGI_01001	LHDNPHEA_01578	DPLBPBJG_03010	JEIPOOAL_00015	CHFAHEAG_02444	PJPMDDDN_00155	AJJCDNJD_01588	PKMLJBIN_00284	FJMLOOAD_00093	HHHHCOEL_02155	ENHCMDHE_00110	PANKDIBD_00444	NIGHINPK_00278	LDFDGCAP_02439	OFALPMIK_00458	PELCAOIL_00410	AABKEBCC_00367	PMGMJILN_01456	JELDFFGO_02674	JIOKHDII_03030	AJFFGPAN_00913	HBLLBGAM_02662
group_8151	hypothetical protein	CMOHPEEN_00476	NIDEJLEM_02784	GELAMCOF_00840	GKENPNGC_02822	CADHKPPC_00898	DPBJBOGI_01143	MGDFONKE_00823	GGGABCIL_01297	JIGENDCA_01149	DGKKOMCF_01093	KIBPNDBA_02471	LIDNHKBG_01219	BAKPPOBB_00832	KODMDJDI_00673	NFOIJIEP_00993	PPGMPDBA_00782	PFJBLFBP_01088	MDPLHBJO_01588	PCMMNOHD_01411	FLOKEHCP_00205	NNKDEKOG_00201	GOHHJPID_00873	BKBPCHFD_00520	JJBCNKEE_00967	OABMMDLB_00990	DJLLHMOI_00925	MDOPPOGI_01515	LHDNPHEA_00953	DPLBPBJG_01042	JEIPOOAL_01816	CHFAHEAG_01914	PJPMDDDN_02558	AJJCDNJD_01846	PKMLJBIN_02748	FJMLOOAD_00603	HHHHCOEL_01856	ENHCMDHE_00721	PANKDIBD_01054	NIGHINPK_01565	LDFDGCAP_02487	OFALPMIK_01313	PELCAOIL_00732	AABKEBCC_01083	PMGMJILN_01682	JELDFFGO_00933	JIOKHDII_00272	AJFFGPAN_01215	HBLLBGAM_02485
pgsA	CDP-diacylglycerol--glycerol-3-phosphate 3-phosphatidyltransferase	CMOHPEEN_00501	NIDEJLEM_02809	GELAMCOF_00865	GKENPNGC_02796	CADHKPPC_00925	DPBJBOGI_01168	MGDFONKE_00848	GGGABCIL_01272	JIGENDCA_01849	DGKKOMCF_00834	KIBPNDBA_00554	LIDNHKBG_02339	BAKPPOBB_03003	KODMDJDI_00698	NFOIJIEP_01018	PPGMPDBA_00807	PFJBLFBP_01063	MDPLHBJO_00426	PCMMNOHD_01437	FLOKEHCP_00180	NNKDEKOG_00226	GOHHJPID_00899	BKBPCHFD_00546	JJBCNKEE_00993	OABMMDLB_00965	DJLLHMOI_00951	MDOPPOGI_01488	LHDNPHEA_00978	DPLBPBJG_01067	JEIPOOAL_01841	CHFAHEAG_01939	PJPMDDDN_00998	AJJCDNJD_01869	PKMLJBIN_02773	FJMLOOAD_00578	HHHHCOEL_01882	ENHCMDHE_00746	PANKDIBD_01029	NIGHINPK_01423	LDFDGCAP_00930	OFALPMIK_01288	PELCAOIL_00784	AABKEBCC_01750	PMGMJILN_01657	JELDFFGO_01711	JIOKHDII_00297	AJFFGPAN_01853	HBLLBGAM_00651
group_8159	hypothetical protein	CMOHPEEN_00524	NIDEJLEM_02833	GELAMCOF_00888	GKENPNGC_02773	CADHKPPC_00948	DPBJBOGI_01191	MGDFONKE_00873	GGGABCIL_01248	JIGENDCA_00265	DGKKOMCF_01121	KIBPNDBA_01126	LIDNHKBG_02755	BAKPPOBB_00705	KODMDJDI_00721	NFOIJIEP_01042	PPGMPDBA_00831	PFJBLFBP_01040	MDPLHBJO_01699	PCMMNOHD_01460	FLOKEHCP_00157	NNKDEKOG_02475	GOHHJPID_00922	BKBPCHFD_00570	JJBCNKEE_01017	OABMMDLB_00941	DJLLHMOI_00974	MDOPPOGI_01465	LHDNPHEA_01003	DPLBPBJG_01091	JEIPOOAL_01865	CHFAHEAG_01963	PJPMDDDN_00975	AJJCDNJD_01892	PKMLJBIN_02797	FJMLOOAD_00555	HHHHCOEL_02407	ENHCMDHE_00770	PANKDIBD_01006	NIGHINPK_01400	LDFDGCAP_01743	OFALPMIK_00144	PELCAOIL_00758	AABKEBCC_00419	PMGMJILN_01084	JELDFFGO_01368	JIOKHDII_00323	AJFFGPAN_01785	HBLLBGAM_00627
lgt	Prolipoprotein diacylglyceryl transferase	CMOHPEEN_00526	NIDEJLEM_02835	GELAMCOF_00890	GKENPNGC_02771	CADHKPPC_00950	DPBJBOGI_01193	MGDFONKE_00875	GGGABCIL_01246	JIGENDCA_01434	DGKKOMCF_01123	KIBPNDBA_01124	LIDNHKBG_02757	BAKPPOBB_00703	KODMDJDI_00723	NFOIJIEP_01044	PPGMPDBA_00833	PFJBLFBP_01038	MDPLHBJO_01701	PCMMNOHD_01462	FLOKEHCP_00155	NNKDEKOG_02477	GOHHJPID_00924	BKBPCHFD_00572	JJBCNKEE_01019	OABMMDLB_00939	DJLLHMOI_00976	MDOPPOGI_01463	LHDNPHEA_01005	DPLBPBJG_01093	JEIPOOAL_01867	CHFAHEAG_01965	PJPMDDDN_00973	AJJCDNJD_01894	PKMLJBIN_02799	FJMLOOAD_00553	HHHHCOEL_02673	ENHCMDHE_00772	PANKDIBD_01004	NIGHINPK_01398	LDFDGCAP_02573	OFALPMIK_00142	PELCAOIL_00867	AABKEBCC_00421	PMGMJILN_01086	JELDFFGO_01366	JIOKHDII_00325	AJFFGPAN_01783	HBLLBGAM_01004
ohrR	Organic hydroperoxide resistance transcriptional regulator	CMOHPEEN_00541	NIDEJLEM_02850	GELAMCOF_00905	GKENPNGC_02755	CADHKPPC_00965	DPBJBOGI_01208	MGDFONKE_00891	GGGABCIL_01231	JIGENDCA_01570	DGKKOMCF_02408	KIBPNDBA_01276	LIDNHKBG_01698	BAKPPOBB_00687	KODMDJDI_00738	NFOIJIEP_01059	PPGMPDBA_00848	PFJBLFBP_01023	MDPLHBJO_01433	PCMMNOHD_01479	FLOKEHCP_00139	NNKDEKOG_02492	GOHHJPID_00939	BKBPCHFD_00588	JJBCNKEE_01035	OABMMDLB_00924	DJLLHMOI_00993	MDOPPOGI_01446	LHDNPHEA_01020	DPLBPBJG_01108	JEIPOOAL_01882	CHFAHEAG_01980	PJPMDDDN_00958	AJJCDNJD_01908	PKMLJBIN_02814	FJMLOOAD_00537	HHHHCOEL_00893	ENHCMDHE_00787	PANKDIBD_00989	NIGHINPK_01744	LDFDGCAP_01471	OFALPMIK_00126	PELCAOIL_00841	AABKEBCC_00458	PMGMJILN_01101	JELDFFGO_01855	JIOKHDII_00340	AJFFGPAN_00251	HBLLBGAM_00989
pphA	Serine/threonine-protein phosphatase 1	CMOHPEEN_00572	NIDEJLEM_00476	GELAMCOF_00182	GKENPNGC_01050	CADHKPPC_00166	DPBJBOGI_02771	MGDFONKE_00176	GGGABCIL_02624	JIGENDCA_01068	DGKKOMCF_00566	KIBPNDBA_01829	LIDNHKBG_00991	BAKPPOBB_01387	KODMDJDI_00125	NFOIJIEP_00152	PPGMPDBA_00075	PFJBLFBP_02116	MDPLHBJO_00103	PCMMNOHD_02413	FLOKEHCP_03051	NNKDEKOG_01911	GOHHJPID_00153	BKBPCHFD_02638	JJBCNKEE_00178	OABMMDLB_01745	DJLLHMOI_00161	MDOPPOGI_02209	LHDNPHEA_00177	DPLBPBJG_02697	JEIPOOAL_01620	CHFAHEAG_01152	PJPMDDDN_01103	AJJCDNJD_00322	PKMLJBIN_01940	FJMLOOAD_01291	HHHHCOEL_00142	ENHCMDHE_02233	PANKDIBD_01954	NIGHINPK_02432	LDFDGCAP_02013	OFALPMIK_00861	PELCAOIL_01354	AABKEBCC_00534	PMGMJILN_00581	JELDFFGO_01586	JIOKHDII_00928	AJFFGPAN_00690	HBLLBGAM_01020
group_8166	hypothetical protein	CMOHPEEN_00592	NIDEJLEM_00504	GELAMCOF_00150	GKENPNGC_01071	CADHKPPC_00146	DPBJBOGI_02738	MGDFONKE_00153	GGGABCIL_02595	JIGENDCA_01041	DGKKOMCF_02427	KIBPNDBA_00705	LIDNHKBG_00656	BAKPPOBB_00376	KODMDJDI_00105	NFOIJIEP_00104	PPGMPDBA_00046	PFJBLFBP_02095	MDPLHBJO_01393	PCMMNOHD_01715	FLOKEHCP_01762	NNKDEKOG_01267	GOHHJPID_00133	BKBPCHFD_02615	JJBCNKEE_00150	OABMMDLB_01774	DJLLHMOI_00140	MDOPPOGI_02229	LHDNPHEA_00148	DPLBPBJG_02719	JEIPOOAL_01648	CHFAHEAG_01125	PJPMDDDN_01123	AJJCDNJD_00341	PKMLJBIN_01911	FJMLOOAD_01323	HHHHCOEL_00162	ENHCMDHE_02213	PANKDIBD_01974	NIGHINPK_02356	LDFDGCAP_01313	OFALPMIK_00883	PELCAOIL_01592	AABKEBCC_02457	PMGMJILN_00613	JELDFFGO_02416	JIOKHDII_00957	AJFFGPAN_01914	HBLLBGAM_01259
group_8170	hypothetical protein	CMOHPEEN_00637	NIDEJLEM_02773	GELAMCOF_00785	GKENPNGC_02833	CADHKPPC_00887	DPBJBOGI_01133	MGDFONKE_00813	GGGABCIL_01308	JIGENDCA_01138	DGKKOMCF_01511	KIBPNDBA_01765	LIDNHKBG_00827	BAKPPOBB_00033	KODMDJDI_00662	NFOIJIEP_00982	PPGMPDBA_00771	PFJBLFBP_02783	MDPLHBJO_01139	PCMMNOHD_01400	FLOKEHCP_01342	NNKDEKOG_00191	GOHHJPID_00811	BKBPCHFD_00464	JJBCNKEE_00955	OABMMDLB_01001	DJLLHMOI_00914	MDOPPOGI_01525	LHDNPHEA_00942	DPLBPBJG_01031	JEIPOOAL_01805	CHFAHEAG_01903	PJPMDDDN_02568	AJJCDNJD_01368	PKMLJBIN_02737	FJMLOOAD_00613	HHHHCOEL_02476	ENHCMDHE_00710	PANKDIBD_01682	NIGHINPK_02009	LDFDGCAP_02495	OFALPMIK_01322	PELCAOIL_01717	AABKEBCC_02179	PMGMJILN_02511	JELDFFGO_00944	JIOKHDII_02328	AJFFGPAN_01175	HBLLBGAM_02419
group_8235	hypothetical protein	CMOHPEEN_01057	NIDEJLEM_02516	GELAMCOF_01830	GKENPNGC_01952	CADHKPPC_01787	DPBJBOGI_00130	MGDFONKE_01724	GGGABCIL_00616	JIGENDCA_00324	DGKKOMCF_01058	KIBPNDBA_01492	LIDNHKBG_02535	BAKPPOBB_02019	KODMDJDI_01745	NFOIJIEP_02086	PPGMPDBA_01892	PFJBLFBP_00306	MDPLHBJO_02370	PCMMNOHD_00056	FLOKEHCP_02431	NNKDEKOG_02169	GOHHJPID_01753	BKBPCHFD_01467	JJBCNKEE_01925	OABMMDLB_03025	DJLLHMOI_01809	MDOPPOGI_00640	LHDNPHEA_01947	DPLBPBJG_02417	JEIPOOAL_02381	CHFAHEAG_02812	PJPMDDDN_00517	AJJCDNJD_01828	PKMLJBIN_00654	FJMLOOAD_02642	HHHHCOEL_00925	ENHCMDHE_00484	PANKDIBD_02667	NIGHINPK_00214	LDFDGCAP_01096	OFALPMIK_00262	PELCAOIL_00062	AABKEBCC_01927	PMGMJILN_02703	JELDFFGO_01178	JIOKHDII_01244	AJFFGPAN_00677	HBLLBGAM_01054
yhhT	Putative transport protein YhhT	CMOHPEEN_01060	NIDEJLEM_02519	GELAMCOF_01827	GKENPNGC_01955	CADHKPPC_01784	DPBJBOGI_00133	MGDFONKE_01721	GGGABCIL_00619	JIGENDCA_00321	DGKKOMCF_01061	KIBPNDBA_00173	LIDNHKBG_02538	BAKPPOBB_02016	KODMDJDI_01742	NFOIJIEP_02083	PPGMPDBA_01889	PFJBLFBP_00309	MDPLHBJO_02373	PCMMNOHD_00059	FLOKEHCP_02428	NNKDEKOG_02166	GOHHJPID_01747	BKBPCHFD_01464	JJBCNKEE_01922	OABMMDLB_03028	DJLLHMOI_01806	MDOPPOGI_00643	LHDNPHEA_01944	DPLBPBJG_02420	JEIPOOAL_02378	CHFAHEAG_02809	PJPMDDDN_00514	AJJCDNJD_01825	PKMLJBIN_00651	FJMLOOAD_02645	HHHHCOEL_00928	ENHCMDHE_00481	PANKDIBD_02670	NIGHINPK_00211	LDFDGCAP_01093	OFALPMIK_00259	PELCAOIL_02004	AABKEBCC_01428	PMGMJILN_02700	JELDFFGO_01181	JIOKHDII_01241	AJFFGPAN_00674	HBLLBGAM_01051
rplU	50S ribosomal protein L21	CMOHPEEN_01185	NIDEJLEM_02643	GELAMCOF_01703	GKENPNGC_02077	CADHKPPC_01660	DPBJBOGI_00258	MGDFONKE_01596	GGGABCIL_01924	JIGENDCA_00405	DGKKOMCF_01083	KIBPNDBA_00709	LIDNHKBG_01366	BAKPPOBB_02944	KODMDJDI_01620	NFOIJIEP_01961	PPGMPDBA_01767	PFJBLFBP_00431	MDPLHBJO_01933	PCMMNOHD_00182	FLOKEHCP_01149	NNKDEKOG_01125	GOHHJPID_01625	BKBPCHFD_01335	JJBCNKEE_01794	OABMMDLB_00125	DJLLHMOI_01684	MDOPPOGI_00764	LHDNPHEA_01821	DPLBPBJG_01003	JEIPOOAL_00257	CHFAHEAG_02685	PJPMDDDN_00389	AJJCDNJD_01720	PKMLJBIN_00528	FJMLOOAD_02769	HHHHCOEL_00762	ENHCMDHE_00357	PANKDIBD_00875	NIGHINPK_00086	LDFDGCAP_00130	OFALPMIK_02523	PELCAOIL_01832	AABKEBCC_00694	PMGMJILN_01017	JELDFFGO_01543	JIOKHDII_02439	AJFFGPAN_01139	HBLLBGAM_00252
rimM	Ribosome maturation factor RimM	CMOHPEEN_01232	NIDEJLEM_02691	GELAMCOF_01654	GKENPNGC_02125	CADHKPPC_01612	DPBJBOGI_00305	MGDFONKE_01549	GGGABCIL_01971	JIGENDCA_01473	DGKKOMCF_00742	KIBPNDBA_01686	LIDNHKBG_01535	BAKPPOBB_01877	KODMDJDI_01572	NFOIJIEP_01914	PPGMPDBA_01715	PFJBLFBP_00479	MDPLHBJO_00219	PCMMNOHD_00231	FLOKEHCP_01099	NNKDEKOG_01076	GOHHJPID_01577	BKBPCHFD_01288	JJBCNKEE_01747	OABMMDLB_00174	DJLLHMOI_01635	MDOPPOGI_00812	LHDNPHEA_01774	DPLBPBJG_01563	JEIPOOAL_00210	CHFAHEAG_02638	PJPMDDDN_00342	AJJCDNJD_01432	PKMLJBIN_00480	FJMLOOAD_02818	HHHHCOEL_02809	ENHCMDHE_00308	PANKDIBD_01743	NIGHINPK_00038	LDFDGCAP_02335	OFALPMIK_02645	PELCAOIL_02252	AABKEBCC_02378	PMGMJILN_00700	JELDFFGO_02625	JIOKHDII_02566	AJFFGPAN_01091	HBLLBGAM_01194
group_8257	hypothetical protein	CMOHPEEN_01237	NIDEJLEM_02696	GELAMCOF_01649	GKENPNGC_02130	CADHKPPC_01607	DPBJBOGI_00310	MGDFONKE_01544	GGGABCIL_01976	JIGENDCA_02285	DGKKOMCF_01612	KIBPNDBA_00289	LIDNHKBG_00925	BAKPPOBB_01882	KODMDJDI_01567	NFOIJIEP_01909	PPGMPDBA_01710	PFJBLFBP_00484	MDPLHBJO_00224	PCMMNOHD_00236	FLOKEHCP_01094	NNKDEKOG_01071	GOHHJPID_01572	BKBPCHFD_01283	JJBCNKEE_01741	OABMMDLB_00179	DJLLHMOI_01630	MDOPPOGI_00817	LHDNPHEA_01769	DPLBPBJG_01558	JEIPOOAL_00205	CHFAHEAG_02633	PJPMDDDN_00337	AJJCDNJD_01436	PKMLJBIN_00475	FJMLOOAD_02823	HHHHCOEL_02804	ENHCMDHE_00303	PANKDIBD_01748	NIGHINPK_00033	LDFDGCAP_02330	OFALPMIK_02640	PELCAOIL_02713	AABKEBCC_02383	PMGMJILN_00695	JELDFFGO_02630	JIOKHDII_02561	AJFFGPAN_01086	HBLLBGAM_01189
rlmH	Ribosomal RNA large subunit methyltransferase H	CMOHPEEN_01284	NIDEJLEM_01423	GELAMCOF_02791	GKENPNGC_00801	CADHKPPC_02798	DPBJBOGI_02633	MGDFONKE_02696	GGGABCIL_02309	JIGENDCA_00984	DGKKOMCF_02581	KIBPNDBA_01740	LIDNHKBG_02772	BAKPPOBB_02279	KODMDJDI_02688	NFOIJIEP_02935	PPGMPDBA_02691	PFJBLFBP_02922	MDPLHBJO_01918	PCMMNOHD_02845	FLOKEHCP_01879	NNKDEKOG_02905	GOHHJPID_02853	BKBPCHFD_02358	JJBCNKEE_02919	OABMMDLB_02038	DJLLHMOI_02927	MDOPPOGI_02531	LHDNPHEA_02942	DPLBPBJG_01185	JEIPOOAL_00706	CHFAHEAG_00869	PJPMDDDN_02442	AJJCDNJD_00640	PKMLJBIN_01656	FJMLOOAD_01609	HHHHCOEL_00023	ENHCMDHE_01251	PANKDIBD_01286	NIGHINPK_00743	LDFDGCAP_00946	OFALPMIK_00730	PELCAOIL_00171	AABKEBCC_01553	PMGMJILN_01992	JELDFFGO_00586	JIOKHDII_01839	AJFFGPAN_01703	HBLLBGAM_00051
recF	DNA replication and repair protein RecF	CMOHPEEN_01310	NIDEJLEM_00954	GELAMCOF_00004	GKENPNGC_01195	CADHKPPC_00004	DPBJBOGI_00676	MGDFONKE_00004	GGGABCIL_01499	JIGENDCA_00064	DGKKOMCF_01249	KIBPNDBA_00326	LIDNHKBG_01488	BAKPPOBB_02416	KODMDJDI_02804	NFOIJIEP_01435	PPGMPDBA_02806	PFJBLFBP_02832	MDPLHBJO_01820	PCMMNOHD_01535	FLOKEHCP_02016	NNKDEKOG_00716	GOHHJPID_02999	BKBPCHFD_02472	JJBCNKEE_00005	OABMMDLB_01916	DJLLHMOI_00004	MDOPPOGI_02416	LHDNPHEA_00005	DPLBPBJG_02303	JEIPOOAL_02016	CHFAHEAG_00984	PJPMDDDN_01807	AJJCDNJD_00441	PKMLJBIN_01771	FJMLOOAD_01471	HHHHCOEL_00987	ENHCMDHE_02428	PANKDIBD_01463	NIGHINPK_01799	LDFDGCAP_01637	OFALPMIK_00787	PELCAOIL_00381	AABKEBCC_00274	PMGMJILN_02369	JELDFFGO_01250	JIOKHDII_01194	AJFFGPAN_00548	HBLLBGAM_01165
group_8271	hypothetical protein	CMOHPEEN_01331	NIDEJLEM_02232	GELAMCOF_00024	GKENPNGC_01177	CADHKPPC_00022	DPBJBOGI_00696	MGDFONKE_00025	GGGABCIL_01520	JIGENDCA_01823	DGKKOMCF_02167	KIBPNDBA_00292	LIDNHKBG_00364	BAKPPOBB_02439	KODMDJDI_02824	NFOIJIEP_01455	PPGMPDBA_02826	PFJBLFBP_01579	MDPLHBJO_00931	PCMMNOHD_01857	FLOKEHCP_02039	NNKDEKOG_00696	GOHHJPID_02979	BKBPCHFD_02488	JJBCNKEE_00026	OABMMDLB_01895	DJLLHMOI_00024	MDOPPOGI_02396	LHDNPHEA_00026	DPLBPBJG_00138	JEIPOOAL_01995	CHFAHEAG_01007	PJPMDDDN_01909	AJJCDNJD_00422	PKMLJBIN_01792	FJMLOOAD_01450	HHHHCOEL_01007	ENHCMDHE_02448	PANKDIBD_00723	NIGHINPK_02424	LDFDGCAP_00415	OFALPMIK_02748	PELCAOIL_00911	AABKEBCC_00170	PMGMJILN_02348	JELDFFGO_02819	JIOKHDII_01215	AJFFGPAN_01820	HBLLBGAM_01144
opuCD	Carnitine transport permease protein OpuCD	CMOHPEEN_01368	NIDEJLEM_00864	GELAMCOF_00064	GKENPNGC_01153	CADHKPPC_00062	DPBJBOGI_01829	MGDFONKE_00041	GGGABCIL_01701	JIGENDCA_02453	DGKKOMCF_02297	KIBPNDBA_00130	LIDNHKBG_00279	BAKPPOBB_01042	KODMDJDI_00038	NFOIJIEP_00023	PPGMPDBA_02941	PFJBLFBP_01542	MDPLHBJO_02229	PCMMNOHD_02446	FLOKEHCP_00275	NNKDEKOG_01569	GOHHJPID_00044	BKBPCHFD_02505	JJBCNKEE_00066	OABMMDLB_01856	DJLLHMOI_00051	MDOPPOGI_02369	LHDNPHEA_00065	DPLBPBJG_02604	JEIPOOAL_02540	CHFAHEAG_01043	PJPMDDDN_01872	AJJCDNJD_00407	PKMLJBIN_01830	FJMLOOAD_01410	HHHHCOEL_00229	ENHCMDHE_01949	PANKDIBD_00054	NIGHINPK_02345	LDFDGCAP_02280	OFALPMIK_01187	PELCAOIL_00863	AABKEBCC_02387	PMGMJILN_00935	JELDFFGO_00217	JIOKHDII_01402	AJFFGPAN_00183	HBLLBGAM_01455
opuCC	Glycine betaine/carnitine/choline-binding protein OpuCC	CMOHPEEN_01369	NIDEJLEM_00865	GELAMCOF_00065	GKENPNGC_01152	CADHKPPC_00063	DPBJBOGI_01830	MGDFONKE_00042	GGGABCIL_01700	JIGENDCA_02454	DGKKOMCF_02296	KIBPNDBA_00131	LIDNHKBG_00280	BAKPPOBB_01041	KODMDJDI_00039	NFOIJIEP_00024	PPGMPDBA_02942	PFJBLFBP_01541	MDPLHBJO_02230	PCMMNOHD_02445	FLOKEHCP_00274	NNKDEKOG_01568	GOHHJPID_00045	BKBPCHFD_02506	JJBCNKEE_00067	OABMMDLB_01855	DJLLHMOI_00052	MDOPPOGI_02368	LHDNPHEA_00066	DPLBPBJG_02603	JEIPOOAL_02539	CHFAHEAG_01044	PJPMDDDN_01871	AJJCDNJD_00406	PKMLJBIN_01831	FJMLOOAD_01409	HHHHCOEL_00228	ENHCMDHE_01950	PANKDIBD_00053	NIGHINPK_02346	LDFDGCAP_02279	OFALPMIK_01188	PELCAOIL_00864	AABKEBCC_02386	PMGMJILN_00936	JELDFFGO_00218	JIOKHDII_01403	AJFFGPAN_00182	HBLLBGAM_01454
yagU	Inner membrane protein YagU	CMOHPEEN_01404	NIDEJLEM_02209	GELAMCOF_00484	GKENPNGC_01767	CADHKPPC_00470	DPBJBOGI_01363	MGDFONKE_00448	GGGABCIL_00504	JIGENDCA_02114	DGKKOMCF_00786	KIBPNDBA_00871	LIDNHKBG_00130	BAKPPOBB_01441	KODMDJDI_00349	NFOIJIEP_00597	PPGMPDBA_00265	PFJBLFBP_02497	MDPLHBJO_01630	PCMMNOHD_01306	FLOKEHCP_02543	NNKDEKOG_00337	GOHHJPID_00438	BKBPCHFD_00102	JJBCNKEE_00480	OABMMDLB_01400	DJLLHMOI_00456	MDOPPOGI_01917	LHDNPHEA_00516	DPLBPBJG_02947	JEIPOOAL_02158	CHFAHEAG_01449	PJPMDDDN_01408	AJJCDNJD_02279	PKMLJBIN_02279	FJMLOOAD_00989	HHHHCOEL_00498	ENHCMDHE_01629	PANKDIBD_01837	NIGHINPK_01695	LDFDGCAP_01622	OFALPMIK_01208	PELCAOIL_02199	AABKEBCC_01490	PMGMJILN_02233	JELDFFGO_01699	JIOKHDII_00013	AJFFGPAN_01545	HBLLBGAM_00427
group_8285	hypothetical protein	CMOHPEEN_01406	NIDEJLEM_02207	GELAMCOF_00486	GKENPNGC_01769	CADHKPPC_00472	DPBJBOGI_01361	MGDFONKE_00450	GGGABCIL_00502	JIGENDCA_02116	DGKKOMCF_00784	KIBPNDBA_00869	LIDNHKBG_00128	BAKPPOBB_01439	KODMDJDI_00351	NFOIJIEP_00599	PPGMPDBA_00267	PFJBLFBP_02495	MDPLHBJO_01628	PCMMNOHD_01304	FLOKEHCP_02541	NNKDEKOG_00335	GOHHJPID_00440	BKBPCHFD_00104	JJBCNKEE_00482	OABMMDLB_01398	DJLLHMOI_00458	MDOPPOGI_01915	LHDNPHEA_00518	DPLBPBJG_02949	JEIPOOAL_02156	CHFAHEAG_01451	PJPMDDDN_01410	AJJCDNJD_02281	PKMLJBIN_02281	FJMLOOAD_00987	HHHHCOEL_00500	ENHCMDHE_01631	PANKDIBD_01839	NIGHINPK_01697	LDFDGCAP_02520	OFALPMIK_01210	PELCAOIL_02197	AABKEBCC_01488	PMGMJILN_02235	JELDFFGO_01697	JIOKHDII_00011	AJFFGPAN_01547	HBLLBGAM_00429
group_8287	hypothetical protein	CMOHPEEN_01430	NIDEJLEM_00008	GELAMCOF_00206	GKENPNGC_00120	CADHKPPC_00191	DPBJBOGI_02794	MGDFONKE_00201	GGGABCIL_02649	JIGENDCA_01160	DGKKOMCF_01958	KIBPNDBA_02456	LIDNHKBG_01095	BAKPPOBB_02466	KODMDJDI_01941	NFOIJIEP_00177	PPGMPDBA_00100	PFJBLFBP_02582	MDPLHBJO_01666	PCMMNOHD_00613	FLOKEHCP_03031	NNKDEKOG_00733	GOHHJPID_00182	BKBPCHFD_02665	JJBCNKEE_00206	OABMMDLB_01720	DJLLHMOI_00206	MDOPPOGI_02151	LHDNPHEA_00202	DPLBPBJG_02674	JEIPOOAL_01594	CHFAHEAG_01177	PJPMDDDN_01079	AJJCDNJD_00302	PKMLJBIN_01965	FJMLOOAD_01268	HHHHCOEL_02645	ENHCMDHE_02851	PANKDIBD_01928	NIGHINPK_01109	LDFDGCAP_00251	OFALPMIK_00940	PELCAOIL_02417	AABKEBCC_02429	PMGMJILN_00558	JELDFFGO_02254	JIOKHDII_01599	AJFFGPAN_01687	HBLLBGAM_02192
group_8290	Alkaline shock protein 23	CMOHPEEN_01441	NIDEJLEM_00019	GELAMCOF_00217	GKENPNGC_00131	CADHKPPC_00202	DPBJBOGI_02805	MGDFONKE_00212	GGGABCIL_02660	JIGENDCA_02924	DGKKOMCF_02764	KIBPNDBA_02082	LIDNHKBG_01636	BAKPPOBB_02477	KODMDJDI_01930	NFOIJIEP_00188	PPGMPDBA_00111	PFJBLFBP_02593	MDPLHBJO_00893	PCMMNOHD_00602	FLOKEHCP_03020	NNKDEKOG_02298	GOHHJPID_00196	BKBPCHFD_02680	JJBCNKEE_00217	OABMMDLB_01709	DJLLHMOI_00217	MDOPPOGI_02140	LHDNPHEA_00213	DPLBPBJG_02663	JEIPOOAL_01583	CHFAHEAG_01188	PJPMDDDN_01068	AJJCDNJD_00291	PKMLJBIN_01976	FJMLOOAD_01257	HHHHCOEL_01427	ENHCMDHE_02294	PANKDIBD_01917	NIGHINPK_01120	LDFDGCAP_01719	OFALPMIK_00930	PELCAOIL_02010	AABKEBCC_02418	PMGMJILN_00547	JELDFFGO_00191	JIOKHDII_01610	AJFFGPAN_02413	HBLLBGAM_01137
rsmG	Ribosomal RNA small subunit methyltransferase G	CMOHPEEN_01448	NIDEJLEM_00026	GELAMCOF_00224	GKENPNGC_00139	CADHKPPC_00210	DPBJBOGI_02812	MGDFONKE_00219	GGGABCIL_02667	JIGENDCA_02917	DGKKOMCF_00273	KIBPNDBA_02635	LIDNHKBG_01629	BAKPPOBB_02484	KODMDJDI_01923	NFOIJIEP_00195	PPGMPDBA_00118	PFJBLFBP_02600	MDPLHBJO_00900	PCMMNOHD_00594	FLOKEHCP_03013	NNKDEKOG_02305	GOHHJPID_00204	BKBPCHFD_02687	JJBCNKEE_00224	OABMMDLB_01702	DJLLHMOI_00225	MDOPPOGI_02132	LHDNPHEA_00220	DPLBPBJG_02656	JEIPOOAL_01576	CHFAHEAG_01195	PJPMDDDN_01061	AJJCDNJD_00284	PKMLJBIN_01983	FJMLOOAD_01250	HHHHCOEL_01420	ENHCMDHE_02287	PANKDIBD_01265	NIGHINPK_01128	LDFDGCAP_00682	OFALPMIK_00923	PELCAOIL_01417	AABKEBCC_02410	PMGMJILN_00540	JELDFFGO_00184	JIOKHDII_01293	AJFFGPAN_02420	HBLLBGAM_01130
group_8296	hypothetical protein	CMOHPEEN_01456	NIDEJLEM_00034	GELAMCOF_00232	GKENPNGC_00147	CADHKPPC_00218	DPBJBOGI_02820	MGDFONKE_00227	GGGABCIL_02675	JIGENDCA_02908	DGKKOMCF_00265	KIBPNDBA_01388	LIDNHKBG_02393	BAKPPOBB_02492	KODMDJDI_01915	NFOIJIEP_00203	PPGMPDBA_00126	PFJBLFBP_02608	MDPLHBJO_00908	PCMMNOHD_00586	FLOKEHCP_03005	NNKDEKOG_02313	GOHHJPID_00212	BKBPCHFD_02695	JJBCNKEE_00232	OABMMDLB_01694	DJLLHMOI_00233	MDOPPOGI_02124	LHDNPHEA_00228	DPLBPBJG_02648	JEIPOOAL_01568	CHFAHEAG_01203	PJPMDDDN_01053	AJJCDNJD_00276	PKMLJBIN_01991	FJMLOOAD_01242	HHHHCOEL_01412	ENHCMDHE_02279	PANKDIBD_01257	NIGHINPK_01136	LDFDGCAP_00342	OFALPMIK_00915	PELCAOIL_02439	AABKEBCC_02032	PMGMJILN_00532	JELDFFGO_00176	JIOKHDII_01301	AJFFGPAN_02428	HBLLBGAM_01122
yvgN	Glyoxal reductase	CMOHPEEN_01463	NIDEJLEM_00041	GELAMCOF_00239	GKENPNGC_00154	CADHKPPC_00225	DPBJBOGI_02827	MGDFONKE_00234	GGGABCIL_02682	JIGENDCA_02901	DGKKOMCF_00258	KIBPNDBA_01381	LIDNHKBG_01473	BAKPPOBB_02499	KODMDJDI_01908	NFOIJIEP_00210	PPGMPDBA_00133	PFJBLFBP_02615	MDPLHBJO_00915	PCMMNOHD_00579	FLOKEHCP_02998	NNKDEKOG_02320	GOHHJPID_00219	BKBPCHFD_02702	JJBCNKEE_00240	OABMMDLB_01687	DJLLHMOI_00240	MDOPPOGI_02117	LHDNPHEA_00235	DPLBPBJG_02641	JEIPOOAL_01561	CHFAHEAG_01210	PJPMDDDN_01046	AJJCDNJD_00271	PKMLJBIN_01998	FJMLOOAD_01235	HHHHCOEL_01405	ENHCMDHE_02272	PANKDIBD_01250	NIGHINPK_01143	LDFDGCAP_01108	OFALPMIK_00908	PELCAOIL_01549	AABKEBCC_02025	PMGMJILN_00525	JELDFFGO_00169	JIOKHDII_01308	AJFFGPAN_02435	HBLLBGAM_01114
group_8309	hypothetical protein	CMOHPEEN_01479	NIDEJLEM_02055	GELAMCOF_00255	GKENPNGC_00159	CADHKPPC_00241	DPBJBOGI_02843	MGDFONKE_00239	GGGABCIL_02698	JIGENDCA_00579	DGKKOMCF_00253	KIBPNDBA_00625	LIDNHKBG_01576	BAKPPOBB_02524	KODMDJDI_01903	NFOIJIEP_00227	PPGMPDBA_02217	PFJBLFBP_02725	MDPLHBJO_00941	PCMMNOHD_00704	FLOKEHCP_02973	NNKDEKOG_02336	GOHHJPID_00240	BKBPCHFD_02708	JJBCNKEE_00257	OABMMDLB_01669	DJLLHMOI_00246	MDOPPOGI_02111	LHDNPHEA_00251	DPLBPBJG_02625	JEIPOOAL_01545	CHFAHEAG_01227	PJPMDDDN_01030	AJJCDNJD_00265	PKMLJBIN_02015	FJMLOOAD_01219	HHHHCOEL_01400	ENHCMDHE_02267	PANKDIBD_01236	NIGHINPK_02164	LDFDGCAP_02562	OFALPMIK_01237	PELCAOIL_00707	AABKEBCC_02011	PMGMJILN_00509	JELDFFGO_00144	JIOKHDII_02107	AJFFGPAN_02685	HBLLBGAM_01921
tsaD	tRNA N6-adenosine threonylcarbamoyltransferase	CMOHPEEN_01578	NIDEJLEM_00400	GELAMCOF_02240	GKENPNGC_01417	CADHKPPC_02265	DPBJBOGI_02318	MGDFONKE_02191	GGGABCIL_02077	JIGENDCA_00197	DGKKOMCF_01226	KIBPNDBA_01808	LIDNHKBG_00852	BAKPPOBB_02193	KODMDJDI_02217	NFOIJIEP_02398	PPGMPDBA_02128	PFJBLFBP_00720	MDPLHBJO_01169	PCMMNOHD_01667	FLOKEHCP_02799	NNKDEKOG_01949	GOHHJPID_02235	BKBPCHFD_01923	JJBCNKEE_02392	OABMMDLB_02604	DJLLHMOI_02333	MDOPPOGI_00167	LHDNPHEA_02364	DPLBPBJG_01339	JEIPOOAL_02368	CHFAHEAG_00268	PJPMDDDN_01476	AJJCDNJD_01060	PKMLJBIN_01093	FJMLOOAD_02163	HHHHCOEL_00626	ENHCMDHE_01342	PANKDIBD_01396	NIGHINPK_00948	LDFDGCAP_01036	OFALPMIK_02189	PELCAOIL_00781	AABKEBCC_01812	PMGMJILN_02568	JELDFFGO_02754	JIOKHDII_00898	AJFFGPAN_02324	HBLLBGAM_00610
yabA	Initiation-control protein YabA	CMOHPEEN_01587	NIDEJLEM_00409	GELAMCOF_02249	GKENPNGC_01408	CADHKPPC_02274	DPBJBOGI_02327	MGDFONKE_02200	GGGABCIL_02088	JIGENDCA_01484	DGKKOMCF_00805	KIBPNDBA_00296	LIDNHKBG_01742	BAKPPOBB_00582	KODMDJDI_02228	NFOIJIEP_02407	PPGMPDBA_02137	PFJBLFBP_00729	MDPLHBJO_01178	PCMMNOHD_01676	FLOKEHCP_02790	NNKDEKOG_01940	GOHHJPID_02245	BKBPCHFD_01932	JJBCNKEE_02401	OABMMDLB_02593	DJLLHMOI_02342	MDOPPOGI_00158	LHDNPHEA_02376	DPLBPBJG_01330	JEIPOOAL_02357	CHFAHEAG_00277	PJPMDDDN_01485	AJJCDNJD_01051	PKMLJBIN_01102	FJMLOOAD_02154	HHHHCOEL_00615	ENHCMDHE_01353	PANKDIBD_01387	NIGHINPK_00957	LDFDGCAP_01434	OFALPMIK_02180	PELCAOIL_01459	AABKEBCC_01821	PMGMJILN_02577	JELDFFGO_00979	JIOKHDII_00889	AJFFGPAN_02333	HBLLBGAM_00619
rplJ	50S ribosomal protein L10	CMOHPEEN_01605	NIDEJLEM_02298	GELAMCOF_02267	GKENPNGC_01390	CADHKPPC_02292	DPBJBOGI_02345	MGDFONKE_02288	GGGABCIL_02108	JIGENDCA_02943	DGKKOMCF_00335	KIBPNDBA_00461	LIDNHKBG_02822	BAKPPOBB_01640	KODMDJDI_02252	NFOIJIEP_02425	PPGMPDBA_02155	PFJBLFBP_00805	MDPLHBJO_00621	PCMMNOHD_02119	FLOKEHCP_02772	NNKDEKOG_02843	GOHHJPID_02327	BKBPCHFD_01950	JJBCNKEE_02419	OABMMDLB_02574	DJLLHMOI_02360	MDOPPOGI_00070	LHDNPHEA_02396	DPLBPBJG_01311	JEIPOOAL_02279	CHFAHEAG_00295	PJPMDDDN_01567	AJJCDNJD_01033	PKMLJBIN_01120	FJMLOOAD_02136	HHHHCOEL_02844	ENHCMDHE_02905	PANKDIBD_00816	NIGHINPK_02864	LDFDGCAP_00581	OFALPMIK_00797	PELCAOIL_01965	AABKEBCC_01562	PMGMJILN_02595	JELDFFGO_01281	JIOKHDII_00966	AJFFGPAN_01050	HBLLBGAM_01610
gph_1	Phosphoglycolate phosphatase	CMOHPEEN_01662	NIDEJLEM_01813	GELAMCOF_00587	GKENPNGC_00380	CADHKPPC_00682	DPBJBOGI_00538	MGDFONKE_00608	GGGABCIL_03083	JIGENDCA_01453	DGKKOMCF_01684	KIBPNDBA_00369	LIDNHKBG_02570	BAKPPOBB_01075	KODMDJDI_00937	NFOIJIEP_00787	PPGMPDBA_00531	PFJBLFBP_00544	MDPLHBJO_01367	PCMMNOHD_00549	FLOKEHCP_01625	NNKDEKOG_02239	GOHHJPID_00598	BKBPCHFD_00264	JJBCNKEE_00752	OABMMDLB_01199	DJLLHMOI_00636	MDOPPOGI_01767	LHDNPHEA_00746	DPLBPBJG_01872	JEIPOOAL_00450	CHFAHEAG_01708	PJPMDDDN_00664	AJJCDNJD_01642	PKMLJBIN_02531	FJMLOOAD_00810	HHHHCOEL_01191	ENHCMDHE_01670	PANKDIBD_00076	NIGHINPK_00731	LDFDGCAP_01592	OFALPMIK_01775	PELCAOIL_01819	AABKEBCC_00818	PMGMJILN_01723	JELDFFGO_01833	JIOKHDII_01079	AJFFGPAN_01632	HBLLBGAM_01534
lip2_1	Lipase 2	CMOHPEEN_01668	NIDEJLEM_01806	GELAMCOF_00594	GKENPNGC_00387	CADHKPPC_00689	DPBJBOGI_00531	MGDFONKE_00618	GGGABCIL_03076	JIGENDCA_02058	DGKKOMCF_01828	KIBPNDBA_01592	LIDNHKBG_01454	BAKPPOBB_01068	KODMDJDI_00944	NFOIJIEP_00794	PPGMPDBA_00538	PFJBLFBP_00551	MDPLHBJO_01373	PCMMNOHD_00542	FLOKEHCP_01618	NNKDEKOG_02246	GOHHJPID_00605	BKBPCHFD_00272	JJBCNKEE_00758	OABMMDLB_01192	DJLLHMOI_00643	MDOPPOGI_01760	LHDNPHEA_00753	DPLBPBJG_01879	JEIPOOAL_00457	CHFAHEAG_01715	PJPMDDDN_00670	AJJCDNJD_01637	PKMLJBIN_02538	FJMLOOAD_00803	HHHHCOEL_01184	ENHCMDHE_01663	PANKDIBD_00083	NIGHINPK_01781	LDFDGCAP_01407	OFALPMIK_01782	PELCAOIL_02150	AABKEBCC_01162	PMGMJILN_01249	JELDFFGO_01931	JIOKHDII_02192	AJFFGPAN_01639	HBLLBGAM_01527
group_8338	hypothetical protein	CMOHPEEN_01737	NIDEJLEM_00615	GELAMCOF_00665	GKENPNGC_00467	CADHKPPC_00760	DPBJBOGI_00460	MGDFONKE_00683	GGGABCIL_02839	JIGENDCA_02593	DGKKOMCF_01337	KIBPNDBA_00484	LIDNHKBG_00250	BAKPPOBB_01550	KODMDJDI_01014	NFOIJIEP_00866	PPGMPDBA_00654	PFJBLFBP_00625	MDPLHBJO_01714	PCMMNOHD_02496	FLOKEHCP_01548	NNKDEKOG_01608	GOHHJPID_00690	BKBPCHFD_00338	JJBCNKEE_00832	OABMMDLB_01120	DJLLHMOI_00730	MDOPPOGI_01677	LHDNPHEA_00824	DPLBPBJG_01950	JEIPOOAL_00528	CHFAHEAG_01784	PJPMDDDN_00741	AJJCDNJD_01293	PKMLJBIN_02610	FJMLOOAD_00732	HHHHCOEL_00370	ENHCMDHE_01501	PANKDIBD_00767	NIGHINPK_02084	LDFDGCAP_02442	OFALPMIK_01034	PELCAOIL_00367	AABKEBCC_00808	PMGMJILN_01178	JELDFFGO_00883	JIOKHDII_00602	AJFFGPAN_02040	HBLLBGAM_00163
luxS	S-ribosylhomocysteine lyase	CMOHPEEN_01741	NIDEJLEM_00612	GELAMCOF_00668	GKENPNGC_00471	CADHKPPC_00763	DPBJBOGI_00457	MGDFONKE_00686	GGGABCIL_02842	JIGENDCA_02590	DGKKOMCF_01333	KIBPNDBA_00481	LIDNHKBG_00246	BAKPPOBB_01547	KODMDJDI_01017	NFOIJIEP_00869	PPGMPDBA_00657	PFJBLFBP_00629	MDPLHBJO_01710	PCMMNOHD_02500	FLOKEHCP_01545	NNKDEKOG_01605	GOHHJPID_00694	BKBPCHFD_00341	JJBCNKEE_00835	OABMMDLB_01117	DJLLHMOI_00734	MDOPPOGI_01673	LHDNPHEA_00827	DPLBPBJG_01953	JEIPOOAL_00532	CHFAHEAG_01787	PJPMDDDN_00745	AJJCDNJD_01295	PKMLJBIN_02613	FJMLOOAD_00729	HHHHCOEL_00373	ENHCMDHE_01504	PANKDIBD_00771	NIGHINPK_02088	LDFDGCAP_01746	OFALPMIK_01037	PELCAOIL_00536	AABKEBCC_00804	PMGMJILN_01175	JELDFFGO_00886	JIOKHDII_00599	AJFFGPAN_02043	HBLLBGAM_00166
yslB	putative protein YslB	CMOHPEEN_01770	NIDEJLEM_00583	GELAMCOF_00699	GKENPNGC_00500	CADHKPPC_00795	DPBJBOGI_00909	MGDFONKE_00715	GGGABCIL_02871	JIGENDCA_01527	DGKKOMCF_00774	KIBPNDBA_02136	LIDNHKBG_00151	BAKPPOBB_02757	KODMDJDI_01046	NFOIJIEP_00898	PPGMPDBA_00686	PFJBLFBP_00658	MDPLHBJO_02042	PCMMNOHD_02529	FLOKEHCP_01516	NNKDEKOG_01512	GOHHJPID_00723	BKBPCHFD_00371	JJBCNKEE_00865	OABMMDLB_01088	DJLLHMOI_00763	MDOPPOGI_01644	LHDNPHEA_00856	DPLBPBJG_02262	JEIPOOAL_00561	CHFAHEAG_01815	PJPMDDDN_00774	AJJCDNJD_01324	PKMLJBIN_02642	FJMLOOAD_00699	HHHHCOEL_00402	ENHCMDHE_01533	PANKDIBD_00800	NIGHINPK_01836	LDFDGCAP_01760	OFALPMIK_00537	PELCAOIL_02016	AABKEBCC_01835	PMGMJILN_01146	JELDFFGO_00547	JIOKHDII_00568	AJFFGPAN_02072	HBLLBGAM_00195
guaD	Guanine deaminase	CMOHPEEN_01857	NIDEJLEM_01239	GELAMCOF_01146	GKENPNGC_02592	CADHKPPC_01142	DPBJBOGI_02443	MGDFONKE_01098	GGGABCIL_02491	JIGENDCA_01774	DGKKOMCF_02554	KIBPNDBA_01655	LIDNHKBG_00916	BAKPPOBB_00327	KODMDJDI_01107	NFOIJIEP_01318	PPGMPDBA_01150	PFJBLFBP_01499	MDPLHBJO_00121	PCMMNOHD_00327	FLOKEHCP_00006	NNKDEKOG_02413	GOHHJPID_01120	BKBPCHFD_00794	JJBCNKEE_01281	OABMMDLB_00630	DJLLHMOI_01163	MDOPPOGI_01266	LHDNPHEA_01309	DPLBPBJG_02365	JEIPOOAL_02093	CHFAHEAG_02174	PJPMDDDN_01944	AJJCDNJD_02045	PKMLJBIN_00018	FJMLOOAD_00355	HHHHCOEL_02257	ENHCMDHE_00665	PANKDIBD_02411	NIGHINPK_01611	LDFDGCAP_00958	OFALPMIK_02808	PELCAOIL_02125	AABKEBCC_01667	PMGMJILN_00666	JELDFFGO_00512	JIOKHDII_01049	AJFFGPAN_01381	HBLLBGAM_00920
group_8352	hypothetical protein	CMOHPEEN_01893	NIDEJLEM_00685	GELAMCOF_01908	GKENPNGC_00716	CADHKPPC_01870	DPBJBOGI_00567	MGDFONKE_01865	GGGABCIL_00908	JIGENDCA_02050	DGKKOMCF_02672	KIBPNDBA_00683	LIDNHKBG_02058	BAKPPOBB_01346	KODMDJDI_01819	NFOIJIEP_02127	PPGMPDBA_02868	PFJBLFBP_01646	MDPLHBJO_02354	PCMMNOHD_01895	FLOKEHCP_00583	NNKDEKOG_03136	GOHHJPID_01895	BKBPCHFD_01546	JJBCNKEE_02064	OABMMDLB_02945	DJLLHMOI_01947	MDOPPOGI_00498	LHDNPHEA_02025	DPLBPBJG_02085	JEIPOOAL_02759	CHFAHEAG_02891	PJPMDDDN_02230	AJJCDNJD_02377	PKMLJBIN_00732	FJMLOOAD_02564	HHHHCOEL_02496	ENHCMDHE_02743	PANKDIBD_00192	NIGHINPK_01198	LDFDGCAP_01495	OFALPMIK_02286	PELCAOIL_00701	AABKEBCC_01506	PMGMJILN_00919	JELDFFGO_01762	JIOKHDII_02987	AJFFGPAN_00762	HBLLBGAM_01780
htrA	Serine protease Do-like HtrA	CMOHPEEN_01931	NIDEJLEM_01413	GELAMCOF_02801	GKENPNGC_00791	CADHKPPC_02808	DPBJBOGI_02644	MGDFONKE_02706	GGGABCIL_02299	JIGENDCA_00994	DGKKOMCF_00749	KIBPNDBA_01095	LIDNHKBG_01250	BAKPPOBB_02290	KODMDJDI_02698	NFOIJIEP_02945	PPGMPDBA_02701	PFJBLFBP_00859	MDPLHBJO_01098	PCMMNOHD_02835	FLOKEHCP_01890	NNKDEKOG_01383	GOHHJPID_02863	BKBPCHFD_02368	JJBCNKEE_02929	OABMMDLB_02028	DJLLHMOI_02937	MDOPPOGI_02519	LHDNPHEA_02952	DPLBPBJG_00244	JEIPOOAL_00716	CHFAHEAG_00879	PJPMDDDN_02453	AJJCDNJD_00630	PKMLJBIN_01666	FJMLOOAD_01599	HHHHCOEL_00033	ENHCMDHE_01241	PANKDIBD_00675	NIGHINPK_00754	LDFDGCAP_01298	OFALPMIK_00741	PELCAOIL_01644	AABKEBCC_00064	PMGMJILN_02002	JELDFFGO_00575	JIOKHDII_00101	AJFFGPAN_01693	HBLLBGAM_00061
yycI	Two-component system WalR/WalK regulatory protein YycI	CMOHPEEN_01934	NIDEJLEM_01411	GELAMCOF_02803	GKENPNGC_00789	CADHKPPC_02811	DPBJBOGI_02646	MGDFONKE_02709	GGGABCIL_02297	JIGENDCA_00996	DGKKOMCF_00751	KIBPNDBA_02378	LIDNHKBG_01252	BAKPPOBB_02293	KODMDJDI_02700	NFOIJIEP_02947	PPGMPDBA_02703	PFJBLFBP_00861	MDPLHBJO_01100	PCMMNOHD_02833	FLOKEHCP_01893	NNKDEKOG_01381	GOHHJPID_02865	BKBPCHFD_02371	JJBCNKEE_02931	OABMMDLB_02025	DJLLHMOI_02939	MDOPPOGI_02517	LHDNPHEA_02954	DPLBPBJG_00242	JEIPOOAL_00718	CHFAHEAG_00881	PJPMDDDN_02456	AJJCDNJD_00627	PKMLJBIN_01668	FJMLOOAD_01597	HHHHCOEL_00035	ENHCMDHE_01239	PANKDIBD_00677	NIGHINPK_00756	LDFDGCAP_01296	OFALPMIK_00744	PELCAOIL_02108	AABKEBCC_00062	PMGMJILN_02004	JELDFFGO_00572	JIOKHDII_00103	AJFFGPAN_02674	HBLLBGAM_00063
walK_2	Sensor histidine kinase WalK	CMOHPEEN_01936	NIDEJLEM_01409	GELAMCOF_02805	GKENPNGC_00787	CADHKPPC_02813	DPBJBOGI_02648	MGDFONKE_02711	GGGABCIL_02295	JIGENDCA_00998	DGKKOMCF_00753	KIBPNDBA_02380	LIDNHKBG_01254	BAKPPOBB_02295	KODMDJDI_02702	NFOIJIEP_02949	PPGMPDBA_02705	PFJBLFBP_00863	MDPLHBJO_01102	PCMMNOHD_02831	FLOKEHCP_01895	NNKDEKOG_01379	GOHHJPID_02867	BKBPCHFD_02373	JJBCNKEE_02933	OABMMDLB_02023	DJLLHMOI_02941	MDOPPOGI_02515	LHDNPHEA_02956	DPLBPBJG_00240	JEIPOOAL_00720	CHFAHEAG_00883	PJPMDDDN_02458	AJJCDNJD_00625	PKMLJBIN_01670	FJMLOOAD_01595	HHHHCOEL_00037	ENHCMDHE_01237	PANKDIBD_00679	NIGHINPK_00758	LDFDGCAP_01294	OFALPMIK_00444	PELCAOIL_02106	AABKEBCC_00060	PMGMJILN_02006	JELDFFGO_00570	JIOKHDII_00105	AJFFGPAN_02672	HBLLBGAM_00065
group_8363	hypothetical protein	CMOHPEEN_01989	NIDEJLEM_00926	GELAMCOF_02399	GKENPNGC_01264	CADHKPPC_02437	DPBJBOGI_01594	MGDFONKE_02419	GGGABCIL_01664	JIGENDCA_02230	DGKKOMCF_01269	KIBPNDBA_01261	LIDNHKBG_01385	BAKPPOBB_00277	KODMDJDI_02381	NFOIJIEP_02535	PPGMPDBA_02306	PFJBLFBP_01121	MDPLHBJO_02171	PCMMNOHD_01287	FLOKEHCP_00699	NNKDEKOG_00103	GOHHJPID_02457	BKBPCHFD_02092	JJBCNKEE_02551	OABMMDLB_02440	DJLLHMOI_02491	MDOPPOGI_02900	LHDNPHEA_02536	DPLBPBJG_03060	JEIPOOAL_00883	CHFAHEAG_00430	PJPMDDDN_02510	AJJCDNJD_00926	PKMLJBIN_01251	FJMLOOAD_02006	HHHHCOEL_02229	ENHCMDHE_01024	PANKDIBD_01313	NIGHINPK_02031	LDFDGCAP_02029	OFALPMIK_02866	PELCAOIL_01391	AABKEBCC_01007	PMGMJILN_01730	JELDFFGO_00828	JIOKHDII_01666	AJFFGPAN_01481	HBLLBGAM_01285
group_8384	hypothetical protein	CMOHPEEN_02171	NIDEJLEM_01916	GELAMCOF_02536	GKENPNGC_01004	CADHKPPC_02576	DPBJBOGI_02116	MGDFONKE_02561	GGGABCIL_03020	JIGENDCA_02632	DGKKOMCF_01725	KIBPNDBA_00861	LIDNHKBG_00918	BAKPPOBB_01283	KODMDJDI_00609	NFOIJIEP_02682	PPGMPDBA_02451	PFJBLFBP_01318	MDPLHBJO_01495	PCMMNOHD_00938	FLOKEHCP_02254	NNKDEKOG_00500	GOHHJPID_02601	BKBPCHFD_02220	JJBCNKEE_02684	OABMMDLB_02294	DJLLHMOI_02705	MDOPPOGI_02748	LHDNPHEA_02680	DPLBPBJG_00089	JEIPOOAL_01012	CHFAHEAG_00614	PJPMDDDN_01285	AJJCDNJD_00801	PKMLJBIN_01400	FJMLOOAD_01866	HHHHCOEL_00271	ENHCMDHE_01402	PANKDIBD_02550	NIGHINPK_00463	LDFDGCAP_00289	OFALPMIK_00037	PELCAOIL_00275	AABKEBCC_01974	PMGMJILN_00434	JELDFFGO_00779	JIOKHDII_00541	AJFFGPAN_02392	HBLLBGAM_01603
group_8386	hypothetical protein	CMOHPEEN_02186	NIDEJLEM_01913	GELAMCOF_02532	GKENPNGC_01008	CADHKPPC_02573	DPBJBOGI_02119	MGDFONKE_02558	GGGABCIL_03024	JIGENDCA_02629	DGKKOMCF_01722	KIBPNDBA_00858	LIDNHKBG_00401	BAKPPOBB_01280	KODMDJDI_00612	NFOIJIEP_02679	PPGMPDBA_02448	PFJBLFBP_01321	MDPLHBJO_01492	PCMMNOHD_00934	FLOKEHCP_02257	NNKDEKOG_00503	GOHHJPID_02598	BKBPCHFD_02216	JJBCNKEE_02680	OABMMDLB_02298	DJLLHMOI_02701	MDOPPOGI_02752	LHDNPHEA_02676	DPLBPBJG_00092	JEIPOOAL_01008	CHFAHEAG_00611	PJPMDDDN_01289	AJJCDNJD_00804	PKMLJBIN_01397	FJMLOOAD_01870	HHHHCOEL_00268	ENHCMDHE_01399	PANKDIBD_02547	NIGHINPK_00467	LDFDGCAP_00293	OFALPMIK_00034	PELCAOIL_01845	AABKEBCC_02578	PMGMJILN_00437	JELDFFGO_00776	JIOKHDII_00544	AJFFGPAN_02395	HBLLBGAM_01681
group_8390	putative protein	CMOHPEEN_02203	NIDEJLEM_00656	GELAMCOF_02514	GKENPNGC_01026	CADHKPPC_02555	DPBJBOGI_02137	MGDFONKE_02541	GGGABCIL_03041	JIGENDCA_00250	DGKKOMCF_01356	KIBPNDBA_00133	LIDNHKBG_00382	BAKPPOBB_01260	KODMDJDI_00631	NFOIJIEP_02660	PPGMPDBA_02430	PFJBLFBP_02345	MDPLHBJO_01347	PCMMNOHD_00917	FLOKEHCP_02277	NNKDEKOG_00520	GOHHJPID_02579	BKBPCHFD_02199	JJBCNKEE_02662	OABMMDLB_02316	DJLLHMOI_02683	MDOPPOGI_02770	LHDNPHEA_02658	DPLBPBJG_00109	JEIPOOAL_00990	CHFAHEAG_00592	PJPMDDDN_02538	AJJCDNJD_00822	PKMLJBIN_01376	FJMLOOAD_01888	HHHHCOEL_00250	ENHCMDHE_01381	PANKDIBD_02528	NIGHINPK_00485	LDFDGCAP_00506	OFALPMIK_00013	PELCAOIL_02609	AABKEBCC_00487	PMGMJILN_00455	JELDFFGO_01171	JIOKHDII_01998	AJFFGPAN_00309	HBLLBGAM_01569
rppH	RNA pyrophosphohydrolase	CMOHPEEN_02398	NIDEJLEM_01925	GELAMCOF_02545	GKENPNGC_00995	CADHKPPC_02585	DPBJBOGI_02107	MGDFONKE_02572	GGGABCIL_03011	JIGENDCA_02641	DGKKOMCF_02457	KIBPNDBA_01221	LIDNHKBG_01530	BAKPPOBB_01292	KODMDJDI_00600	NFOIJIEP_02691	PPGMPDBA_02460	PFJBLFBP_01309	MDPLHBJO_01505	PCMMNOHD_00947	FLOKEHCP_02245	NNKDEKOG_00491	GOHHJPID_02707	BKBPCHFD_02232	JJBCNKEE_02733	OABMMDLB_02285	DJLLHMOI_02714	MDOPPOGI_02739	LHDNPHEA_02689	DPLBPBJG_00080	JEIPOOAL_01021	CHFAHEAG_00623	PJPMDDDN_01276	AJJCDNJD_00792	PKMLJBIN_01409	FJMLOOAD_01857	HHHHCOEL_00280	ENHCMDHE_01411	PANKDIBD_02745	NIGHINPK_00454	LDFDGCAP_01529	OFALPMIK_00046	PELCAOIL_02328	AABKEBCC_01965	PMGMJILN_01526	JELDFFGO_00789	JIOKHDII_00531	AJFFGPAN_01776	HBLLBGAM_01594
fetA	putative iron export ATP-binding protein FetA	CMOHPEEN_02407	NIDEJLEM_01934	GELAMCOF_02556	GKENPNGC_00986	CADHKPPC_02597	DPBJBOGI_02096	MGDFONKE_02581	GGGABCIL_03002	JIGENDCA_02650	DGKKOMCF_02466	KIBPNDBA_01231	LIDNHKBG_01521	BAKPPOBB_01302	KODMDJDI_00591	NFOIJIEP_02700	PPGMPDBA_02469	PFJBLFBP_01297	MDPLHBJO_00612	PCMMNOHD_00956	FLOKEHCP_02235	NNKDEKOG_00480	GOHHJPID_02718	BKBPCHFD_02241	JJBCNKEE_02742	OABMMDLB_02276	DJLLHMOI_02723	MDOPPOGI_02730	LHDNPHEA_02698	DPLBPBJG_00069	JEIPOOAL_01030	CHFAHEAG_00632	PJPMDDDN_01267	AJJCDNJD_00783	PKMLJBIN_01418	FJMLOOAD_01846	HHHHCOEL_00289	ENHCMDHE_01420	PANKDIBD_02756	NIGHINPK_00445	LDFDGCAP_01770	OFALPMIK_00056	PELCAOIL_00692	AABKEBCC_01956	PMGMJILN_01515	JELDFFGO_00442	JIOKHDII_00522	AJFFGPAN_01767	HBLLBGAM_01585
polC_2	DNA polymerase III PolC-type	CMOHPEEN_02543	NIDEJLEM_02889	GELAMCOF_00948	GKENPNGC_02717	CADHKPPC_01005	DPBJBOGI_01251	MGDFONKE_00938	GGGABCIL_01192	JIGENDCA_01182	DGKKOMCF_02678	KIBPNDBA_00718	LIDNHKBG_00688	BAKPPOBB_02806	KODMDJDI_00777	NFOIJIEP_01099	PPGMPDBA_00888	PFJBLFBP_02845	MDPLHBJO_01735	PCMMNOHD_01109	FLOKEHCP_02863	NNKDEKOG_02534	GOHHJPID_00978	BKBPCHFD_00638	JJBCNKEE_01079	OABMMDLB_00832	DJLLHMOI_01033	MDOPPOGI_01404	LHDNPHEA_01059	DPLBPBJG_01147	JEIPOOAL_01675	CHFAHEAG_02019	PJPMDDDN_00916	AJJCDNJD_01941	PKMLJBIN_02854	FJMLOOAD_00494	HHHHCOEL_00854	ENHCMDHE_00826	PANKDIBD_02312	NIGHINPK_01326	LDFDGCAP_00912	OFALPMIK_02892	PELCAOIL_01257	AABKEBCC_00915	PMGMJILN_01278	JELDFFGO_02425	JIOKHDII_00721	AJFFGPAN_00185	HBLLBGAM_02267
group_8442	hypothetical protein	CMOHPEEN_02573	NIDEJLEM_02919	GELAMCOF_01052	GKENPNGC_02688	CADHKPPC_01036	DPBJBOGI_01282	MGDFONKE_00970	GGGABCIL_01162	JIGENDCA_01846	DGKKOMCF_01747	KIBPNDBA_00282	LIDNHKBG_01055	BAKPPOBB_02776	KODMDJDI_00808	NFOIJIEP_01129	PPGMPDBA_00918	PFJBLFBP_01899	MDPLHBJO_02132	PCMMNOHD_01264	FLOKEHCP_02893	NNKDEKOG_02638	GOHHJPID_01008	BKBPCHFD_00673	JJBCNKEE_01110	OABMMDLB_00802	DJLLHMOI_01064	MDOPPOGI_01372	LHDNPHEA_01089	DPLBPBJG_02447	JEIPOOAL_01705	CHFAHEAG_02049	PJPMDDDN_00886	AJJCDNJD_01956	PKMLJBIN_02884	FJMLOOAD_00460	HHHHCOEL_02303	ENHCMDHE_00856	PANKDIBD_02282	NIGHINPK_00902	LDFDGCAP_01244	OFALPMIK_01551	PELCAOIL_01395	AABKEBCC_01467	PMGMJILN_01409	JELDFFGO_02904	JIOKHDII_00754	AJFFGPAN_02514	HBLLBGAM_00967
minC	Septum site-determining protein MinC	CMOHPEEN_02628	NIDEJLEM_02992	GELAMCOF_01259	GKENPNGC_02466	CADHKPPC_01267	DPBJBOGI_01664	MGDFONKE_01213	GGGABCIL_00292	JIGENDCA_01475	DGKKOMCF_02608	KIBPNDBA_00165	LIDNHKBG_00899	BAKPPOBB_00555	KODMDJDI_01239	NFOIJIEP_01529	PPGMPDBA_01348	PFJBLFBP_00275	MDPLHBJO_00808	PCMMNOHD_02348	FLOKEHCP_00771	NNKDEKOG_00750	GOHHJPID_01236	BKBPCHFD_00924	JJBCNKEE_01401	OABMMDLB_00511	DJLLHMOI_01295	MDOPPOGI_01141	LHDNPHEA_01426	DPLBPBJG_01756	JEIPOOAL_01286	CHFAHEAG_02292	PJPMDDDN_00012	AJJCDNJD_01156	PKMLJBIN_00134	FJMLOOAD_00241	HHHHCOEL_02328	ENHCMDHE_00544	PANKDIBD_02035	NIGHINPK_00546	LDFDGCAP_01065	OFALPMIK_01601	PELCAOIL_01841	AABKEBCC_00980	PMGMJILN_00748	JELDFFGO_00459	JIOKHDII_02153	AJFFGPAN_00821	HBLLBGAM_00696
ccpN	Transcriptional repressor CcpN	CMOHPEEN_02708	NIDEJLEM_00992	GELAMCOF_02335	GKENPNGC_01325	CADHKPPC_02354	DPBJBOGI_01570	MGDFONKE_02352	GGGABCIL_01571	JIGENDCA_00636	DGKKOMCF_00947	KIBPNDBA_00684	LIDNHKBG_02838	BAKPPOBB_00129	KODMDJDI_02315	NFOIJIEP_02491	PPGMPDBA_02993	PFJBLFBP_02379	MDPLHBJO_01849	PCMMNOHD_02056	FLOKEHCP_02705	NNKDEKOG_02733	GOHHJPID_02397	BKBPCHFD_02019	JJBCNKEE_02484	OABMMDLB_02503	DJLLHMOI_02424	MDOPPOGI_00004	LHDNPHEA_02470	DPLBPBJG_01645	JEIPOOAL_00945	CHFAHEAG_00361	PJPMDDDN_02592	AJJCDNJD_00975	PKMLJBIN_01184	FJMLOOAD_02069	HHHHCOEL_02100	ENHCMDHE_01091	PANKDIBD_01192	NIGHINPK_01668	LDFDGCAP_01420	OFALPMIK_01103	PELCAOIL_01780	AABKEBCC_02840	PMGMJILN_00114	JELDFFGO_01271	JIOKHDII_00775	AJFFGPAN_02153	HBLLBGAM_01640
group_8492	hypothetical protein	CMOHPEEN_02950	NIDEJLEM_00559	GELAMCOF_00723	GKENPNGC_00525	CADHKPPC_00819	DPBJBOGI_00935	MGDFONKE_00743	GGGABCIL_02895	JIGENDCA_01971	DGKKOMCF_02533	KIBPNDBA_01645	LIDNHKBG_02111	BAKPPOBB_02731	KODMDJDI_01070	NFOIJIEP_00922	PPGMPDBA_00710	PFJBLFBP_00682	MDPLHBJO_01475	PCMMNOHD_02553	FLOKEHCP_01490	NNKDEKOG_01488	GOHHJPID_00747	BKBPCHFD_00397	JJBCNKEE_00890	OABMMDLB_01064	DJLLHMOI_00787	MDOPPOGI_01620	LHDNPHEA_00880	DPLBPBJG_02286	JEIPOOAL_00585	CHFAHEAG_01839	PJPMDDDN_00798	AJJCDNJD_01348	PKMLJBIN_02666	FJMLOOAD_00675	HHHHCOEL_00426	ENHCMDHE_01557	PANKDIBD_01655	NIGHINPK_01830	LDFDGCAP_00669	OFALPMIK_00511	PELCAOIL_00288	AABKEBCC_02693	PMGMJILN_01122	JELDFFGO_02927	JIOKHDII_02281	AJFFGPAN_02718	HBLLBGAM_00219
group_8980	hypothetical protein	CMOHPEEN_00104	NIDEJLEM_00841	GELAMCOF_01113	GKENPNGC_02627	CADHKPPC_01097	DPBJBOGI_01342	MGDFONKE_01056	GGGABCIL_01079	JIGENDCA_00841	DGKKOMCF_00389	KIBPNDBA_01218	LIDNHKBG_02590	BAKPPOBB_02549	KODMDJDI_00868	NFOIJIEP_01213	PPGMPDBA_01002	PFJBLFBP_02300	MDPLHBJO_01224	PCMMNOHD_01499	FLOKEHCP_02952	NNKDEKOG_01402	GOHHJPID_01073	BKBPCHFD_00752	JJBCNKEE_01170	OABMMDLB_00739	DJLLHMOI_01126	MDOPPOGI_01309	LHDNPHEA_01198	DPLBPBJG_00646	JEIPOOAL_01789	CHFAHEAG_02132	PJPMDDDN_00806	AJJCDNJD_02011	PKMLJBIN_02967	FJMLOOAD_00400	HHHHCOEL_02372	ENHCMDHE_02142	PANKDIBD_02202	NIGHINPK_00822	LDFDGCAP_01029	OFALPMIK_02495	PELCAOIL_01273	AABKEBCC_02251	PMGMJILN_01811	JELDFFGO_02794	JIOKHDII_01970	AJFFGPAN_00404	HBLLBGAM_02620
group_8983	hypothetical protein	CMOHPEEN_00118	NIDEJLEM_02733	GELAMCOF_00757	GKENPNGC_00054	CADHKPPC_00856	DPBJBOGI_01916	MGDFONKE_00782	GGGABCIL_02436	JIGENDCA_01926	DGKKOMCF_01408	KIBPNDBA_00943	LIDNHKBG_02629	BAKPPOBB_00146	KODMDJDI_00538	NFOIJIEP_00956	PPGMPDBA_00743	PFJBLFBP_02820	MDPLHBJO_02015	PCMMNOHD_02203	FLOKEHCP_01777	NNKDEKOG_02384	GOHHJPID_00781	BKBPCHFD_00434	JJBCNKEE_00925	OABMMDLB_01030	DJLLHMOI_00821	MDOPPOGI_01583	LHDNPHEA_00914	DPLBPBJG_01621	JEIPOOAL_02890	CHFAHEAG_01873	PJPMDDDN_02709	AJJCDNJD_01354	PKMLJBIN_02700	FJMLOOAD_00641	HHHHCOEL_02596	ENHCMDHE_02765	PANKDIBD_00584	NIGHINPK_02328	LDFDGCAP_01987	OFALPMIK_02423	PELCAOIL_02000	AABKEBCC_02843	PMGMJILN_00011	JELDFFGO_02586	JIOKHDII_02603	AJFFGPAN_00030	HBLLBGAM_02533
group_8996	hypothetical protein	CMOHPEEN_00225	NIDEJLEM_00364	GELAMCOF_02203	GKENPNGC_01453	CADHKPPC_02229	DPBJBOGI_02281	MGDFONKE_02155	GGGABCIL_00452	JIGENDCA_01634	DGKKOMCF_02342	KIBPNDBA_01837	LIDNHKBG_02303	BAKPPOBB_01135	KODMDJDI_02181	NFOIJIEP_02361	PPGMPDBA_02091	PFJBLFBP_01402	MDPLHBJO_01775	PCMMNOHD_01201	FLOKEHCP_01412	NNKDEKOG_01987	GOHHJPID_02198	BKBPCHFD_01887	JJBCNKEE_02354	OABMMDLB_02642	DJLLHMOI_02296	MDOPPOGI_00203	LHDNPHEA_02326	DPLBPBJG_01424	JEIPOOAL_01501	CHFAHEAG_00232	PJPMDDDN_02678	AJJCDNJD_01094	PKMLJBIN_01056	FJMLOOAD_02201	HHHHCOEL_00662	ENHCMDHE_01306	PANKDIBD_00555	NIGHINPK_00912	LDFDGCAP_02760	OFALPMIK_01050	PELCAOIL_02133	AABKEBCC_00639	PMGMJILN_02532	JELDFFGO_00115	JIOKHDII_01750	AJFFGPAN_02286	HBLLBGAM_02517
yjdJ	putative protein YjdJ	CMOHPEEN_00258	NIDEJLEM_00983	GELAMCOF_02326	GKENPNGC_01334	CADHKPPC_02345	DPBJBOGI_01560	MGDFONKE_02343	GGGABCIL_02558	JIGENDCA_00290	DGKKOMCF_00957	KIBPNDBA_00608	LIDNHKBG_02544	BAKPPOBB_00138	KODMDJDI_02306	NFOIJIEP_02482	PPGMPDBA_02984	PFJBLFBP_02388	MDPLHBJO_00192	PCMMNOHD_02065	FLOKEHCP_02714	NNKDEKOG_02831	GOHHJPID_02387	BKBPCHFD_02010	JJBCNKEE_02475	OABMMDLB_02512	DJLLHMOI_02415	MDOPPOGI_00013	LHDNPHEA_02459	DPLBPBJG_00587	JEIPOOAL_00954	CHFAHEAG_00352	PJPMDDDN_01617	AJJCDNJD_00984	PKMLJBIN_01175	FJMLOOAD_02078	HHHHCOEL_02091	ENHCMDHE_01100	PANKDIBD_00869	NIGHINPK_01677	LDFDGCAP_00620	OFALPMIK_01112	PELCAOIL_02012	AABKEBCC_02622	PMGMJILN_00123	JELDFFGO_02324	JIOKHDII_00764	AJFFGPAN_02144	HBLLBGAM_01631
yacP	putative protein YacP	CMOHPEEN_00276	NIDEJLEM_02331	GELAMCOF_02305	GKENPNGC_01354	CADHKPPC_02325	DPBJBOGI_02377	MGDFONKE_02323	GGGABCIL_01448	JIGENDCA_01599	DGKKOMCF_02480	KIBPNDBA_01432	LIDNHKBG_01068	BAKPPOBB_00527	KODMDJDI_02285	NFOIJIEP_02458	PPGMPDBA_02187	PFJBLFBP_00840	MDPLHBJO_00511	PCMMNOHD_02085	FLOKEHCP_02739	NNKDEKOG_02876	GOHHJPID_02365	BKBPCHFD_01987	JJBCNKEE_02454	OABMMDLB_02535	DJLLHMOI_02395	MDOPPOGI_00033	LHDNPHEA_02435	DPLBPBJG_00609	JEIPOOAL_00976	CHFAHEAG_00328	PJPMDDDN_01599	AJJCDNJD_01001	PKMLJBIN_01152	FJMLOOAD_02099	HHHHCOEL_01613	ENHCMDHE_01121	PANKDIBD_00849	NIGHINPK_01470	LDFDGCAP_00010	OFALPMIK_00830	PELCAOIL_00487	AABKEBCC_01782	PMGMJILN_02758	JELDFFGO_00809	JIOKHDII_00999	AJFFGPAN_00147	HBLLBGAM_01735
group_9008	putative N-acetyltransferase	CMOHPEEN_00403	NIDEJLEM_01042	GELAMCOF_01853	GKENPNGC_01928	CADHKPPC_01812	DPBJBOGI_00106	MGDFONKE_01747	GGGABCIL_00592	JIGENDCA_01188	DGKKOMCF_02781	KIBPNDBA_00375	LIDNHKBG_02511	BAKPPOBB_02042	KODMDJDI_01768	NFOIJIEP_01513	PPGMPDBA_01915	PFJBLFBP_02516	MDPLHBJO_01420	PCMMNOHD_00033	FLOKEHCP_02454	NNKDEKOG_02192	GOHHJPID_01776	BKBPCHFD_01491	JJBCNKEE_01949	OABMMDLB_03002	DJLLHMOI_01832	MDOPPOGI_00615	LHDNPHEA_01971	DPLBPBJG_02220	JEIPOOAL_02405	CHFAHEAG_02837	PJPMDDDN_00540	AJJCDNJD_02319	PKMLJBIN_00678	FJMLOOAD_02619	HHHHCOEL_00902	ENHCMDHE_00507	PANKDIBD_02349	NIGHINPK_01267	LDFDGCAP_02788	OFALPMIK_00285	PELCAOIL_00259	AABKEBCC_00574	PMGMJILN_02897	JELDFFGO_01901	JIOKHDII_03089	AJFFGPAN_02207	HBLLBGAM_02852
group_9009	hypothetical protein	CMOHPEEN_00406	NIDEJLEM_01039	GELAMCOF_01856	GKENPNGC_01925	CADHKPPC_01815	DPBJBOGI_00103	MGDFONKE_01750	GGGABCIL_00589	JIGENDCA_01191	DGKKOMCF_02784	KIBPNDBA_00874	LIDNHKBG_02515	BAKPPOBB_02045	KODMDJDI_01771	NFOIJIEP_01510	PPGMPDBA_01918	PFJBLFBP_02519	MDPLHBJO_01423	PCMMNOHD_00030	FLOKEHCP_02457	NNKDEKOG_02195	GOHHJPID_01779	BKBPCHFD_01494	JJBCNKEE_01952	OABMMDLB_02999	DJLLHMOI_01835	MDOPPOGI_00612	LHDNPHEA_01974	DPLBPBJG_02217	JEIPOOAL_02408	CHFAHEAG_02840	PJPMDDDN_00543	AJJCDNJD_02316	PKMLJBIN_00681	FJMLOOAD_02616	HHHHCOEL_02053	ENHCMDHE_02526	PANKDIBD_02352	NIGHINPK_01270	LDFDGCAP_02455	OFALPMIK_00288	PELCAOIL_00262	AABKEBCC_00577	PMGMJILN_02894	JELDFFGO_01656	JIOKHDII_01002	AJFFGPAN_02210	HBLLBGAM_02849
group_9047	Putative membrane protein insertion efficiency factor	CMOHPEEN_00742	NIDEJLEM_01204	GELAMCOF_01180	GKENPNGC_02558	CADHKPPC_01177	DPBJBOGI_02480	MGDFONKE_01132	GGGABCIL_00342	JIGENDCA_02753	DGKKOMCF_00895	KIBPNDBA_01513	LIDNHKBG_00974	BAKPPOBB_02986	KODMDJDI_01147	NFOIJIEP_01352	PPGMPDBA_01184	PFJBLFBP_01463	MDPLHBJO_00600	PCMMNOHD_00361	FLOKEHCP_00040	NNKDEKOG_02945	GOHHJPID_01154	BKBPCHFD_00846	JJBCNKEE_01317	OABMMDLB_00594	DJLLHMOI_01197	MDOPPOGI_01232	LHDNPHEA_01343	DPLBPBJG_02879	JEIPOOAL_02127	CHFAHEAG_02209	PJPMDDDN_01979	AJJCDNJD_02075	PKMLJBIN_00052	FJMLOOAD_00321	HHHHCOEL_01739	ENHCMDHE_00629	PANKDIBD_02445	NIGHINPK_01645	LDFDGCAP_01320	OFALPMIK_01399	PELCAOIL_01580	AABKEBCC_00933	PMGMJILN_02488	JELDFFGO_00903	JIOKHDII_01789	AJFFGPAN_01346	HBLLBGAM_02279
group_9049	hypothetical protein	CMOHPEEN_00753	NIDEJLEM_01333	GELAMCOF_02907	GKENPNGC_01216	CADHKPPC_02900	DPBJBOGI_00656	MGDFONKE_02790	GGGABCIL_01783	JIGENDCA_02891	DGKKOMCF_00726	KIBPNDBA_01313	LIDNHKBG_02485	BAKPPOBB_02394	KODMDJDI_02784	NFOIJIEP_03029	PPGMPDBA_02785	PFJBLFBP_00965	MDPLHBJO_00239	PCMMNOHD_01902	FLOKEHCP_01994	NNKDEKOG_01582	GOHHJPID_02968	BKBPCHFD_02455	JJBCNKEE_03038	OABMMDLB_01940	DJLLHMOI_03024	MDOPPOGI_02437	LHDNPHEA_03038	DPLBPBJG_01679	JEIPOOAL_02040	CHFAHEAG_00963	PJPMDDDN_01784	AJJCDNJD_00527	PKMLJBIN_01750	FJMLOOAD_01491	HHHHCOEL_00121	ENHCMDHE_01154	PANKDIBD_01483	NIGHINPK_02178	LDFDGCAP_01600	OFALPMIK_00766	PELCAOIL_01621	AABKEBCC_00050	PMGMJILN_02390	JELDFFGO_02407	JIOKHDII_00186	AJFFGPAN_02773	HBLLBGAM_01848
cbiO	Cobalt import ATP-binding protein CbiO	CMOHPEEN_00793	NIDEJLEM_01117	GELAMCOF_02844	GKENPNGC_00748	CADHKPPC_02855	DPBJBOGI_02687	MGDFONKE_02748	GGGABCIL_01745	JIGENDCA_02543	DGKKOMCF_00495	KIBPNDBA_00905	LIDNHKBG_00598	BAKPPOBB_02333	KODMDJDI_02740	NFOIJIEP_02988	PPGMPDBA_02744	PFJBLFBP_00902	MDPLHBJO_00283	PCMMNOHD_02792	FLOKEHCP_01933	NNKDEKOG_01340	GOHHJPID_02906	BKBPCHFD_02411	JJBCNKEE_02974	OABMMDLB_01984	DJLLHMOI_02980	MDOPPOGI_02476	LHDNPHEA_02995	DPLBPBJG_00541	JEIPOOAL_00760	CHFAHEAG_00922	PJPMDDDN_01745	AJJCDNJD_00585	PKMLJBIN_01709	FJMLOOAD_01556	HHHHCOEL_00075	ENHCMDHE_01199	PANKDIBD_00717	NIGHINPK_00797	LDFDGCAP_01234	OFALPMIK_00406	PELCAOIL_01980	AABKEBCC_02860	PMGMJILN_02432	JELDFFGO_00364	JIOKHDII_00145	AJFFGPAN_02634	HBLLBGAM_00105
group_9056	hypothetical protein	CMOHPEEN_00798	NIDEJLEM_01112	GELAMCOF_02839	GKENPNGC_00753	CADHKPPC_02850	DPBJBOGI_02682	MGDFONKE_02743	GGGABCIL_01750	JIGENDCA_02538	DGKKOMCF_00489	KIBPNDBA_00900	LIDNHKBG_01562	BAKPPOBB_02328	KODMDJDI_02735	NFOIJIEP_02983	PPGMPDBA_02739	PFJBLFBP_00897	MDPLHBJO_00288	PCMMNOHD_02797	FLOKEHCP_01928	NNKDEKOG_01345	GOHHJPID_02901	BKBPCHFD_02406	JJBCNKEE_02968	OABMMDLB_01989	DJLLHMOI_02975	MDOPPOGI_02482	LHDNPHEA_02990	DPLBPBJG_00546	JEIPOOAL_00754	CHFAHEAG_00917	PJPMDDDN_01740	AJJCDNJD_00590	PKMLJBIN_01704	FJMLOOAD_01561	HHHHCOEL_00070	ENHCMDHE_01204	PANKDIBD_00712	NIGHINPK_00792	LDFDGCAP_01695	OFALPMIK_00411	PELCAOIL_01335	AABKEBCC_02854	PMGMJILN_02437	JELDFFGO_00369	JIOKHDII_00140	AJFFGPAN_02639	HBLLBGAM_00099
group_9069	hypothetical protein	CMOHPEEN_00894	NIDEJLEM_02151	GELAMCOF_00292	GKENPNGC_01612	CADHKPPC_00283	DPBJBOGI_01635	MGDFONKE_00279	GGGABCIL_02058	JIGENDCA_00563	DGKKOMCF_01305	KIBPNDBA_02353	LIDNHKBG_00879	BAKPPOBB_01466	KODMDJDI_00175	NFOIJIEP_00268	PPGMPDBA_00376	PFJBLFBP_01806	MDPLHBJO_01005	PCMMNOHD_00744	FLOKEHCP_01220	NNKDEKOG_02113	GOHHJPID_00282	BKBPCHFD_02750	JJBCNKEE_00297	OABMMDLB_01630	DJLLHMOI_00285	MDOPPOGI_02073	LHDNPHEA_00289	DPLBPBJG_00810	JEIPOOAL_01964	CHFAHEAG_01266	PJPMDDDN_01712	AJJCDNJD_00230	PKMLJBIN_02054	FJMLOOAD_01182	HHHHCOEL_01764	ENHCMDHE_02508	PANKDIBD_00633	NIGHINPK_02211	LDFDGCAP_00114	OFALPMIK_01873	PELCAOIL_00716	AABKEBCC_01389	PMGMJILN_00051	JELDFFGO_01119	JIOKHDII_01391	AJFFGPAN_01981	HBLLBGAM_00523
purE	N5-carboxyaminoimidazole ribonucleotide mutase	CMOHPEEN_01072	NIDEJLEM_02531	GELAMCOF_01815	GKENPNGC_01967	CADHKPPC_01772	DPBJBOGI_00145	MGDFONKE_01709	GGGABCIL_00631	JIGENDCA_02065	DGKKOMCF_00685	KIBPNDBA_02041	LIDNHKBG_01406	BAKPPOBB_02004	KODMDJDI_01730	NFOIJIEP_02071	PPGMPDBA_01877	PFJBLFBP_00321	MDPLHBJO_02332	PCMMNOHD_00071	FLOKEHCP_02416	NNKDEKOG_02154	GOHHJPID_01735	BKBPCHFD_01450	JJBCNKEE_01909	OABMMDLB_00012	DJLLHMOI_01794	MDOPPOGI_00655	LHDNPHEA_01932	DPLBPBJG_00892	JEIPOOAL_02863	CHFAHEAG_02797	PJPMDDDN_00502	AJJCDNJD_01815	PKMLJBIN_00639	FJMLOOAD_02657	HHHHCOEL_00940	ENHCMDHE_00469	PANKDIBD_02682	NIGHINPK_00199	LDFDGCAP_02344	OFALPMIK_02853	PELCAOIL_00952	AABKEBCC_01440	PMGMJILN_02688	JELDFFGO_01193	JIOKHDII_01227	AJFFGPAN_00070	HBLLBGAM_01039
group_9089	hypothetical protein	CMOHPEEN_01113	NIDEJLEM_02571	GELAMCOF_01775	GKENPNGC_02008	CADHKPPC_01731	DPBJBOGI_00186	MGDFONKE_01669	GGGABCIL_01854	JIGENDCA_00201	DGKKOMCF_01695	KIBPNDBA_00948	LIDNHKBG_00348	BAKPPOBB_01646	KODMDJDI_01690	NFOIJIEP_02031	PPGMPDBA_01837	PFJBLFBP_00362	MDPLHBJO_00049	PCMMNOHD_00112	FLOKEHCP_02376	NNKDEKOG_01197	GOHHJPID_01694	BKBPCHFD_01410	JJBCNKEE_01866	OABMMDLB_00052	DJLLHMOI_01753	MDOPPOGI_00695	LHDNPHEA_01891	DPLBPBJG_00932	JEIPOOAL_00327	CHFAHEAG_02755	PJPMDDDN_00461	AJJCDNJD_01783	PKMLJBIN_00598	FJMLOOAD_02697	HHHHCOEL_00689	ENHCMDHE_00428	PANKDIBD_00945	NIGHINPK_00157	LDFDGCAP_01975	OFALPMIK_02276	PELCAOIL_00111	AABKEBCC_00735	PMGMJILN_01600	JELDFFGO_02511	JIOKHDII_00683	AJFFGPAN_00110	HBLLBGAM_01805
rpmH	50S ribosomal protein L34	CMOHPEEN_01305	NIDEJLEM_00959	GELAMCOF_02923	GKENPNGC_01199	CADHKPPC_02917	DPBJBOGI_00672	MGDFONKE_02807	GGGABCIL_01494	JIGENDCA_00069	DGKKOMCF_00305	KIBPNDBA_02811	LIDNHKBG_01492	BAKPPOBB_02411	KODMDJDI_02799	NFOIJIEP_01430	PPGMPDBA_02801	PFJBLFBP_00981	MDPLHBJO_01824	PCMMNOHD_01539	FLOKEHCP_02011	NNKDEKOG_00720	GOHHJPID_00001	BKBPCHFD_02468	JJBCNKEE_03059	OABMMDLB_01921	DJLLHMOI_03041	MDOPPOGI_02420	LHDNPHEA_03059	DPLBPBJG_02299	JEIPOOAL_02021	CHFAHEAG_00979	PJPMDDDN_01802	AJJCDNJD_00512	PKMLJBIN_01766	FJMLOOAD_01475	HHHHCOEL_00982	ENHCMDHE_02423	PANKDIBD_01468	NIGHINPK_01795	LDFDGCAP_01632	OFALPMIK_00782	PELCAOIL_01330	AABKEBCC_00278	PMGMJILN_02374	JELDFFGO_01245	JIOKHDII_01189	AJFFGPAN_00552	HBLLBGAM_01170
group_9106	hypothetical protein	CMOHPEEN_01309	NIDEJLEM_00955	GELAMCOF_00003	GKENPNGC_01196	CADHKPPC_00003	DPBJBOGI_00675	MGDFONKE_00003	GGGABCIL_01498	JIGENDCA_00065	DGKKOMCF_01248	KIBPNDBA_00325	LIDNHKBG_01489	BAKPPOBB_02415	KODMDJDI_02803	NFOIJIEP_01434	PPGMPDBA_02805	PFJBLFBP_02831	MDPLHBJO_01821	PCMMNOHD_01536	FLOKEHCP_02015	NNKDEKOG_00717	GOHHJPID_03000	BKBPCHFD_02471	JJBCNKEE_00004	OABMMDLB_01917	DJLLHMOI_00003	MDOPPOGI_02417	LHDNPHEA_00004	DPLBPBJG_02302	JEIPOOAL_02017	CHFAHEAG_00983	PJPMDDDN_01806	AJJCDNJD_00442	PKMLJBIN_01770	FJMLOOAD_01472	HHHHCOEL_00986	ENHCMDHE_02427	PANKDIBD_01464	NIGHINPK_01798	LDFDGCAP_01636	OFALPMIK_00786	PELCAOIL_01327	AABKEBCC_00275	PMGMJILN_02370	JELDFFGO_01249	JIOKHDII_01193	AJFFGPAN_00549	HBLLBGAM_01166
rpsR	30S ribosomal protein S18	CMOHPEEN_01317	NIDEJLEM_00947	GELAMCOF_00011	GKENPNGC_01188	CADHKPPC_00011	DPBJBOGI_00683	MGDFONKE_00012	GGGABCIL_01506	JIGENDCA_02019	DGKKOMCF_01256	KIBPNDBA_02407	LIDNHKBG_01481	BAKPPOBB_02423	KODMDJDI_02811	NFOIJIEP_01442	PPGMPDBA_02813	PFJBLFBP_02839	MDPLHBJO_00862	PCMMNOHD_01528	FLOKEHCP_02023	NNKDEKOG_00709	GOHHJPID_02992	BKBPCHFD_02479	JJBCNKEE_00012	OABMMDLB_01909	DJLLHMOI_00011	MDOPPOGI_02409	LHDNPHEA_00012	DPLBPBJG_02310	JEIPOOAL_02009	CHFAHEAG_00991	PJPMDDDN_01814	AJJCDNJD_00434	PKMLJBIN_01779	FJMLOOAD_01464	HHHHCOEL_00994	ENHCMDHE_02435	PANKDIBD_01456	NIGHINPK_01806	LDFDGCAP_02631	OFALPMIK_00794	PELCAOIL_02232	AABKEBCC_00266	PMGMJILN_02362	JELDFFGO_01257	JIOKHDII_01201	AJFFGPAN_00541	HBLLBGAM_01158
group_9118	hypothetical protein	CMOHPEEN_01431	NIDEJLEM_00009	GELAMCOF_00207	GKENPNGC_00121	CADHKPPC_00192	DPBJBOGI_02795	MGDFONKE_00202	GGGABCIL_02650	JIGENDCA_01161	DGKKOMCF_01959	KIBPNDBA_02457	LIDNHKBG_02376	BAKPPOBB_02467	KODMDJDI_01940	NFOIJIEP_00178	PPGMPDBA_00101	PFJBLFBP_02583	MDPLHBJO_01667	PCMMNOHD_00612	FLOKEHCP_03030	NNKDEKOG_00732	GOHHJPID_00183	BKBPCHFD_02666	JJBCNKEE_00207	OABMMDLB_01719	DJLLHMOI_00207	MDOPPOGI_02150	LHDNPHEA_00203	DPLBPBJG_02673	JEIPOOAL_01593	CHFAHEAG_01178	PJPMDDDN_01078	AJJCDNJD_00301	PKMLJBIN_01966	FJMLOOAD_01267	HHHHCOEL_02644	ENHCMDHE_02850	PANKDIBD_01927	NIGHINPK_01110	LDFDGCAP_00252	OFALPMIK_00939	PELCAOIL_02416	AABKEBCC_02428	PMGMJILN_00557	JELDFFGO_02255	JIOKHDII_01600	AJFFGPAN_01688	HBLLBGAM_02193
group_9121	hypothetical protein	CMOHPEEN_01447	NIDEJLEM_00025	GELAMCOF_00223	GKENPNGC_00138	CADHKPPC_00209	DPBJBOGI_02811	MGDFONKE_00218	GGGABCIL_02666	JIGENDCA_02918	DGKKOMCF_00274	KIBPNDBA_02636	LIDNHKBG_01630	BAKPPOBB_02483	KODMDJDI_01924	NFOIJIEP_00194	PPGMPDBA_00117	PFJBLFBP_02599	MDPLHBJO_00899	PCMMNOHD_00595	FLOKEHCP_03014	NNKDEKOG_02304	GOHHJPID_00203	BKBPCHFD_02686	JJBCNKEE_00223	OABMMDLB_01703	DJLLHMOI_00224	MDOPPOGI_02133	LHDNPHEA_00219	DPLBPBJG_02657	JEIPOOAL_01577	CHFAHEAG_01194	PJPMDDDN_01062	AJJCDNJD_00285	PKMLJBIN_01982	FJMLOOAD_01251	HHHHCOEL_01421	ENHCMDHE_02288	PANKDIBD_01266	NIGHINPK_01127	LDFDGCAP_00683	OFALPMIK_00924	PELCAOIL_01418	AABKEBCC_02411	PMGMJILN_00541	JELDFFGO_00185	JIOKHDII_01292	AJFFGPAN_02419	HBLLBGAM_01131
group_9124	hypothetical protein	CMOHPEEN_01452	NIDEJLEM_00030	GELAMCOF_00228	GKENPNGC_00143	CADHKPPC_00214	DPBJBOGI_02816	MGDFONKE_00223	GGGABCIL_02671	JIGENDCA_02913	DGKKOMCF_00269	KIBPNDBA_02631	LIDNHKBG_01625	BAKPPOBB_02488	KODMDJDI_01919	NFOIJIEP_00199	PPGMPDBA_00122	PFJBLFBP_02604	MDPLHBJO_00904	PCMMNOHD_00590	FLOKEHCP_03009	NNKDEKOG_02309	GOHHJPID_00208	BKBPCHFD_02691	JJBCNKEE_00228	OABMMDLB_01698	DJLLHMOI_00229	MDOPPOGI_02128	LHDNPHEA_00224	DPLBPBJG_02652	JEIPOOAL_01572	CHFAHEAG_01199	PJPMDDDN_01057	AJJCDNJD_00280	PKMLJBIN_01987	FJMLOOAD_01246	HHHHCOEL_01416	ENHCMDHE_02283	PANKDIBD_01261	NIGHINPK_01132	LDFDGCAP_02324	OFALPMIK_00919	PELCAOIL_02355	AABKEBCC_02406	PMGMJILN_00536	JELDFFGO_00180	JIOKHDII_01297	AJFFGPAN_02424	HBLLBGAM_01126
group_9127	6-phosphogluconate dehydrogenase, NAD( )-dependent, decarboxylating	CMOHPEEN_01476	NIDEJLEM_00054	GELAMCOF_00252	GKENPNGC_00156	CADHKPPC_00227	DPBJBOGI_02840	MGDFONKE_00236	GGGABCIL_02695	JIGENDCA_00582	DGKKOMCF_00256	KIBPNDBA_01718	LIDNHKBG_01475	BAKPPOBB_02512	KODMDJDI_01906	NFOIJIEP_00223	PPGMPDBA_00146	PFJBLFBP_02749	MDPLHBJO_00938	PCMMNOHD_00577	FLOKEHCP_02985	NNKDEKOG_02333	GOHHJPID_00221	BKBPCHFD_02704	JJBCNKEE_00254	OABMMDLB_01672	DJLLHMOI_00242	MDOPPOGI_02115	LHDNPHEA_00248	DPLBPBJG_02628	JEIPOOAL_01548	CHFAHEAG_01223	PJPMDDDN_01033	AJJCDNJD_00269	PKMLJBIN_02011	FJMLOOAD_01222	HHHHCOEL_01403	ENHCMDHE_02270	PANKDIBD_01248	NIGHINPK_01145	LDFDGCAP_01357	OFALPMIK_01250	PELCAOIL_01551	AABKEBCC_02023	PMGMJILN_00512	JELDFFGO_00156	JIOKHDII_01322	AJFFGPAN_02437	HBLLBGAM_02890
galE	UDP-glucose 4-epimerase	CMOHPEEN_01646	NIDEJLEM_01829	GELAMCOF_00571	GKENPNGC_00364	CADHKPPC_00665	DPBJBOGI_00554	MGDFONKE_00592	GGGABCIL_03099	JIGENDCA_02216	DGKKOMCF_01668	KIBPNDBA_00052	LIDNHKBG_02552	BAKPPOBB_01091	KODMDJDI_00921	NFOIJIEP_00771	PPGMPDBA_00515	PFJBLFBP_00528	MDPLHBJO_02400	PCMMNOHD_00565	FLOKEHCP_01641	NNKDEKOG_02223	GOHHJPID_00582	BKBPCHFD_00248	JJBCNKEE_00736	OABMMDLB_01215	DJLLHMOI_00620	MDOPPOGI_01784	LHDNPHEA_00730	DPLBPBJG_01856	JEIPOOAL_00433	CHFAHEAG_01691	PJPMDDDN_00648	AJJCDNJD_01648	PKMLJBIN_02515	FJMLOOAD_00826	HHHHCOEL_01207	ENHCMDHE_01686	PANKDIBD_01855	NIGHINPK_00715	LDFDGCAP_00258	OFALPMIK_01759	PELCAOIL_00697	AABKEBCC_02131	PMGMJILN_01707	JELDFFGO_02496	JIOKHDII_01095	AJFFGPAN_00056	HBLLBGAM_01547
group_9150	hypothetical protein	CMOHPEEN_01699	NIDEJLEM_01775	GELAMCOF_00625	GKENPNGC_00426	CADHKPPC_00722	DPBJBOGI_00500	MGDFONKE_00642	GGGABCIL_02800	JIGENDCA_01882	DGKKOMCF_01078	KIBPNDBA_02524	LIDNHKBG_00320	BAKPPOBB_01590	KODMDJDI_00976	NFOIJIEP_00825	PPGMPDBA_00569	PFJBLFBP_00583	MDPLHBJO_00869	PCMMNOHD_01609	FLOKEHCP_01587	NNKDEKOG_02277	GOHHJPID_00646	BKBPCHFD_00298	JJBCNKEE_00793	OABMMDLB_01160	DJLLHMOI_00689	MDOPPOGI_01718	LHDNPHEA_00785	DPLBPBJG_01910	JEIPOOAL_00488	CHFAHEAG_01746	PJPMDDDN_00703	AJJCDNJD_01607	PKMLJBIN_02569	FJMLOOAD_00772	HHHHCOEL_00332	ENHCMDHE_01463	PANKDIBD_00531	NIGHINPK_01904	LDFDGCAP_02181	OFALPMIK_00995	PELCAOIL_00212	AABKEBCC_01323	PMGMJILN_01216	JELDFFGO_01353	JIOKHDII_01708	AJFFGPAN_02000	HBLLBGAM_00125
dtxR	Diphtheria toxin repressor	CMOHPEEN_01749	NIDEJLEM_00604	GELAMCOF_00678	GKENPNGC_00479	CADHKPPC_00774	DPBJBOGI_00888	MGDFONKE_00694	GGGABCIL_02850	JIGENDCA_01686	DGKKOMCF_00430	KIBPNDBA_01191	LIDNHKBG_00238	BAKPPOBB_01539	KODMDJDI_01025	NFOIJIEP_00877	PPGMPDBA_00665	PFJBLFBP_00637	MDPLHBJO_02064	PCMMNOHD_02508	FLOKEHCP_01537	NNKDEKOG_01533	GOHHJPID_00702	BKBPCHFD_00349	JJBCNKEE_00843	OABMMDLB_01109	DJLLHMOI_00742	MDOPPOGI_01665	LHDNPHEA_00835	DPLBPBJG_02241	JEIPOOAL_00540	CHFAHEAG_01795	PJPMDDDN_00753	AJJCDNJD_01303	PKMLJBIN_02621	FJMLOOAD_00720	HHHHCOEL_00381	ENHCMDHE_01512	PANKDIBD_00779	NIGHINPK_01857	LDFDGCAP_01121	OFALPMIK_00558	PELCAOIL_00976	AABKEBCC_00610	PMGMJILN_01167	JELDFFGO_02477	JIOKHDII_00590	AJFFGPAN_02051	HBLLBGAM_00174
group_9163	hypothetical protein	CMOHPEEN_01760	NIDEJLEM_00593	GELAMCOF_00689	GKENPNGC_00490	CADHKPPC_00785	DPBJBOGI_00899	MGDFONKE_00705	GGGABCIL_02861	JIGENDCA_01295	DGKKOMCF_02065	KIBPNDBA_01671	LIDNHKBG_00161	BAKPPOBB_02094	KODMDJDI_01036	NFOIJIEP_00888	PPGMPDBA_00676	PFJBLFBP_00648	MDPLHBJO_02052	PCMMNOHD_02519	FLOKEHCP_01526	NNKDEKOG_01522	GOHHJPID_00713	BKBPCHFD_00360	JJBCNKEE_00855	OABMMDLB_01098	DJLLHMOI_00753	MDOPPOGI_01654	LHDNPHEA_00846	DPLBPBJG_02252	JEIPOOAL_00551	CHFAHEAG_01806	PJPMDDDN_00764	AJJCDNJD_01314	PKMLJBIN_02632	FJMLOOAD_00709	HHHHCOEL_00392	ENHCMDHE_01523	PANKDIBD_00790	NIGHINPK_01846	LDFDGCAP_00316	OFALPMIK_00547	PELCAOIL_01555	AABKEBCC_01845	PMGMJILN_01156	JELDFFGO_00557	JIOKHDII_00578	AJFFGPAN_02062	HBLLBGAM_00185
patA_1	Peptidoglycan O-acetyltransferase	CMOHPEEN_01767	NIDEJLEM_00586	GELAMCOF_00696	GKENPNGC_00497	CADHKPPC_00792	DPBJBOGI_00906	MGDFONKE_00712	GGGABCIL_02868	JIGENDCA_01530	DGKKOMCF_00777	KIBPNDBA_01535	LIDNHKBG_00154	BAKPPOBB_02760	KODMDJDI_01043	NFOIJIEP_00895	PPGMPDBA_00683	PFJBLFBP_00655	MDPLHBJO_02045	PCMMNOHD_02526	FLOKEHCP_01519	NNKDEKOG_01515	GOHHJPID_00720	BKBPCHFD_00368	JJBCNKEE_00862	OABMMDLB_01091	DJLLHMOI_00760	MDOPPOGI_01647	LHDNPHEA_00853	DPLBPBJG_02259	JEIPOOAL_00558	CHFAHEAG_01812	PJPMDDDN_00771	AJJCDNJD_01321	PKMLJBIN_02639	FJMLOOAD_00702	HHHHCOEL_00399	ENHCMDHE_01530	PANKDIBD_00797	NIGHINPK_01839	LDFDGCAP_01756	OFALPMIK_00540	PELCAOIL_01310	AABKEBCC_01838	PMGMJILN_01149	JELDFFGO_00550	JIOKHDII_00571	AJFFGPAN_02069	HBLLBGAM_00192
lytG	Exo-glucosaminidase LytG	CMOHPEEN_01838	NIDEJLEM_01066	GELAMCOF_01128	GKENPNGC_02611	CADHKPPC_01122	DPBJBOGI_02422	MGDFONKE_01080	GGGABCIL_00990	JIGENDCA_02607	DGKKOMCF_02048	KIBPNDBA_02817	LIDNHKBG_02342	BAKPPOBB_01500	KODMDJDI_01089	NFOIJIEP_01229	PPGMPDBA_01061	PFJBLFBP_02567	MDPLHBJO_00174	PCMMNOHD_00308	FLOKEHCP_00363	NNKDEKOG_01737	GOHHJPID_01101	BKBPCHFD_00776	JJBCNKEE_01194	OABMMDLB_00714	DJLLHMOI_01144	MDOPPOGI_01286	LHDNPHEA_01220	DPLBPBJG_00517	JEIPOOAL_02577	CHFAHEAG_02156	PJPMDDDN_01926	AJJCDNJD_02024	PKMLJBIN_02992	FJMLOOAD_00374	HHHHCOEL_01799	ENHCMDHE_02575	PANKDIBD_02392	NIGHINPK_01973	LDFDGCAP_00777	OFALPMIK_01699	PELCAOIL_02446	AABKEBCC_02352	PMGMJILN_01762	JELDFFGO_00494	JIOKHDII_01067	AJFFGPAN_01399	HBLLBGAM_00902
group_9174	Acid shock protein	CMOHPEEN_01929	NIDEJLEM_01415	GELAMCOF_02799	GKENPNGC_00793	CADHKPPC_02806	DPBJBOGI_02642	MGDFONKE_02704	GGGABCIL_02301	JIGENDCA_00992	DGKKOMCF_00747	KIBPNDBA_01093	LIDNHKBG_01772	BAKPPOBB_02288	KODMDJDI_02696	NFOIJIEP_02943	PPGMPDBA_02699	PFJBLFBP_00857	MDPLHBJO_01096	PCMMNOHD_02837	FLOKEHCP_01888	NNKDEKOG_01385	GOHHJPID_02861	BKBPCHFD_02366	JJBCNKEE_02927	OABMMDLB_02030	DJLLHMOI_02935	MDOPPOGI_02521	LHDNPHEA_02950	DPLBPBJG_00246	JEIPOOAL_00714	CHFAHEAG_00877	PJPMDDDN_02451	AJJCDNJD_00632	PKMLJBIN_01664	FJMLOOAD_01601	HHHHCOEL_00031	ENHCMDHE_01243	PANKDIBD_00673	NIGHINPK_00752	LDFDGCAP_01300	OFALPMIK_00739	PELCAOIL_01646	AABKEBCC_00066	PMGMJILN_02000	JELDFFGO_00577	JIOKHDII_00099	AJFFGPAN_01695	HBLLBGAM_00059
artQ_2	Arginine transport system permease protein ArtQ	CMOHPEEN_01939	NIDEJLEM_01406	GELAMCOF_02808	GKENPNGC_00784	CADHKPPC_02816	DPBJBOGI_02651	MGDFONKE_02714	GGGABCIL_02292	JIGENDCA_01001	DGKKOMCF_00756	KIBPNDBA_02383	LIDNHKBG_02848	BAKPPOBB_02298	KODMDJDI_02705	NFOIJIEP_02952	PPGMPDBA_02708	PFJBLFBP_00866	MDPLHBJO_01105	PCMMNOHD_02828	FLOKEHCP_01898	NNKDEKOG_01376	GOHHJPID_02870	BKBPCHFD_02376	JJBCNKEE_02936	OABMMDLB_02020	DJLLHMOI_02944	MDOPPOGI_02512	LHDNPHEA_02959	DPLBPBJG_00577	JEIPOOAL_00723	CHFAHEAG_00886	PJPMDDDN_02461	AJJCDNJD_00622	PKMLJBIN_01673	FJMLOOAD_01592	HHHHCOEL_00040	ENHCMDHE_01234	PANKDIBD_00682	NIGHINPK_00761	LDFDGCAP_00692	OFALPMIK_00441	PELCAOIL_02103	AABKEBCC_00057	PMGMJILN_02009	JELDFFGO_00567	JIOKHDII_00108	AJFFGPAN_02669	HBLLBGAM_00068
celA_2	PTS system cellobiose-specific EIIB component	CMOHPEEN_01946	NIDEJLEM_01399	GELAMCOF_02815	GKENPNGC_00777	CADHKPPC_02823	DPBJBOGI_02658	MGDFONKE_02721	GGGABCIL_02285	JIGENDCA_01008	DGKKOMCF_00764	KIBPNDBA_01463	LIDNHKBG_02855	BAKPPOBB_02305	KODMDJDI_02712	NFOIJIEP_02959	PPGMPDBA_02715	PFJBLFBP_00873	MDPLHBJO_01112	PCMMNOHD_02821	FLOKEHCP_01905	NNKDEKOG_01369	GOHHJPID_02877	BKBPCHFD_02383	JJBCNKEE_02943	OABMMDLB_02013	DJLLHMOI_02951	MDOPPOGI_02505	LHDNPHEA_02966	DPLBPBJG_00570	JEIPOOAL_00730	CHFAHEAG_00893	PJPMDDDN_02468	AJJCDNJD_00615	PKMLJBIN_01680	FJMLOOAD_01585	HHHHCOEL_00047	ENHCMDHE_01227	PANKDIBD_00689	NIGHINPK_00768	LDFDGCAP_00699	OFALPMIK_00434	PELCAOIL_00814	AABKEBCC_00400	PMGMJILN_02016	JELDFFGO_00393	JIOKHDII_00115	AJFFGPAN_02662	HBLLBGAM_00075
artM	Arginine transport ATP-binding protein ArtM	CMOHPEEN_01967	NIDEJLEM_01378	GELAMCOF_02836	GKENPNGC_00756	CADHKPPC_02847	DPBJBOGI_02679	MGDFONKE_02740	GGGABCIL_01753	JIGENDCA_00553	DGKKOMCF_00485	KIBPNDBA_02348	LIDNHKBG_00487	BAKPPOBB_02325	KODMDJDI_02732	NFOIJIEP_02980	PPGMPDBA_02736	PFJBLFBP_00893	MDPLHBJO_00132	PCMMNOHD_02800	FLOKEHCP_01925	NNKDEKOG_01348	GOHHJPID_02898	BKBPCHFD_02403	JJBCNKEE_02965	OABMMDLB_01992	DJLLHMOI_02972	MDOPPOGI_02485	LHDNPHEA_02987	DPLBPBJG_00549	JEIPOOAL_00751	CHFAHEAG_00914	PJPMDDDN_01737	AJJCDNJD_00593	PKMLJBIN_01701	FJMLOOAD_01564	HHHHCOEL_00067	ENHCMDHE_01207	PANKDIBD_00709	NIGHINPK_00789	LDFDGCAP_02670	OFALPMIK_00414	PELCAOIL_02178	AABKEBCC_00898	PMGMJILN_02038	JELDFFGO_00372	JIOKHDII_00137	AJFFGPAN_02642	HBLLBGAM_00096
accB	Biotin carboxyl carrier protein of acetyl-CoA carboxylase	CMOHPEEN_02147	NIDEJLEM_01714	GELAMCOF_02110	GKENPNGC_01542	CADHKPPC_02134	DPBJBOGI_00780	MGDFONKE_02071	GGGABCIL_00840	JIGENDCA_01861	DGKKOMCF_01928	KIBPNDBA_00807	LIDNHKBG_02733	BAKPPOBB_00232	KODMDJDI_02094	NFOIJIEP_00414	PPGMPDBA_00338	PFJBLFBP_02542	MDPLHBJO_00847	PCMMNOHD_00500	FLOKEHCP_00486	NNKDEKOG_02590	GOHHJPID_02096	BKBPCHFD_01792	JJBCNKEE_02263	OABMMDLB_02734	DJLLHMOI_02205	MDOPPOGI_00296	LHDNPHEA_02233	DPLBPBJG_02330	JEIPOOAL_01410	CHFAHEAG_00140	PJPMDDDN_02143	AJJCDNJD_02201	PKMLJBIN_00954	FJMLOOAD_02296	HHHHCOEL_00825	ENHCMDHE_01744	PANKDIBD_02585	NIGHINPK_01386	LDFDGCAP_02481	OFALPMIK_00339	PELCAOIL_00975	AABKEBCC_00837	PMGMJILN_02859	JELDFFGO_01948	JIOKHDII_01779	AJFFGPAN_00335	HBLLBGAM_00445
rpmE2	50S ribosomal protein L31 type B	CMOHPEEN_02172	NIDEJLEM_01917	GELAMCOF_02537	GKENPNGC_01003	CADHKPPC_02577	DPBJBOGI_02115	MGDFONKE_02562	GGGABCIL_03019	JIGENDCA_02633	DGKKOMCF_01726	KIBPNDBA_00862	LIDNHKBG_00919	BAKPPOBB_01284	KODMDJDI_00608	NFOIJIEP_02683	PPGMPDBA_02452	PFJBLFBP_01317	MDPLHBJO_01496	PCMMNOHD_00939	FLOKEHCP_02253	NNKDEKOG_00499	GOHHJPID_02699	BKBPCHFD_02221	JJBCNKEE_02725	OABMMDLB_02293	DJLLHMOI_02706	MDOPPOGI_02747	LHDNPHEA_02681	DPLBPBJG_00088	JEIPOOAL_01013	CHFAHEAG_00615	PJPMDDDN_01284	AJJCDNJD_00800	PKMLJBIN_01401	FJMLOOAD_01865	HHHHCOEL_00272	ENHCMDHE_01403	PANKDIBD_02736	NIGHINPK_00462	LDFDGCAP_01685	OFALPMIK_00038	PELCAOIL_00274	AABKEBCC_01973	PMGMJILN_00433	JELDFFGO_00780	JIOKHDII_00540	AJFFGPAN_02391	HBLLBGAM_01602
acpS	Holo-[acyl-carrier-protein] synthase	CMOHPEEN_02189	NIDEJLEM_01910	GELAMCOF_02528	GKENPNGC_01012	CADHKPPC_02570	DPBJBOGI_02123	MGDFONKE_02555	GGGABCIL_03027	JIGENDCA_02626	DGKKOMCF_01718	KIBPNDBA_00444	LIDNHKBG_00398	BAKPPOBB_01277	KODMDJDI_00616	NFOIJIEP_02676	PPGMPDBA_02445	PFJBLFBP_02360	MDPLHBJO_00377	PCMMNOHD_00931	FLOKEHCP_02260	NNKDEKOG_00506	GOHHJPID_02594	BKBPCHFD_02213	JJBCNKEE_02676	OABMMDLB_02302	DJLLHMOI_02697	MDOPPOGI_02756	LHDNPHEA_02672	DPLBPBJG_00095	JEIPOOAL_01004	CHFAHEAG_00607	PJPMDDDN_01292	AJJCDNJD_00808	PKMLJBIN_01393	FJMLOOAD_01874	HHHHCOEL_00265	ENHCMDHE_01396	PANKDIBD_02543	NIGHINPK_00471	LDFDGCAP_01855	OFALPMIK_00031	PELCAOIL_01886	AABKEBCC_00502	PMGMJILN_00441	JELDFFGO_00773	JIOKHDII_00547	AJFFGPAN_00295	HBLLBGAM_01685
alr	Alanine racemase	CMOHPEEN_02190	NIDEJLEM_01909	GELAMCOF_02527	GKENPNGC_01013	CADHKPPC_02569	DPBJBOGI_02124	MGDFONKE_02554	GGGABCIL_03028	JIGENDCA_02625	DGKKOMCF_01717	KIBPNDBA_01407	LIDNHKBG_00397	BAKPPOBB_01276	KODMDJDI_00617	NFOIJIEP_02675	PPGMPDBA_02444	PFJBLFBP_02359	MDPLHBJO_00376	PCMMNOHD_00930	FLOKEHCP_02261	NNKDEKOG_00507	GOHHJPID_02593	BKBPCHFD_02212	JJBCNKEE_02675	OABMMDLB_02303	DJLLHMOI_02696	MDOPPOGI_02757	LHDNPHEA_02671	DPLBPBJG_00096	JEIPOOAL_01003	CHFAHEAG_00606	PJPMDDDN_01293	AJJCDNJD_00809	PKMLJBIN_01392	FJMLOOAD_01875	HHHHCOEL_00264	ENHCMDHE_01395	PANKDIBD_02542	NIGHINPK_00472	LDFDGCAP_01856	OFALPMIK_00030	PELCAOIL_01885	AABKEBCC_00501	PMGMJILN_00442	JELDFFGO_00772	JIOKHDII_00548	AJFFGPAN_00296	HBLLBGAM_01686
pth	Peptidyl-tRNA hydrolase	CMOHPEEN_02200	NIDEJLEM_00659	GELAMCOF_02517	GKENPNGC_01023	CADHKPPC_02558	DPBJBOGI_02134	MGDFONKE_02544	GGGABCIL_03038	JIGENDCA_02698	DGKKOMCF_01706	KIBPNDBA_02235	LIDNHKBG_00385	BAKPPOBB_01263	KODMDJDI_00628	NFOIJIEP_02663	PPGMPDBA_02433	PFJBLFBP_02348	MDPLHBJO_01350	PCMMNOHD_00920	FLOKEHCP_02274	NNKDEKOG_00517	GOHHJPID_02582	BKBPCHFD_02202	JJBCNKEE_02665	OABMMDLB_02313	DJLLHMOI_02686	MDOPPOGI_02767	LHDNPHEA_02661	DPLBPBJG_00106	JEIPOOAL_00993	CHFAHEAG_00595	PJPMDDDN_02541	AJJCDNJD_00819	PKMLJBIN_01379	FJMLOOAD_01885	HHHHCOEL_00253	ENHCMDHE_01384	PANKDIBD_02531	NIGHINPK_00482	LDFDGCAP_00838	OFALPMIK_00016	PELCAOIL_00819	AABKEBCC_00490	PMGMJILN_00452	JELDFFGO_01168	JIOKHDII_02001	AJFFGPAN_00306	HBLLBGAM_01566
ftsL_2	Cell division protein FtsL	CMOHPEEN_02204	NIDEJLEM_00655	GELAMCOF_02513	GKENPNGC_01027	CADHKPPC_02554	DPBJBOGI_02138	MGDFONKE_02540	GGGABCIL_03042	JIGENDCA_00249	DGKKOMCF_01357	KIBPNDBA_00134	LIDNHKBG_00381	BAKPPOBB_01259	KODMDJDI_00632	NFOIJIEP_02659	PPGMPDBA_02429	PFJBLFBP_02344	MDPLHBJO_01346	PCMMNOHD_00916	FLOKEHCP_02278	NNKDEKOG_00521	GOHHJPID_02578	BKBPCHFD_02198	JJBCNKEE_02661	OABMMDLB_02317	DJLLHMOI_02682	MDOPPOGI_02771	LHDNPHEA_02657	DPLBPBJG_00110	JEIPOOAL_00989	CHFAHEAG_00591	PJPMDDDN_02537	AJJCDNJD_00823	PKMLJBIN_01375	FJMLOOAD_01889	HHHHCOEL_00249	ENHCMDHE_01380	PANKDIBD_02527	NIGHINPK_00486	LDFDGCAP_00507	OFALPMIK_00012	PELCAOIL_02610	AABKEBCC_00486	PMGMJILN_00456	JELDFFGO_01172	JIOKHDII_01997	AJFFGPAN_00310	HBLLBGAM_01570
veg	Protein Veg	CMOHPEEN_02411	NIDEJLEM_01938	GELAMCOF_02560	GKENPNGC_00982	CADHKPPC_02601	DPBJBOGI_02092	MGDFONKE_02585	GGGABCIL_02998	JIGENDCA_02654	DGKKOMCF_01553	KIBPNDBA_01235	LIDNHKBG_01517	BAKPPOBB_01306	KODMDJDI_00587	NFOIJIEP_02704	PPGMPDBA_02473	PFJBLFBP_01293	MDPLHBJO_00680	PCMMNOHD_00960	FLOKEHCP_02231	NNKDEKOG_00476	GOHHJPID_02722	BKBPCHFD_02245	JJBCNKEE_02746	OABMMDLB_02272	DJLLHMOI_02727	MDOPPOGI_02726	LHDNPHEA_02702	DPLBPBJG_00065	JEIPOOAL_01034	CHFAHEAG_00636	PJPMDDDN_01263	AJJCDNJD_00779	PKMLJBIN_01422	FJMLOOAD_01841	HHHHCOEL_00293	ENHCMDHE_01424	PANKDIBD_02760	NIGHINPK_00441	LDFDGCAP_00173	OFALPMIK_00060	PELCAOIL_02300	AABKEBCC_01951	PMGMJILN_02142	JELDFFGO_00438	JIOKHDII_00518	AJFFGPAN_01763	HBLLBGAM_00835
aadR	Transcriptional activatory protein AadR	CMOHPEEN_02484	NIDEJLEM_02017	GELAMCOF_00073	GKENPNGC_01144	CADHKPPC_00071	DPBJBOGI_01838	MGDFONKE_00049	GGGABCIL_01692	JIGENDCA_02977	DGKKOMCF_00378	KIBPNDBA_01122	LIDNHKBG_01897	BAKPPOBB_01033	KODMDJDI_00047	NFOIJIEP_00032	PPGMPDBA_02950	PFJBLFBP_01532	MDPLHBJO_02236	PCMMNOHD_02570	FLOKEHCP_00266	NNKDEKOG_01560	GOHHJPID_00053	BKBPCHFD_02514	JJBCNKEE_00075	OABMMDLB_01847	DJLLHMOI_00060	MDOPPOGI_02360	LHDNPHEA_00074	DPLBPBJG_02595	JEIPOOAL_02531	CHFAHEAG_01052	PJPMDDDN_01863	AJJCDNJD_00398	PKMLJBIN_01839	FJMLOOAD_01401	HHHHCOEL_00220	ENHCMDHE_01958	PANKDIBD_00045	NIGHINPK_02583	LDFDGCAP_00358	OFALPMIK_01817	PELCAOIL_02070	AABKEBCC_00370	PMGMJILN_00944	JELDFFGO_00226	JIOKHDII_01411	AJFFGPAN_00564	HBLLBGAM_01446
group_9249	hypothetical protein	CMOHPEEN_02576	NIDEJLEM_02922	GELAMCOF_01055	GKENPNGC_02685	CADHKPPC_01039	DPBJBOGI_01285	MGDFONKE_00973	GGGABCIL_01159	JIGENDCA_00718	DGKKOMCF_01750	KIBPNDBA_00228	LIDNHKBG_01051	BAKPPOBB_00923	KODMDJDI_00811	NFOIJIEP_01132	PPGMPDBA_00921	PFJBLFBP_01902	MDPLHBJO_02129	PCMMNOHD_01261	FLOKEHCP_02896	NNKDEKOG_02641	GOHHJPID_01011	BKBPCHFD_00676	JJBCNKEE_01113	OABMMDLB_00799	DJLLHMOI_01067	MDOPPOGI_01369	LHDNPHEA_01092	DPLBPBJG_02450	JEIPOOAL_01708	CHFAHEAG_02052	PJPMDDDN_00883	AJJCDNJD_01959	PKMLJBIN_02887	FJMLOOAD_00457	HHHHCOEL_02306	ENHCMDHE_00859	PANKDIBD_02279	NIGHINPK_00899	LDFDGCAP_01050	OFALPMIK_01554	PELCAOIL_01576	AABKEBCC_01167	PMGMJILN_01406	JELDFFGO_02536	JIOKHDII_02299	AJFFGPAN_02517	HBLLBGAM_00970
group_9251	hypothetical protein	CMOHPEEN_02590	NIDEJLEM_00289	GELAMCOF_01068	GKENPNGC_02672	CADHKPPC_01053	DPBJBOGI_01298	MGDFONKE_01012	GGGABCIL_01123	JIGENDCA_00513	DGKKOMCF_02594	KIBPNDBA_01184	LIDNHKBG_02720	BAKPPOBB_00909	KODMDJDI_00824	NFOIJIEP_01167	PPGMPDBA_00956	PFJBLFBP_01914	MDPLHBJO_00150	PCMMNOHD_01248	FLOKEHCP_02910	NNKDEKOG_02654	GOHHJPID_01027	BKBPCHFD_00709	JJBCNKEE_01126	OABMMDLB_00786	DJLLHMOI_01080	MDOPPOGI_01353	LHDNPHEA_01154	DPLBPBJG_00690	JEIPOOAL_01745	CHFAHEAG_02087	PJPMDDDN_00850	AJJCDNJD_01969	PKMLJBIN_02922	FJMLOOAD_00444	HHHHCOEL_02579	ENHCMDHE_02188	PANKDIBD_02246	NIGHINPK_00866	LDFDGCAP_00757	OFALPMIK_02077	PELCAOIL_01475	AABKEBCC_02159	PMGMJILN_01392	JELDFFGO_02184	JIOKHDII_02450	AJFFGPAN_02561	HBLLBGAM_01233
natA_7	ABC transporter ATP-binding protein NatA	CMOHPEEN_02705	NIDEJLEM_00989	GELAMCOF_02332	GKENPNGC_01328	CADHKPPC_02351	DPBJBOGI_01566	MGDFONKE_02349	GGGABCIL_01574	JIGENDCA_00639	DGKKOMCF_00950	KIBPNDBA_00602	LIDNHKBG_02841	BAKPPOBB_00132	KODMDJDI_02312	NFOIJIEP_02488	PPGMPDBA_02990	PFJBLFBP_02382	MDPLHBJO_01845	PCMMNOHD_02059	FLOKEHCP_02708	NNKDEKOG_02837	GOHHJPID_02393	BKBPCHFD_02016	JJBCNKEE_02481	OABMMDLB_02506	DJLLHMOI_02421	MDOPPOGI_00007	LHDNPHEA_02467	DPLBPBJG_00581	JEIPOOAL_00948	CHFAHEAG_00358	PJPMDDDN_02589	AJJCDNJD_00978	PKMLJBIN_01181	FJMLOOAD_02072	HHHHCOEL_02097	ENHCMDHE_01094	PANKDIBD_01189	NIGHINPK_01671	LDFDGCAP_00626	OFALPMIK_01106	PELCAOIL_01683	AABKEBCC_02630	PMGMJILN_00117	JELDFFGO_01268	JIOKHDII_00770	AJFFGPAN_02150	HBLLBGAM_01637
rpsQ	30S ribosomal protein S17	CMOHPEEN_02843	NIDEJLEM_00071	GELAMCOF_02467	GKENPNGC_00205	CADHKPPC_02505	DPBJBOGI_00973	MGDFONKE_02489	GGGABCIL_01034	JIGENDCA_00243	DGKKOMCF_01856	KIBPNDBA_02199	LIDNHKBG_00710	BAKPPOBB_02900	KODMDJDI_02447	NFOIJIEP_02611	PPGMPDBA_02382	PFJBLFBP_01197	MDPLHBJO_01258	PCMMNOHD_02652	FLOKEHCP_00528	NNKDEKOG_01661	GOHHJPID_02531	BKBPCHFD_02150	JJBCNKEE_02614	OABMMDLB_02364	DJLLHMOI_02630	MDOPPOGI_02823	LHDNPHEA_02610	DPLBPBJG_00448	JEIPOOAL_00809	CHFAHEAG_00540	PJPMDDDN_02106	AJJCDNJD_00859	PKMLJBIN_01325	FJMLOOAD_01933	HHHHCOEL_01313	ENHCMDHE_02049	PANKDIBD_01598	NIGHINPK_00650	LDFDGCAP_02404	OFALPMIK_00582	PELCAOIL_01343	AABKEBCC_01580	PMGMJILN_02815	JELDFFGO_01072	JIOKHDII_00458	AJFFGPAN_02491	HBLLBGAM_00344
rplX	50S ribosomal protein L24	CMOHPEEN_02845	NIDEJLEM_00073	GELAMCOF_02465	GKENPNGC_00207	CADHKPPC_02503	DPBJBOGI_00975	MGDFONKE_02487	GGGABCIL_01036	JIGENDCA_00245	DGKKOMCF_01854	KIBPNDBA_02197	LIDNHKBG_00708	BAKPPOBB_02898	KODMDJDI_02445	NFOIJIEP_02609	PPGMPDBA_02380	PFJBLFBP_01195	MDPLHBJO_01256	PCMMNOHD_02654	FLOKEHCP_00530	NNKDEKOG_01663	GOHHJPID_02529	BKBPCHFD_02148	JJBCNKEE_02612	OABMMDLB_02366	DJLLHMOI_02628	MDOPPOGI_02825	LHDNPHEA_02608	DPLBPBJG_00450	JEIPOOAL_00811	CHFAHEAG_00538	PJPMDDDN_02104	AJJCDNJD_00861	PKMLJBIN_01323	FJMLOOAD_01935	HHHHCOEL_01311	ENHCMDHE_02047	PANKDIBD_01600	NIGHINPK_00648	LDFDGCAP_02402	OFALPMIK_00584	PELCAOIL_01345	AABKEBCC_01582	PMGMJILN_02813	JELDFFGO_01070	JIOKHDII_00456	AJFFGPAN_02489	HBLLBGAM_00346
rplE	50S ribosomal protein L5	CMOHPEEN_02846	NIDEJLEM_00074	GELAMCOF_02464	GKENPNGC_00208	CADHKPPC_02502	DPBJBOGI_00976	MGDFONKE_02486	GGGABCIL_01037	JIGENDCA_02313	DGKKOMCF_01853	KIBPNDBA_02196	LIDNHKBG_00707	BAKPPOBB_02897	KODMDJDI_02444	NFOIJIEP_02608	PPGMPDBA_02379	PFJBLFBP_01194	MDPLHBJO_01255	PCMMNOHD_02655	FLOKEHCP_00531	NNKDEKOG_01664	GOHHJPID_02528	BKBPCHFD_02147	JJBCNKEE_02611	OABMMDLB_02367	DJLLHMOI_02627	MDOPPOGI_02826	LHDNPHEA_02607	DPLBPBJG_00451	JEIPOOAL_00812	CHFAHEAG_00537	PJPMDDDN_02103	AJJCDNJD_00862	PKMLJBIN_01322	FJMLOOAD_01936	HHHHCOEL_01310	ENHCMDHE_02046	PANKDIBD_01601	NIGHINPK_00647	LDFDGCAP_02401	OFALPMIK_00585	PELCAOIL_01346	AABKEBCC_01583	PMGMJILN_02812	JELDFFGO_01069	JIOKHDII_00455	AJFFGPAN_02488	HBLLBGAM_00347
rpsE	30S ribosomal protein S5	CMOHPEEN_02851	NIDEJLEM_00078	GELAMCOF_02460	GKENPNGC_00213	CADHKPPC_02497	DPBJBOGI_00981	MGDFONKE_02481	GGGABCIL_01041	JIGENDCA_02317	DGKKOMCF_01848	KIBPNDBA_01106	LIDNHKBG_00702	BAKPPOBB_02893	KODMDJDI_02440	NFOIJIEP_02604	PPGMPDBA_02375	PFJBLFBP_01190	MDPLHBJO_01250	PCMMNOHD_02659	FLOKEHCP_00535	NNKDEKOG_01668	GOHHJPID_02523	BKBPCHFD_02142	JJBCNKEE_02607	OABMMDLB_02372	DJLLHMOI_02622	MDOPPOGI_02831	LHDNPHEA_02603	DPLBPBJG_00455	JEIPOOAL_00816	CHFAHEAG_00533	PJPMDDDN_02099	AJJCDNJD_00866	PKMLJBIN_01318	FJMLOOAD_01940	HHHHCOEL_01306	ENHCMDHE_02042	PANKDIBD_01605	NIGHINPK_00642	LDFDGCAP_02395	OFALPMIK_00589	PELCAOIL_02024	AABKEBCC_01587	PMGMJILN_02808	JELDFFGO_01065	JIOKHDII_00451	AJFFGPAN_02484	HBLLBGAM_00352
group_9277	hypothetical protein	CMOHPEEN_02899	NIDEJLEM_02251	GELAMCOF_02358	GKENPNGC_01305	CADHKPPC_02389	DPBJBOGI_01520	MGDFONKE_02376	GGGABCIL_01548	JIGENDCA_02140	DGKKOMCF_01550	KIBPNDBA_01804	LIDNHKBG_00188	BAKPPOBB_00319	KODMDJDI_02339	NFOIJIEP_00122	PPGMPDBA_01016	PFJBLFBP_02777	MDPLHBJO_01301	PCMMNOHD_02469	FLOKEHCP_00741	NNKDEKOG_02757	GOHHJPID_02421	BKBPCHFD_02046	JJBCNKEE_02510	OABMMDLB_02480	DJLLHMOI_02446	MDOPPOGI_02943	LHDNPHEA_02493	DPLBPBJG_00206	JEIPOOAL_00922	CHFAHEAG_00384	PJPMDDDN_02731	AJJCDNJD_00951	PKMLJBIN_01207	FJMLOOAD_02046	HHHHCOEL_01346	ENHCMDHE_01067	PANKDIBD_02651	NIGHINPK_02241	LDFDGCAP_02521	OFALPMIK_01794	PELCAOIL_00254	AABKEBCC_02815	PMGMJILN_00071	JELDFFGO_00960	JIOKHDII_00799	AJFFGPAN_02139	HBLLBGAM_01975
group_9280	hypothetical protein	CMOHPEEN_02906	NIDEJLEM_02244	GELAMCOF_02365	GKENPNGC_01298	CADHKPPC_02396	DPBJBOGI_01513	MGDFONKE_02384	GGGABCIL_01541	JIGENDCA_02147	DGKKOMCF_01543	KIBPNDBA_00620	LIDNHKBG_00181	BAKPPOBB_00312	KODMDJDI_02346	NFOIJIEP_00129	PPGMPDBA_01023	PFJBLFBP_02770	MDPLHBJO_00507	PCMMNOHD_02462	FLOKEHCP_00734	NNKDEKOG_02764	GOHHJPID_02428	BKBPCHFD_02054	JJBCNKEE_02517	OABMMDLB_02473	DJLLHMOI_02453	MDOPPOGI_02936	LHDNPHEA_02500	DPLBPBJG_00199	JEIPOOAL_00915	CHFAHEAG_00391	PJPMDDDN_02724	AJJCDNJD_00945	PKMLJBIN_01214	FJMLOOAD_02039	HHHHCOEL_01353	ENHCMDHE_01060	PANKDIBD_02658	NIGHINPK_02248	LDFDGCAP_00461	OFALPMIK_01801	PELCAOIL_00971	AABKEBCC_02807	PMGMJILN_00064	JELDFFGO_00953	JIOKHDII_00806	AJFFGPAN_00702	HBLLBGAM_01968
yutD	putative protein YutD	CMOHPEEN_02952	NIDEJLEM_00561	GELAMCOF_00721	GKENPNGC_00523	CADHKPPC_00817	DPBJBOGI_00933	MGDFONKE_00741	GGGABCIL_02893	JIGENDCA_01969	DGKKOMCF_01222	KIBPNDBA_00551	LIDNHKBG_02113	BAKPPOBB_02733	KODMDJDI_01068	NFOIJIEP_00920	PPGMPDBA_00708	PFJBLFBP_00680	MDPLHBJO_01477	PCMMNOHD_02551	FLOKEHCP_01492	NNKDEKOG_01490	GOHHJPID_00745	BKBPCHFD_00395	JJBCNKEE_00887	OABMMDLB_01066	DJLLHMOI_00785	MDOPPOGI_01622	LHDNPHEA_00878	DPLBPBJG_02284	JEIPOOAL_00583	CHFAHEAG_01837	PJPMDDDN_00796	AJJCDNJD_01346	PKMLJBIN_02664	FJMLOOAD_00677	HHHHCOEL_00424	ENHCMDHE_01555	PANKDIBD_01653	NIGHINPK_01828	LDFDGCAP_00672	OFALPMIK_00513	PELCAOIL_00290	AABKEBCC_02695	PMGMJILN_01124	JELDFFGO_00524	JIOKHDII_02279	AJFFGPAN_02716	HBLLBGAM_00217
group_9289	hypothetical protein	CMOHPEEN_02967	NIDEJLEM_00576	GELAMCOF_00706	GKENPNGC_00508	CADHKPPC_00802	DPBJBOGI_00917	MGDFONKE_00722	GGGABCIL_02878	JIGENDCA_01520	DGKKOMCF_01207	KIBPNDBA_00334	LIDNHKBG_02283	BAKPPOBB_02750	KODMDJDI_01053	NFOIJIEP_00905	PPGMPDBA_00693	PFJBLFBP_00665	MDPLHBJO_02034	PCMMNOHD_02536	FLOKEHCP_01509	NNKDEKOG_01505	GOHHJPID_00730	BKBPCHFD_00378	JJBCNKEE_00872	OABMMDLB_01081	DJLLHMOI_00770	MDOPPOGI_01637	LHDNPHEA_00863	DPLBPBJG_02269	JEIPOOAL_00568	CHFAHEAG_01822	PJPMDDDN_00781	AJJCDNJD_01331	PKMLJBIN_02649	FJMLOOAD_00692	HHHHCOEL_00409	ENHCMDHE_01540	PANKDIBD_00808	NIGHINPK_01813	LDFDGCAP_02752	OFALPMIK_00529	PELCAOIL_00118	AABKEBCC_01054	PMGMJILN_01139	JELDFFGO_00540	JIOKHDII_00560	AJFFGPAN_02079	HBLLBGAM_00202
glcR_1	HTH-type transcriptional repressor GlcR	CMOHPEEN_02976	NIDEJLEM_02065	GELAMCOF_00265	GKENPNGC_00167	CADHKPPC_00251	DPBJBOGI_02853	MGDFONKE_00250	GGGABCIL_02708	JIGENDCA_02095	DGKKOMCF_00241	KIBPNDBA_00085	LIDNHKBG_01307	BAKPPOBB_02534	KODMDJDI_01893	NFOIJIEP_00237	PPGMPDBA_02207	PFJBLFBP_02715	MDPLHBJO_00951	PCMMNOHD_00714	FLOKEHCP_02963	NNKDEKOG_02346	GOHHJPID_00250	BKBPCHFD_02718	JJBCNKEE_00269	OABMMDLB_01659	DJLLHMOI_00256	MDOPPOGI_02101	LHDNPHEA_00261	DPLBPBJG_02615	JEIPOOAL_02957	CHFAHEAG_01237	PJPMDDDN_01020	AJJCDNJD_00255	PKMLJBIN_02025	FJMLOOAD_01209	HHHHCOEL_01390	ENHCMDHE_02257	PANKDIBD_01226	NIGHINPK_02154	LDFDGCAP_02418	OFALPMIK_01227	PELCAOIL_01650	AABKEBCC_01919	PMGMJILN_00498	JELDFFGO_01628	JIOKHDII_02097	AJFFGPAN_02695	HBLLBGAM_01910
dhaM	PTS-dependent dihydroxyacetone kinase, phosphotransferase subunit DhaM	CMOHPEEN_03011	NIDEJLEM_03082	GELAMCOF_00440	GKENPNGC_01720	CADHKPPC_00418	DPBJBOGI_01498	MGDFONKE_00402	GGGABCIL_00541	JIGENDCA_02515	DGKKOMCF_00012	KIBPNDBA_01320	LIDNHKBG_00968	BAKPPOBB_02619	KODMDJDI_00311	NFOIJIEP_00559	PPGMPDBA_00227	PFJBLFBP_02233	MDPLHBJO_01317	PCMMNOHD_00411	FLOKEHCP_02588	NNKDEKOG_00384	GOHHJPID_00378	BKBPCHFD_00056	JJBCNKEE_00431	OABMMDLB_01440	DJLLHMOI_00409	MDOPPOGI_01971	LHDNPHEA_00478	DPLBPBJG_00733	JEIPOOAL_02203	CHFAHEAG_01412	PJPMDDDN_01361	AJJCDNJD_00126	PKMLJBIN_02242	FJMLOOAD_01032	HHHHCOEL_00461	ENHCMDHE_01592	PANKDIBD_00303	NIGHINPK_01002	LDFDGCAP_00980	OFALPMIK_01264	PELCAOIL_00056	AABKEBCC_02646	PMGMJILN_02297	JELDFFGO_02696	JIOKHDII_00052	AJFFGPAN_01278	HBLLBGAM_00863
ackA_1	Acetate kinase	CMOHPEEN_00573	NIDEJLEM_00477	GELAMCOF_00177	GKENPNGC_01051	CADHKPPC_00165	DPBJBOGI_02766	MGDFONKE_00175	GGGABCIL_02623	JIGENDCA_01067	DGKKOMCF_00567	KIBPNDBA_01830	LIDNHKBG_00992	BAKPPOBB_01388	KODMDJDI_00124	NFOIJIEP_00151	PPGMPDBA_00074	PFJBLFBP_02115	MDPLHBJO_00104	PCMMNOHD_02414	FLOKEHCP_03052	NNKDEKOG_01906	GOHHJPID_00152	BKBPCHFD_02637	JJBCNKEE_00177	OABMMDLB_01746	DJLLHMOI_00160	MDOPPOGI_02210	LHDNPHEA_00176	DPLBPBJG_02698	JEIPOOAL_01621	CHFAHEAG_01151	PJPMDDDN_01104	AJJCDNJD_00323	PKMLJBIN_01939	FJMLOOAD_01296	HHHHCOEL_00143	ENHCMDHE_02232	PANKDIBD_01955	NIGHINPK_02433	LDFDGCAP_02014	OFALPMIK_00862	PELCAOIL_01624	AABKEBCC_00533	PMGMJILN_00586	JELDFFGO_01587	JIOKHDII_00929	AJFFGPAN_00691	HBLLBGAM_01019
ssb_2	Single-stranded DNA-binding protein	CMOHPEEN_01316	NIDEJLEM_00948	GELAMCOF_00010	GKENPNGC_01189	CADHKPPC_00010	DPBJBOGI_00682	MGDFONKE_00011	GGGABCIL_01505	JIGENDCA_02018	DGKKOMCF_01255	KIBPNDBA_02408	LIDNHKBG_01482	BAKPPOBB_02422	KODMDJDI_02810	NFOIJIEP_01441	PPGMPDBA_02812	PFJBLFBP_02838	MDPLHBJO_00861	PCMMNOHD_01529	FLOKEHCP_02022	NNKDEKOG_00710	GOHHJPID_02993	BKBPCHFD_02478	JJBCNKEE_00011	OABMMDLB_01910	DJLLHMOI_00010	MDOPPOGI_02410	LHDNPHEA_00011	DPLBPBJG_02309	JEIPOOAL_02010	CHFAHEAG_00990	PJPMDDDN_01813	AJJCDNJD_00435	PKMLJBIN_01778	FJMLOOAD_01465	HHHHCOEL_00993	ENHCMDHE_02434	PANKDIBD_01457	NIGHINPK_01805	LDFDGCAP_02630	OFALPMIK_00793	PELCAOIL_01929	AABKEBCC_00267	PMGMJILN_02363	JELDFFGO_01256	JIOKHDII_01200	AJFFGPAN_00542	HBLLBGAM_01159
group_10083	hypothetical protein	CMOHPEEN_00060	NIDEJLEM_01101	GELAMCOF_01335	GKENPNGC_02387	CADHKPPC_01354	DPBJBOGI_01744	MGDFONKE_01293	GGGABCIL_00211		DGKKOMCF_00315	KIBPNDBA_00565	LIDNHKBG_02737	BAKPPOBB_00421	KODMDJDI_01320	NFOIJIEP_01608	PPGMPDBA_01428	PFJBLFBP_00199	MDPLHBJO_02009	PCMMNOHD_01777	FLOKEHCP_00848	NNKDEKOG_00826	GOHHJPID_01313	BKBPCHFD_01001	JJBCNKEE_01483	OABMMDLB_00430	DJLLHMOI_01373	MDOPPOGI_01064	LHDNPHEA_01507	DPLBPBJG_02147	JEIPOOAL_01203	CHFAHEAG_02374	PJPMDDDN_00092	AJJCDNJD_01217	PKMLJBIN_00214	FJMLOOAD_00163	HHHHCOEL_01535	ENHCMDHE_00041	PANKDIBD_02111	NIGHINPK_00341	LDFDGCAP_02094	OFALPMIK_01570	PELCAOIL_01804	AABKEBCC_01351	PMGMJILN_02444	JELDFFGO_02216	JIOKHDII_01265	AJFFGPAN_00978	HBLLBGAM_01319
yxlE	Negative regulatory protein YxlE	CMOHPEEN_00080	NIDEJLEM_00524	GELAMCOF_00131	GKENPNGC_01089	CADHKPPC_00126	DPBJBOGI_02719	MGDFONKE_00132	GGGABCIL_02026	JIGENDCA_01478	DGKKOMCF_00536	KIBPNDBA_01362	LIDNHKBG_01779	BAKPPOBB_00982	KODMDJDI_00087	NFOIJIEP_00084	PPGMPDBA_00026	PFJBLFBP_02309	MDPLHBJO_00147	PCMMNOHD_01162	FLOKEHCP_00216	NNKDEKOG_01286	GOHHJPID_00112	BKBPCHFD_02591	JJBCNKEE_00129	OABMMDLB_01795	DJLLHMOI_00118	MDOPPOGI_02255	LHDNPHEA_00127	DPLBPBJG_02400	JEIPOOAL_02717	CHFAHEAG_01104	PJPMDDDN_01141	AJJCDNJD_00356	PKMLJBIN_01891	FJMLOOAD_01342	HHHHCOEL_00180	ENHCMDHE_01998	PANKDIBD_00315	NIGHINPK_02656		OFALPMIK_01658	PELCAOIL_00640	AABKEBCC_00043	PMGMJILN_02189	JELDFFGO_02034	JIOKHDII_01346	AJFFGPAN_02370	HBLLBGAM_01278
perR	Peroxide operon regulator	CMOHPEEN_00108	NIDEJLEM_02723	GELAMCOF_00766	GKENPNGC_00064	CADHKPPC_00868	DPBJBOGI_01906	MGDFONKE_00794	GGGABCIL_02426	JIGENDCA_02171	DGKKOMCF_00179	KIBPNDBA_00493	LIDNHKBG_02620	BAKPPOBB_00155	KODMDJDI_00551	NFOIJIEP_00965	PPGMPDBA_00753	PFJBLFBP_02830	MDPLHBJO_02024	PCMMNOHD_02213	FLOKEHCP_01768	NNKDEKOG_02394	GOHHJPID_00792	BKBPCHFD_00444	JJBCNKEE_00935	OABMMDLB_01020	DJLLHMOI_00831	MDOPPOGI_01573	LHDNPHEA_00923	DPLBPBJG_01631	JEIPOOAL_02899	CHFAHEAG_01884	PJPMDDDN_02719		PKMLJBIN_02709	FJMLOOAD_00632	HHHHCOEL_02605	ENHCMDHE_02756	PANKDIBD_01634	NIGHINPK_02338	LDFDGCAP_02575	OFALPMIK_02414	PELCAOIL_02424	AABKEBCC_01530	PMGMJILN_00001	JELDFFGO_02857	JIOKHDII_02891	AJFFGPAN_00020	HBLLBGAM_02752
ykuJ	putative protein YkuJ	CMOHPEEN_00110	NIDEJLEM_02725	GELAMCOF_00764	GKENPNGC_00062	CADHKPPC_00866	DPBJBOGI_01908	MGDFONKE_00792	GGGABCIL_02428	JIGENDCA_02173	DGKKOMCF_00181	KIBPNDBA_00495	LIDNHKBG_02622	BAKPPOBB_00153	KODMDJDI_00549	NFOIJIEP_00963	PPGMPDBA_00751	PFJBLFBP_02828	MDPLHBJO_02022	PCMMNOHD_02211	FLOKEHCP_01770	NNKDEKOG_02392	GOHHJPID_00790	BKBPCHFD_00442	JJBCNKEE_00933	OABMMDLB_01022	DJLLHMOI_00829	MDOPPOGI_01575	LHDNPHEA_00921	DPLBPBJG_01629	JEIPOOAL_02897	CHFAHEAG_01882	PJPMDDDN_02717		PKMLJBIN_02707	FJMLOOAD_00634	HHHHCOEL_02603	ENHCMDHE_02758	PANKDIBD_01636	NIGHINPK_02336	LDFDGCAP_01782	OFALPMIK_02416	PELCAOIL_02422	AABKEBCC_01528	PMGMJILN_00003	JELDFFGO_02843	JIOKHDII_02893	AJFFGPAN_00022	HBLLBGAM_02754
group_10132	hypothetical protein	CMOHPEEN_00229	NIDEJLEM_00368	GELAMCOF_02207	GKENPNGC_01449	CADHKPPC_02233	DPBJBOGI_02285	MGDFONKE_02159	GGGABCIL_00456	JIGENDCA_01638	DGKKOMCF_02346	KIBPNDBA_02152	LIDNHKBG_02299	BAKPPOBB_01131	KODMDJDI_02185	NFOIJIEP_02365	PPGMPDBA_02095	PFJBLFBP_00688	MDPLHBJO_00541	PCMMNOHD_01655	FLOKEHCP_01416	NNKDEKOG_01983	GOHHJPID_02202	BKBPCHFD_01891	JJBCNKEE_02358	OABMMDLB_02638	DJLLHMOI_02301	MDOPPOGI_00199	LHDNPHEA_02330	DPLBPBJG_01428	JEIPOOAL_01505	CHFAHEAG_00236	PJPMDDDN_02682	AJJCDNJD_01090	PKMLJBIN_01060	FJMLOOAD_02197	HHHHCOEL_00658	ENHCMDHE_01310	PANKDIBD_00559	NIGHINPK_00916	LDFDGCAP_02756	OFALPMIK_01054	PELCAOIL_01369	AABKEBCC_00643	PMGMJILN_02536	JELDFFGO_00111	JIOKHDII_02646	AJFFGPAN_02290	HBLLBGAM_02513
dut	Deoxyuridine 5'-triphosphate nucleotidohydrolase	CMOHPEEN_00259	NIDEJLEM_00982	GELAMCOF_02325	GKENPNGC_01335	CADHKPPC_02344	DPBJBOGI_01559	MGDFONKE_02342	GGGABCIL_02559	JIGENDCA_00289	DGKKOMCF_00958	KIBPNDBA_00609	LIDNHKBG_02543	BAKPPOBB_00139	KODMDJDI_02305	NFOIJIEP_02481	PPGMPDBA_02983	PFJBLFBP_02389	MDPLHBJO_00193	PCMMNOHD_02066	FLOKEHCP_02715	NNKDEKOG_02830	GOHHJPID_02386	BKBPCHFD_02009	JJBCNKEE_02474	OABMMDLB_02513	DJLLHMOI_02414	MDOPPOGI_00014	LHDNPHEA_02458	DPLBPBJG_00588	JEIPOOAL_00955	CHFAHEAG_00351	PJPMDDDN_01616	AJJCDNJD_00985	PKMLJBIN_01174	FJMLOOAD_02079	HHHHCOEL_02090	ENHCMDHE_01101	PANKDIBD_00868	NIGHINPK_01678		OFALPMIK_01113	PELCAOIL_02011	AABKEBCC_02621	PMGMJILN_00124	JELDFFGO_02325	JIOKHDII_00763	AJFFGPAN_02143	HBLLBGAM_01630
ytrA_4	HTH-type transcriptional repressor YtrA	CMOHPEEN_00263	NIDEJLEM_02344	GELAMCOF_02318	GKENPNGC_01341	CADHKPPC_02338	DPBJBOGI_02390	MGDFONKE_02336	GGGABCIL_01435	JIGENDCA_00701	DGKKOMCF_02446	KIBPNDBA_02530	LIDNHKBG_02727	BAKPPOBB_00540	KODMDJDI_02299	NFOIJIEP_02471	PPGMPDBA_02200	PFJBLFBP_00853	MDPLHBJO_00197	PCMMNOHD_02072	FLOKEHCP_02726	NNKDEKOG_02889	GOHHJPID_02380	BKBPCHFD_02000	JJBCNKEE_02467	OABMMDLB_02522	DJLLHMOI_02408	MDOPPOGI_00020	LHDNPHEA_02448	DPLBPBJG_00596	JEIPOOAL_00963	CHFAHEAG_00341	PJPMDDDN_01612	AJJCDNJD_00988	PKMLJBIN_01165	FJMLOOAD_02086		ENHCMDHE_01107	PANKDIBD_00862	NIGHINPK_01483	LDFDGCAP_02660	OFALPMIK_00843	PELCAOIL_01041	AABKEBCC_02891	PMGMJILN_02771	JELDFFGO_00822	JIOKHDII_02172	AJFFGPAN_00134	HBLLBGAM_02095
lapA	Lipopolysaccharide assembly protein A	CMOHPEEN_00307	NIDEJLEM_01089	GELAMCOF_01347	GKENPNGC_02375	CADHKPPC_01367	DPBJBOGI_01756	MGDFONKE_01305	GGGABCIL_00199	JIGENDCA_01992	DGKKOMCF_01575	KIBPNDBA_02139		BAKPPOBB_02151	KODMDJDI_01332	NFOIJIEP_01620	PPGMPDBA_01440	PFJBLFBP_00187	MDPLHBJO_01800	PCMMNOHD_01789	FLOKEHCP_00860	NNKDEKOG_00838	GOHHJPID_01325	BKBPCHFD_01013	JJBCNKEE_01495	OABMMDLB_00418	DJLLHMOI_01385	MDOPPOGI_01052	LHDNPHEA_01519	DPLBPBJG_02135	JEIPOOAL_01191	CHFAHEAG_02386	PJPMDDDN_00104	AJJCDNJD_01227	PKMLJBIN_00226	FJMLOOAD_00151	HHHHCOEL_01522	ENHCMDHE_00053	PANKDIBD_02123	NIGHINPK_00329	LDFDGCAP_01223	OFALPMIK_01582	PELCAOIL_00533	AABKEBCC_01687	PMGMJILN_01508	JELDFFGO_01155	JIOKHDII_02670	AJFFGPAN_00966	HBLLBGAM_01331
bsaA	Glutathione peroxidase BsaA	CMOHPEEN_00472	NIDEJLEM_02779	GELAMCOF_00836	GKENPNGC_02827	CADHKPPC_00893	DPBJBOGI_01139	MGDFONKE_00819	GGGABCIL_01302	JIGENDCA_01144	DGKKOMCF_01089	KIBPNDBA_02834	LIDNHKBG_01224	BAKPPOBB_01105	KODMDJDI_00668	NFOIJIEP_00988	PPGMPDBA_00777	PFJBLFBP_01093	MDPLHBJO_01583	PCMMNOHD_01406	FLOKEHCP_01788	NNKDEKOG_00197	GOHHJPID_00869	BKBPCHFD_00516	JJBCNKEE_00961	OABMMDLB_00995	DJLLHMOI_00920	MDOPPOGI_01519	LHDNPHEA_00948	DPLBPBJG_01037	JEIPOOAL_01811	CHFAHEAG_01909	PJPMDDDN_02562	AJJCDNJD_01841	PKMLJBIN_02743	FJMLOOAD_00607	HHHHCOEL_02482	ENHCMDHE_00716	PANKDIBD_01059	NIGHINPK_01560	LDFDGCAP_02338	OFALPMIK_01316	PELCAOIL_01489	AABKEBCC_01088	PMGMJILN_02213	JELDFFGO_00938	JIOKHDII_00811	AJFFGPAN_01219	HBLLBGAM_03005
secG	putative protein-export membrane protein SecG	CMOHPEEN_00553	NIDEJLEM_02862	GELAMCOF_00918	GKENPNGC_02743	CADHKPPC_00977	DPBJBOGI_01221	MGDFONKE_00902	GGGABCIL_01219	JIGENDCA_02363	DGKKOMCF_00737	KIBPNDBA_01047	LIDNHKBG_02270	BAKPPOBB_02836	KODMDJDI_00750	NFOIJIEP_01071	PPGMPDBA_00860	PFJBLFBP_01011	MDPLHBJO_01445	PCMMNOHD_01491	FLOKEHCP_02833	NNKDEKOG_02504	GOHHJPID_00951	BKBPCHFD_00600	JJBCNKEE_01048	OABMMDLB_00859	DJLLHMOI_01005	MDOPPOGI_01434	LHDNPHEA_01032	DPLBPBJG_01120	JEIPOOAL_02832	CHFAHEAG_01992	PJPMDDDN_00946	AJJCDNJD_01919	PKMLJBIN_02826	FJMLOOAD_00524	HHHHCOEL_00881	ENHCMDHE_00799	PANKDIBD_00977	NIGHINPK_01732	LDFDGCAP_01259	OFALPMIK_00115	PELCAOIL_00362	AABKEBCC_00440	PMGMJILN_01113	JELDFFGO_02489	JIOKHDII_00693	AJFFGPAN_00239	HBLLBGAM_00977
group_10149	hypothetical protein	CMOHPEEN_00578	NIDEJLEM_00482	GELAMCOF_00172	GKENPNGC_01057	CADHKPPC_00160	DPBJBOGI_02761	MGDFONKE_00169	GGGABCIL_02618	JIGENDCA_01062	DGKKOMCF_02624	KIBPNDBA_02766	LIDNHKBG_00997	BAKPPOBB_01393	KODMDJDI_00119	NFOIJIEP_00146	PPGMPDBA_00069	PFJBLFBP_02109		PCMMNOHD_01729	FLOKEHCP_03057	NNKDEKOG_01901	GOHHJPID_00147	BKBPCHFD_02631	JJBCNKEE_00172	OABMMDLB_01751	DJLLHMOI_00154	MDOPPOGI_02215	LHDNPHEA_00171	DPLBPBJG_02704	JEIPOOAL_01626	CHFAHEAG_01146	PJPMDDDN_01109	AJJCDNJD_00328	PKMLJBIN_01934	FJMLOOAD_01301	HHHHCOEL_00148	ENHCMDHE_02227	PANKDIBD_01960	NIGHINPK_02570	LDFDGCAP_02019	OFALPMIK_00868	PELCAOIL_00898	AABKEBCC_00528	PMGMJILN_00591	JELDFFGO_01975	JIOKHDII_00934	AJFFGPAN_02259	HBLLBGAM_01014
mtlD_1	Mannitol-1-phosphate 5-dehydrogenase	CMOHPEEN_00760	NIDEJLEM_01340	GELAMCOF_02900	GKENPNGC_01224	CADHKPPC_02893	DPBJBOGI_00649	MGDFONKE_02783	GGGABCIL_01775	JIGENDCA_02883	DGKKOMCF_00719	KIBPNDBA_02560	LIDNHKBG_02478	BAKPPOBB_02387	KODMDJDI_02777	NFOIJIEP_03022	PPGMPDBA_02778	PFJBLFBP_00958	MDPLHBJO_00442	PCMMNOHD_01909	FLOKEHCP_01987	NNKDEKOG_01589	GOHHJPID_02961	BKBPCHFD_02448	JJBCNKEE_03031	OABMMDLB_01947	DJLLHMOI_03017	MDOPPOGI_02444	LHDNPHEA_03031	DPLBPBJG_01686	JEIPOOAL_02047	CHFAHEAG_00956	PJPMDDDN_01777	AJJCDNJD_00534	PKMLJBIN_01743	FJMLOOAD_01498	HHHHCOEL_00114	ENHCMDHE_01161	PANKDIBD_01490	NIGHINPK_02171		OFALPMIK_00759	PELCAOIL_00204	AABKEBCC_02569	PMGMJILN_02397	JELDFFGO_01025	JIOKHDII_00179	AJFFGPAN_02766	HBLLBGAM_01841
group_10177	putative protein	CMOHPEEN_00762	NIDEJLEM_01342	GELAMCOF_02898	GKENPNGC_01226	CADHKPPC_02891	DPBJBOGI_00647	MGDFONKE_02781	GGGABCIL_01773	JIGENDCA_01103	DGKKOMCF_00717	KIBPNDBA_02562	LIDNHKBG_02476	BAKPPOBB_02385	KODMDJDI_02775	NFOIJIEP_03020	PPGMPDBA_02776	PFJBLFBP_00956	MDPLHBJO_00440	PCMMNOHD_01911	FLOKEHCP_01985	NNKDEKOG_01591	GOHHJPID_02959	BKBPCHFD_02446	JJBCNKEE_03029	OABMMDLB_01949	DJLLHMOI_03015	MDOPPOGI_02446	LHDNPHEA_03029	DPLBPBJG_01688	JEIPOOAL_02049	CHFAHEAG_00954	PJPMDDDN_01775	AJJCDNJD_00536	PKMLJBIN_01741	FJMLOOAD_01500	HHHHCOEL_00112	ENHCMDHE_01163	PANKDIBD_01492	NIGHINPK_02169	LDFDGCAP_02072	OFALPMIK_00757	PELCAOIL_02641	AABKEBCC_02571	PMGMJILN_02399	JELDFFGO_01027	JIOKHDII_00177	AJFFGPAN_02764	HBLLBGAM_01839
group_10178	hypothetical protein	CMOHPEEN_00796	NIDEJLEM_01114	GELAMCOF_02841	GKENPNGC_00751	CADHKPPC_02852	DPBJBOGI_02684	MGDFONKE_02745	GGGABCIL_01748	JIGENDCA_02540	DGKKOMCF_00491	KIBPNDBA_00902		BAKPPOBB_02330	KODMDJDI_02737	NFOIJIEP_02985	PPGMPDBA_02741	PFJBLFBP_00899	MDPLHBJO_00286	PCMMNOHD_02795	FLOKEHCP_01930	NNKDEKOG_01343	GOHHJPID_02903	BKBPCHFD_02408	JJBCNKEE_02970	OABMMDLB_01987	DJLLHMOI_02977	MDOPPOGI_02480	LHDNPHEA_02992	DPLBPBJG_00544	JEIPOOAL_00756	CHFAHEAG_00919	PJPMDDDN_01742	AJJCDNJD_00588	PKMLJBIN_01706	FJMLOOAD_01559	HHHHCOEL_00072	ENHCMDHE_01202	PANKDIBD_00714	NIGHINPK_00794	LDFDGCAP_01693	OFALPMIK_00409	PELCAOIL_01333	AABKEBCC_02856	PMGMJILN_02435	JELDFFGO_00367	JIOKHDII_00142	AJFFGPAN_02637	HBLLBGAM_00101
group_10187	hypothetical protein	CMOHPEEN_00903	NIDEJLEM_02143	GELAMCOF_00284	GKENPNGC_01604	CADHKPPC_00275	DPBJBOGI_01643	MGDFONKE_00270	GGGABCIL_02066	JIGENDCA_00905	DGKKOMCF_01314	KIBPNDBA_02087	LIDNHKBG_00888	BAKPPOBB_01457	KODMDJDI_00167	NFOIJIEP_00260	PPGMPDBA_00368	PFJBLFBP_01815	MDPLHBJO_01969	PCMMNOHD_00735	FLOKEHCP_01211	NNKDEKOG_02121	GOHHJPID_00274	BKBPCHFD_02739	JJBCNKEE_00289	OABMMDLB_01638	DJLLHMOI_00276	MDOPPOGI_02082	LHDNPHEA_00281	DPLBPBJG_00818	JEIPOOAL_01972	CHFAHEAG_01258	PJPMDDDN_01720	AJJCDNJD_00238	PKMLJBIN_02046	FJMLOOAD_01190	HHHHCOEL_01772	ENHCMDHE_02500	PANKDIBD_00625	NIGHINPK_02221	LDFDGCAP_02518	OFALPMIK_03028	PELCAOIL_00615	AABKEBCC_02465	PMGMJILN_00043	JELDFFGO_01128	JIOKHDII_03032	AJFFGPAN_00009	HBLLBGAM_00531
group_10202	hypothetical protein	CMOHPEEN_00991	NIDEJLEM_00709	GELAMCOF_01932	GKENPNGC_00692	CADHKPPC_01894	DPBJBOGI_00591	MGDFONKE_01891	GGGABCIL_00884	JIGENDCA_00789	DGKKOMCF_02008	KIBPNDBA_01570	LIDNHKBG_00508	BAKPPOBB_01370	KODMDJDI_01843	NFOIJIEP_02151	PPGMPDBA_02892	PFJBLFBP_01622	MDPLHBJO_00663	PCMMNOHD_01357	FLOKEHCP_00607	NNKDEKOG_03112	GOHHJPID_01919	BKBPCHFD_01570	JJBCNKEE_02088	OABMMDLB_02921	DJLLHMOI_01972	MDOPPOGI_00474	LHDNPHEA_02050	DPLBPBJG_02061	JEIPOOAL_02209	CHFAHEAG_02915	PJPMDDDN_02254	AJJCDNJD_00063	PKMLJBIN_00756	FJMLOOAD_02540	HHHHCOEL_01958	ENHCMDHE_02102	PANKDIBD_00216	NIGHINPK_01222	LDFDGCAP_00571	OFALPMIK_03031	PELCAOIL_01247	AABKEBCC_00428	PMGMJILN_00895	JELDFFGO_01318	JIOKHDII_01723	AJFFGPAN_00737	HBLLBGAM_02458
rsfS	Ribosomal silencing factor RsfS	CMOHPEEN_01146	NIDEJLEM_02604	GELAMCOF_01742	GKENPNGC_02038	CADHKPPC_01700	DPBJBOGI_00219	MGDFONKE_01635	GGGABCIL_01886	JIGENDCA_00792	DGKKOMCF_00457	KIBPNDBA_00889	LIDNHKBG_01146	BAKPPOBB_01679	KODMDJDI_01658	NFOIJIEP_01999	PPGMPDBA_01805	PFJBLFBP_00393	MDPLHBJO_00521	PCMMNOHD_00143	FLOKEHCP_02344	NNKDEKOG_01165	GOHHJPID_01664	BKBPCHFD_01375	JJBCNKEE_01833	OABMMDLB_00085	DJLLHMOI_01723	MDOPPOGI_00725	LHDNPHEA_01859	DPLBPBJG_00964	JEIPOOAL_00295	CHFAHEAG_02723	PJPMDDDN_00428	AJJCDNJD_01753	PKMLJBIN_00566	FJMLOOAD_02730	HHHHCOEL_00722	ENHCMDHE_00396	PANKDIBD_00914	NIGHINPK_00125	LDFDGCAP_02535	OFALPMIK_02126	PELCAOIL_02630	AABKEBCC_01372	PMGMJILN_01566	JELDFFGO_01955	JIOKHDII_00651	AJFFGPAN_01493	HBLLBGAM_00291
rpmA	50S ribosomal protein L27	CMOHPEEN_01187	NIDEJLEM_02645	GELAMCOF_01701	GKENPNGC_02079	CADHKPPC_01658	DPBJBOGI_00260	MGDFONKE_01594	GGGABCIL_01926	JIGENDCA_00407	DGKKOMCF_01081	KIBPNDBA_00711	LIDNHKBG_01364	BAKPPOBB_02946	KODMDJDI_01618	NFOIJIEP_01959	PPGMPDBA_01765	PFJBLFBP_00433	MDPLHBJO_01931	PCMMNOHD_00184	FLOKEHCP_01147	NNKDEKOG_01123	GOHHJPID_01623	BKBPCHFD_01333	JJBCNKEE_01792	OABMMDLB_00127	DJLLHMOI_01682	MDOPPOGI_00766	LHDNPHEA_01819	DPLBPBJG_01005	JEIPOOAL_00255	CHFAHEAG_02683	PJPMDDDN_00387	AJJCDNJD_01718	PKMLJBIN_00526	FJMLOOAD_02771	HHHHCOEL_00764	ENHCMDHE_00355	PANKDIBD_00873	NIGHINPK_00084	LDFDGCAP_00128	OFALPMIK_02525		AABKEBCC_00696	PMGMJILN_01015	JELDFFGO_01545	JIOKHDII_02437	AJFFGPAN_01137	HBLLBGAM_00250
ctsR	Transcriptional regulator CtsR	CMOHPEEN_01377	NIDEJLEM_02077	GELAMCOF_02491	GKENPNGC_00183	CADHKPPC_02529	DPBJBOGI_00950	MGDFONKE_02514	GGGABCIL_01012	JIGENDCA_01093	DGKKOMCF_00190	KIBPNDBA_02117	LIDNHKBG_02743	BAKPPOBB_02922	KODMDJDI_02469	NFOIJIEP_02635	PPGMPDBA_02406	PFJBLFBP_01220	MDPLHBJO_01282	PCMMNOHD_02275	FLOKEHCP_00506	NNKDEKOG_01639	GOHHJPID_02553	BKBPCHFD_02173	JJBCNKEE_02636	OABMMDLB_02342	DJLLHMOI_02654	MDOPPOGI_02800	LHDNPHEA_02632	DPLBPBJG_00425	JEIPOOAL_00787	CHFAHEAG_00565	PJPMDDDN_02129	AJJCDNJD_00837	PKMLJBIN_01349	FJMLOOAD_01911	HHHHCOEL_02730	ENHCMDHE_02071	PANKDIBD_01576	NIGHINPK_02412	LDFDGCAP_02313	OFALPMIK_02556	PELCAOIL_00348	AABKEBCC_01266	PMGMJILN_02837	JELDFFGO_01332	JIOKHDII_00482	AJFFGPAN_01925	HBLLBGAM_00320
isiB	Flavodoxin	CMOHPEEN_01432	NIDEJLEM_00010	GELAMCOF_00208	GKENPNGC_00122	CADHKPPC_00193	DPBJBOGI_02796	MGDFONKE_00203	GGGABCIL_02651	JIGENDCA_01162	DGKKOMCF_01960	KIBPNDBA_02458	LIDNHKBG_02377	BAKPPOBB_02468	KODMDJDI_01939	NFOIJIEP_00179	PPGMPDBA_00102	PFJBLFBP_02584	MDPLHBJO_01668	PCMMNOHD_00611	FLOKEHCP_03029	NNKDEKOG_00731	GOHHJPID_00184	BKBPCHFD_02667	JJBCNKEE_00208	OABMMDLB_01718	DJLLHMOI_00208	MDOPPOGI_02149	LHDNPHEA_00204	DPLBPBJG_02672	JEIPOOAL_01592	CHFAHEAG_01179	PJPMDDDN_01077	AJJCDNJD_00300	PKMLJBIN_01967	FJMLOOAD_01266	HHHHCOEL_02643	ENHCMDHE_02849	PANKDIBD_01926	NIGHINPK_01111	LDFDGCAP_00253	OFALPMIK_00938	PELCAOIL_02415	AABKEBCC_02427	PMGMJILN_00556	JELDFFGO_02256	JIOKHDII_01601	AJFFGPAN_01689	HBLLBGAM_02194
group_10243	hypothetical protein	CMOHPEEN_01439	NIDEJLEM_00017	GELAMCOF_00215	GKENPNGC_00129	CADHKPPC_00200	DPBJBOGI_02803	MGDFONKE_00210	GGGABCIL_02658	JIGENDCA_02926	DGKKOMCF_02766	KIBPNDBA_02080	LIDNHKBG_01638	BAKPPOBB_02475	KODMDJDI_01932	NFOIJIEP_00186	PPGMPDBA_00109	PFJBLFBP_02591	MDPLHBJO_00891	PCMMNOHD_00604	FLOKEHCP_03022	NNKDEKOG_02296	GOHHJPID_00194	BKBPCHFD_02678	JJBCNKEE_00215	OABMMDLB_01711	DJLLHMOI_00215	MDOPPOGI_02142	LHDNPHEA_00211	DPLBPBJG_02665	JEIPOOAL_01585	CHFAHEAG_01186	PJPMDDDN_01070	AJJCDNJD_00293	PKMLJBIN_01974	FJMLOOAD_01259	HHHHCOEL_01429	ENHCMDHE_02296	PANKDIBD_01919	NIGHINPK_01118	LDFDGCAP_01717	OFALPMIK_00932		AABKEBCC_02420	PMGMJILN_00549	JELDFFGO_00193	JIOKHDII_01608	AJFFGPAN_02411	HBLLBGAM_02201
group_10244	hypothetical protein	CMOHPEEN_01445	NIDEJLEM_00023	GELAMCOF_00221	GKENPNGC_00136	CADHKPPC_00207	DPBJBOGI_02809	MGDFONKE_00216	GGGABCIL_02664	JIGENDCA_02920	DGKKOMCF_02760	KIBPNDBA_02638	LIDNHKBG_01632	BAKPPOBB_02481	KODMDJDI_01926	NFOIJIEP_00192	PPGMPDBA_00115	PFJBLFBP_02597	MDPLHBJO_00897	PCMMNOHD_00597	FLOKEHCP_03016	NNKDEKOG_02302	GOHHJPID_00201	BKBPCHFD_02684	JJBCNKEE_00221	OABMMDLB_01705	DJLLHMOI_00222	MDOPPOGI_02135	LHDNPHEA_00217	DPLBPBJG_02659	JEIPOOAL_01579	CHFAHEAG_01192	PJPMDDDN_01064	AJJCDNJD_00287	PKMLJBIN_01980	FJMLOOAD_01253	HHHHCOEL_01423	ENHCMDHE_02290	PANKDIBD_00308	NIGHINPK_01125	LDFDGCAP_01723	OFALPMIK_00926	PELCAOIL_00773	AABKEBCC_02413	PMGMJILN_00543	JELDFFGO_00187		AJFFGPAN_02417	HBLLBGAM_01133
yaaQ	putative protein YaaQ	CMOHPEEN_01589	NIDEJLEM_00411	GELAMCOF_02251	GKENPNGC_01406	CADHKPPC_02276	DPBJBOGI_02329	MGDFONKE_02202	GGGABCIL_02090	JIGENDCA_01486	DGKKOMCF_00807	KIBPNDBA_00298	LIDNHKBG_01744		KODMDJDI_02230	NFOIJIEP_02409	PPGMPDBA_02139	PFJBLFBP_00731	MDPLHBJO_01180	PCMMNOHD_01678	FLOKEHCP_02788	NNKDEKOG_01938	GOHHJPID_02247	BKBPCHFD_01934	JJBCNKEE_02403	OABMMDLB_02591	DJLLHMOI_02344	MDOPPOGI_00156	LHDNPHEA_02378	DPLBPBJG_01328	JEIPOOAL_02355	CHFAHEAG_00279	PJPMDDDN_01487	AJJCDNJD_01049	PKMLJBIN_01104	FJMLOOAD_02152	HHHHCOEL_00613	ENHCMDHE_01355	PANKDIBD_01385	NIGHINPK_00959	LDFDGCAP_01436	OFALPMIK_02178	PELCAOIL_01461	AABKEBCC_01823	PMGMJILN_02579	JELDFFGO_00981	JIOKHDII_00887	AJFFGPAN_02335	HBLLBGAM_00621
trxA_2	Thioredoxin	CMOHPEEN_01764	NIDEJLEM_00589	GELAMCOF_00693	GKENPNGC_00494	CADHKPPC_00789	DPBJBOGI_00903	MGDFONKE_00709	GGGABCIL_02865	JIGENDCA_01291	DGKKOMCF_00780	KIBPNDBA_01533	LIDNHKBG_00157	BAKPPOBB_02763	KODMDJDI_01040	NFOIJIEP_00892	PPGMPDBA_00680	PFJBLFBP_00652	MDPLHBJO_02048	PCMMNOHD_02523	FLOKEHCP_01522	NNKDEKOG_01518	GOHHJPID_00717	BKBPCHFD_00364	JJBCNKEE_00859	OABMMDLB_01094	DJLLHMOI_00757	MDOPPOGI_01650	LHDNPHEA_00850	DPLBPBJG_02256	JEIPOOAL_00555	CHFAHEAG_01810	PJPMDDDN_00768	AJJCDNJD_01318	PKMLJBIN_02636	FJMLOOAD_00705	HHHHCOEL_00396	ENHCMDHE_01527	PANKDIBD_00794	NIGHINPK_01842	LDFDGCAP_00394	OFALPMIK_00543		AABKEBCC_01841	PMGMJILN_01152	JELDFFGO_00553	JIOKHDII_00574	AJFFGPAN_02066	HBLLBGAM_00189
walR_2	Transcriptional regulatory protein WalR	CMOHPEEN_01937	NIDEJLEM_01408	GELAMCOF_02806	GKENPNGC_00786	CADHKPPC_02814	DPBJBOGI_02649	MGDFONKE_02712	GGGABCIL_02294	JIGENDCA_00999	DGKKOMCF_00754	KIBPNDBA_02381	LIDNHKBG_01255	BAKPPOBB_02296	KODMDJDI_02703	NFOIJIEP_02950	PPGMPDBA_02706	PFJBLFBP_00864	MDPLHBJO_01103	PCMMNOHD_02830	FLOKEHCP_01896	NNKDEKOG_01378	GOHHJPID_02868	BKBPCHFD_02374	JJBCNKEE_02934	OABMMDLB_02022	DJLLHMOI_02942	MDOPPOGI_02514	LHDNPHEA_02957	DPLBPBJG_00239	JEIPOOAL_00721	CHFAHEAG_00884	PJPMDDDN_02459	AJJCDNJD_00624	PKMLJBIN_01671	FJMLOOAD_01594	HHHHCOEL_00038	ENHCMDHE_01236	PANKDIBD_00680	NIGHINPK_00759	LDFDGCAP_01293	OFALPMIK_00443	PELCAOIL_02105	AABKEBCC_00059	PMGMJILN_02007	JELDFFGO_00569	JIOKHDII_00106	AJFFGPAN_02671	HBLLBGAM_00066
nudB	Dihydroneopterin triphosphate diphosphatase	CMOHPEEN_01949	NIDEJLEM_01396	GELAMCOF_02818	GKENPNGC_00774	CADHKPPC_02826	DPBJBOGI_02661	MGDFONKE_02724	GGGABCIL_02282	JIGENDCA_01011	DGKKOMCF_00767	KIBPNDBA_01460	LIDNHKBG_02858	BAKPPOBB_02308	KODMDJDI_02715	NFOIJIEP_02962	PPGMPDBA_02718	PFJBLFBP_00876	MDPLHBJO_01115	PCMMNOHD_02818	FLOKEHCP_01908	NNKDEKOG_01366	GOHHJPID_02880	BKBPCHFD_02386	JJBCNKEE_02946	OABMMDLB_02010	DJLLHMOI_02954	MDOPPOGI_02502	LHDNPHEA_02969	DPLBPBJG_00567	JEIPOOAL_00733	CHFAHEAG_00896	PJPMDDDN_02471	AJJCDNJD_00612	PKMLJBIN_01683	FJMLOOAD_01582	HHHHCOEL_00050	ENHCMDHE_01224	PANKDIBD_00692	NIGHINPK_00771	LDFDGCAP_00702	OFALPMIK_00431	PELCAOIL_00066		PMGMJILN_02019	JELDFFGO_00390	JIOKHDII_00118	AJFFGPAN_02659	HBLLBGAM_00078
group_10288	hypothetical protein	CMOHPEEN_01965	NIDEJLEM_01380	GELAMCOF_02834	GKENPNGC_00758	CADHKPPC_02845	DPBJBOGI_02677		GGGABCIL_01755	JIGENDCA_01027	DGKKOMCF_00483	KIBPNDBA_01035	LIDNHKBG_00485	BAKPPOBB_02323	KODMDJDI_02730	NFOIJIEP_02978	PPGMPDBA_02734	PFJBLFBP_00891	MDPLHBJO_00134	PCMMNOHD_02802	FLOKEHCP_01923	NNKDEKOG_01350	GOHHJPID_02896	BKBPCHFD_02401	JJBCNKEE_02963	OABMMDLB_01994	DJLLHMOI_02970	MDOPPOGI_02487	LHDNPHEA_02985	DPLBPBJG_00551	JEIPOOAL_00749	CHFAHEAG_00912	PJPMDDDN_01735	AJJCDNJD_00595	PKMLJBIN_01699	FJMLOOAD_01566	HHHHCOEL_00065	ENHCMDHE_01209	PANKDIBD_00707	NIGHINPK_00787	LDFDGCAP_02668	OFALPMIK_00416	PELCAOIL_02176	AABKEBCC_00896	PMGMJILN_02036	JELDFFGO_00374	JIOKHDII_00135	AJFFGPAN_02644	HBLLBGAM_00094
ytrA_2	HTH-type transcriptional repressor YtrA	CMOHPEEN_02371	NIDEJLEM_00329	GELAMCOF_02167	GKENPNGC_01485	CADHKPPC_02194	DPBJBOGI_02244	MGDFONKE_02126	GGGABCIL_00411	JIGENDCA_02343	DGKKOMCF_02699	KIBPNDBA_00931	LIDNHKBG_00943	BAKPPOBB_00389	KODMDJDI_02148	NFOIJIEP_00357	PPGMPDBA_00282	PFJBLFBP_01371	MDPLHBJO_01877	PCMMNOHD_01170	FLOKEHCP_00425	NNKDEKOG_02023	GOHHJPID_02158	BKBPCHFD_01859	JJBCNKEE_02317	OABMMDLB_02678	DJLLHMOI_02265	MDOPPOGI_00236	LHDNPHEA_02289	DPLBPBJG_00792	JEIPOOAL_01465	CHFAHEAG_00197	PJPMDDDN_02200	AJJCDNJD_02149	PKMLJBIN_01010	FJMLOOAD_02237	HHHHCOEL_02205	ENHCMDHE_01801	PANKDIBD_02632	NIGHINPK_02129	LDFDGCAP_02654	OFALPMIK_02683	PELCAOIL_00829	AABKEBCC_02076	PMGMJILN_00336	JELDFFGO_00668	JIOKHDII_02734	AJFFGPAN_01251	HBLLBGAM_01477
group_10356	tRNA-Thr(ggt)	CMOHPEEN_02454	NIDEJLEM_01314	GELAMCOF_02604	GKENPNGC_00939	CADHKPPC_02646	DPBJBOGI_02048	MGDFONKE_02628	GGGABCIL_00726	JIGENDCA_01278	DGKKOMCF_00798	KIBPNDBA_01950	LIDNHKBG_02076	BAKPPOBB_01172	KODMDJDI_02502	NFOIJIEP_02755	PPGMPDBA_02516	PFJBLFBP_01249	MDPLHBJO_00314	PCMMNOHD_01003	FLOKEHCP_02184	NNKDEKOG_02563	GOHHJPID_02770	BKBPCHFD_02288	JJBCNKEE_02791	OABMMDLB_02228	DJLLHMOI_02770	MDOPPOGI_02682	LHDNPHEA_02747	DPLBPBJG_00021	JEIPOOAL_01078	CHFAHEAG_00680	PJPMDDDN_01220		PKMLJBIN_01466	FJMLOOAD_01797	HHHHCOEL_01258	ENHCMDHE_01865	PANKDIBD_02610	NIGHINPK_00398	LDFDGCAP_02733	OFALPMIK_02325	PELCAOIL_00688	AABKEBCC_01330	PMGMJILN_02648	JELDFFGO_02868	JIOKHDII_00347	AJFFGPAN_00482	HBLLBGAM_01384
group_10357	hypothetical protein	CMOHPEEN_02460	NIDEJLEM_01308	GELAMCOF_02610	GKENPNGC_00933	CADHKPPC_02652	DPBJBOGI_02042	MGDFONKE_02635	GGGABCIL_00732	JIGENDCA_01132	DGKKOMCF_02420	KIBPNDBA_01956	LIDNHKBG_00857	BAKPPOBB_01178	KODMDJDI_02508	NFOIJIEP_02761	PPGMPDBA_02522	PFJBLFBP_01243	MDPLHBJO_01466	PCMMNOHD_01009	FLOKEHCP_02178	NNKDEKOG_02557	GOHHJPID_02776	BKBPCHFD_02295	JJBCNKEE_02797	OABMMDLB_02220	DJLLHMOI_02776	MDOPPOGI_02676	LHDNPHEA_02753	DPLBPBJG_00015	JEIPOOAL_01084	CHFAHEAG_00686	PJPMDDDN_01214		PKMLJBIN_01472	FJMLOOAD_01791	HHHHCOEL_01251	ENHCMDHE_01859	PANKDIBD_02616	NIGHINPK_00392	LDFDGCAP_00559	OFALPMIK_02331	PELCAOIL_00978	AABKEBCC_00684	PMGMJILN_02642	JELDFFGO_00257	JIOKHDII_00353	AJFFGPAN_00490	HBLLBGAM_01378
group_10364	hypothetical protein	CMOHPEEN_02584	NIDEJLEM_00295	GELAMCOF_01062	GKENPNGC_02678	CADHKPPC_01046	DPBJBOGI_01292	MGDFONKE_01006	GGGABCIL_01129	JIGENDCA_02733		KIBPNDBA_00855	LIDNHKBG_01331	BAKPPOBB_00916	KODMDJDI_00818	NFOIJIEP_01161	PPGMPDBA_00950	PFJBLFBP_01908	MDPLHBJO_00156	PCMMNOHD_01254	FLOKEHCP_02903	NNKDEKOG_02648	GOHHJPID_01018	BKBPCHFD_00703	JJBCNKEE_01120	OABMMDLB_00792	DJLLHMOI_01074	MDOPPOGI_01362	LHDNPHEA_01148	DPLBPBJG_00696	JEIPOOAL_01739	CHFAHEAG_02081	PJPMDDDN_00856	AJJCDNJD_01963	PKMLJBIN_02916	FJMLOOAD_00450	HHHHCOEL_02573	ENHCMDHE_02194	PANKDIBD_02252	NIGHINPK_00872	LDFDGCAP_01560	OFALPMIK_02754	PELCAOIL_01379	AABKEBCC_01300	PMGMJILN_01398	JELDFFGO_02639	JIOKHDII_02456	AJFFGPAN_02555	HBLLBGAM_01226
qmcA	Protein QmcA	CMOHPEEN_02613	NIDEJLEM_00264	GELAMCOF_01092	GKENPNGC_02648	CADHKPPC_01077	DPBJBOGI_01322	MGDFONKE_01036	GGGABCIL_01100	JIGENDCA_01654	DGKKOMCF_01871	KIBPNDBA_02157	LIDNHKBG_02775	BAKPPOBB_02569	KODMDJDI_00847	NFOIJIEP_01192	PPGMPDBA_00981	PFJBLFBP_02279	MDPLHBJO_00485	PCMMNOHD_01520	FLOKEHCP_02932	NNKDEKOG_02677	GOHHJPID_01052	BKBPCHFD_00733	JJBCNKEE_01148	OABMMDLB_00760	DJLLHMOI_01105	MDOPPOGI_01330	LHDNPHEA_01177	DPLBPBJG_00667	JEIPOOAL_01768	CHFAHEAG_02111	PJPMDDDN_00827	AJJCDNJD_01991	PKMLJBIN_02946	FJMLOOAD_00421	HHHHCOEL_02427	ENHCMDHE_02165	PANKDIBD_02223	NIGHINPK_00843	LDFDGCAP_02124	OFALPMIK_02732	PELCAOIL_02441	AABKEBCC_02334	PMGMJILN_01831	JELDFFGO_01869	JIOKHDII_02384	AJFFGPAN_00424	HBLLBGAM_02927
group_10369	hypothetical protein	CMOHPEEN_02671	NIDEJLEM_02949	GELAMCOF_01303	GKENPNGC_02421	CADHKPPC_01311	DPBJBOGI_01707	MGDFONKE_01261	GGGABCIL_00248	JIGENDCA_01213	DGKKOMCF_02432	KIBPNDBA_02645	LIDNHKBG_00418	BAKPPOBB_01861	KODMDJDI_01283	NFOIJIEP_01572	PPGMPDBA_01391	PFJBLFBP_00231	MDPLHBJO_00366	PCMMNOHD_02305	FLOKEHCP_00815	NNKDEKOG_00794	GOHHJPID_01280	BKBPCHFD_00968	JJBCNKEE_01445	OABMMDLB_00467	DJLLHMOI_01339	MDOPPOGI_01098	LHDNPHEA_01471	DPLBPBJG_02180	JEIPOOAL_01240	CHFAHEAG_02337	PJPMDDDN_00055		PKMLJBIN_00177	FJMLOOAD_00197	HHHHCOEL_02520	ENHCMDHE_00009	PANKDIBD_02078	NIGHINPK_00503	LDFDGCAP_01501	OFALPMIK_01629	PELCAOIL_01670	AABKEBCC_02606	PMGMJILN_02477	JELDFFGO_02442	JIOKHDII_02850	AJFFGPAN_00777	HBLLBGAM_02137
group_10370	hypothetical protein	CMOHPEEN_02681	NIDEJLEM_02939	GELAMCOF_01313	GKENPNGC_02411	CADHKPPC_01324	DPBJBOGI_01717	MGDFONKE_01271	GGGABCIL_00238	JIGENDCA_01085	DGKKOMCF_01775	KIBPNDBA_02216	LIDNHKBG_02676	BAKPPOBB_00798	KODMDJDI_01293	NFOIJIEP_01582	PPGMPDBA_01401	PFJBLFBP_00221	MDPLHBJO_00255	PCMMNOHD_02295	FLOKEHCP_00825	NNKDEKOG_00804	GOHHJPID_01290	BKBPCHFD_00978	JJBCNKEE_01455	OABMMDLB_00457	DJLLHMOI_01349	MDOPPOGI_01087	LHDNPHEA_01481	DPLBPBJG_02170	JEIPOOAL_01230	CHFAHEAG_02347	PJPMDDDN_00065	AJJCDNJD_01190	PKMLJBIN_00187	FJMLOOAD_00187	HHHHCOEL_02624	ENHCMDHE_00019	PANKDIBD_02088	NIGHINPK_00493	LDFDGCAP_01082	OFALPMIK_01619		AABKEBCC_00511	PMGMJILN_02467	JELDFFGO_02224	JIOKHDII_02840	AJFFGPAN_01002	HBLLBGAM_02562
group_10384	Putative universal stress protein	CMOHPEEN_02804	NIDEJLEM_01747	GELAMCOF_02144	GKENPNGC_01508	CADHKPPC_02166	DPBJBOGI_01618	MGDFONKE_02103	GGGABCIL_00806	JIGENDCA_01865	DGKKOMCF_01798	KIBPNDBA_00446	LIDNHKBG_02010	BAKPPOBB_00448	KODMDJDI_02126	NFOIJIEP_00381	PPGMPDBA_00306	PFJBLFBP_01349	MDPLHBJO_02407	PCMMNOHD_00468	FLOKEHCP_00401	NNKDEKOG_02046	GOHHJPID_02132	BKBPCHFD_01824	JJBCNKEE_02296	OABMMDLB_02700	DJLLHMOI_02237	MDOPPOGI_00263	LHDNPHEA_02266	DPLBPBJG_00769	JEIPOOAL_01443	CHFAHEAG_00173	PJPMDDDN_02175	AJJCDNJD_02171	PKMLJBIN_00986	FJMLOOAD_02261	HHHHCOEL_00792	ENHCMDHE_01777	PANKDIBD_01802	NIGHINPK_01353	LDFDGCAP_01450	OFALPMIK_00371		AABKEBCC_02536	PMGMJILN_00313	JELDFFGO_00644	JIOKHDII_02772	AJFFGPAN_00367	HBLLBGAM_00477
rpsL	30S ribosomal protein S12	CMOHPEEN_02827	NIDEJLEM_00055	GELAMCOF_02485	GKENPNGC_00189	CADHKPPC_02521	DPBJBOGI_00957	MGDFONKE_02505	GGGABCIL_01018	JIGENDCA_00883	DGKKOMCF_00196	KIBPNDBA_02052	LIDNHKBG_00357	BAKPPOBB_02916	KODMDJDI_02463	NFOIJIEP_02627	PPGMPDBA_02398	PFJBLFBP_01213	MDPLHBJO_01274	PCMMNOHD_02636	FLOKEHCP_00512	NNKDEKOG_01645	GOHHJPID_02547	BKBPCHFD_02166	JJBCNKEE_02630	OABMMDLB_02348	DJLLHMOI_02646	MDOPPOGI_02807	LHDNPHEA_02626	DPLBPBJG_00432	JEIPOOAL_00793	CHFAHEAG_00556	PJPMDDDN_02122	AJJCDNJD_00843	PKMLJBIN_01341	FJMLOOAD_01917	HHHHCOEL_01329	ENHCMDHE_02065	PANKDIBD_01582	NIGHINPK_00666		OFALPMIK_00566	PELCAOIL_00266	AABKEBCC_00024	PMGMJILN_02831	JELDFFGO_01088	JIOKHDII_00474	AJFFGPAN_02507	HBLLBGAM_00328
rpsJ	30S ribosomal protein S10	CMOHPEEN_02833	NIDEJLEM_00061	GELAMCOF_02477	GKENPNGC_00195	CADHKPPC_02515	DPBJBOGI_00963	MGDFONKE_02499	GGGABCIL_01024	JIGENDCA_01258	DGKKOMCF_00202	KIBPNDBA_02209	LIDNHKBG_00720	BAKPPOBB_02910	KODMDJDI_02457	NFOIJIEP_02621	PPGMPDBA_02392	PFJBLFBP_01207	MDPLHBJO_01268	PCMMNOHD_02642	FLOKEHCP_00518	NNKDEKOG_01651	GOHHJPID_02541	BKBPCHFD_02160	JJBCNKEE_02624	OABMMDLB_02354	DJLLHMOI_02640	MDOPPOGI_02813	LHDNPHEA_02620	DPLBPBJG_00438	JEIPOOAL_00799	CHFAHEAG_00550	PJPMDDDN_02116	AJJCDNJD_00849	PKMLJBIN_01335	FJMLOOAD_01923	HHHHCOEL_01323	ENHCMDHE_02059	PANKDIBD_01588	NIGHINPK_00660		OFALPMIK_00572	PELCAOIL_00272	AABKEBCC_00336	PMGMJILN_02825	JELDFFGO_01082	JIOKHDII_00468	AJFFGPAN_02501	HBLLBGAM_00334
rplD	50S ribosomal protein L4	CMOHPEEN_02835	NIDEJLEM_00063	GELAMCOF_02475	GKENPNGC_00197	CADHKPPC_02513	DPBJBOGI_00965	MGDFONKE_02497	GGGABCIL_01026	JIGENDCA_01256	DGKKOMCF_01864	KIBPNDBA_02207	LIDNHKBG_00718	BAKPPOBB_02908	KODMDJDI_02455	NFOIJIEP_02619	PPGMPDBA_02390	PFJBLFBP_01205	MDPLHBJO_01266	PCMMNOHD_02644	FLOKEHCP_00520	NNKDEKOG_01653	GOHHJPID_02539	BKBPCHFD_02158	JJBCNKEE_02622	OABMMDLB_02356	DJLLHMOI_02638	MDOPPOGI_02815	LHDNPHEA_02618	DPLBPBJG_00440	JEIPOOAL_00801	CHFAHEAG_00548	PJPMDDDN_02114	AJJCDNJD_00851	PKMLJBIN_01333	FJMLOOAD_01925	HHHHCOEL_01321	ENHCMDHE_02057	PANKDIBD_01590	NIGHINPK_00658	LDFDGCAP_02108	OFALPMIK_00574	PELCAOIL_01175	AABKEBCC_00334	PMGMJILN_02823	JELDFFGO_01080	JIOKHDII_00466	AJFFGPAN_02499	HBLLBGAM_00336
rplV	50S ribosomal protein L22	CMOHPEEN_02839	NIDEJLEM_00067	GELAMCOF_02471	GKENPNGC_00201	CADHKPPC_02509	DPBJBOGI_00969	MGDFONKE_02493	GGGABCIL_01030		DGKKOMCF_01860	KIBPNDBA_02203	LIDNHKBG_00714	BAKPPOBB_02904	KODMDJDI_02451	NFOIJIEP_02615	PPGMPDBA_02386	PFJBLFBP_01201	MDPLHBJO_01262	PCMMNOHD_02648	FLOKEHCP_00524	NNKDEKOG_01657	GOHHJPID_02535	BKBPCHFD_02154	JJBCNKEE_02618	OABMMDLB_02360	DJLLHMOI_02634	MDOPPOGI_02819	LHDNPHEA_02614	DPLBPBJG_00444	JEIPOOAL_00805	CHFAHEAG_00544	PJPMDDDN_02110	AJJCDNJD_00855	PKMLJBIN_01329	FJMLOOAD_01929	HHHHCOEL_01317	ENHCMDHE_02053	PANKDIBD_01594	NIGHINPK_00654	LDFDGCAP_00027	OFALPMIK_00578	PELCAOIL_00249	AABKEBCC_01576	PMGMJILN_02819	JELDFFGO_01076	JIOKHDII_00462	AJFFGPAN_02495	HBLLBGAM_00340
rpsK	30S ribosomal protein S11	CMOHPEEN_02859	NIDEJLEM_00086	GELAMCOF_02452	GKENPNGC_00221	CADHKPPC_02489	DPBJBOGI_00989	MGDFONKE_02473	GGGABCIL_01049	JIGENDCA_02325	DGKKOMCF_01840	KIBPNDBA_01098		BAKPPOBB_02885	KODMDJDI_02432	NFOIJIEP_02596	PPGMPDBA_02367	PFJBLFBP_01182	MDPLHBJO_01242	PCMMNOHD_02667	FLOKEHCP_00543	NNKDEKOG_01676	GOHHJPID_02515	BKBPCHFD_02134	JJBCNKEE_02599	OABMMDLB_02380	DJLLHMOI_02614	MDOPPOGI_02839	LHDNPHEA_02595	DPLBPBJG_00463	JEIPOOAL_00824	CHFAHEAG_00525	PJPMDDDN_02091	AJJCDNJD_00872	PKMLJBIN_01310	FJMLOOAD_01948	HHHHCOEL_01298	ENHCMDHE_02034	PANKDIBD_01613	NIGHINPK_00634	LDFDGCAP_02387	OFALPMIK_00597	PELCAOIL_00197	AABKEBCC_01595	PMGMJILN_02800	JELDFFGO_01057	JIOKHDII_00443	AJFFGPAN_02476	HBLLBGAM_00360
group_10393	hypothetical protein	CMOHPEEN_02868	NIDEJLEM_00097	GELAMCOF_02443	GKENPNGC_00230	CADHKPPC_02478	DPBJBOGI_00998	MGDFONKE_02464	GGGABCIL_01060	JIGENDCA_02334	DGKKOMCF_00601	KIBPNDBA_01412	LIDNHKBG_00619	BAKPPOBB_02876	KODMDJDI_02423	NFOIJIEP_02585	PPGMPDBA_02356	PFJBLFBP_01173	MDPLHBJO_02284	PCMMNOHD_02676	FLOKEHCP_00552	NNKDEKOG_01685	GOHHJPID_02505	BKBPCHFD_02125	JJBCNKEE_02590	OABMMDLB_02391	DJLLHMOI_02605	MDOPPOGI_02848	LHDNPHEA_02584	DPLBPBJG_00472	JEIPOOAL_00836	CHFAHEAG_00514	PJPMDDDN_02081	AJJCDNJD_00881	PKMLJBIN_01299	FJMLOOAD_01957	HHHHCOEL_01289	ENHCMDHE_02025	PANKDIBD_01624	NIGHINPK_00625		OFALPMIK_00606	PELCAOIL_00917	AABKEBCC_01608	PMGMJILN_02791	JELDFFGO_01783	JIOKHDII_00432	AJFFGPAN_02467	HBLLBGAM_00371
rpsI	30S ribosomal protein S9	CMOHPEEN_02874	NIDEJLEM_00103	GELAMCOF_02438	GKENPNGC_00236	CADHKPPC_02473	DPBJBOGI_01004	MGDFONKE_02459	GGGABCIL_01066	JIGENDCA_02340	DGKKOMCF_00607	KIBPNDBA_01818	LIDNHKBG_01278	BAKPPOBB_02870	KODMDJDI_02417	NFOIJIEP_02579	PPGMPDBA_02350	PFJBLFBP_01167	MDPLHBJO_02278	PCMMNOHD_02682	FLOKEHCP_00558	NNKDEKOG_01691	GOHHJPID_02500	BKBPCHFD_02120	JJBCNKEE_02585	OABMMDLB_02396	DJLLHMOI_02600	MDOPPOGI_02854	LHDNPHEA_02579	DPLBPBJG_00478	JEIPOOAL_00842	CHFAHEAG_00509	PJPMDDDN_02075	AJJCDNJD_00887	PKMLJBIN_01294	FJMLOOAD_01962	HHHHCOEL_01283	ENHCMDHE_02019	PANKDIBD_01630	NIGHINPK_00619	LDFDGCAP_02148	OFALPMIK_00612	PELCAOIL_00930	AABKEBCC_01614	PMGMJILN_02785	JELDFFGO_01789	JIOKHDII_00426	AJFFGPAN_02461	HBLLBGAM_00377
group_10396	hypothetical protein	CMOHPEEN_02924	NIDEJLEM_02499	GELAMCOF_02341	GKENPNGC_01319	CADHKPPC_02371	DPBJBOGI_01576	MGDFONKE_02358	GGGABCIL_01565	JIGENDCA_00630	DGKKOMCF_00941	KIBPNDBA_01481	LIDNHKBG_02315	BAKPPOBB_00118	KODMDJDI_02321	NFOIJIEP_02497	PPGMPDBA_02999	PFJBLFBP_02373	MDPLHBJO_01284	PCMMNOHD_02050	FLOKEHCP_02694	NNKDEKOG_02740	GOHHJPID_02403	BKBPCHFD_02026	JJBCNKEE_02491	OABMMDLB_02497	DJLLHMOI_02430	MDOPPOGI_02961	LHDNPHEA_02476	DPLBPBJG_01652	JEIPOOAL_00939	CHFAHEAG_00367	PJPMDDDN_02599	AJJCDNJD_00968	PKMLJBIN_01190	FJMLOOAD_02063	HHHHCOEL_02106	ENHCMDHE_01085	PANKDIBD_01268	NIGHINPK_01662		OFALPMIK_01090	PELCAOIL_01890	AABKEBCC_00235	PMGMJILN_00089	JELDFFGO_02709	JIOKHDII_00781	AJFFGPAN_02182	HBLLBGAM_02312
group_10397	hypothetical protein	CMOHPEEN_02925	NIDEJLEM_02500	GELAMCOF_02340	GKENPNGC_01320	CADHKPPC_02359	DPBJBOGI_01575	MGDFONKE_02357	GGGABCIL_01566	JIGENDCA_00631	DGKKOMCF_00942	KIBPNDBA_01479	LIDNHKBG_02316	BAKPPOBB_00124	KODMDJDI_02320	NFOIJIEP_02496	PPGMPDBA_02998	PFJBLFBP_02374	MDPLHBJO_01283	PCMMNOHD_02051	FLOKEHCP_02700	NNKDEKOG_02739	GOHHJPID_02402	BKBPCHFD_02025	JJBCNKEE_02490	OABMMDLB_02498	DJLLHMOI_02429	MDOPPOGI_02962	LHDNPHEA_02475	DPLBPBJG_01651	JEIPOOAL_00940	CHFAHEAG_00366	PJPMDDDN_02598	AJJCDNJD_00969	PKMLJBIN_01189	FJMLOOAD_02064	HHHHCOEL_02105	ENHCMDHE_01086		NIGHINPK_01663	LDFDGCAP_00897	OFALPMIK_01098	PELCAOIL_01889	AABKEBCC_00234	PMGMJILN_00090	JELDFFGO_01276	JIOKHDII_00780	AJFFGPAN_02181	HBLLBGAM_02311
group_10400	hypothetical protein	CMOHPEEN_02974	NIDEJLEM_02067	GELAMCOF_00267	GKENPNGC_00169	CADHKPPC_00253	DPBJBOGI_02855	MGDFONKE_00252	GGGABCIL_02710	JIGENDCA_02093	DGKKOMCF_00243	KIBPNDBA_00087	LIDNHKBG_01305	BAKPPOBB_02536	KODMDJDI_01891	NFOIJIEP_00239	PPGMPDBA_02205	PFJBLFBP_02713	MDPLHBJO_00953	PCMMNOHD_00716	FLOKEHCP_02961	NNKDEKOG_02348	GOHHJPID_00252	BKBPCHFD_02720	JJBCNKEE_00271	OABMMDLB_01657	DJLLHMOI_00258	MDOPPOGI_02099	LHDNPHEA_00263	DPLBPBJG_02613	JEIPOOAL_02955	CHFAHEAG_01239	PJPMDDDN_01018		PKMLJBIN_02027	FJMLOOAD_01207	HHHHCOEL_01388	ENHCMDHE_02255	PANKDIBD_01224	NIGHINPK_02152	LDFDGCAP_02420	OFALPMIK_01225	PELCAOIL_01648	AABKEBCC_01921	PMGMJILN_00496	JELDFFGO_01630	JIOKHDII_02095	AJFFGPAN_02697	HBLLBGAM_01908
epsH_1	Putative glycosyltransferase EpsH	CMOHPEEN_02975	NIDEJLEM_02066	GELAMCOF_00266	GKENPNGC_00168	CADHKPPC_00252	DPBJBOGI_02854	MGDFONKE_00251	GGGABCIL_02709	JIGENDCA_02094	DGKKOMCF_00242	KIBPNDBA_00086	LIDNHKBG_01306	BAKPPOBB_02535	KODMDJDI_01892	NFOIJIEP_00238	PPGMPDBA_02206	PFJBLFBP_02714	MDPLHBJO_00952	PCMMNOHD_00715	FLOKEHCP_02962	NNKDEKOG_02347	GOHHJPID_00251	BKBPCHFD_02719	JJBCNKEE_00270	OABMMDLB_01658	DJLLHMOI_00257	MDOPPOGI_02100	LHDNPHEA_00262	DPLBPBJG_02614	JEIPOOAL_02956	CHFAHEAG_01238	PJPMDDDN_01019	AJJCDNJD_00254	PKMLJBIN_02026	FJMLOOAD_01208	HHHHCOEL_01389	ENHCMDHE_02256	PANKDIBD_01225	NIGHINPK_02153	LDFDGCAP_02419	OFALPMIK_01226	PELCAOIL_01649	AABKEBCC_01920	PMGMJILN_00497	JELDFFGO_01629	JIOKHDII_02096	AJFFGPAN_02696	HBLLBGAM_01909
group_10403	putative HTH-type transcriptional regulator	CMOHPEEN_02991	NIDEJLEM_03100	GELAMCOF_00461	GKENPNGC_01741	CADHKPPC_00440	DPBJBOGI_01476	MGDFONKE_00422	GGGABCIL_00523	JIGENDCA_02496	DGKKOMCF_00030	KIBPNDBA_01305	LIDNHKBG_01186	BAKPPOBB_01766	KODMDJDI_00329	NFOIJIEP_00577	PPGMPDBA_00245	PFJBLFBP_02251		PCMMNOHD_00430	FLOKEHCP_02570	NNKDEKOG_00363	GOHHJPID_00402	BKBPCHFD_00076	JJBCNKEE_00449	OABMMDLB_01422	DJLLHMOI_00428	MDOPPOGI_01949	LHDNPHEA_00496	DPLBPBJG_00754	JEIPOOAL_02185	CHFAHEAG_01430	PJPMDDDN_01381	AJJCDNJD_00108	PKMLJBIN_02259	FJMLOOAD_01012	HHHHCOEL_00479	ENHCMDHE_01610	PANKDIBD_00265	NIGHINPK_01021	LDFDGCAP_00557	OFALPMIK_01282	PELCAOIL_00523	AABKEBCC_00295	PMGMJILN_02319	JELDFFGO_01090	JIOKHDII_00034	AJFFGPAN_01258	HBLLBGAM_00408
group_2890	hypothetical protein	CMOHPEEN_00560	NIDEJLEM_00462	GELAMCOF_00194	GKENPNGC_00109	CADHKPPC_00180	DPBJBOGI_02782	MGDFONKE_00191	GGGABCIL_02638	JIGENDCA_01778	DGKKOMCF_00552	KIBPNDBA_02734	LIDNHKBG_00980	BAKPPOBB_01376	KODMDJDI_00140	NFOIJIEP_00166	PPGMPDBA_00089	PFJBLFBP_02860	MDPLHBJO_01657	PCMMNOHD_00624	FLOKEHCP_03040	NNKDEKOG_01922	GOHHJPID_00167	BKBPCHFD_02647	JJBCNKEE_00195	OABMMDLB_01731	DJLLHMOI_00195	MDOPPOGI_02162	LHDNPHEA_00191	DPLBPBJG_02686	JEIPOOAL_01605	CHFAHEAG_01166	PJPMDDDN_01090	AJJCDNJD_00311	PKMLJBIN_01954	FJMLOOAD_01280	HHHHCOEL_00128	ENHCMDHE_02247	PANKDIBD_01940	NIGHINPK_01098	LDFDGCAP_02256	OFALPMIK_00848	PELCAOIL_00560	AABKEBCC_02440	PMGMJILN_00570	JELDFFGO_01575	JIOKHDII_01587	AJFFGPAN_01299	HBLLBGAM_01034
apbE_1	FAD:protein FMN transferase	CMOHPEEN_00484	NIDEJLEM_02792	GELAMCOF_00848	GKENPNGC_02813	CADHKPPC_00906	DPBJBOGI_01151	MGDFONKE_00831	GGGABCIL_01289	JIGENDCA_01244	DGKKOMCF_01101	KIBPNDBA_00634	LIDNHKBG_01706	BAKPPOBB_00824	KODMDJDI_00681	NFOIJIEP_01001	PPGMPDBA_00790	PFJBLFBP_01080		PCMMNOHD_01420	FLOKEHCP_00197	NNKDEKOG_00209	GOHHJPID_00881	BKBPCHFD_00528	JJBCNKEE_00975	OABMMDLB_00982	DJLLHMOI_00934	MDOPPOGI_01506	LHDNPHEA_00961	DPLBPBJG_01050	JEIPOOAL_01824	CHFAHEAG_01922	PJPMDDDN_02550	AJJCDNJD_01853	PKMLJBIN_02756	FJMLOOAD_00595	HHHHCOEL_01864	ENHCMDHE_00729	PANKDIBD_01046	NIGHINPK_01574	LDFDGCAP_01611	OFALPMIK_01305	PELCAOIL_01205	AABKEBCC_00594	PMGMJILN_01674	JELDFFGO_00925	JIOKHDII_00280	AJFFGPAN_01206	HBLLBGAM_00668
pdhC_1	Dihydrolipoyllysine-residue acetyltransferase component of pyruvate dehydrogenase complex	CMOHPEEN_02678	NIDEJLEM_02942	GELAMCOF_01310	GKENPNGC_02414	CADHKPPC_01320	DPBJBOGI_01714	MGDFONKE_01268	GGGABCIL_00241	JIGENDCA_01082	DGKKOMCF_01354	KIBPNDBA_00964	LIDNHKBG_02070	BAKPPOBB_00795	KODMDJDI_01290	NFOIJIEP_01579	PPGMPDBA_01398	PFJBLFBP_00224	MDPLHBJO_00252	PCMMNOHD_02298	FLOKEHCP_00822	NNKDEKOG_00801	GOHHJPID_01287	BKBPCHFD_00975	JJBCNKEE_01452	OABMMDLB_00460	DJLLHMOI_01346	MDOPPOGI_01090	LHDNPHEA_01478	DPLBPBJG_02173	JEIPOOAL_01233	CHFAHEAG_02344	PJPMDDDN_00062	AJJCDNJD_01187	PKMLJBIN_00184	FJMLOOAD_00190	HHHHCOEL_02621	ENHCMDHE_00016	PANKDIBD_02085	NIGHINPK_00496	LDFDGCAP_02326	OFALPMIK_01622		AABKEBCC_00514	PMGMJILN_02470	JELDFFGO_02860	JIOKHDII_02837	AJFFGPAN_01005	HBLLBGAM_02794
albF	Putative zinc protease AlbF	CMOHPEEN_00498	NIDEJLEM_02806	GELAMCOF_00862	GKENPNGC_02799	CADHKPPC_00922	DPBJBOGI_01165	MGDFONKE_00845	GGGABCIL_01275	JIGENDCA_01853	DGKKOMCF_00837	KIBPNDBA_00785	LIDNHKBG_01344	BAKPPOBB_03000	KODMDJDI_00695	NFOIJIEP_01015	PPGMPDBA_00804	PFJBLFBP_01066	MDPLHBJO_00423	PCMMNOHD_01434	FLOKEHCP_00183	NNKDEKOG_00223	GOHHJPID_00896	BKBPCHFD_00543	JJBCNKEE_00990	OABMMDLB_00968	DJLLHMOI_00948	MDOPPOGI_01491	LHDNPHEA_00975	DPLBPBJG_01064	JEIPOOAL_01838	CHFAHEAG_01936	PJPMDDDN_01001	AJJCDNJD_01866	PKMLJBIN_02770	FJMLOOAD_00581	HHHHCOEL_01879	ENHCMDHE_00743	PANKDIBD_01032	NIGHINPK_01426	LDFDGCAP_01200	OFALPMIK_01291		AABKEBCC_01753	PMGMJILN_01660	JELDFFGO_01708	JIOKHDII_00294	AJFFGPAN_01850	HBLLBGAM_00654
group_4328	hypothetical protein	CMOHPEEN_02234	NIDEJLEM_00805	GELAMCOF_01530	GKENPNGC_02188	CADHKPPC_01548	DPBJBOGI_02973	MGDFONKE_01481	GGGABCIL_00022	JIGENDCA_02187	DGKKOMCF_00900	KIBPNDBA_02073	LIDNHKBG_01417	BAKPPOBB_01940	KODMDJDI_01508	NFOIJIEP_01842	PPGMPDBA_01643	PFJBLFBP_00017	MDPLHBJO_00329	PCMMNOHD_00294	FLOKEHCP_01037	NNKDEKOG_01009	GOHHJPID_01513	BKBPCHFD_01223	JJBCNKEE_01674	OABMMDLB_00239	DJLLHMOI_01572	MDOPPOGI_00877	LHDNPHEA_01701	DPLBPBJG_02755	JEIPOOAL_00137	CHFAHEAG_02566	PJPMDDDN_00280	AJJCDNJD_01485	PKMLJBIN_00408	FJMLOOAD_02938	HHHHCOEL_02881	ENHCMDHE_00230	PANKDIBD_02483	NIGHINPK_02187		OFALPMIK_01428	PELCAOIL_01165	AABKEBCC_00301	PMGMJILN_00833	JELDFFGO_02801	JIOKHDII_01875	AJFFGPAN_02097	HBLLBGAM_02630
group_4344	hypothetical protein	CMOHPEEN_02415	NIDEJLEM_01942	GELAMCOF_02564	GKENPNGC_00978	CADHKPPC_02605	DPBJBOGI_02088	MGDFONKE_02589	GGGABCIL_02994	JIGENDCA_02658	DGKKOMCF_01652		LIDNHKBG_01513	BAKPPOBB_01310	KODMDJDI_00583	NFOIJIEP_02708	PPGMPDBA_02477	PFJBLFBP_01289	MDPLHBJO_00676	PCMMNOHD_00964	FLOKEHCP_02227	NNKDEKOG_00472	GOHHJPID_02726	BKBPCHFD_02249	JJBCNKEE_02750	OABMMDLB_02268	DJLLHMOI_02731	MDOPPOGI_02722	LHDNPHEA_02706	DPLBPBJG_00061	JEIPOOAL_01038	CHFAHEAG_00640	PJPMDDDN_01259	AJJCDNJD_00775	PKMLJBIN_01426	FJMLOOAD_01837	HHHHCOEL_00297	ENHCMDHE_01428	PANKDIBD_02764	NIGHINPK_00437	LDFDGCAP_01367	OFALPMIK_00064	PELCAOIL_02299	AABKEBCC_01947	PMGMJILN_02138	JELDFFGO_00434	JIOKHDII_00514	AJFFGPAN_01759	HBLLBGAM_00831
gph_4	Phosphorylated carbohydrates phosphatase	CMOHPEEN_02623	NIDEJLEM_02997	GELAMCOF_01254	GKENPNGC_02471	CADHKPPC_01262	DPBJBOGI_01659	MGDFONKE_01208	GGGABCIL_00297	JIGENDCA_02446	DGKKOMCF_02603	KIBPNDBA_01780	LIDNHKBG_01461	BAKPPOBB_00550	KODMDJDI_01234	NFOIJIEP_01524	PPGMPDBA_01343	PFJBLFBP_00280	MDPLHBJO_00803	PCMMNOHD_02353	FLOKEHCP_00766	NNKDEKOG_00745	GOHHJPID_01231	BKBPCHFD_00919	JJBCNKEE_01396	OABMMDLB_00516	DJLLHMOI_01290	MDOPPOGI_01146	LHDNPHEA_01421	DPLBPBJG_01751	JEIPOOAL_01291	CHFAHEAG_02287	PJPMDDDN_00007	AJJCDNJD_01151	PKMLJBIN_00129	FJMLOOAD_00246	HHHHCOEL_02333	ENHCMDHE_00549	PANKDIBD_02030	NIGHINPK_00551	LDFDGCAP_02810	OFALPMIK_01596	PELCAOIL_01119	AABKEBCC_00855	PMGMJILN_00743	JELDFFGO_00454	JIOKHDII_02158	AJFFGPAN_00826	HBLLBGAM_00701
dhaK	PTS-dependent dihydroxyacetone kinase, dihydroxyacetone-binding subunit DhaK	CMOHPEEN_03009	NIDEJLEM_03084	GELAMCOF_00442	GKENPNGC_01722	CADHKPPC_00420	DPBJBOGI_01496	MGDFONKE_00404	GGGABCIL_00539	JIGENDCA_02513	DGKKOMCF_00014	KIBPNDBA_01318	LIDNHKBG_00354 LIDNHKBG_00355	BAKPPOBB_02617	KODMDJDI_00313	NFOIJIEP_00561	PPGMPDBA_00229	PFJBLFBP_02235	MDPLHBJO_01315	PCMMNOHD_00413	FLOKEHCP_02586	NNKDEKOG_00382	GOHHJPID_00380	BKBPCHFD_00058	JJBCNKEE_00433	OABMMDLB_01438	DJLLHMOI_00411	MDOPPOGI_01969	LHDNPHEA_00480	DPLBPBJG_00735	JEIPOOAL_02201	CHFAHEAG_01414	PJPMDDDN_01363	AJJCDNJD_00124 AJJCDNJD_00125	PKMLJBIN_02243		HHHHCOEL_00463	ENHCMDHE_01594	PANKDIBD_00305	NIGHINPK_01004	LDFDGCAP_00981	OFALPMIK_01266	PELCAOIL_00054 PELCAOIL_00055	AABKEBCC_02648	PMGMJILN_02299	JELDFFGO_02697	JIOKHDII_00050	AJFFGPAN_01276	HBLLBGAM_00865
irtB	Putative multidrug export ATP-binding/permease protein	CMOHPEEN_00217	NIDEJLEM_00356	GELAMCOF_02194	GKENPNGC_01461	CADHKPPC_02221	DPBJBOGI_02272	MGDFONKE_02146	GGGABCIL_00443	JIGENDCA_02006	DGKKOMCF_00864	KIBPNDBA_02677	LIDNHKBG_02428	BAKPPOBB_01144	KODMDJDI_02173	NFOIJIEP_02352	PPGMPDBA_02082	PFJBLFBP_01394	MDPLHBJO_01783	PCMMNOHD_01193	FLOKEHCP_01404	NNKDEKOG_01996	GOHHJPID_02189	BKBPCHFD_01879	JJBCNKEE_02346	OABMMDLB_02651	DJLLHMOI_02288	MDOPPOGI_00211	LHDNPHEA_02317	DPLBPBJG_01415	JEIPOOAL_01492	CHFAHEAG_00224	PJPMDDDN_02670	AJJCDNJD_01103	PKMLJBIN_01047	FJMLOOAD_02210	HHHHCOEL_00670	ENHCMDHE_01298	PANKDIBD_01213	NIGHINPK_02567		OFALPMIK_03052	PELCAOIL_02661	AABKEBCC_00630	PMGMJILN_02523	JELDFFGO_00124	JIOKHDII_01758	AJFFGPAN_02278	HBLLBGAM_01900
group_4522	putative acyl-CoA thioester hydrolase	CMOHPEEN_00285	NIDEJLEM_02452	GELAMCOF_01979	GKENPNGC_00596	CADHKPPC_02008	DPBJBOGI_00636	MGDFONKE_01945	GGGABCIL_03180	JIGENDCA_01744	DGKKOMCF_01918		LIDNHKBG_00457	BAKPPOBB_00851	KODMDJDI_01962	NFOIJIEP_02279	PPGMPDBA_01315	PFJBLFBP_02706	MDPLHBJO_02122	PCMMNOHD_00669	FLOKEHCP_01289	NNKDEKOG_03065	GOHHJPID_01975	BKBPCHFD_01658	JJBCNKEE_02141	OABMMDLB_02871	DJLLHMOI_02075	MDOPPOGI_00430	LHDNPHEA_02108	DPLBPBJG_02910	JEIPOOAL_02260	CHFAHEAG_02970	PJPMDDDN_02342	AJJCDNJD_02265	PKMLJBIN_00818	FJMLOOAD_02424	HHHHCOEL_01151	ENHCMDHE_00884	PANKDIBD_02716	NIGHINPK_02058	LDFDGCAP_02809	OFALPMIK_00202	PELCAOIL_01009	AABKEBCC_00378	PMGMJILN_00847	JELDFFGO_02917	JIOKHDII_02180	AJFFGPAN_00600	HBLLBGAM_01515
malL_1	Oligo-1,6-glucosidase	CMOHPEEN_01020	NIDEJLEM_03070	GELAMCOF_00428	GKENPNGC_01708	CADHKPPC_00405	DPBJBOGI_00353	MGDFONKE_00384	GGGABCIL_00552	JIGENDCA_02526	DGKKOMCF_02397	KIBPNDBA_02589	LIDNHKBG_00869	BAKPPOBB_00088	KODMDJDI_00296	NFOIJIEP_00547	PPGMPDBA_00215	PFJBLFBP_01723	MDPLHBJO_01333	PCMMNOHD_00399	FLOKEHCP_02601	NNKDEKOG_00396	GOHHJPID_00365	BKBPCHFD_00036	JJBCNKEE_00416	OABMMDLB_01451	DJLLHMOI_00397	MDOPPOGI_01986	LHDNPHEA_00467	DPLBPBJG_00721	JEIPOOAL_02449	CHFAHEAG_01400	PJPMDDDN_01346	AJJCDNJD_00136	PKMLJBIN_02230	FJMLOOAD_01044	HHHHCOEL_00449	ENHCMDHE_01580	PANKDIBD_00291	NIGHINPK_00990	LDFDGCAP_02380	OFALPMIK_02385	PELCAOIL_00502	AABKEBCC_01009	PMGMJILN_02285	JELDFFGO_01445	JIOKHDII_00065	AJFFGPAN_00232	HBLLBGAM_00851
group_4631	hypothetical protein	CMOHPEEN_01130	NIDEJLEM_02588	GELAMCOF_01758	GKENPNGC_02023	CADHKPPC_01716	DPBJBOGI_00203	MGDFONKE_01653	GGGABCIL_01870	JIGENDCA_00440	DGKKOMCF_02216	KIBPNDBA_01633	LIDNHKBG_00535	BAKPPOBB_01663	KODMDJDI_01674	NFOIJIEP_02015	PPGMPDBA_01821	PFJBLFBP_00377	MDPLHBJO_00065	PCMMNOHD_00127	FLOKEHCP_02360	NNKDEKOG_01181	GOHHJPID_01679	BKBPCHFD_01394	JJBCNKEE_01849	OABMMDLB_00069	DJLLHMOI_01738	MDOPPOGI_00710	LHDNPHEA_01875	DPLBPBJG_00948	JEIPOOAL_00311	CHFAHEAG_02739	PJPMDDDN_00444	AJJCDNJD_01769	PKMLJBIN_00582	FJMLOOAD_02714	HHHHCOEL_00706	ENHCMDHE_00412	PANKDIBD_00930	NIGHINPK_00141		OFALPMIK_02110	PELCAOIL_01786	AABKEBCC_00601	PMGMJILN_01584	JELDFFGO_02716	JIOKHDII_00667	AJFFGPAN_00126	HBLLBGAM_00307
murI	Glutamate racemase	CMOHPEEN_01771	NIDEJLEM_00582	GELAMCOF_00700	GKENPNGC_00501	CADHKPPC_00796	DPBJBOGI_00910	MGDFONKE_00716	GGGABCIL_02872	JIGENDCA_01526	DGKKOMCF_00773	KIBPNDBA_02661	LIDNHKBG_00012	BAKPPOBB_02756	KODMDJDI_01047	NFOIJIEP_00899	PPGMPDBA_00687	PFJBLFBP_00659	MDPLHBJO_02041	PCMMNOHD_02530	FLOKEHCP_01515	NNKDEKOG_01511	GOHHJPID_00724	BKBPCHFD_00372	JJBCNKEE_00866	OABMMDLB_01087	DJLLHMOI_00764	MDOPPOGI_01643	LHDNPHEA_00857	DPLBPBJG_02263	JEIPOOAL_00562	CHFAHEAG_01816	PJPMDDDN_00775	AJJCDNJD_01325	PKMLJBIN_02643	FJMLOOAD_00698	HHHHCOEL_00403	ENHCMDHE_01534	PANKDIBD_00801	NIGHINPK_01807		OFALPMIK_00536	PELCAOIL_02270	AABKEBCC_01834	PMGMJILN_01145	JELDFFGO_00546	JIOKHDII_00567	AJFFGPAN_02073	HBLLBGAM_00196
crtK-2	Tryptophan-rich protein TspO	CMOHPEEN_01860	NIDEJLEM_01236	GELAMCOF_01148	GKENPNGC_02590	CADHKPPC_01144	DPBJBOGI_02446	MGDFONKE_01100	GGGABCIL_00310	JIGENDCA_01772	DGKKOMCF_02562	KIBPNDBA_01658	LIDNHKBG_00913	BAKPPOBB_00329	KODMDJDI_01115	NFOIJIEP_01320	PPGMPDBA_01152	PFJBLFBP_01496	MDPLHBJO_00124	PCMMNOHD_00329	FLOKEHCP_00008	NNKDEKOG_02410	GOHHJPID_01122	BKBPCHFD_00796	JJBCNKEE_01283	OABMMDLB_00628	DJLLHMOI_01165	MDOPPOGI_01264	LHDNPHEA_01311	DPLBPBJG_02368	JEIPOOAL_02095	CHFAHEAG_02177	PJPMDDDN_01947		PKMLJBIN_00020	FJMLOOAD_00353	HHHHCOEL_02254	ENHCMDHE_00662	PANKDIBD_02413	NIGHINPK_01613	LDFDGCAP_00954	OFALPMIK_02805	PELCAOIL_02492	AABKEBCC_01669	PMGMJILN_00663	JELDFFGO_00514	JIOKHDII_01047	AJFFGPAN_01378	HBLLBGAM_00923
group_4762	hypothetical protein	CMOHPEEN_01950	NIDEJLEM_01395	GELAMCOF_02819	GKENPNGC_00773	CADHKPPC_02827	DPBJBOGI_02662	MGDFONKE_02725	GGGABCIL_02281	JIGENDCA_01012	DGKKOMCF_00768	KIBPNDBA_01459	LIDNHKBG_02859	BAKPPOBB_02309	KODMDJDI_02716	NFOIJIEP_02963	PPGMPDBA_02719	PFJBLFBP_00877	MDPLHBJO_01116	PCMMNOHD_02817	FLOKEHCP_01909	NNKDEKOG_01365	GOHHJPID_02881	BKBPCHFD_02387	JJBCNKEE_02947	OABMMDLB_02009	DJLLHMOI_02955	MDOPPOGI_02501	LHDNPHEA_02970	DPLBPBJG_00566	JEIPOOAL_00734	CHFAHEAG_00897	PJPMDDDN_02472	AJJCDNJD_00611	PKMLJBIN_01684	FJMLOOAD_01581	HHHHCOEL_00051	ENHCMDHE_01223	PANKDIBD_00693	NIGHINPK_00772	LDFDGCAP_00703	OFALPMIK_00430	PELCAOIL_00807		PMGMJILN_02020	JELDFFGO_00389	JIOKHDII_00119	AJFFGPAN_02658	HBLLBGAM_00079
ypuA	putative protein YpuA	CMOHPEEN_02434	NIDEJLEM_01961	GELAMCOF_02583	GKENPNGC_00959	CADHKPPC_02624	DPBJBOGI_02069	MGDFONKE_02607	GGGABCIL_02975	JIGENDCA_02677	DGKKOMCF_01633	KIBPNDBA_00993	LIDNHKBG_02706	BAKPPOBB_01329	KODMDJDI_00565	NFOIJIEP_02727	PPGMPDBA_02496	PFJBLFBP_01270	MDPLHBJO_01527	PCMMNOHD_00983	FLOKEHCP_02208	NNKDEKOG_00453	GOHHJPID_02747	BKBPCHFD_02268	JJBCNKEE_02768	OABMMDLB_02249	DJLLHMOI_02750	MDOPPOGI_02703	LHDNPHEA_02726	DPLBPBJG_00042	JEIPOOAL_01057	CHFAHEAG_00659	PJPMDDDN_01240		PKMLJBIN_01445	FJMLOOAD_01818	HHHHCOEL_00316	ENHCMDHE_01447	PANKDIBD_00150	NIGHINPK_00418	LDFDGCAP_02505	OFALPMIK_00084	PELCAOIL_00128	AABKEBCC_01977	PMGMJILN_02119	JELDFFGO_00414	JIOKHDII_00495	AJFFGPAN_00462	HBLLBGAM_00812
epsH_2	Putative glycosyltransferase EpsH	CMOHPEEN_00102	NIDEJLEM_00839	GELAMCOF_01111	GKENPNGC_02629	CADHKPPC_01095	DPBJBOGI_01340	MGDFONKE_01054	GGGABCIL_01081	JIGENDCA_00839	DGKKOMCF_00391	KIBPNDBA_01216	LIDNHKBG_02588	BAKPPOBB_02551	KODMDJDI_00866	NFOIJIEP_01211	PPGMPDBA_01000	PFJBLFBP_02298	MDPLHBJO_01222	PCMMNOHD_01501	FLOKEHCP_02950	NNKDEKOG_01400	GOHHJPID_01071	BKBPCHFD_00750	JJBCNKEE_01168	OABMMDLB_00741	DJLLHMOI_01124	MDOPPOGI_01311	LHDNPHEA_01196	DPLBPBJG_00648	JEIPOOAL_01787	CHFAHEAG_02130	PJPMDDDN_00808	AJJCDNJD_02009	PKMLJBIN_02965	FJMLOOAD_00402	HHHHCOEL_02374	ENHCMDHE_02144	PANKDIBD_02204	NIGHINPK_00824	LDFDGCAP_02309	OFALPMIK_02493	PELCAOIL_02710	AABKEBCC_02254	PMGMJILN_01813	JELDFFGO_02068	JIOKHDII_01968	AJFFGPAN_00406	HBLLBGAM_02622
group_5163	hypothetical protein	CMOHPEEN_00214	NIDEJLEM_00353	GELAMCOF_02191	GKENPNGC_01464	CADHKPPC_02218	DPBJBOGI_02269	MGDFONKE_02143	GGGABCIL_00440	JIGENDCA_02009	DGKKOMCF_00861	KIBPNDBA_02680	LIDNHKBG_02289	BAKPPOBB_01147	KODMDJDI_02170	NFOIJIEP_02211	PPGMPDBA_02049	PFJBLFBP_01391	MDPLHBJO_01007	PCMMNOHD_01190	FLOKEHCP_01401	NNKDEKOG_01999	GOHHJPID_02186	BKBPCHFD_01876	JJBCNKEE_02343	OABMMDLB_02654	DJLLHMOI_02285	MDOPPOGI_00216	LHDNPHEA_02314	DPLBPBJG_01412	JEIPOOAL_01489	CHFAHEAG_00221	PJPMDDDN_02667	AJJCDNJD_01105	PKMLJBIN_01033	FJMLOOAD_02213	HHHHCOEL_00673	ENHCMDHE_01295	PANKDIBD_00972	NIGHINPK_02844	LDFDGCAP_00146	OFALPMIK_02989	PELCAOIL_00509	AABKEBCC_00627	PMGMJILN_02520	JELDFFGO_00127	JIOKHDII_01761	AJFFGPAN_02275	HBLLBGAM_01903
ribU	Riboflavin transporter RibU	CMOHPEEN_00325	NIDEJLEM_01531	GELAMCOF_01365	GKENPNGC_02357	CADHKPPC_01386	DPBJBOGI_01774	MGDFONKE_01324	GGGABCIL_00181		DGKKOMCF_00620	KIBPNDBA_00138	LIDNHKBG_01823	BAKPPOBB_00654	KODMDJDI_01350	NFOIJIEP_01639	PPGMPDBA_01458	PFJBLFBP_00169	MDPLHBJO_00281	PCMMNOHD_01807	FLOKEHCP_00878	NNKDEKOG_00856	GOHHJPID_01343	BKBPCHFD_01031	JJBCNKEE_01513	OABMMDLB_00400	DJLLHMOI_01403	MDOPPOGI_01034	LHDNPHEA_01538	DPLBPBJG_02117	JEIPOOAL_01173	CHFAHEAG_02405	PJPMDDDN_00122	AJJCDNJD_01243	PKMLJBIN_00245	FJMLOOAD_00133	HHHHCOEL_02016	ENHCMDHE_00071	PANKDIBD_02141	NIGHINPK_00311	LDFDGCAP_01148	OFALPMIK_00496	PELCAOIL_00905	AABKEBCC_02367	PMGMJILN_01490	JELDFFGO_02081	JIOKHDII_02048	AJFFGPAN_00948	HBLLBGAM_02100
hisH	Imidazole glycerol phosphate synthase subunit HisH	CMOHPEEN_00382	NIDEJLEM_01593	GELAMCOF_01428	GKENPNGC_02298	CADHKPPC_01442	DPBJBOGI_02874	MGDFONKE_01383	GGGABCIL_00120	JIGENDCA_01384	DGKKOMCF_00364	KIBPNDBA_00531	LIDNHKBG_01817	BAKPPOBB_02721	KODMDJDI_01412	NFOIJIEP_01701	PPGMPDBA_01520	PFJBLFBP_00112	MDPLHBJO_02245	PCMMNOHD_01072	FLOKEHCP_00938	NNKDEKOG_00913	GOHHJPID_01401	BKBPCHFD_01090	JJBCNKEE_01575	OABMMDLB_00337	DJLLHMOI_01460	MDOPPOGI_00978	LHDNPHEA_01601	DPLBPBJG_03033	JEIPOOAL_00039	CHFAHEAG_02467	PJPMDDDN_00179	AJJCDNJD_01570	PKMLJBIN_00307	FJMLOOAD_00068	HHHHCOEL_01677	ENHCMDHE_00134	PANKDIBD_00420	NIGHINPK_00255	LDFDGCAP_00553	OFALPMIK_02916	PELCAOIL_01125	AABKEBCC_01690	PMGMJILN_01432	JELDFFGO_02560	JIOKHDII_02404	AJFFGPAN_00887	HBLLBGAM_02124
cmpD	Bicarbonate transport ATP-binding protein CmpD	CMOHPEEN_00405	NIDEJLEM_01040	GELAMCOF_01855	GKENPNGC_01926	CADHKPPC_01814	DPBJBOGI_00104	MGDFONKE_01749	GGGABCIL_00590	JIGENDCA_01190	DGKKOMCF_02783	KIBPNDBA_00378	LIDNHKBG_02514	BAKPPOBB_02044	KODMDJDI_01770	NFOIJIEP_01511	PPGMPDBA_01917	PFJBLFBP_02518	MDPLHBJO_01422	PCMMNOHD_00031	FLOKEHCP_02456	NNKDEKOG_02194	GOHHJPID_01778	BKBPCHFD_01493	JJBCNKEE_01951	OABMMDLB_03000	DJLLHMOI_01834	MDOPPOGI_00613	LHDNPHEA_01973	DPLBPBJG_02218	JEIPOOAL_02407	CHFAHEAG_02839	PJPMDDDN_00542	AJJCDNJD_02317	PKMLJBIN_00680	FJMLOOAD_02617	HHHHCOEL_02054	ENHCMDHE_02525	PANKDIBD_02351	NIGHINPK_01269	LDFDGCAP_02456	OFALPMIK_00287	PELCAOIL_00261	AABKEBCC_00576	PMGMJILN_02895	JELDFFGO_01655	JIOKHDII_01001	AJFFGPAN_02209	HBLLBGAM_02850
group_5213	hypothetical protein	CMOHPEEN_00408	NIDEJLEM_01037	GELAMCOF_01858	GKENPNGC_01922	CADHKPPC_01818	DPBJBOGI_00101	MGDFONKE_01752	GGGABCIL_00586	JIGENDCA_01194	DGKKOMCF_02787	KIBPNDBA_01711	LIDNHKBG_01236	BAKPPOBB_02049	KODMDJDI_01774	NFOIJIEP_01508	PPGMPDBA_01920	PFJBLFBP_02522	MDPLHBJO_01426	PCMMNOHD_00027	FLOKEHCP_02461	NNKDEKOG_02198	GOHHJPID_01782	BKBPCHFD_01496	JJBCNKEE_01954	OABMMDLB_02997	DJLLHMOI_01838	MDOPPOGI_00609	LHDNPHEA_01976	DPLBPBJG_02215	JEIPOOAL_02410	CHFAHEAG_02842	PJPMDDDN_00545	AJJCDNJD_02314	PKMLJBIN_00683	FJMLOOAD_02613	HHHHCOEL_02050	ENHCMDHE_02529	PANKDIBD_02355	NIGHINPK_01273	LDFDGCAP_02451	OFALPMIK_00290		AABKEBCC_00580	PMGMJILN_02892	JELDFFGO_01658	JIOKHDII_01004	AJFFGPAN_02212	HBLLBGAM_01073
hprK	HPr kinase/phosphorylase	CMOHPEEN_00525	NIDEJLEM_02834	GELAMCOF_00889	GKENPNGC_02772	CADHKPPC_00949	DPBJBOGI_01192	MGDFONKE_00874	GGGABCIL_01247	JIGENDCA_01433	DGKKOMCF_01122	KIBPNDBA_01125	LIDNHKBG_02756	BAKPPOBB_00704	KODMDJDI_00722	NFOIJIEP_01043	PPGMPDBA_00832	PFJBLFBP_01039	MDPLHBJO_01700	PCMMNOHD_01461	FLOKEHCP_00156	NNKDEKOG_02476	GOHHJPID_00923	BKBPCHFD_00571	JJBCNKEE_01018	OABMMDLB_00940	DJLLHMOI_00975	MDOPPOGI_01464	LHDNPHEA_01004	DPLBPBJG_01092	JEIPOOAL_01866	CHFAHEAG_01964	PJPMDDDN_00974	AJJCDNJD_01893	PKMLJBIN_02798	FJMLOOAD_00554	HHHHCOEL_02674	ENHCMDHE_00771	PANKDIBD_01005	NIGHINPK_01399	LDFDGCAP_01742	OFALPMIK_00143	PELCAOIL_02554	AABKEBCC_00420	PMGMJILN_01085	JELDFFGO_01367	JIOKHDII_00324	AJFFGPAN_01784
trmB	tRNA (guanine-N(7)-)-methyltransferase	CMOHPEEN_01112	NIDEJLEM_02570	GELAMCOF_01776	GKENPNGC_02007	CADHKPPC_01732	DPBJBOGI_00185	MGDFONKE_01670	GGGABCIL_01853	JIGENDCA_00202	DGKKOMCF_01696	KIBPNDBA_00947	LIDNHKBG_00347	BAKPPOBB_01645	KODMDJDI_01691	NFOIJIEP_02032	PPGMPDBA_01838	PFJBLFBP_00361	MDPLHBJO_00048	PCMMNOHD_00111	FLOKEHCP_02377	NNKDEKOG_01198	GOHHJPID_01695	BKBPCHFD_01411	JJBCNKEE_01867	OABMMDLB_00051	DJLLHMOI_01754	MDOPPOGI_00694	LHDNPHEA_01892	DPLBPBJG_00931	JEIPOOAL_00328	CHFAHEAG_02756	PJPMDDDN_00462	AJJCDNJD_01784	PKMLJBIN_00599	FJMLOOAD_02696	HHHHCOEL_00688	ENHCMDHE_00429	PANKDIBD_00946	NIGHINPK_00158	LDFDGCAP_01974	OFALPMIK_02275		AABKEBCC_00736	PMGMJILN_01601	JELDFFGO_02510	JIOKHDII_00684	AJFFGPAN_00109	HBLLBGAM_01806
group_5387	Glycine/sarcosine N-methyltransferase	CMOHPEEN_01147	NIDEJLEM_02605	GELAMCOF_01741	GKENPNGC_02039	CADHKPPC_01699	DPBJBOGI_00220	MGDFONKE_01634	GGGABCIL_01887	JIGENDCA_01320	DGKKOMCF_00458	KIBPNDBA_00890	LIDNHKBG_01147	BAKPPOBB_01680	KODMDJDI_01657	NFOIJIEP_01998	PPGMPDBA_01804	PFJBLFBP_00394	MDPLHBJO_00520	PCMMNOHD_00144	FLOKEHCP_02343	NNKDEKOG_01164	GOHHJPID_01663	BKBPCHFD_01374	JJBCNKEE_01832	OABMMDLB_00086	DJLLHMOI_01722	MDOPPOGI_00726	LHDNPHEA_01858	DPLBPBJG_00965	JEIPOOAL_00294	CHFAHEAG_02722	PJPMDDDN_00427	AJJCDNJD_01752	PKMLJBIN_00565	FJMLOOAD_02731	HHHHCOEL_00723	ENHCMDHE_00395	PANKDIBD_00913	NIGHINPK_00124	LDFDGCAP_01851	OFALPMIK_02127	PELCAOIL_02631	AABKEBCC_01371	PMGMJILN_01565	JELDFFGO_01954	JIOKHDII_00650	AJFFGPAN_01494	HBLLBGAM_00290
srrA_2	Transcriptional regulatory protein SrrA	CMOHPEEN_01395	NIDEJLEM_02005	GELAMCOF_00478	GKENPNGC_01758	CADHKPPC_00458	DPBJBOGI_01372	MGDFONKE_00432	GGGABCIL_00513	JIGENDCA_02486	DGKKOMCF_00041	KIBPNDBA_01442	LIDNHKBG_00139	BAKPPOBB_02102	KODMDJDI_00339	NFOIJIEP_00587	PPGMPDBA_00255	PFJBLFBP_02261	MDPLHBJO_00730	PCMMNOHD_01315	FLOKEHCP_02553	NNKDEKOG_00346	GOHHJPID_00424	BKBPCHFD_00091	JJBCNKEE_00470	OABMMDLB_01411	DJLLHMOI_00447	MDOPPOGI_01928	LHDNPHEA_00507	DPLBPBJG_02516	JEIPOOAL_02167	CHFAHEAG_01440	PJPMDDDN_01399	AJJCDNJD_00100	PKMLJBIN_02269	FJMLOOAD_00995	HHHHCOEL_00489	ENHCMDHE_01620	PANKDIBD_00028	NIGHINPK_01686	LDFDGCAP_01458	OFALPMIK_01197	PELCAOIL_01325	AABKEBCC_01279	PMGMJILN_02336	JELDFFGO_01110	JIOKHDII_00023	AJFFGPAN_01863	HBLLBGAM_00418
carA	Carbamoyl-phosphate synthase small chain	CMOHPEEN_02312	NIDEJLEM_01616	GELAMCOF_01451	GKENPNGC_02275	CADHKPPC_01465	DPBJBOGI_02897	MGDFONKE_01406	GGGABCIL_00097	JIGENDCA_02193	DGKKOMCF_01503	KIBPNDBA_01551	LIDNHKBG_02644	BAKPPOBB_02542	KODMDJDI_01435	NFOIJIEP_01725	PPGMPDBA_01544	PFJBLFBP_00089	MDPLHBJO_01555	PCMMNOHD_01049	FLOKEHCP_00961	NNKDEKOG_00936	GOHHJPID_01427	BKBPCHFD_01113	JJBCNKEE_01598	OABMMDLB_00314	DJLLHMOI_01483	MDOPPOGI_00955	LHDNPHEA_01626	DPLBPBJG_02010	JEIPOOAL_00062	CHFAHEAG_02491	PJPMDDDN_00202	AJJCDNJD_01547	PKMLJBIN_00331	FJMLOOAD_00043	HHHHCOEL_01700	ENHCMDHE_00157	PANKDIBD_00397	NIGHINPK_00232	LDFDGCAP_00578	OFALPMIK_01898		AABKEBCC_00572	PMGMJILN_01314	JELDFFGO_02533	JIOKHDII_01521	AJFFGPAN_00864	HBLLBGAM_01865
cpdA_2	3',5'-cyclic adenosine monophosphate phosphodiesterase CpdA	CMOHPEEN_02377	NIDEJLEM_00323	GELAMCOF_02161	GKENPNGC_01491	CADHKPPC_02188	DPBJBOGI_02237	MGDFONKE_02120	GGGABCIL_00417	JIGENDCA_02219	DGKKOMCF_02425	KIBPNDBA_00924	LIDNHKBG_00441	BAKPPOBB_00395	KODMDJDI_02142	NFOIJIEP_00363	PPGMPDBA_00288	PFJBLFBP_01365	MDPLHBJO_01871	PCMMNOHD_02615	FLOKEHCP_00419	NNKDEKOG_02029	GOHHJPID_02152	BKBPCHFD_01853	JJBCNKEE_02311	OABMMDLB_02684	DJLLHMOI_02258	MDOPPOGI_00244	LHDNPHEA_02283	DPLBPBJG_00786	JEIPOOAL_01459	CHFAHEAG_00191	PJPMDDDN_02194	AJJCDNJD_02155	PKMLJBIN_01004	FJMLOOAD_02243	HHHHCOEL_00774	ENHCMDHE_01795	PANKDIBD_02638	NIGHINPK_02678		OFALPMIK_02689	PELCAOIL_02147	AABKEBCC_02069	PMGMJILN_00330	JELDFFGO_00662	JIOKHDII_02868	AJFFGPAN_00722	HBLLBGAM_02670
yfnB	Putative HAD-hydrolase YfnB	CMOHPEEN_02961	NIDEJLEM_00570	GELAMCOF_00712	GKENPNGC_00514	CADHKPPC_00808	DPBJBOGI_00923	MGDFONKE_00731	GGGABCIL_02884	JIGENDCA_00593	DGKKOMCF_01213		LIDNHKBG_00725	BAKPPOBB_02742	KODMDJDI_01059	NFOIJIEP_00911	PPGMPDBA_00699	PFJBLFBP_00671	MDPLHBJO_01487	PCMMNOHD_02542	FLOKEHCP_01501	NNKDEKOG_01499	GOHHJPID_00736	BKBPCHFD_00386	JJBCNKEE_00878	OABMMDLB_01075	DJLLHMOI_00776	MDOPPOGI_01631	LHDNPHEA_00869	DPLBPBJG_02275	JEIPOOAL_00574	CHFAHEAG_01828	PJPMDDDN_00787	AJJCDNJD_01338	PKMLJBIN_02655	FJMLOOAD_00686	HHHHCOEL_00415	ENHCMDHE_01546	PANKDIBD_01644	NIGHINPK_01819	LDFDGCAP_01800	OFALPMIK_00522	PELCAOIL_00527	AABKEBCC_02704	PMGMJILN_01133	JELDFFGO_00533	JIOKHDII_00554	AJFFGPAN_02707	HBLLBGAM_00208
yvgN_1	putative oxidoreductase/MSMEI_2347	CMOHPEEN_02990	NIDEJLEM_03101	GELAMCOF_00462	GKENPNGC_01742	CADHKPPC_00441	DPBJBOGI_01475	MGDFONKE_00423	GGGABCIL_00522	JIGENDCA_02495	DGKKOMCF_00031	KIBPNDBA_00247	LIDNHKBG_01185	BAKPPOBB_01765	KODMDJDI_00330	NFOIJIEP_00578	PPGMPDBA_00246	PFJBLFBP_02252		PCMMNOHD_00431	FLOKEHCP_02569	NNKDEKOG_00362	GOHHJPID_00403	BKBPCHFD_00077	JJBCNKEE_00450	OABMMDLB_01421	DJLLHMOI_00429	MDOPPOGI_01948	LHDNPHEA_00497	DPLBPBJG_00755	JEIPOOAL_02184	CHFAHEAG_01431	PJPMDDDN_01382	AJJCDNJD_00107	PKMLJBIN_02260	FJMLOOAD_01011	HHHHCOEL_00480	ENHCMDHE_01611	PANKDIBD_00266	NIGHINPK_01022	LDFDGCAP_02590	OFALPMIK_01283	PELCAOIL_02679	AABKEBCC_00296	PMGMJILN_02320	JELDFFGO_01091	JIOKHDII_00033	AJFFGPAN_01257	HBLLBGAM_00409
smc_3	hypothetical protein	CMOHPEEN_00240	NIDEJLEM_00379	GELAMCOF_02219	GKENPNGC_01438	CADHKPPC_02244	DPBJBOGI_02296	MGDFONKE_02170	GGGABCIL_00468	JIGENDCA_01337	DGKKOMCF_02357	KIBPNDBA_02602	LIDNHKBG_00769	BAKPPOBB_02172	KODMDJDI_02196	NFOIJIEP_02376	PPGMPDBA_02106	PFJBLFBP_00699	MDPLHBJO_02213	PCMMNOHD_01644	FLOKEHCP_02820	NNKDEKOG_01970	GOHHJPID_02214	BKBPCHFD_01902	JJBCNKEE_02371	OABMMDLB_02626	DJLLHMOI_02312	MDOPPOGI_00188	LHDNPHEA_02342	DPLBPBJG_01440	JEIPOOAL_01517	CHFAHEAG_00247	PJPMDDDN_01455	AJJCDNJD_01080	PKMLJBIN_01071	FJMLOOAD_02185	HHHHCOEL_00647	ENHCMDHE_01321	PANKDIBD_01823	NIGHINPK_00927	LDFDGCAP_01324	OFALPMIK_01065		AABKEBCC_02168	PMGMJILN_02547	JELDFFGO_00100	JIOKHDII_02635	AJFFGPAN_02301	HBLLBGAM_00589
group_5810	Phosphomevalonate kinase	CMOHPEEN_00105	NIDEJLEM_00842	GELAMCOF_01114	GKENPNGC_02626	CADHKPPC_01098	DPBJBOGI_01343	MGDFONKE_01057	GGGABCIL_01078	JIGENDCA_00522	DGKKOMCF_00150	KIBPNDBA_01735	LIDNHKBG_02591	BAKPPOBB_02548	KODMDJDI_00869	NFOIJIEP_01214	PPGMPDBA_01003	PFJBLFBP_02301	MDPLHBJO_01225	PCMMNOHD_01498	FLOKEHCP_02953	NNKDEKOG_01403	GOHHJPID_01074	BKBPCHFD_00753	JJBCNKEE_01172	OABMMDLB_00738	DJLLHMOI_01127	MDOPPOGI_01308	LHDNPHEA_01199	DPLBPBJG_00645	JEIPOOAL_01790	CHFAHEAG_02133	PJPMDDDN_00805	AJJCDNJD_02012	PKMLJBIN_02968	FJMLOOAD_00399	HHHHCOEL_02371	ENHCMDHE_02141	PANKDIBD_02201	NIGHINPK_00821	LDFDGCAP_01030	OFALPMIK_02496	PELCAOIL_01062	AABKEBCC_02250	PMGMJILN_01810	JELDFFGO_02795	JIOKHDII_01971	AJFFGPAN_00403	HBLLBGAM_02619
ltaS1_1	Lipoteichoic acid synthase 1	CMOHPEEN_00109	NIDEJLEM_02724	GELAMCOF_00765	GKENPNGC_00063	CADHKPPC_00867	DPBJBOGI_01907	MGDFONKE_00793	GGGABCIL_02427	JIGENDCA_02172	DGKKOMCF_00180	KIBPNDBA_00494	LIDNHKBG_02621	BAKPPOBB_00154	KODMDJDI_00550	NFOIJIEP_00964	PPGMPDBA_00752	PFJBLFBP_02829	MDPLHBJO_02023	PCMMNOHD_02212	FLOKEHCP_01769	NNKDEKOG_02393	GOHHJPID_00791	BKBPCHFD_00443	JJBCNKEE_00934	OABMMDLB_01021	DJLLHMOI_00830	MDOPPOGI_01574	LHDNPHEA_00922	DPLBPBJG_01630	JEIPOOAL_02898	CHFAHEAG_01883	PJPMDDDN_02718		PKMLJBIN_02708	FJMLOOAD_00633	HHHHCOEL_02604	ENHCMDHE_02757	PANKDIBD_01635	NIGHINPK_02337	LDFDGCAP_02574	OFALPMIK_02415	PELCAOIL_02423	AABKEBCC_01529	PMGMJILN_00002	JELDFFGO_02858	JIOKHDII_02892	AJFFGPAN_00021	HBLLBGAM_02753
coaA	Pantothenate kinase	CMOHPEEN_00281	NIDEJLEM_02448	GELAMCOF_01975	GKENPNGC_00600	CADHKPPC_02004	DPBJBOGI_00632	MGDFONKE_01941	GGGABCIL_03176	JIGENDCA_00536	DGKKOMCF_00418	KIBPNDBA_02021	LIDNHKBG_00461	BAKPPOBB_00847	KODMDJDI_01958	NFOIJIEP_02275	PPGMPDBA_01319	PFJBLFBP_02427	MDPLHBJO_02118	PCMMNOHD_00673	FLOKEHCP_01285	NNKDEKOG_03069	GOHHJPID_01971	BKBPCHFD_01654	JJBCNKEE_02137	OABMMDLB_02875	DJLLHMOI_02071	MDOPPOGI_00434	LHDNPHEA_02104	DPLBPBJG_02914	JEIPOOAL_02257	CHFAHEAG_02966	PJPMDDDN_02338	AJJCDNJD_02269	PKMLJBIN_00814	FJMLOOAD_02428	HHHHCOEL_01155	ENHCMDHE_00880	PANKDIBD_02712	NIGHINPK_02054	LDFDGCAP_01160	OFALPMIK_00198		AABKEBCC_00382	PMGMJILN_00851	JELDFFGO_02678	JIOKHDII_02176	AJFFGPAN_00596	HBLLBGAM_01511
group_5926	putative oxidoreductase	CMOHPEEN_00306	NIDEJLEM_01090	GELAMCOF_01346	GKENPNGC_02376	CADHKPPC_01366	DPBJBOGI_01755	MGDFONKE_01304	GGGABCIL_00200	JIGENDCA_01993	DGKKOMCF_01574	KIBPNDBA_02138		BAKPPOBB_02152	KODMDJDI_01331	NFOIJIEP_01619	PPGMPDBA_01439	PFJBLFBP_00188	MDPLHBJO_01801	PCMMNOHD_01788	FLOKEHCP_00859	NNKDEKOG_00837	GOHHJPID_01324	BKBPCHFD_01012	JJBCNKEE_01494	OABMMDLB_00419	DJLLHMOI_01384	MDOPPOGI_01053	LHDNPHEA_01518	DPLBPBJG_02136	JEIPOOAL_01192	CHFAHEAG_02385	PJPMDDDN_00103	AJJCDNJD_01226	PKMLJBIN_00225	FJMLOOAD_00152	HHHHCOEL_01523	ENHCMDHE_00052	PANKDIBD_02122	NIGHINPK_00330	LDFDGCAP_01222	OFALPMIK_01581	PELCAOIL_00532	AABKEBCC_01686	PMGMJILN_01509	JELDFFGO_01156	JIOKHDII_02669	AJFFGPAN_00967	HBLLBGAM_01330
group_5938	hypothetical protein	CMOHPEEN_00375	NIDEJLEM_01586	GELAMCOF_01421	GKENPNGC_02305	CADHKPPC_01435	DPBJBOGI_02867	MGDFONKE_01376	GGGABCIL_00127	JIGENDCA_01738	DGKKOMCF_00277	KIBPNDBA_00390	LIDNHKBG_01059	BAKPPOBB_01114	KODMDJDI_01405	NFOIJIEP_01694	PPGMPDBA_01513	PFJBLFBP_00119		PCMMNOHD_01079	FLOKEHCP_00931	NNKDEKOG_00906	GOHHJPID_01394	BKBPCHFD_01083	JJBCNKEE_01568	OABMMDLB_00344	DJLLHMOI_01453	MDOPPOGI_00985	LHDNPHEA_01594	DPLBPBJG_03026	JEIPOOAL_00032	CHFAHEAG_02460	PJPMDDDN_00172	AJJCDNJD_01576	PKMLJBIN_00300	FJMLOOAD_00075	HHHHCOEL_01670	ENHCMDHE_00127	PANKDIBD_00427	NIGHINPK_00262	LDFDGCAP_00349	OFALPMIK_02976	PELCAOIL_00496	AABKEBCC_01336	PMGMJILN_01439	JELDFFGO_02848	JIOKHDII_02397	AJFFGPAN_00894	HBLLBGAM_02117
tagE_2	Poly(glycerol-phosphate) alpha-glucosyltransferase	CMOHPEEN_00471	NIDEJLEM_02778	GELAMCOF_00835	GKENPNGC_02828	CADHKPPC_00892	DPBJBOGI_01138	MGDFONKE_00818	GGGABCIL_01303	JIGENDCA_01143	DGKKOMCF_01088	KIBPNDBA_02835	LIDNHKBG_01225	BAKPPOBB_01104	KODMDJDI_00667	NFOIJIEP_00987	PPGMPDBA_00776	PFJBLFBP_01094	MDPLHBJO_01582	PCMMNOHD_01405	FLOKEHCP_01789	NNKDEKOG_00196	GOHHJPID_00868	BKBPCHFD_00515	JJBCNKEE_00960	OABMMDLB_00996	DJLLHMOI_00919	MDOPPOGI_01520	LHDNPHEA_00947	DPLBPBJG_01036	JEIPOOAL_01810	CHFAHEAG_01908	PJPMDDDN_02563	AJJCDNJD_01840	PKMLJBIN_02742	FJMLOOAD_00608	HHHHCOEL_02481	ENHCMDHE_00715	PANKDIBD_01060	NIGHINPK_01559	LDFDGCAP_02339	OFALPMIK_01317	PELCAOIL_01488	AABKEBCC_01089	PMGMJILN_02212	JELDFFGO_00939	JIOKHDII_00812	AJFFGPAN_01220
eno2	Enolase 2	CMOHPEEN_00549	NIDEJLEM_02858	GELAMCOF_00914	GKENPNGC_02747	CADHKPPC_00973	DPBJBOGI_01216	MGDFONKE_00898	GGGABCIL_01223	JIGENDCA_01422	DGKKOMCF_00110	KIBPNDBA_01043	LIDNHKBG_02274	BAKPPOBB_00597	KODMDJDI_00746	NFOIJIEP_01067	PPGMPDBA_00856	PFJBLFBP_01015	MDPLHBJO_01440	PCMMNOHD_01487	FLOKEHCP_01739	NNKDEKOG_02500	GOHHJPID_00947	BKBPCHFD_00596	JJBCNKEE_01043	OABMMDLB_00863	DJLLHMOI_01001	MDOPPOGI_01438	LHDNPHEA_01028	DPLBPBJG_01116	JEIPOOAL_01892	CHFAHEAG_01988	PJPMDDDN_00950	AJJCDNJD_01915	PKMLJBIN_02822	FJMLOOAD_00528	HHHHCOEL_00885	ENHCMDHE_00795	PANKDIBD_00981	NIGHINPK_01736	LDFDGCAP_01281	OFALPMIK_00119	PELCAOIL_00476	AABKEBCC_00436	PMGMJILN_01109	JELDFFGO_01848	JIOKHDII_02786	AJFFGPAN_00243	HBLLBGAM_00981
iscU	Iron-sulfur cluster assembly scaffold protein IscU	CMOHPEEN_00727	NIDEJLEM_01190	GELAMCOF_01195	GKENPNGC_02543	CADHKPPC_01192	DPBJBOGI_02495	MGDFONKE_01147	GGGABCIL_00357	JIGENDCA_02856	DGKKOMCF_00628	KIBPNDBA_02254	LIDNHKBG_01695	BAKPPOBB_02972	KODMDJDI_01161	NFOIJIEP_01367	PPGMPDBA_01199	PFJBLFBP_01448	MDPLHBJO_01864	PCMMNOHD_00809	FLOKEHCP_00054	NNKDEKOG_02960	GOHHJPID_01168	BKBPCHFD_00861	JJBCNKEE_01332	OABMMDLB_00579	DJLLHMOI_01213	MDOPPOGI_01217	LHDNPHEA_01358	DPLBPBJG_01710	JEIPOOAL_02142	CHFAHEAG_02224	PJPMDDDN_01993	AJJCDNJD_02085	PKMLJBIN_00067	FJMLOOAD_00306	HHHHCOEL_01725	ENHCMDHE_00615	PANKDIBD_02459	NIGHINPK_01079	LDFDGCAP_00101	OFALPMIK_02021	PELCAOIL_00326	AABKEBCC_01724	PMGMJILN_02503	JELDFFGO_02661	JIOKHDII_02318	AJFFGPAN_01331	HBLLBGAM_01952
spxA_1	Regulatory protein Spx	CMOHPEEN_01092	NIDEJLEM_02551	GELAMCOF_01795	GKENPNGC_01987	CADHKPPC_01751	DPBJBOGI_00165	MGDFONKE_01689	GGGABCIL_01834	JIGENDCA_00260	DGKKOMCF_01599	KIBPNDBA_01076	LIDNHKBG_02652	BAKPPOBB_01984	KODMDJDI_01710	NFOIJIEP_02051	PPGMPDBA_01857	PFJBLFBP_00341	MDPLHBJO_02312	PCMMNOHD_00091	FLOKEHCP_02396	NNKDEKOG_01217	GOHHJPID_01715	BKBPCHFD_01430	JJBCNKEE_01888	OABMMDLB_00032	DJLLHMOI_01774	MDOPPOGI_00675	LHDNPHEA_01911	DPLBPBJG_00912	JEIPOOAL_00347	CHFAHEAG_02776	PJPMDDDN_00482		PKMLJBIN_00618	FJMLOOAD_02677	HHHHCOEL_00962	ENHCMDHE_00449	PANKDIBD_02703	NIGHINPK_00178	LDFDGCAP_00139	OFALPMIK_02407	PELCAOIL_02387	AABKEBCC_00758	PMGMJILN_01620	JELDFFGO_01719	JIOKHDII_01680	AJFFGPAN_00090	HBLLBGAM_02393
glcK	Glucokinase	CMOHPEEN_01173	NIDEJLEM_02631	GELAMCOF_01715	GKENPNGC_02065	CADHKPPC_01672	DPBJBOGI_00246	MGDFONKE_01608	GGGABCIL_01912	JIGENDCA_01463	DGKKOMCF_00445		LIDNHKBG_00660	BAKPPOBB_02932	KODMDJDI_01631	NFOIJIEP_01973	PPGMPDBA_01779	PFJBLFBP_00420	MDPLHBJO_02201	PCMMNOHD_00170	FLOKEHCP_01161	NNKDEKOG_01137	GOHHJPID_01637	BKBPCHFD_01347	JJBCNKEE_01806	OABMMDLB_00113	DJLLHMOI_01696	MDOPPOGI_00752	LHDNPHEA_01833	DPLBPBJG_00991	JEIPOOAL_00269	CHFAHEAG_02697	PJPMDDDN_00401	AJJCDNJD_01729	PKMLJBIN_00540	FJMLOOAD_02757	HHHHCOEL_00749	ENHCMDHE_00369	PANKDIBD_00887	NIGHINPK_00098	LDFDGCAP_01055	OFALPMIK_02941	PELCAOIL_00313	AABKEBCC_01498	PMGMJILN_01538	JELDFFGO_02377	JIOKHDII_00623	AJFFGPAN_01521	HBLLBGAM_00264
group_6139	N-acetylmuramoyl-L-alanine amidase domain-containing protein	CMOHPEEN_01328	NIDEJLEM_02229	GELAMCOF_00021	GKENPNGC_01180	CADHKPPC_00019	DPBJBOGI_00693	MGDFONKE_00022	GGGABCIL_01517	JIGENDCA_02030	DGKKOMCF_01266	KIBPNDBA_02396	LIDNHKBG_00368	BAKPPOBB_02436	KODMDJDI_02821	NFOIJIEP_01452	PPGMPDBA_02823	PFJBLFBP_01582	MDPLHBJO_00389	PCMMNOHD_01854	FLOKEHCP_02036	NNKDEKOG_00699	GOHHJPID_02982	BKBPCHFD_02485	JJBCNKEE_00023	OABMMDLB_01898	DJLLHMOI_00021	MDOPPOGI_02399	LHDNPHEA_00023	DPLBPBJG_00141	JEIPOOAL_01998	CHFAHEAG_01004	PJPMDDDN_01912	AJJCDNJD_00425	PKMLJBIN_01789	FJMLOOAD_01453	HHHHCOEL_01004	ENHCMDHE_02445	PANKDIBD_00569	NIGHINPK_02421	LDFDGCAP_02642	OFALPMIK_02745	PELCAOIL_01675	AABKEBCC_02838	PMGMJILN_02351	JELDFFGO_02465	JIOKHDII_01212	AJFFGPAN_01823	HBLLBGAM_01147
group_6216	hypothetical protein	CMOHPEEN_01708	NIDEJLEM_01766	GELAMCOF_00634	GKENPNGC_00435	CADHKPPC_00731	DPBJBOGI_00491	MGDFONKE_00651	GGGABCIL_02809	JIGENDCA_00863	DGKKOMCF_01491		LIDNHKBG_00275	BAKPPOBB_01581	KODMDJDI_00985	NFOIJIEP_00834	PPGMPDBA_00578	PFJBLFBP_00592	MDPLHBJO_00097	PCMMNOHD_01618	FLOKEHCP_01579	NNKDEKOG_02286	GOHHJPID_00655	BKBPCHFD_00307	JJBCNKEE_00802	OABMMDLB_01151	DJLLHMOI_00698	MDOPPOGI_01709	LHDNPHEA_00794	DPLBPBJG_01919	JEIPOOAL_00497	CHFAHEAG_01755	PJPMDDDN_00712	AJJCDNJD_01598	PKMLJBIN_02578	FJMLOOAD_00763	HHHHCOEL_00341	ENHCMDHE_01472	PANKDIBD_00522	NIGHINPK_01895	LDFDGCAP_02171	OFALPMIK_01003	PELCAOIL_00834	AABKEBCC_01144	PMGMJILN_01207	JELDFFGO_01345	JIOKHDII_01716	AJFFGPAN_02009	HBLLBGAM_00134
purB	Adenylosuccinate lyase	CMOHPEEN_01842	NIDEJLEM_01070	GELAMCOF_01132	GKENPNGC_02607	CADHKPPC_01126	DPBJBOGI_02426	MGDFONKE_01084	GGGABCIL_00986	JIGENDCA_02612	DGKKOMCF_02052		LIDNHKBG_00494	BAKPPOBB_01504	KODMDJDI_01093	NFOIJIEP_01233	PPGMPDBA_01065	PFJBLFBP_02563	MDPLHBJO_00178	PCMMNOHD_00312	FLOKEHCP_00359	NNKDEKOG_01741	GOHHJPID_01105	BKBPCHFD_00780	JJBCNKEE_01198	OABMMDLB_00709	DJLLHMOI_01148	MDOPPOGI_01282	LHDNPHEA_01224	DPLBPBJG_00521	JEIPOOAL_02581	CHFAHEAG_02160	PJPMDDDN_01930	AJJCDNJD_02028	PKMLJBIN_02996	FJMLOOAD_00370	HHHHCOEL_01803	ENHCMDHE_02579	PANKDIBD_02396	NIGHINPK_01977	LDFDGCAP_01255	OFALPMIK_01703	PELCAOIL_02665	AABKEBCC_02356	PMGMJILN_01766	JELDFFGO_00498	JIOKHDII_01063	AJFFGPAN_01395	HBLLBGAM_00906
gmuC_1	PTS system oligo-beta-mannoside-specific EIIC component	CMOHPEEN_01944	NIDEJLEM_01401	GELAMCOF_02813	GKENPNGC_00779	CADHKPPC_02821	DPBJBOGI_02656	MGDFONKE_02719	GGGABCIL_02287	JIGENDCA_01006	DGKKOMCF_00762	KIBPNDBA_02656	LIDNHKBG_02853	BAKPPOBB_02303	KODMDJDI_02710	NFOIJIEP_02957	PPGMPDBA_02713	PFJBLFBP_00871	MDPLHBJO_01110	PCMMNOHD_02823	FLOKEHCP_01903	NNKDEKOG_01371	GOHHJPID_02875	BKBPCHFD_02381	JJBCNKEE_02941	OABMMDLB_02015	DJLLHMOI_02949	MDOPPOGI_02507	LHDNPHEA_02964	DPLBPBJG_00572	JEIPOOAL_00728	CHFAHEAG_00891	PJPMDDDN_02466	AJJCDNJD_00617	PKMLJBIN_01678	FJMLOOAD_01587	HHHHCOEL_00045	ENHCMDHE_01229	PANKDIBD_00687	NIGHINPK_00766	LDFDGCAP_00697	OFALPMIK_00436		AABKEBCC_00398	PMGMJILN_02014	JELDFFGO_00395	JIOKHDII_00113	AJFFGPAN_02664	HBLLBGAM_00073
fni	Isopentenyl-diphosphate delta-isomerase	CMOHPEEN_02271	NIDEJLEM_00769	GELAMCOF_01496	GKENPNGC_02232	CADHKPPC_01506	DPBJBOGI_02938	MGDFONKE_01448	GGGABCIL_00055	JIGENDCA_00643	DGKKOMCF_00531	KIBPNDBA_02667	LIDNHKBG_00801	BAKPPOBB_02657	KODMDJDI_01476	NFOIJIEP_01808	PPGMPDBA_01609	PFJBLFBP_00048	MDPLHBJO_01828	PCMMNOHD_00880	FLOKEHCP_01002	NNKDEKOG_00977	GOHHJPID_01469	BKBPCHFD_01154	JJBCNKEE_01640	OABMMDLB_00271	DJLLHMOI_01525	MDOPPOGI_00914	LHDNPHEA_01668	DPLBPBJG_01968	JEIPOOAL_00103	CHFAHEAG_02533	PJPMDDDN_00243	AJJCDNJD_01515	PKMLJBIN_00375	FJMLOOAD_03009	HHHHCOEL_01077	ENHCMDHE_00198	PANKDIBD_00354	NIGHINPK_01160	LDFDGCAP_00926	OFALPMIK_01465	PELCAOIL_01416	AABKEBCC_02652	PMGMJILN_01355	JELDFFGO_01234	JIOKHDII_02214	AJFFGPAN_01443	HBLLBGAM_02043
panE	2-dehydropantoate 2-reductase	CMOHPEEN_02323	NIDEJLEM_01605	GELAMCOF_01440	GKENPNGC_02286	CADHKPPC_01454	DPBJBOGI_02886	MGDFONKE_01395	GGGABCIL_00108	JIGENDCA_01265		KIBPNDBA_01866	LIDNHKBG_02539	BAKPPOBB_02707	KODMDJDI_01424	NFOIJIEP_01714	PPGMPDBA_01533	PFJBLFBP_00100	MDPLHBJO_00863	PCMMNOHD_01060	FLOKEHCP_00950	NNKDEKOG_00925	GOHHJPID_01415	BKBPCHFD_01102	JJBCNKEE_01587	OABMMDLB_00325	DJLLHMOI_01472	MDOPPOGI_00966	LHDNPHEA_01615	DPLBPBJG_02021	JEIPOOAL_00051	CHFAHEAG_02480	PJPMDDDN_00191	AJJCDNJD_01558	PKMLJBIN_00320	FJMLOOAD_00056	HHHHCOEL_01689	ENHCMDHE_00146	PANKDIBD_00408	NIGHINPK_00243	LDFDGCAP_00618	OFALPMIK_02566	PELCAOIL_00617	AABKEBCC_00163	PMGMJILN_01303	JELDFFGO_01436	JIOKHDII_02931	AJFFGPAN_00875	HBLLBGAM_01854
tcyB	L-cystine transport system permease protein TcyB	CMOHPEEN_02363	NIDEJLEM_00223	GELAMCOF_00497	GKENPNGC_00297	CADHKPPC_00599	DPBJBOGI_00857	MGDFONKE_00528	GGGABCIL_03167	JIGENDCA_01762	DGKKOMCF_01915	KIBPNDBA_00933	LIDNHKBG_00841	BAKPPOBB_01095	KODMDJDI_00476	NFOIJIEP_00702	PPGMPDBA_00446	PFJBLFBP_02483	MDPLHBJO_02365	PCMMNOHD_01702	FLOKEHCP_01710	NNKDEKOG_00292	GOHHJPID_00514	BKBPCHFD_00177	JJBCNKEE_00656	OABMMDLB_01284	DJLLHMOI_00551	MDOPPOGI_01854	LHDNPHEA_00657	DPLBPBJG_00235	JEIPOOAL_00360	CHFAHEAG_01619	PJPMDDDN_00581	AJJCDNJD_01398	PKMLJBIN_02446	FJMLOOAD_00895	HHHHCOEL_01582	ENHCMDHE_02381	PANKDIBD_00540	NIGHINPK_02403	LDFDGCAP_00381	OFALPMIK_01149	PELCAOIL_00602	AABKEBCC_00727	PMGMJILN_00198	JELDFFGO_02839		AJFFGPAN_01193	HBLLBGAM_02760
rnmV	Ribonuclease M5	CMOHPEEN_02413	NIDEJLEM_01940	GELAMCOF_02562	GKENPNGC_00980	CADHKPPC_02603	DPBJBOGI_02090	MGDFONKE_02587	GGGABCIL_02996	JIGENDCA_02656	DGKKOMCF_01654	KIBPNDBA_01237	LIDNHKBG_01515	BAKPPOBB_01308	KODMDJDI_00585	NFOIJIEP_02706	PPGMPDBA_02475	PFJBLFBP_01291	MDPLHBJO_00678	PCMMNOHD_00962	FLOKEHCP_02229	NNKDEKOG_00474	GOHHJPID_02724	BKBPCHFD_02247	JJBCNKEE_02748	OABMMDLB_02270	DJLLHMOI_02729	MDOPPOGI_02724	LHDNPHEA_02704	DPLBPBJG_00063	JEIPOOAL_01036	CHFAHEAG_00638	PJPMDDDN_01261	AJJCDNJD_00777	PKMLJBIN_01424	FJMLOOAD_01839	HHHHCOEL_00295	ENHCMDHE_01426	PANKDIBD_02762	NIGHINPK_00439	LDFDGCAP_00176	OFALPMIK_00062	PELCAOIL_02302	AABKEBCC_01949	PMGMJILN_02140	JELDFFGO_00436	JIOKHDII_00516	AJFFGPAN_01761	HBLLBGAM_00833
group_6391	hypothetical protein	CMOHPEEN_02611	NIDEJLEM_00266	GELAMCOF_01090	GKENPNGC_02650	CADHKPPC_01074	DPBJBOGI_01320	MGDFONKE_01034	GGGABCIL_01102	JIGENDCA_01652	DGKKOMCF_01869	KIBPNDBA_02166	LIDNHKBG_01623	BAKPPOBB_02571	KODMDJDI_00845	NFOIJIEP_01190	PPGMPDBA_00979	PFJBLFBP_02277	MDPLHBJO_00487	PCMMNOHD_01522	FLOKEHCP_02930	NNKDEKOG_02675	GOHHJPID_01050	BKBPCHFD_00729	JJBCNKEE_01146	OABMMDLB_00762	DJLLHMOI_01103	MDOPPOGI_01332	LHDNPHEA_01175	DPLBPBJG_00669	JEIPOOAL_01766	CHFAHEAG_02109	PJPMDDDN_00829	AJJCDNJD_01989	PKMLJBIN_02944	FJMLOOAD_00423	HHHHCOEL_02429	ENHCMDHE_02167	PANKDIBD_02225	NIGHINPK_00845	LDFDGCAP_02126	OFALPMIK_02734		AABKEBCC_02332	PMGMJILN_01833	JELDFFGO_01871	JIOKHDII_02386	AJFFGPAN_02582	HBLLBGAM_02247
ldh_2	L-lactate dehydrogenase	CMOHPEEN_02680	NIDEJLEM_02940	GELAMCOF_01312	GKENPNGC_02412	CADHKPPC_01323	DPBJBOGI_01716	MGDFONKE_01270	GGGABCIL_00239	JIGENDCA_01084	DGKKOMCF_01776	KIBPNDBA_02215	LIDNHKBG_02677	BAKPPOBB_00797	KODMDJDI_01292	NFOIJIEP_01581	PPGMPDBA_01400	PFJBLFBP_00222	MDPLHBJO_00254	PCMMNOHD_02296	FLOKEHCP_00824	NNKDEKOG_00803	GOHHJPID_01289	BKBPCHFD_00977	JJBCNKEE_01454	OABMMDLB_00458	DJLLHMOI_01348	MDOPPOGI_01088	LHDNPHEA_01480	DPLBPBJG_02171	JEIPOOAL_01231	CHFAHEAG_02346	PJPMDDDN_00064	AJJCDNJD_01189	PKMLJBIN_00186	FJMLOOAD_00188	HHHHCOEL_02623	ENHCMDHE_00018	PANKDIBD_02087	NIGHINPK_00494	LDFDGCAP_01081	OFALPMIK_01620	PELCAOIL_01735	AABKEBCC_00512	PMGMJILN_02468	JELDFFGO_02225	JIOKHDII_02839	AJFFGPAN_01003
tuf	Elongation factor Tu	CMOHPEEN_02699	NIDEJLEM_02355	GELAMCOF_01330	GKENPNGC_02393	CADHKPPC_01345	DPBJBOGI_01735	MGDFONKE_01288	GGGABCIL_00220	JIGENDCA_00890	DGKKOMCF_02231	KIBPNDBA_01209	LIDNHKBG_00630	BAKPPOBB_00426	KODMDJDI_01310	NFOIJIEP_01599	PPGMPDBA_01419	PFJBLFBP_00204	MDPLHBJO_00272	PCMMNOHD_01771	FLOKEHCP_00843	NNKDEKOG_00821	GOHHJPID_01308	BKBPCHFD_00996	JJBCNKEE_01474	OABMMDLB_00439	DJLLHMOI_01367	MDOPPOGI_01069	LHDNPHEA_01498	DPLBPBJG_02152	JEIPOOAL_01212	CHFAHEAG_02365	PJPMDDDN_00083	AJJCDNJD_01208	PKMLJBIN_00205	FJMLOOAD_00168	HHHHCOEL_01540	ENHCMDHE_00036	PANKDIBD_02106	NIGHINPK_00346		OFALPMIK_01565	PELCAOIL_02553	AABKEBCC_02048	PMGMJILN_02449	JELDFFGO_02581	JIOKHDII_01275	AJFFGPAN_00983	HBLLBGAM_03003
group_6416	hypothetical protein	CMOHPEEN_02794	NIDEJLEM_01738	GELAMCOF_02135	GKENPNGC_01518	CADHKPPC_02157	DPBJBOGI_01628	MGDFONKE_02094	GGGABCIL_00816	JIGENDCA_01263	DGKKOMCF_01789	KIBPNDBA_00735	LIDNHKBG_02000	BAKPPOBB_00439	KODMDJDI_02117	NFOIJIEP_00391	PPGMPDBA_00315	PFJBLFBP_01340	MDPLHBJO_00384	PCMMNOHD_00477	FLOKEHCP_00392	NNKDEKOG_02056	GOHHJPID_02120	BKBPCHFD_01815	JJBCNKEE_02287	OABMMDLB_02709	DJLLHMOI_02228	MDOPPOGI_00273	LHDNPHEA_02257	DPLBPBJG_02353	JEIPOOAL_01434	CHFAHEAG_00163	PJPMDDDN_02166	AJJCDNJD_02179	PKMLJBIN_00977	FJMLOOAD_02272	HHHHCOEL_00801	ENHCMDHE_01768	PANKDIBD_00132	NIGHINPK_01363	LDFDGCAP_02741	OFALPMIK_00362	PELCAOIL_00320	AABKEBCC_01095	PMGMJILN_00304	JELDFFGO_01775	JIOKHDII_01949	AJFFGPAN_00358	HBLLBGAM_00468
group_6423	hypothetical protein	CMOHPEEN_02811	NIDEJLEM_01754	GELAMCOF_02151	GKENPNGC_01501	CADHKPPC_02173	DPBJBOGI_01611	MGDFONKE_02112	GGGABCIL_00798	JIGENDCA_02479	DGKKOMCF_01807	KIBPNDBA_02260	LIDNHKBG_02017	BAKPPOBB_00455	KODMDJDI_02133	NFOIJIEP_00373	PPGMPDBA_00298	PFJBLFBP_01356	MDPLHBJO_00301	PCMMNOHD_00461	FLOKEHCP_00408	NNKDEKOG_02039	GOHHJPID_02139	BKBPCHFD_01831	JJBCNKEE_02303	OABMMDLB_02693	DJLLHMOI_02244	MDOPPOGI_00256	LHDNPHEA_02273	DPLBPBJG_00776	JEIPOOAL_01450	CHFAHEAG_00180	PJPMDDDN_02182	AJJCDNJD_02164	PKMLJBIN_00994	FJMLOOAD_02253	HHHHCOEL_00785	ENHCMDHE_01784	PANKDIBD_02172	NIGHINPK_02664	LDFDGCAP_01537	OFALPMIK_00379	PELCAOIL_00621	AABKEBCC_02543	PMGMJILN_00320	JELDFFGO_00652	JIOKHDII_02084	AJFFGPAN_00374	HBLLBGAM_00484
ahpC	Alkyl hydroperoxide reductase C	CMOHPEEN_02831	NIDEJLEM_00059	GELAMCOF_02479	GKENPNGC_00193	CADHKPPC_02517	DPBJBOGI_00961	MGDFONKE_02501	GGGABCIL_01022	JIGENDCA_01260	DGKKOMCF_00200	KIBPNDBA_02211	LIDNHKBG_00722	BAKPPOBB_02912	KODMDJDI_02459	NFOIJIEP_02623	PPGMPDBA_02394	PFJBLFBP_01209	MDPLHBJO_01270	PCMMNOHD_02640	FLOKEHCP_00516	NNKDEKOG_01649	GOHHJPID_02543	BKBPCHFD_02162	JJBCNKEE_02626	OABMMDLB_02352	DJLLHMOI_02642	MDOPPOGI_02811	LHDNPHEA_02622	DPLBPBJG_00436	JEIPOOAL_00797	CHFAHEAG_00552	PJPMDDDN_02118	AJJCDNJD_00847	PKMLJBIN_01337	FJMLOOAD_01921	HHHHCOEL_01325	ENHCMDHE_02061	PANKDIBD_01586	NIGHINPK_00662	LDFDGCAP_00065	OFALPMIK_00570	PELCAOIL_00270	AABKEBCC_00338	PMGMJILN_02827	JELDFFGO_01084	JIOKHDII_00470	AJFFGPAN_02503	HBLLBGAM_00332
niaR	putative transcription repressor NiaR	CMOHPEEN_02965	NIDEJLEM_00574	GELAMCOF_00708	GKENPNGC_00510	CADHKPPC_00804	DPBJBOGI_00919	MGDFONKE_00724	GGGABCIL_02880	JIGENDCA_01518	DGKKOMCF_01209	KIBPNDBA_01640	LIDNHKBG_02281	BAKPPOBB_02748	KODMDJDI_01055	NFOIJIEP_00907	PPGMPDBA_00695	PFJBLFBP_00667	MDPLHBJO_00672	PCMMNOHD_02538	FLOKEHCP_01507	NNKDEKOG_01503	GOHHJPID_00732	BKBPCHFD_00380	JJBCNKEE_00874	OABMMDLB_01079	DJLLHMOI_00772	MDOPPOGI_01635	LHDNPHEA_00865	DPLBPBJG_02271	JEIPOOAL_00570	CHFAHEAG_01824	PJPMDDDN_00783	AJJCDNJD_01333	PKMLJBIN_02651	FJMLOOAD_00690	HHHHCOEL_00411	ENHCMDHE_01542	PANKDIBD_00810	NIGHINPK_01815		OFALPMIK_00527	PELCAOIL_02566	AABKEBCC_01052	PMGMJILN_01137	JELDFFGO_00538	JIOKHDII_00558	AJFFGPAN_02081	HBLLBGAM_00204
treR_1	HTH-type transcriptional regulator TreR	CMOHPEEN_00029	NIDEJLEM_00247	GELAMCOF_00523	GKENPNGC_00322	CADHKPPC_00626	DPBJBOGI_00833	MGDFONKE_00554	GGGABCIL_03143	JIGENDCA_01640	DGKKOMCF_02497	KIBPNDBA_01700	LIDNHKBG_02890	BAKPPOBB_00722	KODMDJDI_00501	NFOIJIEP_00726	PPGMPDBA_00470	PFJBLFBP_01677	MDPLHBJO_00341	PCMMNOHD_00826	FLOKEHCP_01686	NNKDEKOG_00264	GOHHJPID_00540	BKBPCHFD_00204	JJBCNKEE_00682	OABMMDLB_01260	DJLLHMOI_00577	MDOPPOGI_01826	LHDNPHEA_00683	DPLBPBJG_01812	JEIPOOAL_00385	CHFAHEAG_01643	PJPMDDDN_00605	AJJCDNJD_01687	PKMLJBIN_02470	FJMLOOAD_00870	HHHHCOEL_01558	ENHCMDHE_02406	PANKDIBD_01896	NIGHINPK_00674		OFALPMIK_01123	PELCAOIL_01178	AABKEBCC_02545	PMGMJILN_00174	JELDFFGO_01569	JIOKHDII_01129	AJFFGPAN_01528	HBLLBGAM_00875
group_6672	hypothetical protein	CMOHPEEN_00279	NIDEJLEM_02328	GELAMCOF_02298	GKENPNGC_01358	CADHKPPC_02322	DPBJBOGI_02374	MGDFONKE_02320	GGGABCIL_01455	JIGENDCA_02839	DGKKOMCF_00825	KIBPNDBA_01793	LIDNHKBG_01088	BAKPPOBB_00524	KODMDJDI_02282	NFOIJIEP_02455	PPGMPDBA_02184	PFJBLFBP_00837		PCMMNOHD_02089	FLOKEHCP_02742	NNKDEKOG_02873	GOHHJPID_02362	BKBPCHFD_01984	JJBCNKEE_02451	OABMMDLB_02543	DJLLHMOI_02391	MDOPPOGI_00037	LHDNPHEA_02428	DPLBPBJG_00612	JEIPOOAL_02964	CHFAHEAG_00325	PJPMDDDN_01596	AJJCDNJD_01004	PKMLJBIN_01149	FJMLOOAD_02105	HHHHCOEL_01610	ENHCMDHE_01124	PANKDIBD_00846	NIGHINPK_01466	LDFDGCAP_00234	OFALPMIK_00826	PELCAOIL_02542	AABKEBCC_01779	PMGMJILN_02755	JELDFFGO_00806	JIOKHDII_00996	AJFFGPAN_00150	HBLLBGAM_01738
lacC_2	Tagatose-6-phosphate kinase	CMOHPEEN_00301	NIDEJLEM_01095	GELAMCOF_01341	GKENPNGC_02381	CADHKPPC_01360	DPBJBOGI_01750	MGDFONKE_01299	GGGABCIL_00205	JIGENDCA_01735	DGKKOMCF_00309	KIBPNDBA_01824	LIDNHKBG_00848	BAKPPOBB_00414	KODMDJDI_01326	NFOIJIEP_01614	PPGMPDBA_01434	PFJBLFBP_00193	MDPLHBJO_01806	PCMMNOHD_01783	FLOKEHCP_00854	NNKDEKOG_00832	GOHHJPID_01319	BKBPCHFD_01007	JJBCNKEE_01489	OABMMDLB_00424	DJLLHMOI_01379	MDOPPOGI_01058	LHDNPHEA_01513	DPLBPBJG_02141	JEIPOOAL_01197	CHFAHEAG_02380	PJPMDDDN_00098	AJJCDNJD_01221	PKMLJBIN_00220	FJMLOOAD_00157	HHHHCOEL_01529	ENHCMDHE_00047	PANKDIBD_02117	NIGHINPK_00335	LDFDGCAP_01426	OFALPMIK_01576		AABKEBCC_01345	PMGMJILN_00617	JELDFFGO_02524	JIOKHDII_01259	AJFFGPAN_00972	HBLLBGAM_01325
cmpR	HTH-type transcriptional activator CmpR	CMOHPEEN_00365	NIDEJLEM_01576	GELAMCOF_01411	GKENPNGC_02315	CADHKPPC_01425	DPBJBOGI_01814	MGDFONKE_01365	GGGABCIL_00137	JIGENDCA_00280	DGKKOMCF_01454	KIBPNDBA_02308	LIDNHKBG_00448	BAKPPOBB_01124	KODMDJDI_01395	NFOIJIEP_01684	PPGMPDBA_01503	PFJBLFBP_00129	MDPLHBJO_00659	PCMMNOHD_01847	FLOKEHCP_00921	NNKDEKOG_00895	GOHHJPID_01384	BKBPCHFD_01072	JJBCNKEE_01558	OABMMDLB_00354	DJLLHMOI_01442	MDOPPOGI_00995	LHDNPHEA_01584	DPLBPBJG_03016	JEIPOOAL_00022	CHFAHEAG_02450	PJPMDDDN_00162		PKMLJBIN_00290	FJMLOOAD_00086	HHHHCOEL_02148	ENHCMDHE_00117	PANKDIBD_00437	NIGHINPK_00272	LDFDGCAP_02609	OFALPMIK_00452	PELCAOIL_01061	AABKEBCC_01645	PMGMJILN_01449	JELDFFGO_01922	JIOKHDII_02524	AJFFGPAN_00906	HBLLBGAM_01888
patB_2	Cystathionine beta-lyase PatB	CMOHPEEN_00474	NIDEJLEM_02782	GELAMCOF_00838	GKENPNGC_02824	CADHKPPC_00896	DPBJBOGI_01141	MGDFONKE_00821	GGGABCIL_01299	JIGENDCA_01147	DGKKOMCF_01091		LIDNHKBG_01221	BAKPPOBB_01108	KODMDJDI_00671	NFOIJIEP_00991	PPGMPDBA_00780	PFJBLFBP_01090	MDPLHBJO_01586	PCMMNOHD_01409	FLOKEHCP_01785	NNKDEKOG_00199	GOHHJPID_00871	BKBPCHFD_00518	JJBCNKEE_00964	OABMMDLB_00992	DJLLHMOI_00923	MDOPPOGI_01517	LHDNPHEA_00951	DPLBPBJG_01040	JEIPOOAL_01814	CHFAHEAG_01912	PJPMDDDN_02560	AJJCDNJD_01844	PKMLJBIN_02746	FJMLOOAD_00605	HHHHCOEL_01854	ENHCMDHE_00719	PANKDIBD_01056	NIGHINPK_01563	LDFDGCAP_02736	OFALPMIK_01315	PELCAOIL_00734	AABKEBCC_01085	PMGMJILN_01684	JELDFFGO_00935	JIOKHDII_00270	AJFFGPAN_01217	HBLLBGAM_02483
group_6751	hypothetical protein	CMOHPEEN_00729	NIDEJLEM_01192	GELAMCOF_01193	GKENPNGC_02545	CADHKPPC_01190	DPBJBOGI_02493	MGDFONKE_01145	GGGABCIL_00355	JIGENDCA_02854	DGKKOMCF_01016	KIBPNDBA_01071	LIDNHKBG_00435	BAKPPOBB_02974	KODMDJDI_01159	NFOIJIEP_01365	PPGMPDBA_01197	PFJBLFBP_01450	MDPLHBJO_01862	PCMMNOHD_00811	FLOKEHCP_00052	NNKDEKOG_02958	GOHHJPID_01166	BKBPCHFD_00859	JJBCNKEE_01330	OABMMDLB_00581	DJLLHMOI_01211	MDOPPOGI_01219	LHDNPHEA_01356	DPLBPBJG_01708	JEIPOOAL_02140	CHFAHEAG_02222	PJPMDDDN_01991	AJJCDNJD_02083	PKMLJBIN_00065	FJMLOOAD_00308	HHHHCOEL_01727	ENHCMDHE_00617	PANKDIBD_02457	NIGHINPK_01081	LDFDGCAP_00103	OFALPMIK_02023		AABKEBCC_00921	PMGMJILN_02501	JELDFFGO_00890	JIOKHDII_02320	AJFFGPAN_01333	HBLLBGAM_01954
mecA	Adapter protein MecA 1	CMOHPEEN_01093	NIDEJLEM_02552	GELAMCOF_01794	GKENPNGC_01988	CADHKPPC_01750	DPBJBOGI_00166	MGDFONKE_01688	GGGABCIL_01835	JIGENDCA_00259	DGKKOMCF_01598	KIBPNDBA_01077	LIDNHKBG_02653	BAKPPOBB_01983	KODMDJDI_01709	NFOIJIEP_02050	PPGMPDBA_01856	PFJBLFBP_00342	MDPLHBJO_01951	PCMMNOHD_00092	FLOKEHCP_02395	NNKDEKOG_01216	GOHHJPID_01714	BKBPCHFD_01429	JJBCNKEE_01887	OABMMDLB_00033	DJLLHMOI_01773	MDOPPOGI_00676	LHDNPHEA_01910	DPLBPBJG_00913	JEIPOOAL_00346	CHFAHEAG_02775	PJPMDDDN_00481	AJJCDNJD_01798	PKMLJBIN_00617	FJMLOOAD_02678	HHHHCOEL_00963	ENHCMDHE_00448	PANKDIBD_02704	NIGHINPK_00177	LDFDGCAP_00141	OFALPMIK_02406	PELCAOIL_02388	AABKEBCC_00757	PMGMJILN_01619	JELDFFGO_01720	JIOKHDII_01679	AJFFGPAN_00091	HBLLBGAM_02435
group_6837	hypothetical protein	CMOHPEEN_01097	NIDEJLEM_02556	GELAMCOF_01790	GKENPNGC_01992	CADHKPPC_01746	DPBJBOGI_00170	MGDFONKE_01684	GGGABCIL_01839	JIGENDCA_00255	DGKKOMCF_01593	KIBPNDBA_00136		BAKPPOBB_01978	KODMDJDI_01705	NFOIJIEP_02046	PPGMPDBA_01852	PFJBLFBP_00346	MDPLHBJO_01955	PCMMNOHD_00096	FLOKEHCP_02391	NNKDEKOG_01212	GOHHJPID_01710	BKBPCHFD_01425	JJBCNKEE_01882	OABMMDLB_00037	DJLLHMOI_01769	MDOPPOGI_00680	LHDNPHEA_01906	DPLBPBJG_00917	JEIPOOAL_00342	CHFAHEAG_02770	PJPMDDDN_00477	AJJCDNJD_01794	PKMLJBIN_00613	FJMLOOAD_02682	HHHHCOEL_00967	ENHCMDHE_00444	PANKDIBD_02708	NIGHINPK_00173	LDFDGCAP_01156	OFALPMIK_02401	PELCAOIL_00796	AABKEBCC_00752	PMGMJILN_01615	JELDFFGO_01724	JIOKHDII_01675	AJFFGPAN_00095	HBLLBGAM_02439
group_6862	hypothetical protein	CMOHPEEN_01228	NIDEJLEM_02687	GELAMCOF_01658	GKENPNGC_02121	CADHKPPC_01616	DPBJBOGI_00301	MGDFONKE_01553	GGGABCIL_01967	JIGENDCA_01754	DGKKOMCF_00968	KIBPNDBA_02660	LIDNHKBG_01209	BAKPPOBB_01873	KODMDJDI_01576	NFOIJIEP_01918	PPGMPDBA_01719	PFJBLFBP_00475	MDPLHBJO_00215	PCMMNOHD_00227	FLOKEHCP_01103	NNKDEKOG_01080	GOHHJPID_01581	BKBPCHFD_01292	JJBCNKEE_01751	OABMMDLB_00170	DJLLHMOI_01639	MDOPPOGI_00808	LHDNPHEA_01778	DPLBPBJG_01567	JEIPOOAL_00214	CHFAHEAG_02642	PJPMDDDN_00346	AJJCDNJD_01428	PKMLJBIN_00484	FJMLOOAD_02814	HHHHCOEL_02185	ENHCMDHE_00312	PANKDIBD_01739	NIGHINPK_00042		OFALPMIK_02649	PELCAOIL_00471	AABKEBCC_02374	PMGMJILN_00704	JELDFFGO_02893	JIOKHDII_01887	AJFFGPAN_01095	HBLLBGAM_01198
group_6879	hypothetical protein	CMOHPEEN_01339	NIDEJLEM_02222	GELAMCOF_00034	GKENPNGC_01172	CADHKPPC_00027	DPBJBOGI_00706	MGDFONKE_00033	GGGABCIL_01528	JIGENDCA_00542	DGKKOMCF_02092	KIBPNDBA_00058	LIDNHKBG_00019	BAKPPOBB_02447	KODMDJDI_00005	NFOIJIEP_01463	PPGMPDBA_02834	PFJBLFBP_01571		PCMMNOHD_01862	FLOKEHCP_02047	NNKDEKOG_00686	GOHHJPID_00019	BKBPCHFD_02495	JJBCNKEE_00034	OABMMDLB_01887	DJLLHMOI_00029	MDOPPOGI_02391	LHDNPHEA_00034	DPLBPBJG_02852	JEIPOOAL_01987	CHFAHEAG_01015	PJPMDDDN_01901	AJJCDNJD_00008	PKMLJBIN_01800	FJMLOOAD_01440	HHHHCOEL_01015	ENHCMDHE_02654	PANKDIBD_02729	NIGHINPK_02553	LDFDGCAP_00837	OFALPMIK_01159	PELCAOIL_01705	AABKEBCC_00175	PMGMJILN_02624	JELDFFGO_02244	JIOKHDII_02071	AJFFGPAN_01813	HBLLBGAM_02390
group_6893	hypothetical protein	CMOHPEEN_01454	NIDEJLEM_00032	GELAMCOF_00230	GKENPNGC_00145	CADHKPPC_00216	DPBJBOGI_02818	MGDFONKE_00225	GGGABCIL_02673	JIGENDCA_02911	DGKKOMCF_00267	KIBPNDBA_01109	LIDNHKBG_02391	BAKPPOBB_02490	KODMDJDI_01917	NFOIJIEP_00201	PPGMPDBA_00124	PFJBLFBP_02606	MDPLHBJO_00906	PCMMNOHD_00588	FLOKEHCP_03007	NNKDEKOG_02311	GOHHJPID_00210	BKBPCHFD_02693	JJBCNKEE_00230	OABMMDLB_01696	DJLLHMOI_00231	MDOPPOGI_02126	LHDNPHEA_00226	DPLBPBJG_02650	JEIPOOAL_01570	CHFAHEAG_01201	PJPMDDDN_01055	AJJCDNJD_00278	PKMLJBIN_01989	FJMLOOAD_01244	HHHHCOEL_01414	ENHCMDHE_02281	PANKDIBD_01259	NIGHINPK_01134	LDFDGCAP_00345	OFALPMIK_00917	PELCAOIL_01471	AABKEBCC_02404	PMGMJILN_00534	JELDFFGO_00178	JIOKHDII_01299	AJFFGPAN_02426	HBLLBGAM_01124
rsmC	Ribosomal RNA small subunit methyltransferase C	CMOHPEEN_01598	NIDEJLEM_00420	GELAMCOF_02260	GKENPNGC_01397	CADHKPPC_02285	DPBJBOGI_02338	MGDFONKE_02211	GGGABCIL_02101	JIGENDCA_02936	DGKKOMCF_00817	KIBPNDBA_01496	LIDNHKBG_02815	BAKPPOBB_00199	KODMDJDI_02239	NFOIJIEP_02418	PPGMPDBA_02148	PFJBLFBP_00740	MDPLHBJO_01190	PCMMNOHD_02126	FLOKEHCP_02779	NNKDEKOG_01929	GOHHJPID_02256	BKBPCHFD_01943	JJBCNKEE_02412	OABMMDLB_02581	DJLLHMOI_02353	MDOPPOGI_00147	LHDNPHEA_02388	DPLBPBJG_01318	JEIPOOAL_02345	CHFAHEAG_00288	PJPMDDDN_01496	AJJCDNJD_01040	PKMLJBIN_01113	FJMLOOAD_02143	HHHHCOEL_00604	ENHCMDHE_01364	PANKDIBD_01375	NIGHINPK_00968	LDFDGCAP_01784	OFALPMIK_02827	PELCAOIL_02363	AABKEBCC_01065	PMGMJILN_02588	JELDFFGO_00991	JIOKHDII_00877	AJFFGPAN_02344	HBLLBGAM_02701
menA_2	1,4-dihydroxy-2-naphthoate octaprenyltransferase	CMOHPEEN_01626	NIDEJLEM_02320	GELAMCOF_02289	GKENPNGC_01367	CADHKPPC_02314	DPBJBOGI_02366	MGDFONKE_02311	GGGABCIL_01463	JIGENDCA_02843	DGKKOMCF_00356	KIBPNDBA_02439	LIDNHKBG_02406	BAKPPOBB_00516	KODMDJDI_02274	NFOIJIEP_02447	PPGMPDBA_02176	PFJBLFBP_00828	MDPLHBJO_00647	PCMMNOHD_02098	FLOKEHCP_02750	NNKDEKOG_02865	GOHHJPID_02352	BKBPCHFD_01975	JJBCNKEE_02442	OABMMDLB_02551	DJLLHMOI_02382	MDOPPOGI_00046	LHDNPHEA_02420	DPLBPBJG_01290	JEIPOOAL_02779	CHFAHEAG_00317	PJPMDDDN_01589	AJJCDNJD_01012	PKMLJBIN_01141	FJMLOOAD_02114	HHHHCOEL_01602	ENHCMDHE_01132	PANKDIBD_00837	NIGHINPK_01457	LDFDGCAP_02542	OFALPMIK_00818	PELCAOIL_01657	AABKEBCC_01910	PMGMJILN_02747	JELDFFGO_00798	JIOKHDII_00988	AJFFGPAN_00159	HBLLBGAM_01746
galM	Aldose 1-epimerase	CMOHPEEN_01649	NIDEJLEM_01826	GELAMCOF_00574	GKENPNGC_00367	CADHKPPC_00668	DPBJBOGI_00551	MGDFONKE_00595	GGGABCIL_03096	JIGENDCA_02212	DGKKOMCF_01671	KIBPNDBA_01285	LIDNHKBG_02556	BAKPPOBB_01088	KODMDJDI_00924	NFOIJIEP_00774	PPGMPDBA_00518	PFJBLFBP_00531	MDPLHBJO_02397	PCMMNOHD_00562	FLOKEHCP_01638	NNKDEKOG_02226	GOHHJPID_00585	BKBPCHFD_00251	JJBCNKEE_00739	OABMMDLB_01212	DJLLHMOI_00623	MDOPPOGI_01781	LHDNPHEA_00733	DPLBPBJG_01859	JEIPOOAL_00436	CHFAHEAG_01694	PJPMDDDN_00651	AJJCDNJD_01645	PKMLJBIN_02518	FJMLOOAD_00823	HHHHCOEL_01204	ENHCMDHE_01683	PANKDIBD_01852	NIGHINPK_00718	LDFDGCAP_00378	OFALPMIK_01762	PELCAOIL_00399	AABKEBCC_02341	PMGMJILN_01710		JIOKHDII_01092	AJFFGPAN_00059	HBLLBGAM_01544
group_6933	hypothetical protein	CMOHPEEN_01680	NIDEJLEM_01794	GELAMCOF_00606	GKENPNGC_00399	CADHKPPC_00702	DPBJBOGI_00519	MGDFONKE_00631	GGGABCIL_02780	JIGENDCA_01329	DGKKOMCF_01734	KIBPNDBA_01394	LIDNHKBG_01131	BAKPPOBB_01055	KODMDJDI_00956	NFOIJIEP_00806	PPGMPDBA_00550	PFJBLFBP_00563		PCMMNOHD_00530	FLOKEHCP_01606	NNKDEKOG_02258	GOHHJPID_00617	BKBPCHFD_00284	JJBCNKEE_00771	OABMMDLB_01179	DJLLHMOI_00655	MDOPPOGI_01748	LHDNPHEA_00765	DPLBPBJG_01891	JEIPOOAL_00469	CHFAHEAG_01727	PJPMDDDN_00682	AJJCDNJD_01625	PKMLJBIN_02550	FJMLOOAD_00791	HHHHCOEL_01172	ENHCMDHE_01651	PANKDIBD_00095	NIGHINPK_01769	LDFDGCAP_01184	OFALPMIK_01674	PELCAOIL_01184	AABKEBCC_01795	PMGMJILN_01237	JELDFFGO_01608	JIOKHDII_02712	AJFFGPAN_01652	HBLLBGAM_02653
menH	2-succinyl-6-hydroxy-2,4-cyclohexadiene-1-carboxylate synthase	CMOHPEEN_01731	NIDEJLEM_00621	GELAMCOF_00659	GKENPNGC_00461	CADHKPPC_00754	DPBJBOGI_00466	MGDFONKE_00677	GGGABCIL_02832	JIGENDCA_00555	DGKKOMCF_01344	KIBPNDBA_01776	LIDNHKBG_00257	BAKPPOBB_01556	KODMDJDI_01008	NFOIJIEP_00860	PPGMPDBA_00648	PFJBLFBP_00619	MDPLHBJO_01720	PCMMNOHD_02490	FLOKEHCP_01554	NNKDEKOG_01614	GOHHJPID_00684	BKBPCHFD_00332	JJBCNKEE_00826	OABMMDLB_01126	DJLLHMOI_00724	MDOPPOGI_01683	LHDNPHEA_00817	DPLBPBJG_01944	JEIPOOAL_00522	CHFAHEAG_01778	PJPMDDDN_00735	AJJCDNJD_01287	PKMLJBIN_02604	FJMLOOAD_00738	HHHHCOEL_00364	ENHCMDHE_01495	PANKDIBD_00761	NIGHINPK_02078	LDFDGCAP_02448	OFALPMIK_01028	PELCAOIL_01027	AABKEBCC_02560	PMGMJILN_01184	JELDFFGO_00877	JIOKHDII_00608	AJFFGPAN_02034	HBLLBGAM_00157
group_6949	hypothetical protein	CMOHPEEN_01833	NIDEJLEM_01061	GELAMCOF_01123	GKENPNGC_02615	CADHKPPC_01117	DPBJBOGI_02418	MGDFONKE_01073	GGGABCIL_00995	JIGENDCA_02602	DGKKOMCF_02043	KIBPNDBA_01691	LIDNHKBG_00777	BAKPPOBB_01496	KODMDJDI_01084	NFOIJIEP_01224	PPGMPDBA_01056	PFJBLFBP_02572	MDPLHBJO_00169	PCMMNOHD_00304	FLOKEHCP_00367	NNKDEKOG_01733	GOHHJPID_01097	BKBPCHFD_00769	JJBCNKEE_01189	OABMMDLB_00719	DJLLHMOI_01140	MDOPPOGI_01290	LHDNPHEA_01215	DPLBPBJG_00511	JEIPOOAL_02572	CHFAHEAG_02151	PJPMDDDN_01921	AJJCDNJD_02021	PKMLJBIN_02987	FJMLOOAD_00379	HHHHCOEL_01794	ENHCMDHE_02570	PANKDIBD_02387	NIGHINPK_01969	LDFDGCAP_02532	OFALPMIK_01693	PELCAOIL_00651	AABKEBCC_00608	PMGMJILN_01756	JELDFFGO_00490	JIOKHDII_01072	AJFFGPAN_02594	HBLLBGAM_02616
mntB	Manganese transport system membrane protein MntB	CMOHPEEN_01986	NIDEJLEM_00929	GELAMCOF_02402	GKENPNGC_01261	CADHKPPC_02440	DPBJBOGI_01597	MGDFONKE_02422	GGGABCIL_01667	JIGENDCA_02233	DGKKOMCF_02169	KIBPNDBA_02112	LIDNHKBG_01388	BAKPPOBB_00274	KODMDJDI_02384	NFOIJIEP_02538	PPGMPDBA_02309	PFJBLFBP_01124	MDPLHBJO_02174	PCMMNOHD_01284	FLOKEHCP_00696	NNKDEKOG_00100	GOHHJPID_02460	BKBPCHFD_02095	JJBCNKEE_02554	OABMMDLB_02437	DJLLHMOI_02494	MDOPPOGI_02897	LHDNPHEA_02539	DPLBPBJG_03057	JEIPOOAL_00880	CHFAHEAG_00433	PJPMDDDN_02513	AJJCDNJD_00923	PKMLJBIN_01254	FJMLOOAD_02003	HHHHCOEL_02232	ENHCMDHE_01021	PANKDIBD_01310	NIGHINPK_02745	LDFDGCAP_00329	OFALPMIK_02351		AABKEBCC_02003	PMGMJILN_01255	JELDFFGO_02749	JIOKHDII_02494	AJFFGPAN_02170	HBLLBGAM_01288
group_6998	hypothetical protein	CMOHPEEN_02229	NIDEJLEM_00810	GELAMCOF_01535	GKENPNGC_02183	CADHKPPC_01554	DPBJBOGI_02978	MGDFONKE_01486	GGGABCIL_00017	JIGENDCA_02783	DGKKOMCF_01424	KIBPNDBA_01012	LIDNHKBG_02028	BAKPPOBB_01935	KODMDJDI_01513	NFOIJIEP_01847	PPGMPDBA_01648	PFJBLFBP_00012		PCMMNOHD_00289	FLOKEHCP_01042	NNKDEKOG_01014	GOHHJPID_01518	BKBPCHFD_01228	JJBCNKEE_01679	OABMMDLB_00234	DJLLHMOI_01577	MDOPPOGI_00872	LHDNPHEA_01706	DPLBPBJG_02750	JEIPOOAL_00142	CHFAHEAG_02571	PJPMDDDN_00285	AJJCDNJD_01481	PKMLJBIN_00413	FJMLOOAD_02933	HHHHCOEL_02675	ENHCMDHE_00235	PANKDIBD_02488	NIGHINPK_02192	LDFDGCAP_01640	OFALPMIK_01934	PELCAOIL_00628	AABKEBCC_00308	PMGMJILN_00828	JELDFFGO_02433	JIOKHDII_01869	AJFFGPAN_02092	HBLLBGAM_02286
rluD_2	Ribosomal large subunit pseudouridine synthase D	CMOHPEEN_02307	NIDEJLEM_01621	GELAMCOF_01456	GKENPNGC_02270	CADHKPPC_01470	DPBJBOGI_02902	MGDFONKE_01411	GGGABCIL_00092	JIGENDCA_01734	DGKKOMCF_00424	KIBPNDBA_02121	LIDNHKBG_00586	BAKPPOBB_02160	KODMDJDI_01440	NFOIJIEP_01730	PPGMPDBA_01549	PFJBLFBP_00084	MDPLHBJO_01550	PCMMNOHD_01044	FLOKEHCP_00966	NNKDEKOG_00941	GOHHJPID_01432	BKBPCHFD_01118	JJBCNKEE_01603	OABMMDLB_00309	DJLLHMOI_01488	MDOPPOGI_00950	LHDNPHEA_01631	DPLBPBJG_02005	JEIPOOAL_00067	CHFAHEAG_02496	PJPMDDDN_00207	AJJCDNJD_01541	PKMLJBIN_00336	FJMLOOAD_00038	HHHHCOEL_02873	ENHCMDHE_00162	PANKDIBD_00392	NIGHINPK_00227		OFALPMIK_01893	PELCAOIL_02696	AABKEBCC_01022	PMGMJILN_01319	JELDFFGO_02575	JIOKHDII_01516	AJFFGPAN_00859	HBLLBGAM_02789
natA_6	ABC transporter ATP-binding protein NatA	CMOHPEEN_02373	NIDEJLEM_00327	GELAMCOF_02165	GKENPNGC_01487	CADHKPPC_02192	DPBJBOGI_02242	MGDFONKE_02124	GGGABCIL_00413	JIGENDCA_02341	DGKKOMCF_02697	KIBPNDBA_00928	LIDNHKBG_00945	BAKPPOBB_00391	KODMDJDI_02146	NFOIJIEP_00359	PPGMPDBA_00284	PFJBLFBP_01369	MDPLHBJO_01875	PCMMNOHD_01168	FLOKEHCP_00423	NNKDEKOG_02025	GOHHJPID_02156	BKBPCHFD_01857	JJBCNKEE_02315	OABMMDLB_02680	DJLLHMOI_02263	MDOPPOGI_00238	LHDNPHEA_02287	DPLBPBJG_00790	JEIPOOAL_01463	CHFAHEAG_00195	PJPMDDDN_02198	AJJCDNJD_02151	PKMLJBIN_01008	FJMLOOAD_02239	HHHHCOEL_00770	ENHCMDHE_01799	PANKDIBD_02634	NIGHINPK_02131	LDFDGCAP_00927	OFALPMIK_02685		AABKEBCC_02074	PMGMJILN_00334	JELDFFGO_00666	JIOKHDII_02731	AJFFGPAN_01253	HBLLBGAM_02959
rsmA	Ribosomal RNA small subunit methyltransferase A	CMOHPEEN_02412	NIDEJLEM_01939	GELAMCOF_02561	GKENPNGC_00981	CADHKPPC_02602	DPBJBOGI_02091	MGDFONKE_02586	GGGABCIL_02997	JIGENDCA_02655	DGKKOMCF_01552	KIBPNDBA_01236	LIDNHKBG_01516	BAKPPOBB_01307	KODMDJDI_00586	NFOIJIEP_02705	PPGMPDBA_02474	PFJBLFBP_01292	MDPLHBJO_00679	PCMMNOHD_00961	FLOKEHCP_02230	NNKDEKOG_00475	GOHHJPID_02723	BKBPCHFD_02246	JJBCNKEE_02747	OABMMDLB_02271	DJLLHMOI_02728	MDOPPOGI_02725	LHDNPHEA_02703	DPLBPBJG_00064	JEIPOOAL_01035	CHFAHEAG_00637	PJPMDDDN_01262	AJJCDNJD_00778	PKMLJBIN_01423	FJMLOOAD_01840	HHHHCOEL_00294	ENHCMDHE_01425	PANKDIBD_02761	NIGHINPK_00440	LDFDGCAP_00174	OFALPMIK_00061	PELCAOIL_02301	AABKEBCC_01950	PMGMJILN_02141	JELDFFGO_00437	JIOKHDII_00517	AJFFGPAN_01762	HBLLBGAM_00834
yedJ	putative protein YedJ	CMOHPEEN_02455	NIDEJLEM_01313	GELAMCOF_02605	GKENPNGC_00938	CADHKPPC_02647	DPBJBOGI_02047	MGDFONKE_02629	GGGABCIL_00727	JIGENDCA_01277	DGKKOMCF_00797	KIBPNDBA_01951	LIDNHKBG_02077	BAKPPOBB_01173	KODMDJDI_02503	NFOIJIEP_02756	PPGMPDBA_02517	PFJBLFBP_01248	MDPLHBJO_00313	PCMMNOHD_01004	FLOKEHCP_02183	NNKDEKOG_02562	GOHHJPID_02771	BKBPCHFD_02289	JJBCNKEE_02792	OABMMDLB_02227	DJLLHMOI_02771	MDOPPOGI_02681	LHDNPHEA_02748	DPLBPBJG_00020	JEIPOOAL_01079	CHFAHEAG_00681	PJPMDDDN_01219		PKMLJBIN_01467	FJMLOOAD_01796	HHHHCOEL_01257	ENHCMDHE_01864	PANKDIBD_02611	NIGHINPK_00397	LDFDGCAP_02734	OFALPMIK_02326	PELCAOIL_00696	AABKEBCC_01329	PMGMJILN_02647	JELDFFGO_02867	JIOKHDII_00348	AJFFGPAN_00483	HBLLBGAM_01383
gltC_2	HTH-type transcriptional regulator GltC	CMOHPEEN_02466	NIDEJLEM_01302	GELAMCOF_02616	GKENPNGC_00927	CADHKPPC_02658	DPBJBOGI_02036	MGDFONKE_02641	GGGABCIL_00738	JIGENDCA_01126	DGKKOMCF_02414	KIBPNDBA_01962	LIDNHKBG_00577	BAKPPOBB_01184	KODMDJDI_02514	NFOIJIEP_02767	PPGMPDBA_02528	PFJBLFBP_01237	MDPLHBJO_01460	PCMMNOHD_01015	FLOKEHCP_02172	NNKDEKOG_02551	GOHHJPID_02782	BKBPCHFD_02301	JJBCNKEE_02803	OABMMDLB_02214	DJLLHMOI_02782	MDOPPOGI_02670	LHDNPHEA_02759	DPLBPBJG_00009	JEIPOOAL_01090	CHFAHEAG_00692	PJPMDDDN_01208		PKMLJBIN_01478	FJMLOOAD_01785	HHHHCOEL_01245	ENHCMDHE_01853	PANKDIBD_02622	NIGHINPK_00386	LDFDGCAP_01007	OFALPMIK_02337	PELCAOIL_01668	AABKEBCC_01566	PMGMJILN_02636	JELDFFGO_00263	JIOKHDII_00359	AJFFGPAN_00496	HBLLBGAM_01372
trpB	Tryptophan synthase beta chain	CMOHPEEN_02486	NIDEJLEM_02019	GELAMCOF_00086	GKENPNGC_01142	CADHKPPC_00073	DPBJBOGI_01852	MGDFONKE_00051	GGGABCIL_01690	JIGENDCA_02975	DGKKOMCF_02276	KIBPNDBA_01120	LIDNHKBG_01899	BAKPPOBB_01031	KODMDJDI_00049	NFOIJIEP_00034	PPGMPDBA_02952	PFJBLFBP_01530	MDPLHBJO_02238	PCMMNOHD_02572	FLOKEHCP_00264	NNKDEKOG_01558	GOHHJPID_00055	BKBPCHFD_02516	JJBCNKEE_00077	OABMMDLB_01845	DJLLHMOI_00062	MDOPPOGI_02358	LHDNPHEA_00076	DPLBPBJG_02593	JEIPOOAL_02529	CHFAHEAG_01054	PJPMDDDN_01861	AJJCDNJD_00396	PKMLJBIN_01841	FJMLOOAD_01387	HHHHCOEL_00218	ENHCMDHE_01960	PANKDIBD_00043	NIGHINPK_02581	LDFDGCAP_02007	OFALPMIK_01819	PELCAOIL_02561		PMGMJILN_00957	JELDFFGO_00228	JIOKHDII_01413	AJFFGPAN_00566	HBLLBGAM_01444
group_7056	hypothetical protein	CMOHPEEN_02575	NIDEJLEM_02921	GELAMCOF_01054	GKENPNGC_02686	CADHKPPC_01038	DPBJBOGI_01284	MGDFONKE_00972	GGGABCIL_01160		DGKKOMCF_01749	KIBPNDBA_00227	LIDNHKBG_01052	BAKPPOBB_00924	KODMDJDI_00810	NFOIJIEP_01131	PPGMPDBA_00920	PFJBLFBP_01901	MDPLHBJO_02130	PCMMNOHD_01262	FLOKEHCP_02895	NNKDEKOG_02640	GOHHJPID_01010	BKBPCHFD_00675	JJBCNKEE_01112	OABMMDLB_00800	DJLLHMOI_01066	MDOPPOGI_01370	LHDNPHEA_01091	DPLBPBJG_02449	JEIPOOAL_01707	CHFAHEAG_02051	PJPMDDDN_00884	AJJCDNJD_01958	PKMLJBIN_02886	FJMLOOAD_00458	HHHHCOEL_02305	ENHCMDHE_00858	PANKDIBD_02280	NIGHINPK_00900	LDFDGCAP_00317	OFALPMIK_01553	PELCAOIL_01575	AABKEBCC_01168	PMGMJILN_01407	JELDFFGO_02535	JIOKHDII_02300	AJFFGPAN_02516	HBLLBGAM_00969
group_7096	hypothetical protein	CMOHPEEN_02786	NIDEJLEM_01730	GELAMCOF_02125	GKENPNGC_01526	CADHKPPC_02149	DPBJBOGI_00795	MGDFONKE_02086	GGGABCIL_00824		DGKKOMCF_01766	KIBPNDBA_02594	LIDNHKBG_01992	BAKPPOBB_00431	KODMDJDI_02109	NFOIJIEP_00399	PPGMPDBA_00323	PFJBLFBP_01332	MDPLHBJO_02421	PCMMNOHD_00485	FLOKEHCP_00384	NNKDEKOG_02575	GOHHJPID_02111	BKBPCHFD_01807	JJBCNKEE_02279	OABMMDLB_02718	DJLLHMOI_02220	MDOPPOGI_00281	LHDNPHEA_02249	DPLBPBJG_02345	JEIPOOAL_01426	CHFAHEAG_00155	PJPMDDDN_02158	AJJCDNJD_02186	PKMLJBIN_00969	FJMLOOAD_02281	HHHHCOEL_00809	ENHCMDHE_01760	PANKDIBD_02600	NIGHINPK_01371	LDFDGCAP_00194	OFALPMIK_00354	PELCAOIL_01934	AABKEBCC_01104	PMGMJILN_02844	JELDFFGO_01767	JIOKHDII_01941	AJFFGPAN_00350	HBLLBGAM_00460
group_7118	hypothetical protein	CMOHPEEN_02901	NIDEJLEM_02249	GELAMCOF_02360	GKENPNGC_01303	CADHKPPC_02391	DPBJBOGI_01518	MGDFONKE_02379	GGGABCIL_01546	JIGENDCA_02142	DGKKOMCF_01548	KIBPNDBA_01802	LIDNHKBG_00186	BAKPPOBB_00317	KODMDJDI_02341	NFOIJIEP_00124	PPGMPDBA_01018	PFJBLFBP_02775	MDPLHBJO_01303	PCMMNOHD_02467	FLOKEHCP_00739	NNKDEKOG_02759	GOHHJPID_02423	BKBPCHFD_02049	JJBCNKEE_02512	OABMMDLB_02478	DJLLHMOI_02448	MDOPPOGI_02941	LHDNPHEA_02495	DPLBPBJG_00204	JEIPOOAL_00920	CHFAHEAG_00386	PJPMDDDN_02729	AJJCDNJD_00950	PKMLJBIN_01209	FJMLOOAD_02044	HHHHCOEL_01348	ENHCMDHE_01065	PANKDIBD_02653	NIGHINPK_02243	LDFDGCAP_01653	OFALPMIK_01796	PELCAOIL_00181	AABKEBCC_02813	PMGMJILN_00069	JELDFFGO_00958	JIOKHDII_00801	AJFFGPAN_00685	HBLLBGAM_01973
ccpA_2	Catabolite control protein A	CMOHPEEN_02963	NIDEJLEM_00572	GELAMCOF_00710	GKENPNGC_00512	CADHKPPC_00806	DPBJBOGI_00921	MGDFONKE_00726	GGGABCIL_02882	JIGENDCA_01516	DGKKOMCF_01211	KIBPNDBA_01368	LIDNHKBG_00296	BAKPPOBB_02746	KODMDJDI_01057	NFOIJIEP_00909	PPGMPDBA_00697	PFJBLFBP_00669	MDPLHBJO_00670	PCMMNOHD_02540	FLOKEHCP_01505	NNKDEKOG_01501	GOHHJPID_00734	BKBPCHFD_00382	JJBCNKEE_00876	OABMMDLB_01077	DJLLHMOI_00774	MDOPPOGI_01633	LHDNPHEA_00867	DPLBPBJG_02273	JEIPOOAL_00572	CHFAHEAG_01826	PJPMDDDN_00785	AJJCDNJD_01335	PKMLJBIN_02653	FJMLOOAD_00688	HHHHCOEL_00413	ENHCMDHE_01544	PANKDIBD_00812	NIGHINPK_01817	LDFDGCAP_01152	OFALPMIK_00525	PELCAOIL_01754	AABKEBCC_01050	PMGMJILN_01135	JELDFFGO_00536	JIOKHDII_00556	AJFFGPAN_02083	HBLLBGAM_00206
mexR	hypothetical protein	CMOHPEEN_02783	NIDEJLEM_01727	GELAMCOF_02122	GKENPNGC_01530	CADHKPPC_02146	DPBJBOGI_00792	MGDFONKE_02083	GGGABCIL_00827	JIGENDCA_02701	DGKKOMCF_00982	KIBPNDBA_00318	LIDNHKBG_01989	BAKPPOBB_02953	KODMDJDI_02106	NFOIJIEP_00402	PPGMPDBA_00326	PFJBLFBP_01329	MDPLHBJO_02418	PCMMNOHD_00488	FLOKEHCP_00381	NNKDEKOG_02578	GOHHJPID_02108	BKBPCHFD_01804	JJBCNKEE_02276	OABMMDLB_02721	DJLLHMOI_02217	MDOPPOGI_00284	LHDNPHEA_02246	DPLBPBJG_02342	JEIPOOAL_01423	CHFAHEAG_00152	PJPMDDDN_02155	AJJCDNJD_02189	PKMLJBIN_00966	FJMLOOAD_02284	HHHHCOEL_00812	ENHCMDHE_01757	PANKDIBD_02597	NIGHINPK_01374		OFALPMIK_00351	PELCAOIL_00145	AABKEBCC_02735	PMGMJILN_02847	JELDFFGO_02852	JIOKHDII_01938	AJFFGPAN_00347	HBLLBGAM_00457
ftsH	ATP-dependent zinc metalloprotease FtsH	CMOHPEEN_02208	NIDEJLEM_00651	GELAMCOF_02509	GKENPNGC_01031	CADHKPPC_02550	DPBJBOGI_02142	MGDFONKE_02536	GGGABCIL_03046	JIGENDCA_02170	DGKKOMCF_01361	KIBPNDBA_02130	LIDNHKBG_00377	BAKPPOBB_01255	KODMDJDI_00636	NFOIJIEP_02655	PPGMPDBA_02425	PFJBLFBP_02340	MDPLHBJO_01342	PCMMNOHD_00912	FLOKEHCP_02282	NNKDEKOG_00525	GOHHJPID_02574	BKBPCHFD_02194	JJBCNKEE_02657	OABMMDLB_02321	DJLLHMOI_02678	MDOPPOGI_02775	LHDNPHEA_02653	DPLBPBJG_00114	JEIPOOAL_00985	CHFAHEAG_00587	PJPMDDDN_02533	AJJCDNJD_00827	PKMLJBIN_01371	FJMLOOAD_01893	HHHHCOEL_00245	ENHCMDHE_01376	PANKDIBD_02523	NIGHINPK_00490	LDFDGCAP_00815	OFALPMIK_00008	PELCAOIL_00447	AABKEBCC_00010	PMGMJILN_01690	JELDFFGO_01176	JIOKHDII_01993	AJFFGPAN_00314	HBLLBGAM_01574
yhfK	putative sugar epimerase YhfK	CMOHPEEN_00017	NIDEJLEM_00259	GELAMCOF_00535	GKENPNGC_00334	CADHKPPC_00639	DPBJBOGI_00821	MGDFONKE_00566	GGGABCIL_03131	JIGENDCA_00492	DGKKOMCF_02365	KIBPNDBA_01468	LIDNHKBG_02903	BAKPPOBB_00734	KODMDJDI_00884	NFOIJIEP_00738	PPGMPDBA_00482	PFJBLFBP_01689	MDPLHBJO_00355	PCMMNOHD_00838	FLOKEHCP_01674	NNKDEKOG_00252	GOHHJPID_00552	BKBPCHFD_00219	JJBCNKEE_00696	OABMMDLB_01248	DJLLHMOI_00589	MDOPPOGI_01814	LHDNPHEA_00695	DPLBPBJG_01825	JEIPOOAL_00397	CHFAHEAG_01655	PJPMDDDN_00617	AJJCDNJD_01675	PKMLJBIN_02482	FJMLOOAD_00858	HHHHCOEL_01922	ENHCMDHE_01722	PANKDIBD_01884	NIGHINPK_00686		OFALPMIK_01739	PELCAOIL_01571	AABKEBCC_01887	PMGMJILN_00162	JELDFFGO_00677	JIOKHDII_01117	AJFFGPAN_00042	HBLLBGAM_01415
nrdD	Anaerobic ribonucleoside-triphosphate reductase	CMOHPEEN_00083	NIDEJLEM_00521	GELAMCOF_00134	GKENPNGC_01086	CADHKPPC_00129	DPBJBOGI_02722	MGDFONKE_00135	GGGABCIL_02023	JIGENDCA_00616	DGKKOMCF_00539	KIBPNDBA_01359	LIDNHKBG_01776	BAKPPOBB_00979	KODMDJDI_00090	NFOIJIEP_00087	PPGMPDBA_00029	PFJBLFBP_02306	MDPLHBJO_00143	PCMMNOHD_01165	FLOKEHCP_00213	NNKDEKOG_01283	GOHHJPID_00115	BKBPCHFD_02594	JJBCNKEE_00132	OABMMDLB_01792	DJLLHMOI_00121	MDOPPOGI_02252	LHDNPHEA_00130	DPLBPBJG_02403	JEIPOOAL_02714	CHFAHEAG_01107	PJPMDDDN_01138	AJJCDNJD_00353	PKMLJBIN_01894	FJMLOOAD_01339	HHHHCOEL_00177	ENHCMDHE_02001	PANKDIBD_00312	NIGHINPK_02659	LDFDGCAP_01405	OFALPMIK_01661	PELCAOIL_00191	AABKEBCC_00150	PMGMJILN_02186	JELDFFGO_02037	JIOKHDII_02272	AJFFGPAN_02373	HBLLBGAM_01275
group_7404	hypothetical protein	CMOHPEEN_00242	NIDEJLEM_00381	GELAMCOF_02221	GKENPNGC_01436	CADHKPPC_02246	DPBJBOGI_02298	MGDFONKE_02172	GGGABCIL_00470	JIGENDCA_01957	DGKKOMCF_02359	KIBPNDBA_02605	LIDNHKBG_00767	BAKPPOBB_02174	KODMDJDI_02198	NFOIJIEP_02378	PPGMPDBA_02108	PFJBLFBP_00701	MDPLHBJO_02211	PCMMNOHD_01642	FLOKEHCP_02818	NNKDEKOG_01968	GOHHJPID_02216	BKBPCHFD_01904	JJBCNKEE_02373	OABMMDLB_02624	DJLLHMOI_02314	MDOPPOGI_00186	LHDNPHEA_02344	DPLBPBJG_01443	JEIPOOAL_01519	CHFAHEAG_00249	PJPMDDDN_01457	AJJCDNJD_01078	PKMLJBIN_01073	FJMLOOAD_02183	HHHHCOEL_00645	ENHCMDHE_01323	PANKDIBD_01825	NIGHINPK_00929		OFALPMIK_01067	PELCAOIL_02670	AABKEBCC_02170	PMGMJILN_02549	JELDFFGO_00098	JIOKHDII_00918	AJFFGPAN_02303	HBLLBGAM_00591
group_7407	hypothetical protein	CMOHPEEN_00243	NIDEJLEM_00382	GELAMCOF_02222	GKENPNGC_01435	CADHKPPC_02247	DPBJBOGI_02299	MGDFONKE_02173	GGGABCIL_00471	JIGENDCA_01958	DGKKOMCF_02360	KIBPNDBA_02606	LIDNHKBG_00766	BAKPPOBB_02175	KODMDJDI_02199	NFOIJIEP_02379	PPGMPDBA_02109	PFJBLFBP_00702	MDPLHBJO_02210	PCMMNOHD_01641	FLOKEHCP_02817	NNKDEKOG_01967	GOHHJPID_02217	BKBPCHFD_01905	JJBCNKEE_02374	OABMMDLB_02623	DJLLHMOI_02315	MDOPPOGI_00185	LHDNPHEA_02345	DPLBPBJG_01444	JEIPOOAL_01520	CHFAHEAG_00250	PJPMDDDN_01458	AJJCDNJD_01077	PKMLJBIN_01074	FJMLOOAD_02182	HHHHCOEL_00644	ENHCMDHE_01324	PANKDIBD_01826	NIGHINPK_00930		OFALPMIK_01068	PELCAOIL_02669	AABKEBCC_02171	PMGMJILN_02550	JELDFFGO_00097	JIOKHDII_00917	AJFFGPAN_02304	HBLLBGAM_00592
group_7429	Protein SprT-like protein	CMOHPEEN_00404	NIDEJLEM_01041	GELAMCOF_01854	GKENPNGC_01927	CADHKPPC_01813	DPBJBOGI_00105	MGDFONKE_01748	GGGABCIL_00591	JIGENDCA_01189	DGKKOMCF_02782	KIBPNDBA_00376	LIDNHKBG_02512	BAKPPOBB_02043	KODMDJDI_01769	NFOIJIEP_01512	PPGMPDBA_01916	PFJBLFBP_02517	MDPLHBJO_01421	PCMMNOHD_00032	FLOKEHCP_02455	NNKDEKOG_02193	GOHHJPID_01777	BKBPCHFD_01492	JJBCNKEE_01950	OABMMDLB_03001	DJLLHMOI_01833	MDOPPOGI_00614	LHDNPHEA_01972	DPLBPBJG_02219	JEIPOOAL_02406	CHFAHEAG_02838	PJPMDDDN_00541	AJJCDNJD_02318	PKMLJBIN_00679	FJMLOOAD_02618	HHHHCOEL_00901	ENHCMDHE_00508	PANKDIBD_02350	NIGHINPK_01268		OFALPMIK_00286	PELCAOIL_00260	AABKEBCC_00575	PMGMJILN_02896	JELDFFGO_01902	JIOKHDII_03088	AJFFGPAN_02208	HBLLBGAM_02851
prfB	Peptide chain release factor 2	CMOHPEEN_00510	NIDEJLEM_02819	GELAMCOF_00874	GKENPNGC_02787	CADHKPPC_00934	DPBJBOGI_01177	MGDFONKE_00859	GGGABCIL_01262	JIGENDCA_01613	DGKKOMCF_02128	KIBPNDBA_02148	LIDNHKBG_02329	BAKPPOBB_00720	KODMDJDI_00707	NFOIJIEP_01028	PPGMPDBA_00817	PFJBLFBP_01054	MDPLHBJO_00435	PCMMNOHD_01446	FLOKEHCP_00171	NNKDEKOG_02461	GOHHJPID_00908	BKBPCHFD_00556	JJBCNKEE_01002	OABMMDLB_00955	DJLLHMOI_00960	MDOPPOGI_01479	LHDNPHEA_00989	DPLBPBJG_01077	JEIPOOAL_01851	CHFAHEAG_01949	PJPMDDDN_00989	AJJCDNJD_01879	PKMLJBIN_02783	FJMLOOAD_00569	HHHHCOEL_02421	ENHCMDHE_00756	PANKDIBD_01020	NIGHINPK_01414	LDFDGCAP_01620	OFALPMIK_00158		AABKEBCC_01316	PMGMJILN_01648	JELDFFGO_02692	JIOKHDII_00308	AJFFGPAN_01799	HBLLBGAM_00641
group_7443	hypothetical protein	CMOHPEEN_00565	NIDEJLEM_00470	GELAMCOF_00189	GKENPNGC_00101	CADHKPPC_00173	DPBJBOGI_02777	MGDFONKE_00186	GGGABCIL_02630	JIGENDCA_02210	DGKKOMCF_00560	KIBPNDBA_02726	LIDNHKBG_00985	BAKPPOBB_01381	KODMDJDI_00132	NFOIJIEP_00158	PPGMPDBA_00081	PFJBLFBP_02122	MDPLHBJO_00212	PCMMNOHD_00632	FLOKEHCP_03045	NNKDEKOG_01917	GOHHJPID_00159	BKBPCHFD_02652	JJBCNKEE_00184	OABMMDLB_01739	DJLLHMOI_00187	MDOPPOGI_02170	LHDNPHEA_00183	DPLBPBJG_02691	JEIPOOAL_01614	CHFAHEAG_01158	PJPMDDDN_01095	AJJCDNJD_00316	PKMLJBIN_01946	FJMLOOAD_01285	HHHHCOEL_00136	ENHCMDHE_02239	PANKDIBD_01948	NIGHINPK_01090	LDFDGCAP_00076	OFALPMIK_00853	PELCAOIL_00720	AABKEBCC_02448	PMGMJILN_00575	JELDFFGO_01580	JIOKHDII_00922	AJFFGPAN_01304	HBLLBGAM_01026
mbl	MreB-like protein	CMOHPEEN_00744	NIDEJLEM_01206	GELAMCOF_01178	GKENPNGC_02560	CADHKPPC_01175	DPBJBOGI_02478	MGDFONKE_01130	GGGABCIL_00340		DGKKOMCF_02381	KIBPNDBA_01511	LIDNHKBG_00972	BAKPPOBB_00472	KODMDJDI_01145	NFOIJIEP_01350	PPGMPDBA_01182	PFJBLFBP_01465	MDPLHBJO_00602	PCMMNOHD_00359	FLOKEHCP_00038	NNKDEKOG_02943	GOHHJPID_01152	BKBPCHFD_00844	JJBCNKEE_01315	OABMMDLB_00596	DJLLHMOI_01195	MDOPPOGI_01234	LHDNPHEA_01341	DPLBPBJG_02877	JEIPOOAL_02125	CHFAHEAG_02207	PJPMDDDN_01977	AJJCDNJD_02073	PKMLJBIN_00050	FJMLOOAD_00323	HHHHCOEL_01741	ENHCMDHE_00631	PANKDIBD_02443	NIGHINPK_01643	LDFDGCAP_01322	OFALPMIK_01401	PELCAOIL_01578	AABKEBCC_00935	PMGMJILN_02486	JELDFFGO_00905	JIOKHDII_01791	AJFFGPAN_01348	HBLLBGAM_02277
yhaX	Putative bifunctional phosphatase/peptidyl-prolyl cis-trans isomerase	CMOHPEEN_00755	NIDEJLEM_01335	GELAMCOF_02905	GKENPNGC_01218	CADHKPPC_02898	DPBJBOGI_00654	MGDFONKE_02788	GGGABCIL_01781	JIGENDCA_02889	DGKKOMCF_00724	KIBPNDBA_01315	LIDNHKBG_02483	BAKPPOBB_02392	KODMDJDI_02782	NFOIJIEP_03027	PPGMPDBA_02783	PFJBLFBP_00963	MDPLHBJO_00241	PCMMNOHD_01904	FLOKEHCP_01992	NNKDEKOG_01584	GOHHJPID_02966	BKBPCHFD_02453	JJBCNKEE_03036	OABMMDLB_01942	DJLLHMOI_03022	MDOPPOGI_02439	LHDNPHEA_03036	DPLBPBJG_01681	JEIPOOAL_02042	CHFAHEAG_00961	PJPMDDDN_01782	AJJCDNJD_00529	PKMLJBIN_01748	FJMLOOAD_01493	HHHHCOEL_00119	ENHCMDHE_01156	PANKDIBD_01485	NIGHINPK_02176	LDFDGCAP_01598	OFALPMIK_00764	PELCAOIL_01623	AABKEBCC_00052	PMGMJILN_02392	JELDFFGO_02405	JIOKHDII_00184	AJFFGPAN_02771	HBLLBGAM_01846
pglJ	N-acetylgalactosamine-N,N'-diacetylbacillosaminyl-diphospho-undecaprenol 4-alpha-N-acetylgalactosaminyltransferase	CMOHPEEN_00782	NIDEJLEM_01127	GELAMCOF_02854	GKENPNGC_00737	CADHKPPC_02868	DPBJBOGI_02697	MGDFONKE_02758	GGGABCIL_01735	JIGENDCA_02553	DGKKOMCF_01350	KIBPNDBA_00803	LIDNHKBG_00608	BAKPPOBB_02345	KODMDJDI_02750	NFOIJIEP_02998	PPGMPDBA_02754	PFJBLFBP_00912		PCMMNOHD_02460	FLOKEHCP_01945	NNKDEKOG_01330	GOHHJPID_02916	BKBPCHFD_02422	JJBCNKEE_02983	OABMMDLB_01974	DJLLHMOI_02992	MDOPPOGI_02465	LHDNPHEA_03005	DPLBPBJG_00531	JEIPOOAL_00770	CHFAHEAG_00932	PJPMDDDN_01755	AJJCDNJD_00575	PKMLJBIN_01719	FJMLOOAD_01545	HHHHCOEL_00085	ENHCMDHE_01189	PANKDIBD_00244	NIGHINPK_00808	LDFDGCAP_02212	OFALPMIK_00395	PELCAOIL_01796	AABKEBCC_00545	PMGMJILN_02422	JELDFFGO_00354	JIOKHDII_00155	AJFFGPAN_02622	HBLLBGAM_00115
deoC	Deoxyribose-phosphate aldolase	CMOHPEEN_00900	NIDEJLEM_02146	GELAMCOF_00287	GKENPNGC_01607	CADHKPPC_00278	DPBJBOGI_01640	MGDFONKE_00273	GGGABCIL_02063	JIGENDCA_00908	DGKKOMCF_01311	KIBPNDBA_02090	LIDNHKBG_00885	BAKPPOBB_01460	KODMDJDI_00170	NFOIJIEP_00263	PPGMPDBA_00371	PFJBLFBP_01812	MDPLHBJO_01973	PCMMNOHD_00738	FLOKEHCP_01214	NNKDEKOG_02118	GOHHJPID_00277	BKBPCHFD_02744	JJBCNKEE_00292	OABMMDLB_01635	DJLLHMOI_00279	MDOPPOGI_02079	LHDNPHEA_00284	DPLBPBJG_00815	JEIPOOAL_01969	CHFAHEAG_01261	PJPMDDDN_01717	AJJCDNJD_00235	PKMLJBIN_02049	FJMLOOAD_01187	HHHHCOEL_01769	ENHCMDHE_02503	PANKDIBD_00628	NIGHINPK_02217	LDFDGCAP_01862	OFALPMIK_01868		AABKEBCC_02461	PMGMJILN_00046	JELDFFGO_01125	JIOKHDII_01396	AJFFGPAN_00004	HBLLBGAM_00528
group_7480	hypothetical protein	CMOHPEEN_00911	NIDEJLEM_02136	GELAMCOF_00277	GKENPNGC_01596	CADHKPPC_00263	DPBJBOGI_01650	MGDFONKE_00262	GGGABCIL_02073	JIGENDCA_00855	DGKKOMCF_01323	KIBPNDBA_02500	LIDNHKBG_00896	BAKPPOBB_01448	KODMDJDI_00160	NFOIJIEP_00253	PPGMPDBA_00361	PFJBLFBP_01822	MDPLHBJO_00784	PCMMNOHD_00727	FLOKEHCP_01204	NNKDEKOG_02128	GOHHJPID_00262	BKBPCHFD_02730	JJBCNKEE_00281	OABMMDLB_01645	DJLLHMOI_00268	MDOPPOGI_02089	LHDNPHEA_00274	DPLBPBJG_00825	JEIPOOAL_01980	CHFAHEAG_01251	PJPMDDDN_01727	AJJCDNJD_00246	PKMLJBIN_02039	FJMLOOAD_01197	HHHHCOEL_01780	ENHCMDHE_02492	PANKDIBD_00613	NIGHINPK_02526	LDFDGCAP_00281	OFALPMIK_02782	PELCAOIL_01879	AABKEBCC_00020	PMGMJILN_00036	JELDFFGO_01137	JIOKHDII_02766	AJFFGPAN_00018	HBLLBGAM_02950
thiT	Thiamine transporter ThiT	CMOHPEEN_01071	NIDEJLEM_02530	GELAMCOF_01816	GKENPNGC_01966	CADHKPPC_01773	DPBJBOGI_00144	MGDFONKE_01710	GGGABCIL_00630	JIGENDCA_02064	DGKKOMCF_00686	KIBPNDBA_02042	LIDNHKBG_00614	BAKPPOBB_02005	KODMDJDI_01731	NFOIJIEP_02072	PPGMPDBA_01878	PFJBLFBP_00320	MDPLHBJO_02333	PCMMNOHD_00070	FLOKEHCP_02417	NNKDEKOG_02155	GOHHJPID_01736	BKBPCHFD_01451	JJBCNKEE_01910	OABMMDLB_00011	DJLLHMOI_01795	MDOPPOGI_00654	LHDNPHEA_01933	DPLBPBJG_00891	JEIPOOAL_02864	CHFAHEAG_02798	PJPMDDDN_00503	AJJCDNJD_01816	PKMLJBIN_00640	FJMLOOAD_02656	HHHHCOEL_00939	ENHCMDHE_00470	PANKDIBD_02681	NIGHINPK_00200	LDFDGCAP_02345	OFALPMIK_02852	PELCAOIL_00951	AABKEBCC_01439	PMGMJILN_02689	JELDFFGO_01192	JIOKHDII_01228	AJFFGPAN_00069	HBLLBGAM_01040
group_7511	hypothetical protein	CMOHPEEN_01244	NIDEJLEM_02703	GELAMCOF_01583	GKENPNGC_02137	CADHKPPC_01600	DPBJBOGI_00316	MGDFONKE_01537	GGGABCIL_01983	JIGENDCA_02290	DGKKOMCF_01620	KIBPNDBA_02703	LIDNHKBG_02048	BAKPPOBB_01889	KODMDJDI_01560	NFOIJIEP_01902	PPGMPDBA_01703	PFJBLFBP_00492	MDPLHBJO_01887	PCMMNOHD_00243	FLOKEHCP_01087	NNKDEKOG_01064	GOHHJPID_01565	BKBPCHFD_01276	JJBCNKEE_01734	OABMMDLB_00186	DJLLHMOI_01623	MDOPPOGI_00824	LHDNPHEA_01762	DPLBPBJG_01551	JEIPOOAL_00198	CHFAHEAG_02626	PJPMDDDN_00330	AJJCDNJD_01443	PKMLJBIN_00468	FJMLOOAD_02885	HHHHCOEL_02797	ENHCMDHE_00296	PANKDIBD_01755	NIGHINPK_00026	LDFDGCAP_00299	OFALPMIK_01468		AABKEBCC_01109	PMGMJILN_00688	JELDFFGO_02337	JIOKHDII_01555	AJFFGPAN_01079	HBLLBGAM_01182
group_7514	hypothetical protein	CMOHPEEN_01269	NIDEJLEM_01858	GELAMCOF_01555	GKENPNGC_02162	CADHKPPC_01575	DPBJBOGI_00341	MGDFONKE_01510	GGGABCIL_02010	JIGENDCA_00503	DGKKOMCF_02027	KIBPNDBA_01695	LIDNHKBG_02790	BAKPPOBB_01915	KODMDJDI_01533	NFOIJIEP_01875	PPGMPDBA_01676	PFJBLFBP_00517	MDPLHBJO_00299	PCMMNOHD_00268	FLOKEHCP_01062	NNKDEKOG_01039	GOHHJPID_01540	BKBPCHFD_01249		OABMMDLB_00214	DJLLHMOI_01598	MDOPPOGI_00851	LHDNPHEA_01735	DPLBPBJG_01524	JEIPOOAL_00171	CHFAHEAG_02599	PJPMDDDN_00305	AJJCDNJD_01467	PKMLJBIN_00441	FJMLOOAD_02913	HHHHCOEL_02349	ENHCMDHE_00268	PANKDIBD_01780	NIGHINPK_02602	LDFDGCAP_01268	OFALPMIK_01955	PELCAOIL_01208	AABKEBCC_01198	PMGMJILN_00808	JELDFFGO_01011	JIOKHDII_02478	AJFFGPAN_02451	HBLLBGAM_02767
group_7534	hypothetical protein	CMOHPEEN_01427	NIDEJLEM_00005	GELAMCOF_00203	GKENPNGC_00117	CADHKPPC_00188	DPBJBOGI_02791	MGDFONKE_00198	GGGABCIL_02646	JIGENDCA_01157	DGKKOMCF_01954	KIBPNDBA_02453	LIDNHKBG_01092	BAKPPOBB_02463	KODMDJDI_01945	NFOIJIEP_00174	PPGMPDBA_00097	PFJBLFBP_02866	MDPLHBJO_01663	PCMMNOHD_00616	FLOKEHCP_03034	NNKDEKOG_00736	GOHHJPID_00179	BKBPCHFD_02662	JJBCNKEE_00203	OABMMDLB_01723	DJLLHMOI_00203	MDOPPOGI_02154	LHDNPHEA_00199	DPLBPBJG_02677	JEIPOOAL_01597	CHFAHEAG_01174	PJPMDDDN_01082	AJJCDNJD_00305	PKMLJBIN_01962	FJMLOOAD_01271	HHHHCOEL_02649	ENHCMDHE_02855	PANKDIBD_01931	NIGHINPK_01106		OFALPMIK_00943	PELCAOIL_00756	AABKEBCC_02432	PMGMJILN_00561	JELDFFGO_02251	JIOKHDII_01596	AJFFGPAN_01684	HBLLBGAM_02189
yxaF	putative HTH-type transcriptional regulator YxaF	CMOHPEEN_01510	NIDEJLEM_00340	GELAMCOF_02178	GKENPNGC_01473	CADHKPPC_02208	DPBJBOGI_02256	MGDFONKE_02138	GGGABCIL_00427	JIGENDCA_01620	DGKKOMCF_00852	KIBPNDBA_02849	LIDNHKBG_02784	BAKPPOBB_00895	KODMDJDI_02159	NFOIJIEP_02226	PPGMPDBA_02058	PFJBLFBP_01382	MDPLHBJO_01815	PCMMNOHD_01181	FLOKEHCP_00437	NNKDEKOG_02012	GOHHJPID_02171	BKBPCHFD_01870	JJBCNKEE_02330	OABMMDLB_02667	DJLLHMOI_02276	MDOPPOGI_00225	LHDNPHEA_02301	DPLBPBJG_01399	JEIPOOAL_01476	CHFAHEAG_00208	PJPMDDDN_02211	AJJCDNJD_02138	PKMLJBIN_01023	FJMLOOAD_02226	HHHHCOEL_02216	ENHCMDHE_01282	PANKDIBD_00963	NIGHINPK_02117	LDFDGCAP_02644	OFALPMIK_02104	PELCAOIL_01608	AABKEBCC_02767	PMGMJILN_02720	JELDFFGO_00136	JIOKHDII_01929	AJFFGPAN_01838	HBLLBGAM_01488
group_7553	hypothetical protein	CMOHPEEN_01600	NIDEJLEM_00422	GELAMCOF_02262	GKENPNGC_01395	CADHKPPC_02287	DPBJBOGI_02340	MGDFONKE_02213	GGGABCIL_02103	JIGENDCA_02938	DGKKOMCF_00819	KIBPNDBA_01494	LIDNHKBG_02817	BAKPPOBB_00201	KODMDJDI_02241	NFOIJIEP_02420	PPGMPDBA_02150	PFJBLFBP_00742		PCMMNOHD_02124	FLOKEHCP_02777	NNKDEKOG_01927	GOHHJPID_02258	BKBPCHFD_01945	JJBCNKEE_02414	OABMMDLB_02579	DJLLHMOI_02355	MDOPPOGI_00145	LHDNPHEA_02390	DPLBPBJG_01316	JEIPOOAL_02343	CHFAHEAG_00290	PJPMDDDN_01498	AJJCDNJD_01038	PKMLJBIN_01115	FJMLOOAD_02141	HHHHCOEL_00602	ENHCMDHE_01366	PANKDIBD_00669	NIGHINPK_00970	LDFDGCAP_01070	OFALPMIK_02829	PELCAOIL_02365	AABKEBCC_01063	PMGMJILN_02590	JELDFFGO_00993	JIOKHDII_00875	AJFFGPAN_02346	HBLLBGAM_02699
group_7555	hypothetical protein	CMOHPEEN_01628	NIDEJLEM_02322	GELAMCOF_02291	GKENPNGC_01365	CADHKPPC_02316	DPBJBOGI_02368	MGDFONKE_02313	GGGABCIL_01461	JIGENDCA_02845	DGKKOMCF_00358	KIBPNDBA_02437	LIDNHKBG_02246	BAKPPOBB_00518	KODMDJDI_02276	NFOIJIEP_02449	PPGMPDBA_02178	PFJBLFBP_00830	MDPLHBJO_00650	PCMMNOHD_02096	FLOKEHCP_02748	NNKDEKOG_02867	GOHHJPID_02354	BKBPCHFD_01977	JJBCNKEE_02444	OABMMDLB_02549	DJLLHMOI_02384	MDOPPOGI_00044	LHDNPHEA_02422	DPLBPBJG_01288	JEIPOOAL_02777	CHFAHEAG_00319	PJPMDDDN_01591	AJJCDNJD_01010	PKMLJBIN_01143	FJMLOOAD_02112	HHHHCOEL_01604	ENHCMDHE_01130	PANKDIBD_00840	NIGHINPK_01459	LDFDGCAP_00026	OFALPMIK_00820	PELCAOIL_01211	AABKEBCC_00557	PMGMJILN_02749	JELDFFGO_00800	JIOKHDII_00990	AJFFGPAN_00157	HBLLBGAM_01744
galK_1	Galactokinase	CMOHPEEN_01645	NIDEJLEM_01830	GELAMCOF_00570	GKENPNGC_00363	CADHKPPC_00664	DPBJBOGI_00555	MGDFONKE_00591	GGGABCIL_03100		DGKKOMCF_01667	KIBPNDBA_00051	LIDNHKBG_02551	BAKPPOBB_01092	KODMDJDI_00920	NFOIJIEP_00770	PPGMPDBA_00514	PFJBLFBP_00527	MDPLHBJO_02401	PCMMNOHD_00566	FLOKEHCP_01642	NNKDEKOG_02222	GOHHJPID_00581	BKBPCHFD_00247	JJBCNKEE_00735	OABMMDLB_01216	DJLLHMOI_00619	MDOPPOGI_01785	LHDNPHEA_00729	DPLBPBJG_01855	JEIPOOAL_00432	CHFAHEAG_01690	PJPMDDDN_00647	AJJCDNJD_01649	PKMLJBIN_02514	FJMLOOAD_00827	HHHHCOEL_01208	ENHCMDHE_01687	PANKDIBD_01856	NIGHINPK_00714	LDFDGCAP_00259	OFALPMIK_01758	PELCAOIL_02090	AABKEBCC_02132	PMGMJILN_01706	JELDFFGO_02495	JIOKHDII_01096	AJFFGPAN_00055	HBLLBGAM_01548
lacD_1	Tagatose 1,6-diphosphate aldolase	CMOHPEEN_01658	NIDEJLEM_01817	GELAMCOF_00583	GKENPNGC_00376	CADHKPPC_00678	DPBJBOGI_00542	MGDFONKE_00604	GGGABCIL_03087	JIGENDCA_01449	DGKKOMCF_01680	KIBPNDBA_01294	LIDNHKBG_02566	BAKPPOBB_01079	KODMDJDI_00933	NFOIJIEP_00783	PPGMPDBA_00527	PFJBLFBP_00540	MDPLHBJO_01363	PCMMNOHD_00553	FLOKEHCP_01629	NNKDEKOG_02235	GOHHJPID_00594	BKBPCHFD_00260	JJBCNKEE_00748	OABMMDLB_01203	DJLLHMOI_00632	MDOPPOGI_01772	LHDNPHEA_00742	DPLBPBJG_01868	JEIPOOAL_00446	CHFAHEAG_01704	PJPMDDDN_00660		PKMLJBIN_02527	FJMLOOAD_00814	HHHHCOEL_01195	ENHCMDHE_01674	PANKDIBD_00072	NIGHINPK_00727	LDFDGCAP_02328	OFALPMIK_01771	PELCAOIL_01904	AABKEBCC_00822	PMGMJILN_01719	JELDFFGO_01837	JIOKHDII_01083	AJFFGPAN_01628	HBLLBGAM_01538
yrrK	Putative pre-16S rRNA nuclease	CMOHPEEN_01759	NIDEJLEM_00594	GELAMCOF_00688	GKENPNGC_00489	CADHKPPC_00784	DPBJBOGI_00898	MGDFONKE_00704	GGGABCIL_02860	JIGENDCA_01296	DGKKOMCF_02064	KIBPNDBA_01672	LIDNHKBG_00228	BAKPPOBB_02095	KODMDJDI_01035	NFOIJIEP_00887	PPGMPDBA_00675	PFJBLFBP_00647	MDPLHBJO_02053	PCMMNOHD_02518	FLOKEHCP_01527	NNKDEKOG_01523	GOHHJPID_00712	BKBPCHFD_00359	JJBCNKEE_00854	OABMMDLB_01099	DJLLHMOI_00752	MDOPPOGI_01655	LHDNPHEA_00845	DPLBPBJG_02251	JEIPOOAL_00550	CHFAHEAG_01805	PJPMDDDN_00763	AJJCDNJD_01313	PKMLJBIN_02631	FJMLOOAD_00710	HHHHCOEL_00391	ENHCMDHE_01522	PANKDIBD_00789	NIGHINPK_01847		OFALPMIK_00548	PELCAOIL_01556	AABKEBCC_01846	PMGMJILN_01157	JELDFFGO_00558	JIOKHDII_00579	AJFFGPAN_02061	HBLLBGAM_00184
dltC	D-alanyl carrier protein	CMOHPEEN_01768	NIDEJLEM_00585	GELAMCOF_00697	GKENPNGC_00498	CADHKPPC_00793	DPBJBOGI_00907	MGDFONKE_00713	GGGABCIL_02869	JIGENDCA_01529	DGKKOMCF_00776	KIBPNDBA_01536	LIDNHKBG_00153	BAKPPOBB_02759	KODMDJDI_01044	NFOIJIEP_00896	PPGMPDBA_00684	PFJBLFBP_00656	MDPLHBJO_02044	PCMMNOHD_02527	FLOKEHCP_01518	NNKDEKOG_01514	GOHHJPID_00721	BKBPCHFD_00369	JJBCNKEE_00863	OABMMDLB_01090	DJLLHMOI_00761	MDOPPOGI_01646	LHDNPHEA_00854	DPLBPBJG_02260	JEIPOOAL_00559	CHFAHEAG_01813	PJPMDDDN_00772	AJJCDNJD_01322	PKMLJBIN_02640	FJMLOOAD_00701	HHHHCOEL_00400	ENHCMDHE_01531	PANKDIBD_00798	NIGHINPK_01838	LDFDGCAP_01757	OFALPMIK_00539	PELCAOIL_01311	AABKEBCC_01837	PMGMJILN_01148	JELDFFGO_00549	JIOKHDII_00570	AJFFGPAN_02070	HBLLBGAM_00193
group_7590	hypothetical protein	CMOHPEEN_01832	NIDEJLEM_01060	GELAMCOF_01122	GKENPNGC_02616	CADHKPPC_01116	DPBJBOGI_02417	MGDFONKE_01072	GGGABCIL_00996	JIGENDCA_02601	DGKKOMCF_02042	KIBPNDBA_01474	LIDNHKBG_00776	BAKPPOBB_01495	KODMDJDI_01083	NFOIJIEP_01223	PPGMPDBA_01055	PFJBLFBP_02573	MDPLHBJO_00168	PCMMNOHD_00303	FLOKEHCP_00368	NNKDEKOG_01732	GOHHJPID_01096	BKBPCHFD_00768	JJBCNKEE_01188	OABMMDLB_00720	DJLLHMOI_01139	MDOPPOGI_01291	LHDNPHEA_01214	DPLBPBJG_00510	JEIPOOAL_02571	CHFAHEAG_02150	PJPMDDDN_01920	AJJCDNJD_02020	PKMLJBIN_02986	FJMLOOAD_00380	HHHHCOEL_01793	ENHCMDHE_02569	PANKDIBD_02386	NIGHINPK_01968		OFALPMIK_01692	PELCAOIL_00650	AABKEBCC_00607	PMGMJILN_01755	JELDFFGO_00489	JIOKHDII_01073	AJFFGPAN_02595	HBLLBGAM_02615
group_7592	hypothetical protein	CMOHPEEN_01846	NIDEJLEM_01074	GELAMCOF_01136	GKENPNGC_02603	CADHKPPC_01130	DPBJBOGI_02430	MGDFONKE_01088	GGGABCIL_00982	JIGENDCA_02616	DGKKOMCF_02056	KIBPNDBA_02134	LIDNHKBG_01156	BAKPPOBB_01508	KODMDJDI_01097	NFOIJIEP_01237	PPGMPDBA_01069	PFJBLFBP_02559	MDPLHBJO_00182	PCMMNOHD_00316	FLOKEHCP_00355	NNKDEKOG_01745	GOHHJPID_01109	BKBPCHFD_00784	JJBCNKEE_01203	OABMMDLB_00705	DJLLHMOI_01152	MDOPPOGI_01277	LHDNPHEA_01228	DPLBPBJG_00223	JEIPOOAL_02585	CHFAHEAG_02164	PJPMDDDN_01934		PKMLJBIN_03000	FJMLOOAD_00366	HHHHCOEL_01808	ENHCMDHE_02583	PANKDIBD_02400	NIGHINPK_01981	LDFDGCAP_00070	OFALPMIK_01707	PELCAOIL_02183	AABKEBCC_02360	PMGMJILN_01770	JELDFFGO_00502	JIOKHDII_01059	AJFFGPAN_01391	HBLLBGAM_00910
group_7593	Potassium channel	CMOHPEEN_01863	NIDEJLEM_01233	GELAMCOF_01151	GKENPNGC_02587	CADHKPPC_01147	DPBJBOGI_02450	MGDFONKE_01103	GGGABCIL_00313	JIGENDCA_01178	DGKKOMCF_02565	KIBPNDBA_00535	LIDNHKBG_00910	BAKPPOBB_00332	KODMDJDI_01118	NFOIJIEP_01323	PPGMPDBA_01155	PFJBLFBP_01493	MDPLHBJO_00127	PCMMNOHD_00332	FLOKEHCP_00011	NNKDEKOG_02407	GOHHJPID_01125	BKBPCHFD_00799	JJBCNKEE_01286	OABMMDLB_00625	DJLLHMOI_01168	MDOPPOGI_01261	LHDNPHEA_01314	DPLBPBJG_02371	JEIPOOAL_02098	CHFAHEAG_02180	PJPMDDDN_01950	AJJCDNJD_02048	PKMLJBIN_00023	FJMLOOAD_00350	HHHHCOEL_02251	ENHCMDHE_00659	PANKDIBD_02416	NIGHINPK_01616		OFALPMIK_02802	PELCAOIL_01806	AABKEBCC_01673	PMGMJILN_00660	JELDFFGO_00517	JIOKHDII_01044	AJFFGPAN_01375	HBLLBGAM_00926
group_7611	putative protein	CMOHPEEN_01938	NIDEJLEM_01407	GELAMCOF_02807	GKENPNGC_00785	CADHKPPC_02815	DPBJBOGI_02650	MGDFONKE_02713	GGGABCIL_02293	JIGENDCA_01000	DGKKOMCF_00755	KIBPNDBA_02382	LIDNHKBG_02847	BAKPPOBB_02297	KODMDJDI_02704	NFOIJIEP_02951	PPGMPDBA_02707	PFJBLFBP_00865	MDPLHBJO_01104	PCMMNOHD_02829	FLOKEHCP_01897	NNKDEKOG_01377	GOHHJPID_02869	BKBPCHFD_02375	JJBCNKEE_02935	OABMMDLB_02021	DJLLHMOI_02943	MDOPPOGI_02513	LHDNPHEA_02958	DPLBPBJG_00578	JEIPOOAL_00722	CHFAHEAG_00885	PJPMDDDN_02460	AJJCDNJD_00623	PKMLJBIN_01672	FJMLOOAD_01593	HHHHCOEL_00039	ENHCMDHE_01235	PANKDIBD_00681	NIGHINPK_00760	LDFDGCAP_00691	OFALPMIK_00442	PELCAOIL_02104	AABKEBCC_00058	PMGMJILN_02008	JELDFFGO_00568	JIOKHDII_00107	AJFFGPAN_02670	HBLLBGAM_00067
group_7612	hypothetical protein	CMOHPEEN_01948	NIDEJLEM_01397	GELAMCOF_02817	GKENPNGC_00775	CADHKPPC_02825	DPBJBOGI_02660	MGDFONKE_02723	GGGABCIL_02283	JIGENDCA_01010	DGKKOMCF_00766	KIBPNDBA_01461	LIDNHKBG_02857	BAKPPOBB_02307	KODMDJDI_02714	NFOIJIEP_02961	PPGMPDBA_02717	PFJBLFBP_00875	MDPLHBJO_01114	PCMMNOHD_02819	FLOKEHCP_01907	NNKDEKOG_01367	GOHHJPID_02879	BKBPCHFD_02385	JJBCNKEE_02945	OABMMDLB_02011	DJLLHMOI_02953	MDOPPOGI_02503	LHDNPHEA_02968	DPLBPBJG_00568	JEIPOOAL_00732	CHFAHEAG_00895	PJPMDDDN_02470	AJJCDNJD_00613	PKMLJBIN_01682	FJMLOOAD_01583	HHHHCOEL_00049	ENHCMDHE_01225	PANKDIBD_00691	NIGHINPK_00770	LDFDGCAP_00701	OFALPMIK_00432		AABKEBCC_00402	PMGMJILN_02018	JELDFFGO_00391	JIOKHDII_00117	AJFFGPAN_02660	HBLLBGAM_00077
manZ_1	PTS system mannose-specific EIID component	CMOHPEEN_01956	NIDEJLEM_01389	GELAMCOF_02825	GKENPNGC_00767	CADHKPPC_02833	DPBJBOGI_02668	MGDFONKE_02731	GGGABCIL_02275	JIGENDCA_01018		KIBPNDBA_01026	LIDNHKBG_02415	BAKPPOBB_02315	KODMDJDI_02722	NFOIJIEP_02969	PPGMPDBA_02725	PFJBLFBP_00883	MDPLHBJO_00408	PCMMNOHD_02811	FLOKEHCP_01915	NNKDEKOG_01359	GOHHJPID_02888	BKBPCHFD_02393	JJBCNKEE_02953	OABMMDLB_02003	DJLLHMOI_02961	MDOPPOGI_02495	LHDNPHEA_02976	DPLBPBJG_00560	JEIPOOAL_00740	CHFAHEAG_00903	PJPMDDDN_02479	AJJCDNJD_00604	PKMLJBIN_01690	FJMLOOAD_01575	HHHHCOEL_00057	ENHCMDHE_01217	PANKDIBD_00699	NIGHINPK_00778	LDFDGCAP_00709	OFALPMIK_00424	PELCAOIL_02291	AABKEBCC_00888	PMGMJILN_02027	JELDFFGO_00382	JIOKHDII_00125	AJFFGPAN_02652	HBLLBGAM_00085
group_7651	hypothetical protein	CMOHPEEN_02166	NIDEJLEM_00146	GELAMCOF_02022	GKENPNGC_00556	CADHKPPC_02048	DPBJBOGI_01410	MGDFONKE_01987	GGGABCIL_03219	JIGENDCA_00051	DGKKOMCF_01183	KIBPNDBA_00526	LIDNHKBG_00210	BAKPPOBB_01835	KODMDJDI_02002	NFOIJIEP_02317	PPGMPDBA_01277	PFJBLFBP_02009	MDPLHBJO_02094	PCMMNOHD_01359	FLOKEHCP_01175	NNKDEKOG_02432	GOHHJPID_02006	BKBPCHFD_01698	JJBCNKEE_02182	OABMMDLB_02828	DJLLHMOI_02119	MDOPPOGI_00384	LHDNPHEA_02148	DPLBPBJG_00344	JEIPOOAL_01311	CHFAHEAG_00037	PJPMDDDN_02414	AJJCDNJD_00019	PKMLJBIN_00856	FJMLOOAD_02383	HHHHCOEL_01111	ENHCMDHE_00924	PANKDIBD_00476	NIGHINPK_01584	LDFDGCAP_00355	OFALPMIK_00234	PELCAOIL_01979	AABKEBCC_02589	PMGMJILN_02164	JELDFFGO_00626	JIOKHDII_01912	AJFFGPAN_00650	HBLLBGAM_01723
group_7661	hypothetical protein	CMOHPEEN_02226	NIDEJLEM_00813	GELAMCOF_01538	GKENPNGC_02180	CADHKPPC_01557	DPBJBOGI_02981	MGDFONKE_01489	GGGABCIL_00014	JIGENDCA_02787	DGKKOMCF_01427	KIBPNDBA_00539	LIDNHKBG_02031	BAKPPOBB_01932	KODMDJDI_01516	NFOIJIEP_01850	PPGMPDBA_01651	PFJBLFBP_00009	MDPLHBJO_00247	PCMMNOHD_00286	FLOKEHCP_01045	NNKDEKOG_01017	GOHHJPID_01521	BKBPCHFD_01231	JJBCNKEE_01682	OABMMDLB_00231	DJLLHMOI_01580	MDOPPOGI_00869	LHDNPHEA_01709	DPLBPBJG_02747	JEIPOOAL_00145	CHFAHEAG_02574	PJPMDDDN_00288	AJJCDNJD_01478	PKMLJBIN_00416	FJMLOOAD_02930	HHHHCOEL_02678	ENHCMDHE_00238	PANKDIBD_02491	NIGHINPK_02195		OFALPMIK_01937	PELCAOIL_00544	AABKEBCC_00311	PMGMJILN_00825	JELDFFGO_02430	JIOKHDII_01866	AJFFGPAN_02089	HBLLBGAM_02289
era	GTPase Era	CMOHPEEN_02255	NIDEJLEM_00784	GELAMCOF_01513	GKENPNGC_02209	CADHKPPC_01528	DPBJBOGI_02953	MGDFONKE_01465	GGGABCIL_00040	JIGENDCA_00758	DGKKOMCF_00387	KIBPNDBA_01057		BAKPPOBB_02673	KODMDJDI_01491	NFOIJIEP_01823	PPGMPDBA_01624	PFJBLFBP_00033	MDPLHBJO_00399	PCMMNOHD_01735	FLOKEHCP_01017	NNKDEKOG_00992	GOHHJPID_01493	BKBPCHFD_01207	JJBCNKEE_01655	OABMMDLB_00256	DJLLHMOI_01548	MDOPPOGI_00899	LHDNPHEA_01683	DPLBPBJG_02774	JEIPOOAL_00118	CHFAHEAG_02548	PJPMDDDN_00259	AJJCDNJD_01500	PKMLJBIN_00390	FJMLOOAD_02955	HHHHCOEL_01092	ENHCMDHE_00213	PANKDIBD_01124	NIGHINPK_02256	LDFDGCAP_00610	OFALPMIK_01449	PELCAOIL_01120	AABKEBCC_00190	PMGMJILN_00467	JELDFFGO_02155	JIOKHDII_02512	AJFFGPAN_02113	HBLLBGAM_01984
degV_1	Protein DegV	CMOHPEEN_02327	NIDEJLEM_01601	GELAMCOF_01436	GKENPNGC_02290	CADHKPPC_01450	DPBJBOGI_02882	MGDFONKE_01391	GGGABCIL_00112	JIGENDCA_01312	DGKKOMCF_01663	KIBPNDBA_01560	LIDNHKBG_00738	BAKPPOBB_02712	KODMDJDI_01420	NFOIJIEP_01710	PPGMPDBA_01529	PFJBLFBP_00104	MDPLHBJO_00456	PCMMNOHD_01064	FLOKEHCP_00946	NNKDEKOG_00921	GOHHJPID_01409	BKBPCHFD_01098	JJBCNKEE_01583	OABMMDLB_00329	DJLLHMOI_01468	MDOPPOGI_00970	LHDNPHEA_01611	DPLBPBJG_03041	JEIPOOAL_00047	CHFAHEAG_02476	PJPMDDDN_00187	AJJCDNJD_01562	PKMLJBIN_00316	FJMLOOAD_00060	HHHHCOEL_01685	ENHCMDHE_00142	PANKDIBD_00412	NIGHINPK_00247	LDFDGCAP_00782	OFALPMIK_02570		AABKEBCC_00167	PMGMJILN_01424	JELDFFGO_01440	JIOKHDII_02728	AJFFGPAN_00879	HBLLBGAM_02830
group_7691	hypothetical protein	CMOHPEEN_02429	NIDEJLEM_01956	GELAMCOF_02578	GKENPNGC_00964	CADHKPPC_02620	DPBJBOGI_02074	MGDFONKE_02603	GGGABCIL_02980	JIGENDCA_02672	DGKKOMCF_01638	KIBPNDBA_00998	LIDNHKBG_02711	BAKPPOBB_01324	KODMDJDI_00569	NFOIJIEP_02722	PPGMPDBA_02491	PFJBLFBP_01275	MDPLHBJO_01531	PCMMNOHD_00978	FLOKEHCP_02213	NNKDEKOG_00458	GOHHJPID_02743	BKBPCHFD_02264	JJBCNKEE_02763	OABMMDLB_02254	DJLLHMOI_02745	MDOPPOGI_02708	LHDNPHEA_02721	DPLBPBJG_00047	JEIPOOAL_01052	CHFAHEAG_00654	PJPMDDDN_01245		PKMLJBIN_01440	FJMLOOAD_01823	HHHHCOEL_00311	ENHCMDHE_01442	PANKDIBD_00154	NIGHINPK_00423	LDFDGCAP_02510	OFALPMIK_00079	PELCAOIL_00123	AABKEBCC_02480	PMGMJILN_02124	JELDFFGO_00419	JIOKHDII_00500	AJFFGPAN_00458	HBLLBGAM_00817
dapB	4-hydroxy-tetrahydrodipicolinate reductase	CMOHPEEN_02497	NIDEJLEM_02031	GELAMCOF_00097	GKENPNGC_01121	CADHKPPC_00092	DPBJBOGI_01978	MGDFONKE_00075	GGGABCIL_02220	JIGENDCA_02715	DGKKOMCF_01941	KIBPNDBA_00436	LIDNHKBG_01921	BAKPPOBB_01008	KODMDJDI_00060	NFOIJIEP_00046	PPGMPDBA_02964	PFJBLFBP_01519	MDPLHBJO_02077	PCMMNOHD_02726	FLOKEHCP_00241	NNKDEKOG_01320	GOHHJPID_00074	BKBPCHFD_02546	JJBCNKEE_00096	OABMMDLB_01827	DJLLHMOI_00085	MDOPPOGI_02288	LHDNPHEA_00094	DPLBPBJG_00170	JEIPOOAL_02512	CHFAHEAG_01066	PJPMDDDN_01850	AJJCDNJD_00384	PKMLJBIN_01853	FJMLOOAD_01376	HHHHCOEL_00207	ENHCMDHE_01971	PANKDIBD_01434	NIGHINPK_02280	LDFDGCAP_00826	OFALPMIK_02969	PELCAOIL_01637	AABKEBCC_02757	PMGMJILN_00968	JELDFFGO_00251	JIOKHDII_02234	AJFFGPAN_02735	HBLLBGAM_02214
gdpP	Cyclic-di-AMP phosphodiesterase GdpP	CMOHPEEN_02511	NIDEJLEM_00541	GELAMCOF_00112	GKENPNGC_01107	CADHKPPC_00113	DPBJBOGI_01537	MGDFONKE_00096	GGGABCIL_02043	JIGENDCA_02464	DGKKOMCF_01042	KIBPNDBA_02513	LIDNHKBG_01567	BAKPPOBB_00994	KODMDJDI_00074	NFOIJIEP_00067	PPGMPDBA_00009	PFJBLFBP_02326	MDPLHBJO_02296	PCMMNOHD_01144	FLOKEHCP_00227	NNKDEKOG_01305	GOHHJPID_00099	BKBPCHFD_02564	JJBCNKEE_00110	OABMMDLB_01812	DJLLHMOI_00100	MDOPPOGI_02273	LHDNPHEA_00109	DPLBPBJG_02381	JEIPOOAL_02734	CHFAHEAG_01086	PJPMDDDN_01836	AJJCDNJD_00373	PKMLJBIN_01874	FJMLOOAD_01361	HHHHCOEL_00193	ENHCMDHE_01985	PANKDIBD_00328	NIGHINPK_01877	LDFDGCAP_00678	OFALPMIK_01646	PELCAOIL_00885	AABKEBCC_00227	PMGMJILN_00983	JELDFFGO_01594	JIOKHDII_01364	AJFFGPAN_01744	HBLLBGAM_01392
rplI	50S ribosomal protein L9	CMOHPEEN_02512	NIDEJLEM_00540	GELAMCOF_00113	GKENPNGC_01106	CADHKPPC_00114	DPBJBOGI_01538	MGDFONKE_00097	GGGABCIL_02042	JIGENDCA_02463	DGKKOMCF_01041	KIBPNDBA_02512	LIDNHKBG_01568	BAKPPOBB_00993	KODMDJDI_00075	NFOIJIEP_00068	PPGMPDBA_00010	PFJBLFBP_02325	MDPLHBJO_02295	PCMMNOHD_01145	FLOKEHCP_00226	NNKDEKOG_01304	GOHHJPID_00100	BKBPCHFD_02565	JJBCNKEE_00111	OABMMDLB_01811	DJLLHMOI_00101	MDOPPOGI_02272	LHDNPHEA_00110	DPLBPBJG_02382	JEIPOOAL_02733	CHFAHEAG_01087	PJPMDDDN_01835	AJJCDNJD_00372	PKMLJBIN_01875	FJMLOOAD_01360	HHHHCOEL_00192	ENHCMDHE_01986	PANKDIBD_00327	NIGHINPK_01876	LDFDGCAP_00677	OFALPMIK_01647	PELCAOIL_00886	AABKEBCC_00228	PMGMJILN_00984	JELDFFGO_01593	JIOKHDII_01362	AJFFGPAN_01743	HBLLBGAM_01393
pmpR	Transcriptional regulatory protein PmpR	CMOHPEEN_02564	NIDEJLEM_02910	GELAMCOF_01042	GKENPNGC_02696	CADHKPPC_01027	DPBJBOGI_01273	MGDFONKE_00960	GGGABCIL_01171	JIGENDCA_01999	DGKKOMCF_01738		LIDNHKBG_01046	BAKPPOBB_02785	KODMDJDI_00799	NFOIJIEP_01120	PPGMPDBA_00909	PFJBLFBP_01890	MDPLHBJO_02149	PCMMNOHD_01130	FLOKEHCP_02884	NNKDEKOG_02629	GOHHJPID_00999	BKBPCHFD_00663	JJBCNKEE_01100	OABMMDLB_00811	DJLLHMOI_01054	MDOPPOGI_01383	LHDNPHEA_01080	DPLBPBJG_02438	JEIPOOAL_01696	CHFAHEAG_02040	PJPMDDDN_00895	AJJCDNJD_01953	PKMLJBIN_02875	FJMLOOAD_00473	HHHHCOEL_02294	ENHCMDHE_00847	PANKDIBD_02291	NIGHINPK_01305	LDFDGCAP_00338	OFALPMIK_01542	PELCAOIL_01047	AABKEBCC_00469	PMGMJILN_01419	JELDFFGO_01495	JIOKHDII_00745	AJFFGPAN_00188	HBLLBGAM_00958
group_7719	hypothetical protein	CMOHPEEN_02567	NIDEJLEM_02913	GELAMCOF_01045	GKENPNGC_02694	CADHKPPC_01030	DPBJBOGI_01276	MGDFONKE_00963	GGGABCIL_01168	JIGENDCA_01996	DGKKOMCF_01741	KIBPNDBA_00276	LIDNHKBG_01043	BAKPPOBB_02782	KODMDJDI_00802	NFOIJIEP_01123	PPGMPDBA_00912	PFJBLFBP_01893	MDPLHBJO_02137	PCMMNOHD_01270	FLOKEHCP_02887	NNKDEKOG_02632	GOHHJPID_01002	BKBPCHFD_00667	JJBCNKEE_01103	OABMMDLB_00808	DJLLHMOI_01058	MDOPPOGI_01378	LHDNPHEA_01083	DPLBPBJG_02441	JEIPOOAL_01699	CHFAHEAG_02043	PJPMDDDN_00892		PKMLJBIN_02878	FJMLOOAD_00469	HHHHCOEL_02297	ENHCMDHE_00850	PANKDIBD_02288	NIGHINPK_00908	LDFDGCAP_00056	OFALPMIK_01545	PELCAOIL_02652	AABKEBCC_00466	PMGMJILN_01416	JELDFFGO_01492	JIOKHDII_00748	AJFFGPAN_02508	HBLLBGAM_00961
rplF	50S ribosomal protein L6	CMOHPEEN_02849	NIDEJLEM_00076	GELAMCOF_02462	GKENPNGC_00211	CADHKPPC_02499	DPBJBOGI_00979	MGDFONKE_02483	GGGABCIL_01039		DGKKOMCF_01850	KIBPNDBA_02193	LIDNHKBG_00704	BAKPPOBB_02895	KODMDJDI_02442	NFOIJIEP_02606	PPGMPDBA_02377	PFJBLFBP_01192	MDPLHBJO_01252	PCMMNOHD_02657	FLOKEHCP_00533	NNKDEKOG_01666	GOHHJPID_02525	BKBPCHFD_02144	JJBCNKEE_02609	OABMMDLB_02370	DJLLHMOI_02624	MDOPPOGI_02829	LHDNPHEA_02605	DPLBPBJG_00453	JEIPOOAL_00814	CHFAHEAG_00535	PJPMDDDN_02101	AJJCDNJD_00864	PKMLJBIN_01320	FJMLOOAD_01938	HHHHCOEL_01308	ENHCMDHE_02044	PANKDIBD_01603	NIGHINPK_00644	LDFDGCAP_02398	OFALPMIK_00587	PELCAOIL_02022	AABKEBCC_01585	PMGMJILN_02810	JELDFFGO_01067	JIOKHDII_00453	AJFFGPAN_02486	HBLLBGAM_00350
adk	Adenylate kinase	CMOHPEEN_02855	NIDEJLEM_00082	GELAMCOF_02456	GKENPNGC_00217	CADHKPPC_02493	DPBJBOGI_00985	MGDFONKE_02477	GGGABCIL_01045	JIGENDCA_02321	DGKKOMCF_01844	KIBPNDBA_01102	LIDNHKBG_00698	BAKPPOBB_02889	KODMDJDI_02436	NFOIJIEP_02600	PPGMPDBA_02371	PFJBLFBP_01186	MDPLHBJO_01246	PCMMNOHD_02663	FLOKEHCP_00539	NNKDEKOG_01672	GOHHJPID_02519	BKBPCHFD_02138	JJBCNKEE_02603	OABMMDLB_02376	DJLLHMOI_02618	MDOPPOGI_02835	LHDNPHEA_02599	DPLBPBJG_00459	JEIPOOAL_00820	CHFAHEAG_00529	PJPMDDDN_02095		PKMLJBIN_01314	FJMLOOAD_01944	HHHHCOEL_01302	ENHCMDHE_02038	PANKDIBD_01609	NIGHINPK_00638	LDFDGCAP_02391	OFALPMIK_00593	PELCAOIL_00201	AABKEBCC_01591	PMGMJILN_02804	JELDFFGO_01061	JIOKHDII_00447	AJFFGPAN_02480	HBLLBGAM_00356
truA	tRNA pseudouridine synthase A	CMOHPEEN_02866	NIDEJLEM_00093	GELAMCOF_02445	GKENPNGC_00228	CADHKPPC_02482	DPBJBOGI_00996	MGDFONKE_02466	GGGABCIL_01056	JIGENDCA_02332	DGKKOMCF_00599	KIBPNDBA_01416	LIDNHKBG_00623	BAKPPOBB_02878	KODMDJDI_02425	NFOIJIEP_02589	PPGMPDBA_02360	PFJBLFBP_01175	MDPLHBJO_02286	PCMMNOHD_02674	FLOKEHCP_00550	NNKDEKOG_01683	GOHHJPID_02508	BKBPCHFD_02127	JJBCNKEE_02592	OABMMDLB_02387	DJLLHMOI_02607	MDOPPOGI_02846	LHDNPHEA_02588	DPLBPBJG_00470	JEIPOOAL_00832	CHFAHEAG_00518	PJPMDDDN_02083	AJJCDNJD_00879	PKMLJBIN_01303	FJMLOOAD_01955	HHHHCOEL_01291	ENHCMDHE_02027	PANKDIBD_01620	NIGHINPK_00627	LDFDGCAP_00974	OFALPMIK_00604		AABKEBCC_01603	PMGMJILN_02793	JELDFFGO_01781	JIOKHDII_00436	AJFFGPAN_02469	HBLLBGAM_00367
group_7773	hypothetical protein	CMOHPEEN_02977	NIDEJLEM_02064	GELAMCOF_00264	GKENPNGC_00166	CADHKPPC_00250	DPBJBOGI_02852	MGDFONKE_00249	GGGABCIL_02707		DGKKOMCF_00240	KIBPNDBA_01944	LIDNHKBG_01308	BAKPPOBB_02533	KODMDJDI_01894	NFOIJIEP_00236	PPGMPDBA_02208	PFJBLFBP_02716	MDPLHBJO_00950	PCMMNOHD_00713	FLOKEHCP_02964	NNKDEKOG_02345	GOHHJPID_00249	BKBPCHFD_02717	JJBCNKEE_00268	OABMMDLB_01660	DJLLHMOI_00255	MDOPPOGI_02102	LHDNPHEA_00260	DPLBPBJG_02616	JEIPOOAL_02958	CHFAHEAG_01236	PJPMDDDN_01021	AJJCDNJD_00256	PKMLJBIN_02024	FJMLOOAD_01210	HHHHCOEL_01391	ENHCMDHE_02258	PANKDIBD_01227	NIGHINPK_02155	LDFDGCAP_02417	OFALPMIK_01228	PELCAOIL_01651	AABKEBCC_01918	PMGMJILN_00499	JELDFFGO_01627	JIOKHDII_02098	AJFFGPAN_02694	HBLLBGAM_01911
group_7775	hypothetical protein	CMOHPEEN_03013	NIDEJLEM_03080	GELAMCOF_00438	GKENPNGC_01718	CADHKPPC_00416	DPBJBOGI_01500	MGDFONKE_00400	GGGABCIL_00543	JIGENDCA_02517	DGKKOMCF_00010	KIBPNDBA_01322	LIDNHKBG_00966	BAKPPOBB_02621	KODMDJDI_00309	NFOIJIEP_00557	PPGMPDBA_00225	PFJBLFBP_02231	MDPLHBJO_01319	PCMMNOHD_00409	FLOKEHCP_02590	NNKDEKOG_00386	GOHHJPID_00376	BKBPCHFD_00054	JJBCNKEE_00429	OABMMDLB_01442	DJLLHMOI_00407	MDOPPOGI_01973	LHDNPHEA_00476	DPLBPBJG_00731	JEIPOOAL_02205	CHFAHEAG_01410	PJPMDDDN_01359	AJJCDNJD_00128	PKMLJBIN_02240	FJMLOOAD_01034	HHHHCOEL_00459	ENHCMDHE_01590	PANKDIBD_00301	NIGHINPK_01000	LDFDGCAP_00978	OFALPMIK_01262	PELCAOIL_00058	AABKEBCC_02644	PMGMJILN_02295	JELDFFGO_02694	JIOKHDII_00054	AJFFGPAN_01280	HBLLBGAM_00861
drrA_1	Daunorubicin/doxorubicin resistance ATP-binding protein DrrA	CMOHPEEN_00009	NIDEJLEM_01882	GELAMCOF_00544	GKENPNGC_00342	CADHKPPC_00647	DPBJBOGI_00813	MGDFONKE_00575	GGGABCIL_03122	JIGENDCA_00480	DGKKOMCF_00908	KIBPNDBA_00818	LIDNHKBG_01122	BAKPPOBB_01714	KODMDJDI_00892	NFOIJIEP_00747	PPGMPDBA_00491	PFJBLFBP_01698	MDPLHBJO_01646	PCMMNOHD_00846	FLOKEHCP_01665	NNKDEKOG_00242	GOHHJPID_00561	BKBPCHFD_00229	JJBCNKEE_00707	OABMMDLB_01239	DJLLHMOI_00597	MDOPPOGI_01806	LHDNPHEA_00704	DPLBPBJG_01834	JEIPOOAL_00406	CHFAHEAG_01665	PJPMDDDN_00625	AJJCDNJD_01666	PKMLJBIN_02491	FJMLOOAD_00849	HHHHCOEL_01930	ENHCMDHE_01714	PANKDIBD_01875	NIGHINPK_00694	LDFDGCAP_00917	OFALPMIK_01748		AABKEBCC_01878	PMGMJILN_00153	JELDFFGO_00686	JIOKHDII_02689	AJFFGPAN_01735	HBLLBGAM_01423
ldh_1	L-lactate dehydrogenase	CMOHPEEN_00024	NIDEJLEM_00252	GELAMCOF_00528	GKENPNGC_00327	CADHKPPC_00631	DPBJBOGI_00828	MGDFONKE_00559	GGGABCIL_03138	JIGENDCA_00485	DGKKOMCF_00570	KIBPNDBA_02391	LIDNHKBG_02895	BAKPPOBB_00727	KODMDJDI_00506	NFOIJIEP_00731	PPGMPDBA_00475	PFJBLFBP_01682	MDPLHBJO_00348	PCMMNOHD_00831	FLOKEHCP_01681	NNKDEKOG_00259	GOHHJPID_00545	BKBPCHFD_00212	JJBCNKEE_00688	OABMMDLB_01255	DJLLHMOI_00582	MDOPPOGI_01821	LHDNPHEA_00688	DPLBPBJG_01817	JEIPOOAL_00390	CHFAHEAG_01648	PJPMDDDN_00610	AJJCDNJD_01682	PKMLJBIN_02475	FJMLOOAD_00865	HHHHCOEL_01553	ENHCMDHE_02411	PANKDIBD_01891	NIGHINPK_00679	LDFDGCAP_00947	OFALPMIK_01731	PELCAOIL_01961	AABKEBCC_02714	PMGMJILN_00169	JELDFFGO_00670	JIOKHDII_01124	AJFFGPAN_00035
group_8119	hypothetical protein	CMOHPEEN_00061	NIDEJLEM_01100	GELAMCOF_01336	GKENPNGC_02386	CADHKPPC_01355	DPBJBOGI_01745	MGDFONKE_01294	GGGABCIL_00210	JIGENDCA_00659	DGKKOMCF_00314	KIBPNDBA_00566		BAKPPOBB_00420	KODMDJDI_01321	NFOIJIEP_01609	PPGMPDBA_01429	PFJBLFBP_00198	MDPLHBJO_02008	PCMMNOHD_01778	FLOKEHCP_00849	NNKDEKOG_00827	GOHHJPID_01314	BKBPCHFD_01002	JJBCNKEE_01484	OABMMDLB_00429	DJLLHMOI_01374	MDOPPOGI_01063	LHDNPHEA_01508	DPLBPBJG_02146	JEIPOOAL_01202	CHFAHEAG_02375	PJPMDDDN_00093	AJJCDNJD_01218	PKMLJBIN_00215	FJMLOOAD_00162	HHHHCOEL_01534	ENHCMDHE_00042	PANKDIBD_02112	NIGHINPK_00340	LDFDGCAP_02093	OFALPMIK_01571	PELCAOIL_01805	AABKEBCC_01350	PMGMJILN_02443	JELDFFGO_02217	JIOKHDII_01264	AJFFGPAN_00977	HBLLBGAM_01320
hisI	Phosphoribosyl-AMP cyclohydrolase	CMOHPEEN_00379	NIDEJLEM_01590	GELAMCOF_01425	GKENPNGC_02301	CADHKPPC_01439	DPBJBOGI_02871	MGDFONKE_01380	GGGABCIL_00123	JIGENDCA_01742	DGKKOMCF_00281	KIBPNDBA_00636	LIDNHKBG_01814	BAKPPOBB_01110	KODMDJDI_01409	NFOIJIEP_01698	PPGMPDBA_01517	PFJBLFBP_00115	MDPLHBJO_02248	PCMMNOHD_01075	FLOKEHCP_00935	NNKDEKOG_00910	GOHHJPID_01398	BKBPCHFD_01087	JJBCNKEE_01572	OABMMDLB_00340	DJLLHMOI_01457	MDOPPOGI_00981	LHDNPHEA_01598	DPLBPBJG_03030	JEIPOOAL_00036	CHFAHEAG_02464	PJPMDDDN_00176	AJJCDNJD_01573	PKMLJBIN_00304	FJMLOOAD_00071	HHHHCOEL_01674	ENHCMDHE_00131	PANKDIBD_00423	NIGHINPK_00258	LDFDGCAP_01689	OFALPMIK_03026	PELCAOIL_01114	AABKEBCC_01693	PMGMJILN_01435	JELDFFGO_02557	JIOKHDII_02401	AJFFGPAN_00890	HBLLBGAM_02121
uppP	Undecaprenyl-diphosphatase	CMOHPEEN_00486	NIDEJLEM_02794	GELAMCOF_00850	GKENPNGC_02811	CADHKPPC_00908	DPBJBOGI_01153	MGDFONKE_00833	GGGABCIL_01287	JIGENDCA_01247	DGKKOMCF_01103	KIBPNDBA_01849	LIDNHKBG_01708	BAKPPOBB_00822	KODMDJDI_00683	NFOIJIEP_01003	PPGMPDBA_00792	PFJBLFBP_01078	MDPLHBJO_00966	PCMMNOHD_01422	FLOKEHCP_00195	NNKDEKOG_00211	GOHHJPID_00883	BKBPCHFD_00530	JJBCNKEE_00977	OABMMDLB_00980	DJLLHMOI_00936	MDOPPOGI_01504	LHDNPHEA_00963	DPLBPBJG_01052	JEIPOOAL_01826	CHFAHEAG_01924	PJPMDDDN_02548	AJJCDNJD_01855	PKMLJBIN_02758	FJMLOOAD_00593	HHHHCOEL_01866	ENHCMDHE_00731	PANKDIBD_01044	NIGHINPK_01576	LDFDGCAP_01609	OFALPMIK_01303	PELCAOIL_00132	AABKEBCC_00592	PMGMJILN_01672	JELDFFGO_00923	JIOKHDII_00282	AJFFGPAN_01204	HBLLBGAM_00666
fabG_1	3-oxoacyl-[acyl-carrier-protein] reductase FabG	CMOHPEEN_00499	NIDEJLEM_02807	GELAMCOF_00863	GKENPNGC_02798	CADHKPPC_00923	DPBJBOGI_01166	MGDFONKE_00846	GGGABCIL_01274	JIGENDCA_01852	DGKKOMCF_00836	KIBPNDBA_00786	LIDNHKBG_01343	BAKPPOBB_03001	KODMDJDI_00696	NFOIJIEP_01016	PPGMPDBA_00805	PFJBLFBP_01065	MDPLHBJO_00424	PCMMNOHD_01435	FLOKEHCP_00182	NNKDEKOG_00224	GOHHJPID_00897	BKBPCHFD_00544	JJBCNKEE_00991	OABMMDLB_00967	DJLLHMOI_00949	MDOPPOGI_01490	LHDNPHEA_00976	DPLBPBJG_01065	JEIPOOAL_01839	CHFAHEAG_01937	PJPMDDDN_01000	AJJCDNJD_01867	PKMLJBIN_02771	FJMLOOAD_00580	HHHHCOEL_01880	ENHCMDHE_00744	PANKDIBD_01031	NIGHINPK_01425	LDFDGCAP_01201	OFALPMIK_01290		AABKEBCC_01752	PMGMJILN_01659	JELDFFGO_01709	JIOKHDII_00295	AJFFGPAN_01851	HBLLBGAM_00653
ftsE	Cell division ATP-binding protein FtsE	CMOHPEEN_00511	NIDEJLEM_02820	GELAMCOF_00875	GKENPNGC_02786	CADHKPPC_00935	DPBJBOGI_01178	MGDFONKE_00860	GGGABCIL_01261	JIGENDCA_01614	DGKKOMCF_02127	KIBPNDBA_02147	LIDNHKBG_02328	BAKPPOBB_00719	KODMDJDI_00708	NFOIJIEP_01029	PPGMPDBA_00818	PFJBLFBP_01053	MDPLHBJO_00436	PCMMNOHD_01447	FLOKEHCP_00170	NNKDEKOG_02462	GOHHJPID_00909	BKBPCHFD_00557	JJBCNKEE_01003	OABMMDLB_00954	DJLLHMOI_00961	MDOPPOGI_01478	LHDNPHEA_00990	DPLBPBJG_01078	JEIPOOAL_01852	CHFAHEAG_01950	PJPMDDDN_00988	AJJCDNJD_01880	PKMLJBIN_02784	FJMLOOAD_00568	HHHHCOEL_02420	ENHCMDHE_00757	PANKDIBD_01019	NIGHINPK_01413		OFALPMIK_00157	PELCAOIL_01351	AABKEBCC_01317	PMGMJILN_01647	JELDFFGO_01381	JIOKHDII_00309	AJFFGPAN_01798	HBLLBGAM_00640
gapA1	Glyceraldehyde-3-phosphate dehydrogenase 1	CMOHPEEN_00546	NIDEJLEM_02855	GELAMCOF_00911	GKENPNGC_02750	CADHKPPC_00970	DPBJBOGI_01213	MGDFONKE_00895	GGGABCIL_01226	JIGENDCA_01565	DGKKOMCF_00107	KIBPNDBA_01282	LIDNHKBG_02277	BAKPPOBB_00600	KODMDJDI_00743	NFOIJIEP_01064	PPGMPDBA_00853	PFJBLFBP_01018	MDPLHBJO_01437	PCMMNOHD_01484	FLOKEHCP_01742	NNKDEKOG_02497	GOHHJPID_00944	BKBPCHFD_00593	JJBCNKEE_01040	OABMMDLB_00866	DJLLHMOI_00998	MDOPPOGI_01441	LHDNPHEA_01025	DPLBPBJG_01113	JEIPOOAL_01889	CHFAHEAG_01985	PJPMDDDN_00953	AJJCDNJD_01912	PKMLJBIN_02819	FJMLOOAD_00531	HHHHCOEL_00888	ENHCMDHE_00792	PANKDIBD_00984	NIGHINPK_01739	LDFDGCAP_02122	OFALPMIK_00122	PELCAOIL_00148	AABKEBCC_00404	PMGMJILN_01106	JELDFFGO_01851	JIOKHDII_02789	AJFFGPAN_00246	HBLLBGAM_00984
tpiA	Triosephosphate isomerase	CMOHPEEN_00548	NIDEJLEM_02857	GELAMCOF_00913	GKENPNGC_02748	CADHKPPC_00972	DPBJBOGI_01215	MGDFONKE_00897	GGGABCIL_01224	JIGENDCA_01423	DGKKOMCF_00109	KIBPNDBA_02776	LIDNHKBG_02275	BAKPPOBB_00598	KODMDJDI_00745	NFOIJIEP_01066	PPGMPDBA_00855	PFJBLFBP_01016	MDPLHBJO_01439	PCMMNOHD_01486	FLOKEHCP_01740	NNKDEKOG_02499	GOHHJPID_00946	BKBPCHFD_00595	JJBCNKEE_01042	OABMMDLB_00864	DJLLHMOI_01000	MDOPPOGI_01439	LHDNPHEA_01027	DPLBPBJG_01115	JEIPOOAL_01891	CHFAHEAG_01987	PJPMDDDN_00951	AJJCDNJD_01914	PKMLJBIN_02821	FJMLOOAD_00529	HHHHCOEL_00886	ENHCMDHE_00794	PANKDIBD_00982	NIGHINPK_01737	LDFDGCAP_01245	OFALPMIK_00120		AABKEBCC_00435	PMGMJILN_01108	JELDFFGO_01849	JIOKHDII_02787	AJFFGPAN_00244	HBLLBGAM_00982
group_8165	hypothetical protein	CMOHPEEN_00580	NIDEJLEM_00484	GELAMCOF_00170	GKENPNGC_01059	CADHKPPC_00158	DPBJBOGI_02759	MGDFONKE_00167	GGGABCIL_02616	JIGENDCA_01060	DGKKOMCF_02622	KIBPNDBA_02768	LIDNHKBG_00999	BAKPPOBB_01395	KODMDJDI_00117	NFOIJIEP_00144	PPGMPDBA_00067	PFJBLFBP_02107	MDPLHBJO_01406	PCMMNOHD_01727	FLOKEHCP_03059	NNKDEKOG_01899	GOHHJPID_00145	BKBPCHFD_02629	JJBCNKEE_00170	OABMMDLB_01753	DJLLHMOI_00152	MDOPPOGI_02217	LHDNPHEA_00169	DPLBPBJG_02706	JEIPOOAL_01628	CHFAHEAG_01144	PJPMDDDN_01111	AJJCDNJD_00329	PKMLJBIN_01932	FJMLOOAD_01303	HHHHCOEL_00150	ENHCMDHE_02225	PANKDIBD_01962	NIGHINPK_02572	LDFDGCAP_00159	OFALPMIK_00871	PELCAOIL_02514	AABKEBCC_00526	PMGMJILN_00593	JELDFFGO_01973	JIOKHDII_00936	AJFFGPAN_02261	HBLLBGAM_01012
group_8168	hypothetical protein	CMOHPEEN_00597	NIDEJLEM_00509	GELAMCOF_00145	GKENPNGC_01076	CADHKPPC_00141	DPBJBOGI_02733	MGDFONKE_00148	GGGABCIL_02590	JIGENDCA_01036	DGKKOMCF_00549	KIBPNDBA_01347	LIDNHKBG_01036	BAKPPOBB_00381	KODMDJDI_00100	NFOIJIEP_00099	PPGMPDBA_00041	PFJBLFBP_02090	MDPLHBJO_01388	PCMMNOHD_01710	FLOKEHCP_01757	NNKDEKOG_01272	GOHHJPID_00128	BKBPCHFD_02610	JJBCNKEE_00145	OABMMDLB_01779	DJLLHMOI_00135	MDOPPOGI_02234	LHDNPHEA_00143	DPLBPBJG_02724	JEIPOOAL_01653	CHFAHEAG_01120	PJPMDDDN_01128	AJJCDNJD_00346	PKMLJBIN_01906	FJMLOOAD_01328	HHHHCOEL_00167	ENHCMDHE_02208	PANKDIBD_01979	NIGHINPK_02361	LDFDGCAP_01515	OFALPMIK_00888	PELCAOIL_01336	AABKEBCC_01137	PMGMJILN_02175	JELDFFGO_02186	JIOKHDII_02261	AJFFGPAN_01909	HBLLBGAM_01264
nnrD	ADP-dependent (S)-NAD(P)H-hydrate dehydratase	CMOHPEEN_00636	NIDEJLEM_02774	GELAMCOF_00786	GKENPNGC_02832	CADHKPPC_00888	DPBJBOGI_01134	MGDFONKE_00814	GGGABCIL_01307	JIGENDCA_01139	DGKKOMCF_01510	KIBPNDBA_01764	LIDNHKBG_00828	BAKPPOBB_00032	KODMDJDI_00663	NFOIJIEP_00983	PPGMPDBA_00772	PFJBLFBP_02782	MDPLHBJO_01138	PCMMNOHD_01401	FLOKEHCP_01341	NNKDEKOG_00192	GOHHJPID_00812	BKBPCHFD_00465	JJBCNKEE_00956	OABMMDLB_01000	DJLLHMOI_00915	MDOPPOGI_01524	LHDNPHEA_00943	DPLBPBJG_01032	JEIPOOAL_01806	CHFAHEAG_01904	PJPMDDDN_02567	AJJCDNJD_01369	PKMLJBIN_02738	FJMLOOAD_00612	HHHHCOEL_02477	ENHCMDHE_00711	PANKDIBD_01683	NIGHINPK_02010	LDFDGCAP_02494	OFALPMIK_01321	PELCAOIL_01716	AABKEBCC_02180	PMGMJILN_02510	JELDFFGO_00943	JIOKHDII_02327	AJFFGPAN_01174	HBLLBGAM_02420
group_8186	hypothetical protein	CMOHPEEN_00787	NIDEJLEM_01123	GELAMCOF_02850	GKENPNGC_00742	CADHKPPC_02861	DPBJBOGI_02693	MGDFONKE_02754	GGGABCIL_01739	JIGENDCA_02549		KIBPNDBA_00911	LIDNHKBG_00604	BAKPPOBB_02339	KODMDJDI_02746	NFOIJIEP_02994	PPGMPDBA_02750	PFJBLFBP_00908	MDPLHBJO_02299	PCMMNOHD_02786	FLOKEHCP_01939	NNKDEKOG_01334	GOHHJPID_02912	BKBPCHFD_02417	JJBCNKEE_02980	OABMMDLB_01978	DJLLHMOI_02986	MDOPPOGI_02470	LHDNPHEA_03001	DPLBPBJG_00535	JEIPOOAL_00766	CHFAHEAG_00928	PJPMDDDN_01751	AJJCDNJD_00579	PKMLJBIN_01715	FJMLOOAD_01549	HHHHCOEL_00081	ENHCMDHE_01193	PANKDIBD_00248	NIGHINPK_00803	LDFDGCAP_00227	OFALPMIK_00400	PELCAOIL_01792	AABKEBCC_00540	PMGMJILN_02426	JELDFFGO_00358	JIOKHDII_00151	AJFFGPAN_02628	HBLLBGAM_00111
group_8189	hypothetical protein	CMOHPEEN_00800	NIDEJLEM_01110	GELAMCOF_02837	GKENPNGC_00755	CADHKPPC_02848	DPBJBOGI_02680	MGDFONKE_02741	GGGABCIL_01752	JIGENDCA_02536	DGKKOMCF_00486		LIDNHKBG_01564	BAKPPOBB_02326	KODMDJDI_02733	NFOIJIEP_02981	PPGMPDBA_02737	PFJBLFBP_00894	MDPLHBJO_00131	PCMMNOHD_02799	FLOKEHCP_01926	NNKDEKOG_01347	GOHHJPID_02899	BKBPCHFD_02404	JJBCNKEE_02966	OABMMDLB_01991	DJLLHMOI_02973	MDOPPOGI_02484	LHDNPHEA_02988	DPLBPBJG_00548	JEIPOOAL_00752	CHFAHEAG_00915	PJPMDDDN_01738	AJJCDNJD_00592	PKMLJBIN_01702	FJMLOOAD_01563	HHHHCOEL_00068	ENHCMDHE_01206	PANKDIBD_00710	NIGHINPK_00790	LDFDGCAP_01697	OFALPMIK_00413	PELCAOIL_02179	AABKEBCC_02852	PMGMJILN_02439	JELDFFGO_00371	JIOKHDII_00138	AJFFGPAN_02641	HBLLBGAM_00097
sorB_1	PTS system sorbose-specific EIIB component	CMOHPEEN_01025	NIDEJLEM_03065	GELAMCOF_00423	GKENPNGC_01703	CADHKPPC_00400	DPBJBOGI_00358	MGDFONKE_00379	GGGABCIL_00644	JIGENDCA_02531	DGKKOMCF_00995	KIBPNDBA_01446	LIDNHKBG_00816	BAKPPOBB_00083	KODMDJDI_00291	NFOIJIEP_00542	PPGMPDBA_00210	PFJBLFBP_01728	MDPLHBJO_00702	PCMMNOHD_00394	FLOKEHCP_02606	NNKDEKOG_00401	GOHHJPID_00360	BKBPCHFD_00031	JJBCNKEE_00411	OABMMDLB_01457	DJLLHMOI_00392	MDOPPOGI_01992	LHDNPHEA_00461	DPLBPBJG_00716	JEIPOOAL_02454	CHFAHEAG_01395	PJPMDDDN_01341	AJJCDNJD_00141	PKMLJBIN_02225	FJMLOOAD_01049	HHHHCOEL_00444	ENHCMDHE_01575	PANKDIBD_01564	NIGHINPK_00985		OFALPMIK_02390	PELCAOIL_02127	AABKEBCC_01186	PMGMJILN_02279	JELDFFGO_01450	JIOKHDII_00071	AJFFGPAN_00227	HBLLBGAM_00846
group_8236	Acetyltransferase	CMOHPEEN_01059	NIDEJLEM_02518	GELAMCOF_01828	GKENPNGC_01954	CADHKPPC_01785	DPBJBOGI_00132	MGDFONKE_01722	GGGABCIL_00618	JIGENDCA_00322	DGKKOMCF_01060	KIBPNDBA_00174	LIDNHKBG_02537	BAKPPOBB_02017	KODMDJDI_01743	NFOIJIEP_02084	PPGMPDBA_01890	PFJBLFBP_00308	MDPLHBJO_02372	PCMMNOHD_00058	FLOKEHCP_02429	NNKDEKOG_02167	GOHHJPID_01748	BKBPCHFD_01465	JJBCNKEE_01923	OABMMDLB_03027	DJLLHMOI_01807	MDOPPOGI_00642	LHDNPHEA_01945	DPLBPBJG_02419	JEIPOOAL_02379	CHFAHEAG_02810	PJPMDDDN_00515	AJJCDNJD_01826	PKMLJBIN_00652	FJMLOOAD_02644	HHHHCOEL_00927	ENHCMDHE_00482	PANKDIBD_02669	NIGHINPK_00212	LDFDGCAP_01094	OFALPMIK_00260	PELCAOIL_00064	AABKEBCC_01427	PMGMJILN_02701	JELDFFGO_01180	JIOKHDII_01242	AJFFGPAN_00675	HBLLBGAM_01052
group_8238	hypothetical protein	CMOHPEEN_01066	NIDEJLEM_02525	GELAMCOF_01821	GKENPNGC_01961	CADHKPPC_01778	DPBJBOGI_00139	MGDFONKE_01715	GGGABCIL_00625	JIGENDCA_00315	DGKKOMCF_00300	KIBPNDBA_01607	LIDNHKBG_01230	BAKPPOBB_02010	KODMDJDI_01736	NFOIJIEP_02077	PPGMPDBA_01883	PFJBLFBP_00315	MDPLHBJO_02338	PCMMNOHD_00065	FLOKEHCP_02422	NNKDEKOG_02160	GOHHJPID_01741	BKBPCHFD_01456	JJBCNKEE_01915	OABMMDLB_00006	DJLLHMOI_01800	MDOPPOGI_00649	LHDNPHEA_01938	DPLBPBJG_02426	JEIPOOAL_02372	CHFAHEAG_02803	PJPMDDDN_00508	AJJCDNJD_01819	PKMLJBIN_00645	FJMLOOAD_02651	HHHHCOEL_00934	ENHCMDHE_00475	PANKDIBD_02676	NIGHINPK_00205	LDFDGCAP_01714	OFALPMIK_00253	PELCAOIL_01111	AABKEBCC_01434	PMGMJILN_02694	JELDFFGO_01187	JIOKHDII_01234	AJFFGPAN_00064	HBLLBGAM_01045
group_8241	hypothetical protein	CMOHPEEN_01103	NIDEJLEM_02562	GELAMCOF_01784	GKENPNGC_01998	CADHKPPC_01740	DPBJBOGI_00176	MGDFONKE_01678	GGGABCIL_01845	JIGENDCA_00211	DGKKOMCF_01587	KIBPNDBA_00352	LIDNHKBG_01097	BAKPPOBB_01972	KODMDJDI_01699	NFOIJIEP_02040	PPGMPDBA_01846	PFJBLFBP_00352	MDPLHBJO_01961	PCMMNOHD_00102	FLOKEHCP_02385	NNKDEKOG_01206	GOHHJPID_01704	BKBPCHFD_01419	JJBCNKEE_01875	OABMMDLB_00043	DJLLHMOI_01763	MDOPPOGI_00686	LHDNPHEA_01900	DPLBPBJG_00923	JEIPOOAL_00336	CHFAHEAG_02764	PJPMDDDN_00471		PKMLJBIN_00607	FJMLOOAD_02688	HHHHCOEL_00679	ENHCMDHE_00438	PANKDIBD_00505	NIGHINPK_00167	LDFDGCAP_00439	OFALPMIK_02267	PELCAOIL_02666	AABKEBCC_00746	PMGMJILN_01609	JELDFFGO_01730	JIOKHDII_01668	AJFFGPAN_00101	HBLLBGAM_01815
ytpP	Thioredoxin-like protein YtpP	CMOHPEEN_01114	NIDEJLEM_02572	GELAMCOF_01774	GKENPNGC_02009	CADHKPPC_01730	DPBJBOGI_00187	MGDFONKE_01668	GGGABCIL_01855	JIGENDCA_00200	DGKKOMCF_01694	KIBPNDBA_00949	LIDNHKBG_01683	BAKPPOBB_01647	KODMDJDI_01689	NFOIJIEP_02030	PPGMPDBA_01836	PFJBLFBP_00363	MDPLHBJO_00050	PCMMNOHD_00113	FLOKEHCP_02375	NNKDEKOG_01196	GOHHJPID_01693	BKBPCHFD_01409	JJBCNKEE_01865	OABMMDLB_00053	DJLLHMOI_01752	MDOPPOGI_00696	LHDNPHEA_01890	DPLBPBJG_00933	JEIPOOAL_00326	CHFAHEAG_02754	PJPMDDDN_00460	AJJCDNJD_01782	PKMLJBIN_00597	FJMLOOAD_02698	HHHHCOEL_00690	ENHCMDHE_00427	PANKDIBD_00944	NIGHINPK_00156	LDFDGCAP_01976	OFALPMIK_02277	PELCAOIL_00110	AABKEBCC_00734	PMGMJILN_01599	JELDFFGO_02512	JIOKHDII_00682	AJFFGPAN_00111	HBLLBGAM_01804
ybhL	Inner membrane protein YbhL	CMOHPEEN_01118	NIDEJLEM_02576	GELAMCOF_01770	GKENPNGC_02013	CADHKPPC_01726	DPBJBOGI_00191	MGDFONKE_01664	GGGABCIL_01859	JIGENDCA_02275	DGKKOMCF_00794	KIBPNDBA_00692	LIDNHKBG_00783	BAKPPOBB_01651	KODMDJDI_01685	NFOIJIEP_02026	PPGMPDBA_01832	PFJBLFBP_00367	MDPLHBJO_00054	PCMMNOHD_00117	FLOKEHCP_02371	NNKDEKOG_01192	GOHHJPID_01689	BKBPCHFD_01405	JJBCNKEE_01860	OABMMDLB_00058	DJLLHMOI_01748	MDOPPOGI_00700	LHDNPHEA_01886	DPLBPBJG_00937	JEIPOOAL_00322	CHFAHEAG_02750	PJPMDDDN_00456	AJJCDNJD_01778	PKMLJBIN_00593	FJMLOOAD_02703	HHHHCOEL_00695	ENHCMDHE_00423	PANKDIBD_00940	NIGHINPK_00152	LDFDGCAP_00545	OFALPMIK_02281	PELCAOIL_01073	AABKEBCC_01761	PMGMJILN_01595	JELDFFGO_02039	JIOKHDII_00678	AJFFGPAN_00115	HBLLBGAM_01800
nadD	Nicotinate-nucleotide adenylyltransferase	CMOHPEEN_01144	NIDEJLEM_02602	GELAMCOF_01744	GKENPNGC_02036	CADHKPPC_01702	DPBJBOGI_00217	MGDFONKE_01637	GGGABCIL_01884	JIGENDCA_00794	DGKKOMCF_00455	KIBPNDBA_00887	LIDNHKBG_01144	BAKPPOBB_01677	KODMDJDI_01660	NFOIJIEP_02001	PPGMPDBA_01807	PFJBLFBP_00391	MDPLHBJO_00523	PCMMNOHD_00141	FLOKEHCP_02346	NNKDEKOG_01167	GOHHJPID_01666	BKBPCHFD_01377	JJBCNKEE_01835	OABMMDLB_00083	DJLLHMOI_01725	MDOPPOGI_00723	LHDNPHEA_01861	DPLBPBJG_00962	JEIPOOAL_00297	CHFAHEAG_02725	PJPMDDDN_00430	AJJCDNJD_01755	PKMLJBIN_00568	FJMLOOAD_02728	HHHHCOEL_00720	ENHCMDHE_00398	PANKDIBD_00916	NIGHINPK_00127	LDFDGCAP_02537	OFALPMIK_02124		AABKEBCC_01374	PMGMJILN_01568	JELDFFGO_01957	JIOKHDII_00653	AJFFGPAN_01491	HBLLBGAM_00293
greA_1	Transcription elongation factor GreA	CMOHPEEN_01164	NIDEJLEM_02622	GELAMCOF_01724	GKENPNGC_02056	CADHKPPC_01681	DPBJBOGI_00237	MGDFONKE_01617	GGGABCIL_01903	JIGENDCA_01371	DGKKOMCF_02190	KIBPNDBA_01545	LIDNHKBG_01610	BAKPPOBB_01697	KODMDJDI_01640	NFOIJIEP_01982	PPGMPDBA_01788	PFJBLFBP_00411	MDPLHBJO_02191	PCMMNOHD_00161	FLOKEHCP_02326	NNKDEKOG_01147	GOHHJPID_01646	BKBPCHFD_01357	JJBCNKEE_01816	OABMMDLB_00103	DJLLHMOI_01705	MDOPPOGI_00743	LHDNPHEA_01842	DPLBPBJG_00982	JEIPOOAL_00278	CHFAHEAG_02706	PJPMDDDN_00410		PKMLJBIN_00549	FJMLOOAD_02748	HHHHCOEL_00740	ENHCMDHE_00378	PANKDIBD_00896	NIGHINPK_00107	LDFDGCAP_02675	OFALPMIK_02235	PELCAOIL_01429	AABKEBCC_01016	PMGMJILN_01547	JELDFFGO_02132	JIOKHDII_00633	AJFFGPAN_01511	HBLLBGAM_00273
group_8260	hypothetical protein	CMOHPEEN_01256	NIDEJLEM_01845	GELAMCOF_01571	GKENPNGC_02149	CADHKPPC_01588	DPBJBOGI_00328	MGDFONKE_01525	GGGABCIL_01995	JIGENDCA_01694	DGKKOMCF_00829	KIBPNDBA_01853	LIDNHKBG_01082	BAKPPOBB_01901	KODMDJDI_01548	NFOIJIEP_01890	PPGMPDBA_01691	PFJBLFBP_00504	MDPLHBJO_01899	PCMMNOHD_00255	FLOKEHCP_01075	NNKDEKOG_01052	GOHHJPID_01553	BKBPCHFD_01264	JJBCNKEE_01722	OABMMDLB_00198	DJLLHMOI_01611	MDOPPOGI_00836	LHDNPHEA_01750	DPLBPBJG_01539	JEIPOOAL_00186	CHFAHEAG_02614	PJPMDDDN_00318	AJJCDNJD_01453	PKMLJBIN_00456	FJMLOOAD_02897	HHHHCOEL_02360	ENHCMDHE_00284	PANKDIBD_01767	NIGHINPK_00014		OFALPMIK_01480	PELCAOIL_02097	AABKEBCC_01746	PMGMJILN_00793	JELDFFGO_02309	JIOKHDII_01569	AJFFGPAN_01067	HBLLBGAM_02029
deoC2	Deoxyribose-phosphate aldolase 2	CMOHPEEN_01313	NIDEJLEM_00951	GELAMCOF_00007	GKENPNGC_01192	CADHKPPC_00007	DPBJBOGI_00679	MGDFONKE_00007	GGGABCIL_01502	JIGENDCA_00061	DGKKOMCF_01252	KIBPNDBA_00329	LIDNHKBG_01485	BAKPPOBB_02419	KODMDJDI_02807	NFOIJIEP_01438	PPGMPDBA_02809	PFJBLFBP_02835		PCMMNOHD_01532	FLOKEHCP_02019	NNKDEKOG_00713	GOHHJPID_02996	BKBPCHFD_02475	JJBCNKEE_00008	OABMMDLB_01913	DJLLHMOI_00007	MDOPPOGI_02413	LHDNPHEA_00008	DPLBPBJG_02306	JEIPOOAL_02013	CHFAHEAG_00987	PJPMDDDN_01810	AJJCDNJD_00438	PKMLJBIN_01775	FJMLOOAD_01468	HHHHCOEL_00990	ENHCMDHE_02431	PANKDIBD_01460	NIGHINPK_01802	LDFDGCAP_01606	OFALPMIK_00790	PELCAOIL_01926	AABKEBCC_00270	PMGMJILN_02366	JELDFFGO_01253	JIOKHDII_01197	AJFFGPAN_00545	HBLLBGAM_01162
cysE	Serine O-acetyltransferase	CMOHPEEN_01411	NIDEJLEM_02202	GELAMCOF_00491	GKENPNGC_01774	CADHKPPC_00477	DPBJBOGI_01356	MGDFONKE_00455	GGGABCIL_00497	JIGENDCA_02121	DGKKOMCF_02069	KIBPNDBA_01086	LIDNHKBG_00123	BAKPPOBB_01433	KODMDJDI_00356	NFOIJIEP_00604	PPGMPDBA_00272	PFJBLFBP_02489	MDPLHBJO_01622	PCMMNOHD_02147	FLOKEHCP_02535	NNKDEKOG_00330	GOHHJPID_00445	BKBPCHFD_00109	JJBCNKEE_00488	OABMMDLB_01393	DJLLHMOI_00466	MDOPPOGI_01910	LHDNPHEA_00523	DPLBPBJG_02954	JEIPOOAL_02151	CHFAHEAG_01456	PJPMDDDN_01415	AJJCDNJD_02286	PKMLJBIN_02286	FJMLOOAD_00982	HHHHCOEL_00505	ENHCMDHE_01636	PANKDIBD_01844	NIGHINPK_01702	LDFDGCAP_02355	OFALPMIK_01215	PELCAOIL_00990	AABKEBCC_01482	PMGMJILN_02240	JELDFFGO_01692	JIOKHDII_00006	AJFFGPAN_01552	HBLLBGAM_00434
pcp	Pyrrolidone-carboxylate peptidase	CMOHPEEN_01444	NIDEJLEM_00022	GELAMCOF_00220	GKENPNGC_00135	CADHKPPC_00206	DPBJBOGI_02808	MGDFONKE_00215	GGGABCIL_02663	JIGENDCA_02921	DGKKOMCF_02761	KIBPNDBA_02639	LIDNHKBG_01633	BAKPPOBB_02480	KODMDJDI_01927	NFOIJIEP_00191	PPGMPDBA_00114	PFJBLFBP_02596	MDPLHBJO_00896	PCMMNOHD_00598	FLOKEHCP_03017	NNKDEKOG_02301	GOHHJPID_00200	BKBPCHFD_02683	JJBCNKEE_00220	OABMMDLB_01706	DJLLHMOI_00221	MDOPPOGI_02136	LHDNPHEA_00216	DPLBPBJG_02660	JEIPOOAL_01580	CHFAHEAG_01191	PJPMDDDN_01065	AJJCDNJD_00288	PKMLJBIN_01979	FJMLOOAD_01254	HHHHCOEL_01424	ENHCMDHE_02291		NIGHINPK_01124	LDFDGCAP_01722	OFALPMIK_00927	PELCAOIL_00774	AABKEBCC_02414	PMGMJILN_00544	JELDFFGO_00188	JIOKHDII_01613	AJFFGPAN_02416	HBLLBGAM_01134
znuB	High-affinity zinc uptake system membrane protein ZnuB	CMOHPEEN_01481	NIDEJLEM_02057	GELAMCOF_00257	GKENPNGC_00161	CADHKPPC_00243	DPBJBOGI_02845	MGDFONKE_00241	GGGABCIL_02700	JIGENDCA_00577	DGKKOMCF_00251		LIDNHKBG_01574	BAKPPOBB_02526	KODMDJDI_01901	NFOIJIEP_00229	PPGMPDBA_02215	PFJBLFBP_02723	MDPLHBJO_00943	PCMMNOHD_00706	FLOKEHCP_02971	NNKDEKOG_02338	GOHHJPID_00242	BKBPCHFD_02710	JJBCNKEE_00259	OABMMDLB_01667	DJLLHMOI_00248	MDOPPOGI_02109	LHDNPHEA_00253	DPLBPBJG_02623	JEIPOOAL_01543	CHFAHEAG_01229	PJPMDDDN_01028	AJJCDNJD_00263	PKMLJBIN_02017	FJMLOOAD_01217	HHHHCOEL_01398	ENHCMDHE_02265	PANKDIBD_01234	NIGHINPK_02162	LDFDGCAP_02564	OFALPMIK_01235	PELCAOIL_00592	AABKEBCC_02009	PMGMJILN_00507	JELDFFGO_01620	JIOKHDII_02105	AJFFGPAN_02687	HBLLBGAM_01919
group_8336	hypothetical protein	CMOHPEEN_01713	NIDEJLEM_00639	GELAMCOF_00639	GKENPNGC_00440	CADHKPPC_00736	DPBJBOGI_00486	MGDFONKE_00656	GGGABCIL_02814	JIGENDCA_00868	DGKKOMCF_01486	KIBPNDBA_02190	LIDNHKBG_01808	BAKPPOBB_01576	KODMDJDI_00990	NFOIJIEP_00839	PPGMPDBA_00583	PFJBLFBP_00598	MDPLHBJO_02068	PCMMNOHD_01623	FLOKEHCP_01574	NNKDEKOG_02921	GOHHJPID_00660	BKBPCHFD_00312	JJBCNKEE_00807	OABMMDLB_01146	DJLLHMOI_00703	MDOPPOGI_01704	LHDNPHEA_00799	DPLBPBJG_01924	JEIPOOAL_00502	CHFAHEAG_01760	PJPMDDDN_00717	AJJCDNJD_01593	PKMLJBIN_02583	FJMLOOAD_00758	HHHHCOEL_00346	ENHCMDHE_01477	PANKDIBD_00517	NIGHINPK_01890	LDFDGCAP_02166	OFALPMIK_01008	PELCAOIL_01604		PMGMJILN_01202	JELDFFGO_01340	JIOKHDII_02676	AJFFGPAN_02014	HBLLBGAM_00139
dkgB	2,5-diketo-D-gluconic acid reductase B	CMOHPEEN_01733	NIDEJLEM_00619	GELAMCOF_00661	GKENPNGC_00463	CADHKPPC_00756	DPBJBOGI_00464	MGDFONKE_00679	GGGABCIL_02834	JIGENDCA_00557	DGKKOMCF_01342	KIBPNDBA_01774	LIDNHKBG_00255	BAKPPOBB_01554	KODMDJDI_01010	NFOIJIEP_00862	PPGMPDBA_00650	PFJBLFBP_00621	MDPLHBJO_01718	PCMMNOHD_02492	FLOKEHCP_01552	NNKDEKOG_01612	GOHHJPID_00686	BKBPCHFD_00334	JJBCNKEE_00828	OABMMDLB_01124	DJLLHMOI_00726	MDOPPOGI_01681	LHDNPHEA_00819	DPLBPBJG_01946	JEIPOOAL_00524	CHFAHEAG_01780	PJPMDDDN_00737	AJJCDNJD_01289	PKMLJBIN_02606	FJMLOOAD_00736	HHHHCOEL_00366	ENHCMDHE_01497	PANKDIBD_00763	NIGHINPK_02080	LDFDGCAP_02446	OFALPMIK_01030		AABKEBCC_02562	PMGMJILN_01182	JELDFFGO_00879	JIOKHDII_00606	AJFFGPAN_02036	HBLLBGAM_00159
yajC	Sec translocon accessory complex subunit YajC	CMOHPEEN_01747	NIDEJLEM_00606	GELAMCOF_00676	GKENPNGC_00477	CADHKPPC_00770	DPBJBOGI_00886	MGDFONKE_00692	GGGABCIL_02848	JIGENDCA_01688	DGKKOMCF_00428	KIBPNDBA_02739	LIDNHKBG_00240	BAKPPOBB_01541	KODMDJDI_01023	NFOIJIEP_00875	PPGMPDBA_00663	PFJBLFBP_00635	MDPLHBJO_01704	PCMMNOHD_02506	FLOKEHCP_01539	NNKDEKOG_01535	GOHHJPID_00700	BKBPCHFD_00347	JJBCNKEE_00841	OABMMDLB_01111	DJLLHMOI_00740	MDOPPOGI_01667	LHDNPHEA_00833	DPLBPBJG_02239	JEIPOOAL_00538	CHFAHEAG_01793	PJPMDDDN_00751	AJJCDNJD_01301	PKMLJBIN_02619	FJMLOOAD_00722	HHHHCOEL_00379	ENHCMDHE_01510	PANKDIBD_00777	NIGHINPK_01859		OFALPMIK_00562	PELCAOIL_01689	AABKEBCC_00798	PMGMJILN_01169	JELDFFGO_02475	JIOKHDII_00593	AJFFGPAN_02049	HBLLBGAM_00172
group_8348	hypothetical protein	CMOHPEEN_01861	NIDEJLEM_01235	GELAMCOF_01149	GKENPNGC_02589	CADHKPPC_01145	DPBJBOGI_02447	MGDFONKE_01101	GGGABCIL_00311	JIGENDCA_01771	DGKKOMCF_02563	KIBPNDBA_00537	LIDNHKBG_00912	BAKPPOBB_00330	KODMDJDI_01116	NFOIJIEP_01321	PPGMPDBA_01153	PFJBLFBP_01495	MDPLHBJO_00125	PCMMNOHD_00330	FLOKEHCP_00009	NNKDEKOG_02409	GOHHJPID_01123	BKBPCHFD_00797	JJBCNKEE_01284	OABMMDLB_00627	DJLLHMOI_01166	MDOPPOGI_01263	LHDNPHEA_01312	DPLBPBJG_02369	JEIPOOAL_02096	CHFAHEAG_02178	PJPMDDDN_01948		PKMLJBIN_00021	FJMLOOAD_00352	HHHHCOEL_02253	ENHCMDHE_00661	PANKDIBD_02414	NIGHINPK_01614	LDFDGCAP_00953	OFALPMIK_02804	PELCAOIL_02493	AABKEBCC_01670	PMGMJILN_00662	JELDFFGO_00515	JIOKHDII_01046	AJFFGPAN_01377	HBLLBGAM_00924
group_8357	hypothetical protein	CMOHPEEN_01930	NIDEJLEM_01414	GELAMCOF_02800	GKENPNGC_00792	CADHKPPC_02807	DPBJBOGI_02643	MGDFONKE_02705	GGGABCIL_02300	JIGENDCA_00993	DGKKOMCF_00748	KIBPNDBA_01094		BAKPPOBB_02289	KODMDJDI_02697	NFOIJIEP_02944	PPGMPDBA_02700	PFJBLFBP_00858	MDPLHBJO_01097	PCMMNOHD_02836	FLOKEHCP_01889	NNKDEKOG_01384	GOHHJPID_02862	BKBPCHFD_02367	JJBCNKEE_02928	OABMMDLB_02029	DJLLHMOI_02936	MDOPPOGI_02520	LHDNPHEA_02951	DPLBPBJG_00245	JEIPOOAL_00715	CHFAHEAG_00878	PJPMDDDN_02452	AJJCDNJD_00631	PKMLJBIN_01665	FJMLOOAD_01600	HHHHCOEL_00032	ENHCMDHE_01242	PANKDIBD_00674	NIGHINPK_00753	LDFDGCAP_01299	OFALPMIK_00740	PELCAOIL_01645	AABKEBCC_00065	PMGMJILN_02001	JELDFFGO_00576	JIOKHDII_00100	AJFFGPAN_01694	HBLLBGAM_00060
azoB_2	NAD(P)H azoreductase	CMOHPEEN_01981	NIDEJLEM_00934	GELAMCOF_02407	GKENPNGC_01256	CADHKPPC_02445	DPBJBOGI_01602	MGDFONKE_02427	GGGABCIL_01672	JIGENDCA_01223	DGKKOMCF_02174	KIBPNDBA_02107	LIDNHKBG_01393	BAKPPOBB_00741	KODMDJDI_02389	NFOIJIEP_02543	PPGMPDBA_02314	PFJBLFBP_01129	MDPLHBJO_01998	PCMMNOHD_01279	FLOKEHCP_01467	NNKDEKOG_00095	GOHHJPID_02465	BKBPCHFD_02100	JJBCNKEE_02559	OABMMDLB_02432	DJLLHMOI_02499	MDOPPOGI_02892	LHDNPHEA_02544	DPLBPBJG_03052	JEIPOOAL_00875	CHFAHEAG_00438	PJPMDDDN_02518	AJJCDNJD_00918	PKMLJBIN_01259	FJMLOOAD_01998	HHHHCOEL_02237	ENHCMDHE_01016	PANKDIBD_01305	NIGHINPK_02589	LDFDGCAP_01084	OFALPMIK_02346	PELCAOIL_01950	AABKEBCC_01998	PMGMJILN_00480	JELDFFGO_02906	JIOKHDII_02499	AJFFGPAN_02165	HBLLBGAM_01293
ndoA	Endoribonuclease EndoA	CMOHPEEN_02192	NIDEJLEM_01907	GELAMCOF_02525	GKENPNGC_01015	CADHKPPC_02567	DPBJBOGI_02126	MGDFONKE_02552	GGGABCIL_03030	JIGENDCA_02623	DGKKOMCF_01715	KIBPNDBA_01405	LIDNHKBG_00395	BAKPPOBB_01274	KODMDJDI_00619	NFOIJIEP_02673	PPGMPDBA_02442	PFJBLFBP_02357	MDPLHBJO_00374	PCMMNOHD_00928	FLOKEHCP_02263	NNKDEKOG_00509	GOHHJPID_02591	BKBPCHFD_02210	JJBCNKEE_02673	OABMMDLB_02305	DJLLHMOI_02694	MDOPPOGI_02759	LHDNPHEA_02669	DPLBPBJG_00098	JEIPOOAL_01001	CHFAHEAG_00604	PJPMDDDN_01295	AJJCDNJD_00811	PKMLJBIN_01390	FJMLOOAD_01877	HHHHCOEL_00262	ENHCMDHE_01393	PANKDIBD_02540	NIGHINPK_00474	LDFDGCAP_01858	OFALPMIK_00028	PELCAOIL_01883	AABKEBCC_00499	PMGMJILN_00444	JELDFFGO_00770	JIOKHDII_00550	AJFFGPAN_00298	HBLLBGAM_01688
yciB	Putative L,D-transpeptidase YciB	CMOHPEEN_02196	NIDEJLEM_00664	GELAMCOF_02521	GKENPNGC_01019	CADHKPPC_02562	DPBJBOGI_02130	MGDFONKE_02548	GGGABCIL_03034	JIGENDCA_02694	DGKKOMCF_01710	KIBPNDBA_02315	LIDNHKBG_00390	BAKPPOBB_01270	KODMDJDI_00624	NFOIJIEP_02668	PPGMPDBA_02438	PFJBLFBP_02352		PCMMNOHD_00924	FLOKEHCP_02267	NNKDEKOG_00513	GOHHJPID_02586	BKBPCHFD_02206	JJBCNKEE_02669	OABMMDLB_02309	DJLLHMOI_02690	MDOPPOGI_02763	LHDNPHEA_02665	DPLBPBJG_00102	JEIPOOAL_00997	CHFAHEAG_00600	PJPMDDDN_02545	AJJCDNJD_00815	PKMLJBIN_01384	FJMLOOAD_01881	HHHHCOEL_00257	ENHCMDHE_01388	PANKDIBD_02535	NIGHINPK_00478	LDFDGCAP_01308	OFALPMIK_00024	PELCAOIL_00045	AABKEBCC_00494	PMGMJILN_00448	JELDFFGO_01161	JIOKHDII_02006	AJFFGPAN_00302	HBLLBGAM_01692
ybeY	Endoribonuclease YbeY	CMOHPEEN_02252	NIDEJLEM_00787	GELAMCOF_01516	GKENPNGC_02206	CADHKPPC_01531	DPBJBOGI_02956	MGDFONKE_01468	GGGABCIL_00037	JIGENDCA_00755	DGKKOMCF_02140	KIBPNDBA_01060	LIDNHKBG_02023	BAKPPOBB_02676	KODMDJDI_01494	NFOIJIEP_01826	PPGMPDBA_01627	PFJBLFBP_00030	MDPLHBJO_00402	PCMMNOHD_01738	FLOKEHCP_01020	NNKDEKOG_00995	GOHHJPID_01496	BKBPCHFD_01210	JJBCNKEE_01658	OABMMDLB_00253	DJLLHMOI_01551	MDOPPOGI_00896	LHDNPHEA_01686	DPLBPBJG_02771	JEIPOOAL_00121	CHFAHEAG_02551	PJPMDDDN_00262		PKMLJBIN_00393	FJMLOOAD_02952	HHHHCOEL_01095	ENHCMDHE_00216	PANKDIBD_01127	NIGHINPK_02259	LDFDGCAP_00613	OFALPMIK_01446	PELCAOIL_01123	AABKEBCC_00193	PMGMJILN_00470	JELDFFGO_02158	JIOKHDII_02509	AJFFGPAN_02110	HBLLBGAM_01987
menA_1	1,4-dihydroxy-2-naphthoate octaprenyltransferase	CMOHPEEN_02376	NIDEJLEM_00324	GELAMCOF_02162	GKENPNGC_01490	CADHKPPC_02189	DPBJBOGI_02238	MGDFONKE_02121	GGGABCIL_00416	JIGENDCA_02220	DGKKOMCF_02426	KIBPNDBA_00925	LIDNHKBG_00440	BAKPPOBB_00394	KODMDJDI_02143	NFOIJIEP_00362	PPGMPDBA_00287	PFJBLFBP_01366	MDPLHBJO_01872	PCMMNOHD_02616	FLOKEHCP_00420	NNKDEKOG_02028	GOHHJPID_02153	BKBPCHFD_01854	JJBCNKEE_02312	OABMMDLB_02683	DJLLHMOI_02259	MDOPPOGI_00243	LHDNPHEA_02284	DPLBPBJG_00787	JEIPOOAL_01460	CHFAHEAG_00192	PJPMDDDN_02195	AJJCDNJD_02154	PKMLJBIN_01005	FJMLOOAD_02242	HHHHCOEL_00773	ENHCMDHE_01796	PANKDIBD_02637	NIGHINPK_02677	LDFDGCAP_00628	OFALPMIK_02688	PELCAOIL_00552		PMGMJILN_00331	JELDFFGO_00663	JIOKHDII_02867	AJFFGPAN_00721	HBLLBGAM_02669
group_8417	hypothetical protein	CMOHPEEN_02399	NIDEJLEM_01926	GELAMCOF_02546	GKENPNGC_00994	CADHKPPC_02586	DPBJBOGI_02106	MGDFONKE_02573	GGGABCIL_03010	JIGENDCA_02642	DGKKOMCF_02458	KIBPNDBA_01223	LIDNHKBG_01529	BAKPPOBB_01293	KODMDJDI_00599	NFOIJIEP_02692	PPGMPDBA_02461	PFJBLFBP_01308	MDPLHBJO_01506	PCMMNOHD_00948	FLOKEHCP_02244	NNKDEKOG_00490	GOHHJPID_02708	BKBPCHFD_02233	JJBCNKEE_02734	OABMMDLB_02284	DJLLHMOI_02715	MDOPPOGI_02738	LHDNPHEA_02690	DPLBPBJG_00079	JEIPOOAL_01022	CHFAHEAG_00624	PJPMDDDN_01275	AJJCDNJD_00791	PKMLJBIN_01410	FJMLOOAD_01856	HHHHCOEL_00281	ENHCMDHE_01412	PANKDIBD_02746	NIGHINPK_00453	LDFDGCAP_02800	OFALPMIK_00047		AABKEBCC_01964	PMGMJILN_01525	JELDFFGO_00790	JIOKHDII_00530	AJFFGPAN_01775	HBLLBGAM_01593
group_8423	L-2-hydroxyisocaproate dehydrogenase	CMOHPEEN_02426	NIDEJLEM_01953	GELAMCOF_02575	GKENPNGC_00967	CADHKPPC_02617	DPBJBOGI_02077	MGDFONKE_02600	GGGABCIL_02983	JIGENDCA_02669	DGKKOMCF_01641	KIBPNDBA_01001	LIDNHKBG_00641	BAKPPOBB_01321	KODMDJDI_00572	NFOIJIEP_02719	PPGMPDBA_02488	PFJBLFBP_01278	MDPLHBJO_01534	PCMMNOHD_00975	FLOKEHCP_02216	NNKDEKOG_00461	GOHHJPID_02740	BKBPCHFD_02261	JJBCNKEE_02760	OABMMDLB_02257	DJLLHMOI_02742	MDOPPOGI_02711	LHDNPHEA_02718	DPLBPBJG_00050	JEIPOOAL_01049	CHFAHEAG_00651	PJPMDDDN_01248		PKMLJBIN_01437	FJMLOOAD_01826	HHHHCOEL_00308	ENHCMDHE_01439	PANKDIBD_00157	NIGHINPK_00426	LDFDGCAP_02513	OFALPMIK_00076	PELCAOIL_00120	AABKEBCC_02483	PMGMJILN_02127	JELDFFGO_00422	JIOKHDII_00503	AJFFGPAN_00455	HBLLBGAM_00820
trpS2	Tryptophan--tRNA ligase 2	CMOHPEEN_02444	NIDEJLEM_01971	GELAMCOF_02593	GKENPNGC_00949	CADHKPPC_02634	DPBJBOGI_02059	MGDFONKE_02618	GGGABCIL_02965	JIGENDCA_02687	DGKKOMCF_02840	KIBPNDBA_00669	LIDNHKBG_00934	BAKPPOBB_01159	KODMDJDI_00555	NFOIJIEP_02737	PPGMPDBA_02506	PFJBLFBP_01260	MDPLHBJO_01517	PCMMNOHD_00993	FLOKEHCP_02197	NNKDEKOG_00443	GOHHJPID_02757	BKBPCHFD_02278	JJBCNKEE_02778	OABMMDLB_02239	DJLLHMOI_02760	MDOPPOGI_02693	LHDNPHEA_02736	DPLBPBJG_00032	JEIPOOAL_01067	CHFAHEAG_00669	PJPMDDDN_01230		PKMLJBIN_01455	FJMLOOAD_01808	HHHHCOEL_00326	ENHCMDHE_01457	PANKDIBD_00140	NIGHINPK_00408	LDFDGCAP_00746	OFALPMIK_02881	PELCAOIL_01476	AABKEBCC_02329	PMGMJILN_02109	JELDFFGO_00404	JIOKHDII_02817	AJFFGPAN_00472	HBLLBGAM_00802
dacA_2	Diadenylate cyclase	CMOHPEEN_02557	NIDEJLEM_02903	GELAMCOF_01035	GKENPNGC_02703	CADHKPPC_01019	DPBJBOGI_01266	MGDFONKE_00953	GGGABCIL_01178	JIGENDCA_01432	DGKKOMCF_02185	KIBPNDBA_01935	LIDNHKBG_01885	BAKPPOBB_02792	KODMDJDI_00793	NFOIJIEP_01113	PPGMPDBA_00902	PFJBLFBP_01883	MDPLHBJO_02143	PCMMNOHD_01123	FLOKEHCP_02877	NNKDEKOG_02622	GOHHJPID_00992	BKBPCHFD_00656	JJBCNKEE_01093	OABMMDLB_00818	DJLLHMOI_01047	MDOPPOGI_01390	LHDNPHEA_01073	DPLBPBJG_02431	JEIPOOAL_01689	CHFAHEAG_02033	PJPMDDDN_00902	AJJCDNJD_01947	PKMLJBIN_02868	FJMLOOAD_00480	HHHHCOEL_00840	ENHCMDHE_00840	PANKDIBD_02298	NIGHINPK_01312	LDFDGCAP_00638	OFALPMIK_01535		AABKEBCC_00476	PMGMJILN_01263	JELDFFGO_01502	JIOKHDII_00736	AJFFGPAN_00195	HBLLBGAM_00951
group_8443	hypothetical protein	CMOHPEEN_02596	NIDEJLEM_00283	GELAMCOF_01074	GKENPNGC_02666	CADHKPPC_01059	DPBJBOGI_01304	MGDFONKE_01018	GGGABCIL_01117	JIGENDCA_02067	DGKKOMCF_02600		LIDNHKBG_02714	BAKPPOBB_00903	KODMDJDI_00830	NFOIJIEP_01173	PPGMPDBA_00962	PFJBLFBP_01920	MDPLHBJO_00501	PCMMNOHD_01242	FLOKEHCP_02916	NNKDEKOG_02660	GOHHJPID_01033	BKBPCHFD_00715	JJBCNKEE_01132	OABMMDLB_00780	DJLLHMOI_01086	MDOPPOGI_01347	LHDNPHEA_01160	DPLBPBJG_00684	JEIPOOAL_01751	CHFAHEAG_02093	PJPMDDDN_00844	AJJCDNJD_01975	PKMLJBIN_02928	FJMLOOAD_00438	HHHHCOEL_02585	ENHCMDHE_02182	PANKDIBD_02240	NIGHINPK_00860	LDFDGCAP_01590	OFALPMIK_02083	PELCAOIL_02403	AABKEBCC_02152	PMGMJILN_01386	JELDFFGO_02178	JIOKHDII_02782	AJFFGPAN_02567	HBLLBGAM_01239
rsmH	Ribosomal RNA small subunit methyltransferase H	CMOHPEEN_02637	NIDEJLEM_02983	GELAMCOF_01268	GKENPNGC_02456	CADHKPPC_01277	DPBJBOGI_01673	MGDFONKE_01222	GGGABCIL_00283	JIGENDCA_00896	DGKKOMCF_00991	KIBPNDBA_01165	LIDNHKBG_01877	BAKPPOBB_00564	KODMDJDI_01248	NFOIJIEP_01538	PPGMPDBA_01357	PFJBLFBP_00266	MDPLHBJO_00818	PCMMNOHD_02339	FLOKEHCP_00780	NNKDEKOG_00759	GOHHJPID_01246	BKBPCHFD_00933	JJBCNKEE_01410	OABMMDLB_00502	DJLLHMOI_01304	MDOPPOGI_01132	LHDNPHEA_01435	DPLBPBJG_01765	JEIPOOAL_01276	CHFAHEAG_02301	PJPMDDDN_00021		PKMLJBIN_00143	FJMLOOAD_00232	HHHHCOEL_02319	ENHCMDHE_00535	PANKDIBD_02044	NIGHINPK_00537	LDFDGCAP_02748	OFALPMIK_01610	PELCAOIL_02266	AABKEBCC_00991	PMGMJILN_00757	JELDFFGO_00469	JIOKHDII_02144	AJFFGPAN_00812	HBLLBGAM_00687
rpsO	30S ribosomal protein S15	CMOHPEEN_02695	NIDEJLEM_02359	GELAMCOF_01326	GKENPNGC_02397	CADHKPPC_01341	DPBJBOGI_01731	MGDFONKE_01284	GGGABCIL_00224	JIGENDCA_01646	DGKKOMCF_02226	KIBPNDBA_01205	LIDNHKBG_00332	BAKPPOBB_00812	KODMDJDI_01306	NFOIJIEP_01595	PPGMPDBA_01415	PFJBLFBP_00208	MDPLHBJO_00268	PCMMNOHD_01767	FLOKEHCP_00839	NNKDEKOG_00817	GOHHJPID_01304	BKBPCHFD_00992	JJBCNKEE_01470	OABMMDLB_00443	DJLLHMOI_01363	MDOPPOGI_01073	LHDNPHEA_01494	DPLBPBJG_02156	JEIPOOAL_01216	CHFAHEAG_02361	PJPMDDDN_00079	AJJCDNJD_01204	PKMLJBIN_00201	FJMLOOAD_00172	HHHHCOEL_01544	ENHCMDHE_00032	PANKDIBD_02102	NIGHINPK_00350	LDFDGCAP_02110	OFALPMIK_01561	PELCAOIL_01072	AABKEBCC_02053	PMGMJILN_02453	JELDFFGO_02444	JIOKHDII_01280	AJFFGPAN_00987	HBLLBGAM_02407
group_8471	hypothetical protein	CMOHPEEN_02772	NIDEJLEM_01364	GELAMCOF_00565	GKENPNGC_00354	CADHKPPC_00658	DPBJBOGI_01972	MGDFONKE_00586	GGGABCIL_03105	JIGENDCA_02768	DGKKOMCF_02031	KIBPNDBA_02290	LIDNHKBG_02575	BAKPPOBB_00878	KODMDJDI_00915	NFOIJIEP_00765	PPGMPDBA_00509	PFJBLFBP_02936	MDPLHBJO_01043	PCMMNOHD_00858	FLOKEHCP_01652	NNKDEKOG_02217	GOHHJPID_00575	BKBPCHFD_00242	JJBCNKEE_00726	OABMMDLB_01221	DJLLHMOI_00609	MDOPPOGI_01794	LHDNPHEA_00724	DPLBPBJG_01850	JEIPOOAL_00423	CHFAHEAG_01685	PJPMDDDN_00642	AJJCDNJD_01654	PKMLJBIN_02509	FJMLOOAD_00832	HHHHCOEL_01951	ENHCMDHE_01692	PANKDIBD_01862	NIGHINPK_00705	LDFDGCAP_01240	OFALPMIK_02451	PELCAOIL_00587	AABKEBCC_01865	PMGMJILN_00408		JIOKHDII_01101	AJFFGPAN_00050	HBLLBGAM_01554
dnaC	Replicative DNA helicase	CMOHPEEN_02812	NIDEJLEM_00539	GELAMCOF_00114	GKENPNGC_01105	CADHKPPC_00115	DPBJBOGI_01539	MGDFONKE_00124	GGGABCIL_02041	JIGENDCA_01342	DGKKOMCF_01040	KIBPNDBA_02511	LIDNHKBG_00529	BAKPPOBB_00992	KODMDJDI_00076	NFOIJIEP_00069	PPGMPDBA_00011	PFJBLFBP_02324	MDPLHBJO_02294	PCMMNOHD_01146	FLOKEHCP_00225	NNKDEKOG_01303	GOHHJPID_00101	BKBPCHFD_02583	JJBCNKEE_00112	OABMMDLB_01810	DJLLHMOI_00102	MDOPPOGI_02271	LHDNPHEA_00111	DPLBPBJG_02383	JEIPOOAL_02732	CHFAHEAG_01088	PJPMDDDN_01156	AJJCDNJD_00371	PKMLJBIN_01876	FJMLOOAD_01359	HHHHCOEL_00191	ENHCMDHE_01987	PANKDIBD_00326	NIGHINPK_01875	LDFDGCAP_00676	OFALPMIK_01648	PELCAOIL_00457	AABKEBCC_00229	PMGMJILN_00985	JELDFFGO_01592	JIOKHDII_01361	AJFFGPAN_02362	HBLLBGAM_01394
psiE	Protein PsiE	CMOHPEEN_02832	NIDEJLEM_00060	GELAMCOF_02478	GKENPNGC_00194	CADHKPPC_02516	DPBJBOGI_00962	MGDFONKE_02500	GGGABCIL_01023	JIGENDCA_01259	DGKKOMCF_00201	KIBPNDBA_02210	LIDNHKBG_00721	BAKPPOBB_02911	KODMDJDI_02458	NFOIJIEP_02622	PPGMPDBA_02393	PFJBLFBP_01208	MDPLHBJO_01269	PCMMNOHD_02641	FLOKEHCP_00517	NNKDEKOG_01650	GOHHJPID_02542	BKBPCHFD_02161	JJBCNKEE_02625	OABMMDLB_02353	DJLLHMOI_02641	MDOPPOGI_02812	LHDNPHEA_02621	DPLBPBJG_00437	JEIPOOAL_00798	CHFAHEAG_00551	PJPMDDDN_02117	AJJCDNJD_00848	PKMLJBIN_01336	FJMLOOAD_01922	HHHHCOEL_01324	ENHCMDHE_02060	PANKDIBD_01587	NIGHINPK_00661	LDFDGCAP_00064	OFALPMIK_00571	PELCAOIL_00271	AABKEBCC_00337	PMGMJILN_02826	JELDFFGO_01083	JIOKHDII_00469	AJFFGPAN_02502	HBLLBGAM_00333
group_8486	hypothetical protein	CMOHPEEN_02923	NIDEJLEM_02498	GELAMCOF_02342	GKENPNGC_01318	CADHKPPC_02372	DPBJBOGI_01577	MGDFONKE_02359	GGGABCIL_01564	JIGENDCA_00629	DGKKOMCF_00940	KIBPNDBA_01482	LIDNHKBG_02314	BAKPPOBB_00117	KODMDJDI_02322	NFOIJIEP_02498	PPGMPDBA_03000	PFJBLFBP_02372	MDPLHBJO_01285	PCMMNOHD_02049	FLOKEHCP_02693	NNKDEKOG_02741	GOHHJPID_02404	BKBPCHFD_02027	JJBCNKEE_02492	OABMMDLB_02496	DJLLHMOI_02431	MDOPPOGI_02960	LHDNPHEA_02477	DPLBPBJG_01653	JEIPOOAL_00938	CHFAHEAG_00368	PJPMDDDN_02600	AJJCDNJD_00967	PKMLJBIN_01191	FJMLOOAD_02062	HHHHCOEL_02107	ENHCMDHE_01084	PANKDIBD_01269	NIGHINPK_01661		OFALPMIK_01089	PELCAOIL_01891	AABKEBCC_00236	PMGMJILN_00088	JELDFFGO_02708	JIOKHDII_00782	AJFFGPAN_02183	HBLLBGAM_02313
group_8496	hypothetical protein	CMOHPEEN_02973	NIDEJLEM_02068	GELAMCOF_00268	GKENPNGC_00170	CADHKPPC_00254	DPBJBOGI_02856	MGDFONKE_00253	GGGABCIL_02711	JIGENDCA_02092	DGKKOMCF_00244	KIBPNDBA_02875	LIDNHKBG_01304	BAKPPOBB_02537	KODMDJDI_01890	NFOIJIEP_00240	PPGMPDBA_02204	PFJBLFBP_02712	MDPLHBJO_00954	PCMMNOHD_00717	FLOKEHCP_02960	NNKDEKOG_02349	GOHHJPID_00253	BKBPCHFD_02721	JJBCNKEE_00272	OABMMDLB_01656	DJLLHMOI_00259	MDOPPOGI_02098	LHDNPHEA_00264	DPLBPBJG_02612	JEIPOOAL_02954	CHFAHEAG_01240	PJPMDDDN_01017	AJJCDNJD_00253	PKMLJBIN_02028	FJMLOOAD_01206	HHHHCOEL_01387	ENHCMDHE_02254	PANKDIBD_01223	NIGHINPK_02151	LDFDGCAP_02421	OFALPMIK_01224	PELCAOIL_01647	AABKEBCC_01922	PMGMJILN_00495	JELDFFGO_01631	JIOKHDII_02094	AJFFGPAN_02698	HBLLBGAM_01907
sapB	Protein SapB	CMOHPEEN_00002	NIDEJLEM_01875	GELAMCOF_00552	GKENPNGC_00349	CADHKPPC_00654	DPBJBOGI_00806	MGDFONKE_00582	GGGABCIL_03115	JIGENDCA_00764	DGKKOMCF_00168	KIBPNDBA_00082	LIDNHKBG_01107	BAKPPOBB_01707	KODMDJDI_00899	NFOIJIEP_00754	PPGMPDBA_00498	PFJBLFBP_01705	MDPLHBJO_01638	PCMMNOHD_00853	FLOKEHCP_01658	NNKDEKOG_00235	GOHHJPID_00569	BKBPCHFD_00238	JJBCNKEE_00714	OABMMDLB_01232	DJLLHMOI_00604	MDOPPOGI_01799	LHDNPHEA_00712	DPLBPBJG_01841	JEIPOOAL_00413	CHFAHEAG_01672	PJPMDDDN_00632	AJJCDNJD_01659	PKMLJBIN_02498	FJMLOOAD_00842	HHHHCOEL_01937	ENHCMDHE_01707	PANKDIBD_01868	NIGHINPK_00701		OFALPMIK_01756	PELCAOIL_00403	AABKEBCC_01871	PMGMJILN_00146	JELDFFGO_00694	JIOKHDII_01112	AJFFGPAN_00046	HBLLBGAM_01430
ywpJ	Phosphatase YwpJ	CMOHPEEN_02536	NIDEJLEM_02882	GELAMCOF_00941	GKENPNGC_02724	CADHKPPC_00998	DPBJBOGI_01244	MGDFONKE_00928	GGGABCIL_01199	JIGENDCA_00712	DGKKOMCF_02685	KIBPNDBA_00212	LIDNHKBG_01460	BAKPPOBB_02813	KODMDJDI_00770	NFOIJIEP_01092	PPGMPDBA_00881	PFJBLFBP_00989	MDPLHBJO_01728	PCMMNOHD_01102	FLOKEHCP_02856	NNKDEKOG_02527	GOHHJPID_00971	BKBPCHFD_00629	JJBCNKEE_01072	OABMMDLB_00839	DJLLHMOI_01026	MDOPPOGI_01411	LHDNPHEA_01052	DPLBPBJG_01140	JEIPOOAL_01668	CHFAHEAG_02012	PJPMDDDN_00923	AJJCDNJD_01936	PKMLJBIN_02847	FJMLOOAD_00501	HHHHCOEL_00861	ENHCMDHE_00819	PANKDIBD_02319	NIGHINPK_01333	LDFDGCAP_01138	OFALPMIK_00092	PELCAOIL_00539	AABKEBCC_00908	PMGMJILN_01285	JELDFFGO_02616	JIOKHDII_00714	AJFFGPAN_01237	HBLLBGAM_02260
nudF_2	ADP-ribose pyrophosphatase	CMOHPEEN_02328	NIDEJLEM_01600	GELAMCOF_01435	GKENPNGC_02291	CADHKPPC_01449	DPBJBOGI_02881	MGDFONKE_01390	GGGABCIL_00113	JIGENDCA_01313	DGKKOMCF_01664	KIBPNDBA_01561	LIDNHKBG_00737	BAKPPOBB_02713	KODMDJDI_01419	NFOIJIEP_01709	PPGMPDBA_01528	PFJBLFBP_00105	MDPLHBJO_00457	PCMMNOHD_01065	FLOKEHCP_00945	NNKDEKOG_00920	GOHHJPID_01408	BKBPCHFD_01097	JJBCNKEE_01582	OABMMDLB_00330	DJLLHMOI_01467	MDOPPOGI_00971	LHDNPHEA_01610	DPLBPBJG_03040	JEIPOOAL_00046	CHFAHEAG_02475	PJPMDDDN_00186	AJJCDNJD_01563	PKMLJBIN_00315	FJMLOOAD_00061	HHHHCOEL_01684	ENHCMDHE_00141	PANKDIBD_00413	NIGHINPK_00248	LDFDGCAP_00783	OFALPMIK_02571	PELCAOIL_00083	AABKEBCC_00168	PMGMJILN_01425	JELDFFGO_01441	JIOKHDII_02727	AJFFGPAN_00880	HBLLBGAM_02829
bmrA	putative ABC transporter ATP-binding protein	CMOHPEEN_00032	NIDEJLEM_00244	GELAMCOF_00520	GKENPNGC_00319	CADHKPPC_00623	DPBJBOGI_00836	MGDFONKE_00551	GGGABCIL_03146	JIGENDCA_02218	DGKKOMCF_02500	KIBPNDBA_02743	LIDNHKBG_02887	BAKPPOBB_00340	KODMDJDI_00498	NFOIJIEP_00723	PPGMPDBA_00467	PFJBLFBP_01674	MDPLHBJO_00338	PCMMNOHD_00823	FLOKEHCP_01689	NNKDEKOG_00267	GOHHJPID_00537	BKBPCHFD_00201	JJBCNKEE_00679	OABMMDLB_01263	DJLLHMOI_00574	MDOPPOGI_01829	LHDNPHEA_00680	DPLBPBJG_01809	JEIPOOAL_00382	CHFAHEAG_01640	PJPMDDDN_00602	AJJCDNJD_01690	PKMLJBIN_02467	FJMLOOAD_00873	HHHHCOEL_01561	ENHCMDHE_02403	PANKDIBD_01899	NIGHINPK_00671	LDFDGCAP_00582	OFALPMIK_01126		AABKEBCC_00973	PMGMJILN_00177	JELDFFGO_01566	JIOKHDII_01132	AJFFGPAN_01531	HBLLBGAM_00878
group_8998	tRNA-Asn(gtt)	CMOHPEEN_00238	NIDEJLEM_00377	GELAMCOF_02217	GKENPNGC_01440	CADHKPPC_02242	DPBJBOGI_02294	MGDFONKE_02168	GGGABCIL_00466	JIGENDCA_01072	DGKKOMCF_02355	KIBPNDBA_02600	LIDNHKBG_00771	BAKPPOBB_02170	KODMDJDI_02194	NFOIJIEP_02374	PPGMPDBA_02104	PFJBLFBP_00697	MDPLHBJO_02215	PCMMNOHD_01646	FLOKEHCP_02822	NNKDEKOG_01972	GOHHJPID_02212	BKBPCHFD_01900	JJBCNKEE_02369	OABMMDLB_02628	DJLLHMOI_02310	MDOPPOGI_00190	LHDNPHEA_02340	DPLBPBJG_01438	JEIPOOAL_01515	CHFAHEAG_00245	PJPMDDDN_01453	AJJCDNJD_01082	PKMLJBIN_01069	FJMLOOAD_02187	HHHHCOEL_00649	ENHCMDHE_01319	PANKDIBD_01821	NIGHINPK_00925	LDFDGCAP_02560	OFALPMIK_01063	PELCAOIL_02567	AABKEBCC_02166	PMGMJILN_02545	JELDFFGO_00102	JIOKHDII_02637	AJFFGPAN_02299	HBLLBGAM_00587
groS	10 kDa chaperonin	CMOHPEEN_00252	NIDEJLEM_00391	GELAMCOF_02231	GKENPNGC_01426	CADHKPPC_02256	DPBJBOGI_02309	MGDFONKE_02182	GGGABCIL_00480	JIGENDCA_01793	DGKKOMCF_01992		LIDNHKBG_00755	BAKPPOBB_02184	KODMDJDI_02208	NFOIJIEP_02388	PPGMPDBA_02118	PFJBLFBP_00711	MDPLHBJO_01841	PCMMNOHD_01658	FLOKEHCP_02808	NNKDEKOG_01958	GOHHJPID_02226	BKBPCHFD_01914	JJBCNKEE_02383	OABMMDLB_02614	DJLLHMOI_02324	MDOPPOGI_00176	LHDNPHEA_02354	DPLBPBJG_01453	JEIPOOAL_01529	CHFAHEAG_00259	PJPMDDDN_01467	AJJCDNJD_01069	PKMLJBIN_01083	FJMLOOAD_02173	HHHHCOEL_00635	ENHCMDHE_01333	PANKDIBD_01405	NIGHINPK_00939	LDFDGCAP_00190	OFALPMIK_01077	PELCAOIL_00310	AABKEBCC_01803	PMGMJILN_02559	JELDFFGO_02297	JIOKHDII_00907	AJFFGPAN_02314	HBLLBGAM_00601
group_9000	hypothetical protein	CMOHPEEN_00253	NIDEJLEM_00392	GELAMCOF_02232	GKENPNGC_01425	CADHKPPC_02257	DPBJBOGI_02310	MGDFONKE_02183	GGGABCIL_00481	JIGENDCA_01794	DGKKOMCF_01993	KIBPNDBA_01265	LIDNHKBG_00754	BAKPPOBB_02185	KODMDJDI_02209	NFOIJIEP_02389	PPGMPDBA_02119	PFJBLFBP_00712	MDPLHBJO_01842	PCMMNOHD_01659	FLOKEHCP_02807	NNKDEKOG_01957	GOHHJPID_02227	BKBPCHFD_01915	JJBCNKEE_02384	OABMMDLB_02613	DJLLHMOI_02325	MDOPPOGI_00175	LHDNPHEA_02355	DPLBPBJG_01454	JEIPOOAL_01530	CHFAHEAG_00260	PJPMDDDN_01468	AJJCDNJD_01068	PKMLJBIN_01084	FJMLOOAD_02172	HHHHCOEL_00634	ENHCMDHE_01334	PANKDIBD_01404	NIGHINPK_00940	LDFDGCAP_00191	OFALPMIK_01078		AABKEBCC_01804	PMGMJILN_02560	JELDFFGO_02298	JIOKHDII_00906	AJFFGPAN_02315	HBLLBGAM_00602
hup	DNA-binding protein HU	CMOHPEEN_00333	NIDEJLEM_01539	GELAMCOF_01373	GKENPNGC_02348	CADHKPPC_01394	DPBJBOGI_01782	MGDFONKE_01332	GGGABCIL_00172	JIGENDCA_00651	DGKKOMCF_01816	KIBPNDBA_00151	LIDNHKBG_00835	BAKPPOBB_00468	KODMDJDI_01358	NFOIJIEP_01647	PPGMPDBA_01466	PFJBLFBP_00160	MDPLHBJO_01679	PCMMNOHD_01815	FLOKEHCP_00886	NNKDEKOG_00864	GOHHJPID_01351	BKBPCHFD_01039	JJBCNKEE_01521	OABMMDLB_00391	DJLLHMOI_01411	MDOPPOGI_01025	LHDNPHEA_01546	DPLBPBJG_02108	JEIPOOAL_01164	CHFAHEAG_02413	PJPMDDDN_00130	AJJCDNJD_01251	PKMLJBIN_00253	FJMLOOAD_00124	HHHHCOEL_02007	ENHCMDHE_00079	PANKDIBD_02149	NIGHINPK_00302	LDFDGCAP_01508	OFALPMIK_00487	PELCAOIL_00922	AABKEBCC_02616	PMGMJILN_01481	JELDFFGO_02071	JIOKHDII_02056	AJFFGPAN_00939	HBLLBGAM_01925
yvoA_2	HTH-type transcriptional repressor YvoA	CMOHPEEN_00415	NIDEJLEM_01031	GELAMCOF_01864	GKENPNGC_01915	CADHKPPC_01825	DPBJBOGI_00094	MGDFONKE_01758	GGGABCIL_00580	JIGENDCA_01200	DGKKOMCF_01277	KIBPNDBA_00487	LIDNHKBG_00683	BAKPPOBB_02055	KODMDJDI_01780	NFOIJIEP_01502	PPGMPDBA_01926	PFJBLFBP_02528	MDPLHBJO_02381	PCMMNOHD_00020	FLOKEHCP_02467	NNKDEKOG_02204	GOHHJPID_01788	BKBPCHFD_01502	JJBCNKEE_01960	OABMMDLB_02991	DJLLHMOI_01845	MDOPPOGI_00603	LHDNPHEA_01983	DPLBPBJG_02209	JEIPOOAL_02416	CHFAHEAG_02848	PJPMDDDN_00552	AJJCDNJD_02308	PKMLJBIN_00689	FJMLOOAD_02607	HHHHCOEL_02044	ENHCMDHE_02535	PANKDIBD_02361	NIGHINPK_01279	LDFDGCAP_01715	OFALPMIK_00296	PELCAOIL_02286		PMGMJILN_02055	JELDFFGO_01664	JIOKHDII_01010	AJFFGPAN_02218	HBLLBGAM_01079
inlJ_2	hypothetical protein	CMOHPEEN_00433	NIDEJLEM_01009	GELAMCOF_01888	GKENPNGC_01839	CADHKPPC_01849	DPBJBOGI_00007	MGDFONKE_01845	GGGABCIL_00558	JIGENDCA_02305	DGKKOMCF_00874	KIBPNDBA_01782	LIDNHKBG_01132	BAKPPOBB_00370	KODMDJDI_01802	NFOIJIEP_01480	PPGMPDBA_01948	PFJBLFBP_02744	MDPLHBJO_01000	PCMMNOHD_02745	FLOKEHCP_02489	NNKDEKOG_02812	GOHHJPID_01875	BKBPCHFD_01526	JJBCNKEE_02044	OABMMDLB_02966	DJLLHMOI_01926	MDOPPOGI_00518	LHDNPHEA_02005	DPLBPBJG_01458	JEIPOOAL_02438	CHFAHEAG_02870	PJPMDDDN_00575	AJJCDNJD_02362	PKMLJBIN_00711	FJMLOOAD_02584	HHHHCOEL_02932	ENHCMDHE_02557	PANKDIBD_00646	NIGHINPK_01302	LDFDGCAP_02684	OFALPMIK_00318		AABKEBCC_02104	PMGMJILN_00340	JELDFFGO_02550	JIOKHDII_03014	AJFFGPAN_01415	HBLLBGAM_01102
rpsN2_1	Alternate 30S ribosomal protein S14	CMOHPEEN_00489	NIDEJLEM_02797	GELAMCOF_00853	GKENPNGC_02808	CADHKPPC_00912	DPBJBOGI_01156	MGDFONKE_00836	GGGABCIL_01284	JIGENDCA_01053	DGKKOMCF_01106	KIBPNDBA_01846	LIDNHKBG_01711	BAKPPOBB_00819	KODMDJDI_00686	NFOIJIEP_01006	PPGMPDBA_00795	PFJBLFBP_01075	MDPLHBJO_00414	PCMMNOHD_01425	FLOKEHCP_00192	NNKDEKOG_00214	GOHHJPID_00887	BKBPCHFD_00534	JJBCNKEE_00980	OABMMDLB_00977	DJLLHMOI_00939	MDOPPOGI_01500	LHDNPHEA_00966	DPLBPBJG_01055	JEIPOOAL_01829	CHFAHEAG_01927	PJPMDDDN_01010	AJJCDNJD_01857	PKMLJBIN_02761	FJMLOOAD_00590	HHHHCOEL_01869	ENHCMDHE_00734	PANKDIBD_01041	NIGHINPK_01435		OFALPMIK_01300	PELCAOIL_01770	AABKEBCC_00588	PMGMJILN_01669	JELDFFGO_02790	JIOKHDII_00285	AJFFGPAN_01841	HBLLBGAM_00663
trmL	tRNA (cytidine(34)-2'-O)-methyltransferase	CMOHPEEN_00494	NIDEJLEM_02802	GELAMCOF_00858	GKENPNGC_02803	CADHKPPC_00918	DPBJBOGI_01161	MGDFONKE_00841	GGGABCIL_01279	JIGENDCA_01857	DGKKOMCF_01112	KIBPNDBA_00345	LIDNHKBG_02098		KODMDJDI_00691	NFOIJIEP_01011	PPGMPDBA_00800	PFJBLFBP_01070	MDPLHBJO_00419	PCMMNOHD_01430	FLOKEHCP_00187	NNKDEKOG_00219	GOHHJPID_00892	BKBPCHFD_00539	JJBCNKEE_00985	OABMMDLB_00972	DJLLHMOI_00944	MDOPPOGI_01495	LHDNPHEA_00971	DPLBPBJG_01060	JEIPOOAL_01834	CHFAHEAG_01932	PJPMDDDN_01005	AJJCDNJD_01862	PKMLJBIN_02766	FJMLOOAD_00585	HHHHCOEL_01874	ENHCMDHE_00739	PANKDIBD_01036	NIGHINPK_01430	LDFDGCAP_01390	OFALPMIK_01295	PELCAOIL_01775	AABKEBCC_00583	PMGMJILN_01664	JELDFFGO_01703	JIOKHDII_00290	AJFFGPAN_01846	HBLLBGAM_00658
group_9027	hypothetical protein	CMOHPEEN_00523	NIDEJLEM_02832	GELAMCOF_00887	GKENPNGC_02774	CADHKPPC_00947	DPBJBOGI_01190	MGDFONKE_00872	GGGABCIL_01249	JIGENDCA_00266	DGKKOMCF_01120	KIBPNDBA_01127	LIDNHKBG_02754	BAKPPOBB_00706	KODMDJDI_00720	NFOIJIEP_01041	PPGMPDBA_00830	PFJBLFBP_01041	MDPLHBJO_01698	PCMMNOHD_01459	FLOKEHCP_00158	NNKDEKOG_02474	GOHHJPID_00921	BKBPCHFD_00569	JJBCNKEE_01016	OABMMDLB_00942	DJLLHMOI_00973	MDOPPOGI_01466	LHDNPHEA_01002	DPLBPBJG_01090	JEIPOOAL_01864	CHFAHEAG_01962	PJPMDDDN_00976	AJJCDNJD_01891	PKMLJBIN_02796	FJMLOOAD_00556	HHHHCOEL_02408	ENHCMDHE_00769	PANKDIBD_01007	NIGHINPK_01401		OFALPMIK_00145	PELCAOIL_00759	AABKEBCC_00418	PMGMJILN_01083	JELDFFGO_01369	JIOKHDII_00322	AJFFGPAN_01786	HBLLBGAM_00628
est	Carboxylesterase	CMOHPEEN_00554	NIDEJLEM_02863	GELAMCOF_00919	GKENPNGC_02742	CADHKPPC_00978	DPBJBOGI_01222	MGDFONKE_00903	GGGABCIL_01218	JIGENDCA_02362		KIBPNDBA_01048	LIDNHKBG_02269	BAKPPOBB_02835	KODMDJDI_00751	NFOIJIEP_01072	PPGMPDBA_00861	PFJBLFBP_01010	MDPLHBJO_01446	PCMMNOHD_01492	FLOKEHCP_02834	NNKDEKOG_02505	GOHHJPID_00952	BKBPCHFD_00601	JJBCNKEE_01049	OABMMDLB_00858	DJLLHMOI_01006	MDOPPOGI_01433	LHDNPHEA_01033	DPLBPBJG_01121	JEIPOOAL_02831	CHFAHEAG_01993	PJPMDDDN_00945	AJJCDNJD_01920	PKMLJBIN_02827	FJMLOOAD_00523	HHHHCOEL_00880	ENHCMDHE_00800	PANKDIBD_00976	NIGHINPK_01731	LDFDGCAP_00858	OFALPMIK_00114	PELCAOIL_00363	AABKEBCC_00441	PMGMJILN_01114	JELDFFGO_02490	JIOKHDII_00694	AJFFGPAN_00238	HBLLBGAM_00976
maa	Maltose O-acetyltransferase	CMOHPEEN_00781	NIDEJLEM_01128	GELAMCOF_02855	GKENPNGC_00736	CADHKPPC_02869	DPBJBOGI_02698	MGDFONKE_02759	GGGABCIL_01734	JIGENDCA_02554	DGKKOMCF_01349	KIBPNDBA_00801	LIDNHKBG_00609	BAKPPOBB_02346	KODMDJDI_02751	NFOIJIEP_02999	PPGMPDBA_02755	PFJBLFBP_00913		PCMMNOHD_02459	FLOKEHCP_01946	NNKDEKOG_01329	GOHHJPID_02917	BKBPCHFD_02423	JJBCNKEE_02984	OABMMDLB_01973	DJLLHMOI_02993	MDOPPOGI_02464	LHDNPHEA_03006	DPLBPBJG_00530	JEIPOOAL_00771	CHFAHEAG_00933	PJPMDDDN_01756	AJJCDNJD_00574	PKMLJBIN_01720	FJMLOOAD_01544	HHHHCOEL_00086	ENHCMDHE_01188	PANKDIBD_00243	NIGHINPK_00809	LDFDGCAP_02213	OFALPMIK_00394	PELCAOIL_01797	AABKEBCC_00546	PMGMJILN_02421	JELDFFGO_00353	JIOKHDII_00156	AJFFGPAN_02621	HBLLBGAM_00116
ydaF	Putative ribosomal N-acetyltransferase YdaF	CMOHPEEN_00788	NIDEJLEM_01122	GELAMCOF_02849	GKENPNGC_00743	CADHKPPC_02860	DPBJBOGI_02692	MGDFONKE_02753	GGGABCIL_01740	JIGENDCA_02548	DGKKOMCF_00501	KIBPNDBA_00910	LIDNHKBG_00603	BAKPPOBB_02338	KODMDJDI_02745	NFOIJIEP_02993	PPGMPDBA_02749	PFJBLFBP_00907	MDPLHBJO_02300	PCMMNOHD_02787	FLOKEHCP_01938	NNKDEKOG_01335	GOHHJPID_02911	BKBPCHFD_02416	JJBCNKEE_02979	OABMMDLB_01979	DJLLHMOI_02985	MDOPPOGI_02471	LHDNPHEA_03000	DPLBPBJG_00536	JEIPOOAL_00765	CHFAHEAG_00927	PJPMDDDN_01750	AJJCDNJD_00580	PKMLJBIN_01714	FJMLOOAD_01550	HHHHCOEL_00080	ENHCMDHE_01194	PANKDIBD_00722	NIGHINPK_00802	LDFDGCAP_00226	OFALPMIK_00401	PELCAOIL_01791	AABKEBCC_00539	PMGMJILN_02427	JELDFFGO_00359	JIOKHDII_00150	AJFFGPAN_02629	HBLLBGAM_00110
glnH_2	Glutamine-binding periplasmic protein	CMOHPEEN_00789	NIDEJLEM_01121	GELAMCOF_02848	GKENPNGC_00744	CADHKPPC_02859	DPBJBOGI_02691	MGDFONKE_02752	GGGABCIL_01741	JIGENDCA_02547	DGKKOMCF_00500	KIBPNDBA_00909	LIDNHKBG_00602	BAKPPOBB_02337	KODMDJDI_02744	NFOIJIEP_02992	PPGMPDBA_02748	PFJBLFBP_00906	MDPLHBJO_02301	PCMMNOHD_02788	FLOKEHCP_01937	NNKDEKOG_01336	GOHHJPID_02910	BKBPCHFD_02415	JJBCNKEE_02978	OABMMDLB_01980	DJLLHMOI_02984	MDOPPOGI_02472	LHDNPHEA_02999	DPLBPBJG_00537	JEIPOOAL_00764	CHFAHEAG_00926	PJPMDDDN_01749	AJJCDNJD_00581	PKMLJBIN_01713	FJMLOOAD_01551	HHHHCOEL_00079	ENHCMDHE_01195	PANKDIBD_00721	NIGHINPK_00801	LDFDGCAP_00225	OFALPMIK_00402		AABKEBCC_02864	PMGMJILN_02428	JELDFFGO_00360	JIOKHDII_00149	AJFFGPAN_02630	HBLLBGAM_00109
group_9055	hypothetical protein	CMOHPEEN_00795	NIDEJLEM_01115	GELAMCOF_02842	GKENPNGC_00750	CADHKPPC_02853	DPBJBOGI_02685	MGDFONKE_02746	GGGABCIL_01747	JIGENDCA_02541	DGKKOMCF_00492	KIBPNDBA_00903	LIDNHKBG_00596	BAKPPOBB_02331	KODMDJDI_02738	NFOIJIEP_02986	PPGMPDBA_02742	PFJBLFBP_00900	MDPLHBJO_00285	PCMMNOHD_02794	FLOKEHCP_01931	NNKDEKOG_01342	GOHHJPID_02904	BKBPCHFD_02409	JJBCNKEE_02971	OABMMDLB_01986	DJLLHMOI_02978	MDOPPOGI_02479	LHDNPHEA_02993	DPLBPBJG_00543	JEIPOOAL_00757	CHFAHEAG_00920	PJPMDDDN_01743	AJJCDNJD_00587	PKMLJBIN_01707	FJMLOOAD_01558	HHHHCOEL_00073	ENHCMDHE_01201	PANKDIBD_00715	NIGHINPK_00795		OFALPMIK_00408	PELCAOIL_01332	AABKEBCC_02857	PMGMJILN_02434	JELDFFGO_00366	JIOKHDII_00143	AJFFGPAN_02636	HBLLBGAM_00102
group_9078	hypothetical protein	CMOHPEEN_01027	NIDEJLEM_03063	GELAMCOF_00421	GKENPNGC_01701	CADHKPPC_00398	DPBJBOGI_00360	MGDFONKE_00377	GGGABCIL_00646	JIGENDCA_02075	DGKKOMCF_00997	KIBPNDBA_01449	LIDNHKBG_00814	BAKPPOBB_00081	KODMDJDI_00289	NFOIJIEP_00540	PPGMPDBA_00208	PFJBLFBP_01730	MDPLHBJO_00700	PCMMNOHD_00392	FLOKEHCP_02608	NNKDEKOG_00403	GOHHJPID_00358	BKBPCHFD_00029	JJBCNKEE_00409	OABMMDLB_01459	DJLLHMOI_00390	MDOPPOGI_01994	LHDNPHEA_00459	DPLBPBJG_00714	JEIPOOAL_02456	CHFAHEAG_01393	PJPMDDDN_01339	AJJCDNJD_00143	PKMLJBIN_02223	FJMLOOAD_01051	HHHHCOEL_00442	ENHCMDHE_01573	PANKDIBD_01499	NIGHINPK_00983	LDFDGCAP_01226	OFALPMIK_02392		AABKEBCC_01184	PMGMJILN_02277	JELDFFGO_01452	JIOKHDII_00073	AJFFGPAN_00225	HBLLBGAM_00844
rplT	50S ribosomal protein L20	CMOHPEEN_01135	NIDEJLEM_02593	GELAMCOF_01753	GKENPNGC_02027	CADHKPPC_01711	DPBJBOGI_00208	MGDFONKE_01648	GGGABCIL_01875	JIGENDCA_01382	DGKKOMCF_02211	KIBPNDBA_01638	LIDNHKBG_00540	BAKPPOBB_01668	KODMDJDI_01669	NFOIJIEP_02010	PPGMPDBA_01816	PFJBLFBP_00382	MDPLHBJO_00070	PCMMNOHD_00132	FLOKEHCP_02355	NNKDEKOG_01176	GOHHJPID_01675	BKBPCHFD_01389	JJBCNKEE_01844	OABMMDLB_00074	DJLLHMOI_01734	MDOPPOGI_00714	LHDNPHEA_01870	DPLBPBJG_00953	JEIPOOAL_00306	CHFAHEAG_02734	PJPMDDDN_00439	AJJCDNJD_01764	PKMLJBIN_00577	FJMLOOAD_02719	HHHHCOEL_00711	ENHCMDHE_00407	PANKDIBD_00925	NIGHINPK_00136	LDFDGCAP_01163	OFALPMIK_02115	PELCAOIL_00250	AABKEBCC_01385	PMGMJILN_01578	JELDFFGO_02711	JIOKHDII_00662	AJFFGPAN_00131	HBLLBGAM_00302
group_9092	hypothetical protein	CMOHPEEN_01175	NIDEJLEM_02633	GELAMCOF_01713	GKENPNGC_02067	CADHKPPC_01670	DPBJBOGI_00248	MGDFONKE_01606	GGGABCIL_01914	JIGENDCA_01461	DGKKOMCF_00447	KIBPNDBA_01240	LIDNHKBG_01176	BAKPPOBB_02934	KODMDJDI_01629	NFOIJIEP_01971	PPGMPDBA_01777	PFJBLFBP_00422	MDPLHBJO_02203	PCMMNOHD_00172	FLOKEHCP_01159	NNKDEKOG_01135	GOHHJPID_01635	BKBPCHFD_01345	JJBCNKEE_01804	OABMMDLB_00115	DJLLHMOI_01694	MDOPPOGI_00754	LHDNPHEA_01831	DPLBPBJG_00993	JEIPOOAL_00267	CHFAHEAG_02695	PJPMDDDN_00399	AJJCDNJD_01727	PKMLJBIN_00538	FJMLOOAD_02759	HHHHCOEL_00751	ENHCMDHE_00367	PANKDIBD_00885	NIGHINPK_00096	LDFDGCAP_01053	OFALPMIK_02943		AABKEBCC_01496	PMGMJILN_01536	JELDFFGO_02379	JIOKHDII_00621	AJFFGPAN_01149	HBLLBGAM_00262
yxeP	putative hydrolase YxeP	CMOHPEEN_01296	NIDEJLEM_00969	GELAMCOF_02913	GKENPNGC_01209	CADHKPPC_02907	DPBJBOGI_00662	MGDFONKE_02798	GGGABCIL_01484	JIGENDCA_00079	DGKKOMCF_01155	KIBPNDBA_02802	LIDNHKBG_01502	BAKPPOBB_02401	KODMDJDI_02790	NFOIJIEP_01420	PPGMPDBA_02791	PFJBLFBP_00972	MDPLHBJO_00199	PCMMNOHD_01549	FLOKEHCP_02001	NNKDEKOG_01575	GOHHJPID_00010	BKBPCHFD_02459	JJBCNKEE_03049	OABMMDLB_01931	DJLLHMOI_03031	MDOPPOGI_02430	LHDNPHEA_03049	DPLBPBJG_01673	JEIPOOAL_02031	CHFAHEAG_00969	PJPMDDDN_01793	AJJCDNJD_00521	PKMLJBIN_01756	FJMLOOAD_01485	HHHHCOEL_00973	ENHCMDHE_02414	PANKDIBD_01477	NIGHINPK_01785		OFALPMIK_00772	PELCAOIL_00416	AABKEBCC_00288	PMGMJILN_02384	JELDFFGO_02259	JIOKHDII_01179	AJFFGPAN_00561	HBLLBGAM_02255
soj	Sporulation initiation inhibitor protein Soj	CMOHPEEN_01450	NIDEJLEM_00028	GELAMCOF_00226	GKENPNGC_00141	CADHKPPC_00212	DPBJBOGI_02814	MGDFONKE_00221	GGGABCIL_02669	JIGENDCA_02915	DGKKOMCF_00271	KIBPNDBA_02633	LIDNHKBG_01627	BAKPPOBB_02486	KODMDJDI_01921	NFOIJIEP_00197	PPGMPDBA_00120	PFJBLFBP_02602	MDPLHBJO_00902	PCMMNOHD_00592	FLOKEHCP_03011	NNKDEKOG_02307	GOHHJPID_00206	BKBPCHFD_02689	JJBCNKEE_00226	OABMMDLB_01700	DJLLHMOI_00227	MDOPPOGI_02130	LHDNPHEA_00222	DPLBPBJG_02654	JEIPOOAL_01574	CHFAHEAG_01197	PJPMDDDN_01059	AJJCDNJD_00282	PKMLJBIN_01985	FJMLOOAD_01248	HHHHCOEL_01418	ENHCMDHE_02285	PANKDIBD_01263	NIGHINPK_01130	LDFDGCAP_02322	OFALPMIK_00921		AABKEBCC_02408	PMGMJILN_00538	JELDFFGO_00182	JIOKHDII_01295	AJFFGPAN_02422	HBLLBGAM_01128
spo0J	Stage 0 sporulation protein J	CMOHPEEN_01451	NIDEJLEM_00029	GELAMCOF_00227	GKENPNGC_00142	CADHKPPC_00213	DPBJBOGI_02815	MGDFONKE_00222	GGGABCIL_02670	JIGENDCA_02914	DGKKOMCF_00270	KIBPNDBA_02632	LIDNHKBG_01626	BAKPPOBB_02487	KODMDJDI_01920	NFOIJIEP_00198	PPGMPDBA_00121	PFJBLFBP_02603	MDPLHBJO_00903	PCMMNOHD_00591	FLOKEHCP_03010	NNKDEKOG_02308	GOHHJPID_00207	BKBPCHFD_02690	JJBCNKEE_00227	OABMMDLB_01699	DJLLHMOI_00228	MDOPPOGI_02129	LHDNPHEA_00223	DPLBPBJG_02653	JEIPOOAL_01573	CHFAHEAG_01198	PJPMDDDN_01058	AJJCDNJD_00281	PKMLJBIN_01986	FJMLOOAD_01247	HHHHCOEL_01417	ENHCMDHE_02284	PANKDIBD_01262	NIGHINPK_01131	LDFDGCAP_02323	OFALPMIK_00920		AABKEBCC_02407	PMGMJILN_00537	JELDFFGO_00181	JIOKHDII_01296	AJFFGPAN_02423	HBLLBGAM_01127
dacA_1	D-alanyl-D-alanine carboxypeptidase DacA	CMOHPEEN_01459	NIDEJLEM_00037	GELAMCOF_00235	GKENPNGC_00150	CADHKPPC_00221	DPBJBOGI_02823	MGDFONKE_00230	GGGABCIL_02678	JIGENDCA_02905	DGKKOMCF_00262	KIBPNDBA_01385	LIDNHKBG_02396	BAKPPOBB_02495	KODMDJDI_01912	NFOIJIEP_00206	PPGMPDBA_00129	PFJBLFBP_02611	MDPLHBJO_00911	PCMMNOHD_00583	FLOKEHCP_03002	NNKDEKOG_02316	GOHHJPID_00215	BKBPCHFD_02698	JJBCNKEE_00235	OABMMDLB_01691	DJLLHMOI_00236	MDOPPOGI_02121	LHDNPHEA_00231	DPLBPBJG_02645	JEIPOOAL_01565	CHFAHEAG_01206	PJPMDDDN_01050		PKMLJBIN_01994	FJMLOOAD_01239	HHHHCOEL_01409	ENHCMDHE_02276	PANKDIBD_01254	NIGHINPK_01139	LDFDGCAP_01112	OFALPMIK_00912	PELCAOIL_01611	AABKEBCC_02029	PMGMJILN_00529	JELDFFGO_00173	JIOKHDII_01304	AJFFGPAN_02431	HBLLBGAM_01119
group_9136	hypothetical protein	CMOHPEEN_01619	NIDEJLEM_02312	GELAMCOF_02281	GKENPNGC_01375	CADHKPPC_02306	DPBJBOGI_02359	MGDFONKE_02303	GGGABCIL_01470	JIGENDCA_02102	DGKKOMCF_00349	KIBPNDBA_00878	LIDNHKBG_02353	BAKPPOBB_00508	KODMDJDI_02266	NFOIJIEP_02439	PPGMPDBA_02169	PFJBLFBP_00820	MDPLHBJO_00639	PCMMNOHD_02105	FLOKEHCP_02758	NNKDEKOG_02858	GOHHJPID_02344	BKBPCHFD_01967	JJBCNKEE_02433	OABMMDLB_02559	DJLLHMOI_02375	MDOPPOGI_00054	LHDNPHEA_02412	DPLBPBJG_01297	JEIPOOAL_02787	CHFAHEAG_00309	PJPMDDDN_01581	AJJCDNJD_01019	PKMLJBIN_01134	FJMLOOAD_02122	HHHHCOEL_01594	ENHCMDHE_01140	PANKDIBD_00830	NIGHINPK_01450	LDFDGCAP_00845	OFALPMIK_00811	PELCAOIL_01150	AABKEBCC_00817	PMGMJILN_02740	JELDFFGO_01296	JIOKHDII_00980	AJFFGPAN_00166	HBLLBGAM_01754
nusG	Transcription termination/antitermination protein NusG	CMOHPEEN_01623	NIDEJLEM_02316	GELAMCOF_02285	GKENPNGC_01371	CADHKPPC_02310	DPBJBOGI_02363	MGDFONKE_02307	GGGABCIL_01466	JIGENDCA_02098	DGKKOMCF_00353	KIBPNDBA_02095	LIDNHKBG_00796	BAKPPOBB_00512	KODMDJDI_02270	NFOIJIEP_02443	PPGMPDBA_02173	PFJBLFBP_00824	MDPLHBJO_00643	PCMMNOHD_02101	FLOKEHCP_02754	NNKDEKOG_02862	GOHHJPID_02348	BKBPCHFD_01971	JJBCNKEE_02437	OABMMDLB_02555	DJLLHMOI_02379	MDOPPOGI_00050	LHDNPHEA_02416	DPLBPBJG_01293	JEIPOOAL_02783	CHFAHEAG_00313	PJPMDDDN_01585	AJJCDNJD_01015	PKMLJBIN_01138	FJMLOOAD_02118	HHHHCOEL_01598	ENHCMDHE_01136	PANKDIBD_00834	NIGHINPK_01454	LDFDGCAP_02430	OFALPMIK_00815	PELCAOIL_02061	AABKEBCC_01913	PMGMJILN_02744	JELDFFGO_01300	JIOKHDII_00984	AJFFGPAN_00162	HBLLBGAM_01750
lacR_2	Lactose phosphotransferase system repressor	CMOHPEEN_01661	NIDEJLEM_01814	GELAMCOF_00586	GKENPNGC_00379	CADHKPPC_00681	DPBJBOGI_00539	MGDFONKE_00607	GGGABCIL_03084	JIGENDCA_01452	DGKKOMCF_01683	KIBPNDBA_00368	LIDNHKBG_02569	BAKPPOBB_01076	KODMDJDI_00936	NFOIJIEP_00786	PPGMPDBA_00530	PFJBLFBP_00543	MDPLHBJO_01366	PCMMNOHD_00550	FLOKEHCP_01626	NNKDEKOG_02238	GOHHJPID_00597	BKBPCHFD_00263	JJBCNKEE_00751	OABMMDLB_01200	DJLLHMOI_00635	MDOPPOGI_01768	LHDNPHEA_00745	DPLBPBJG_01871	JEIPOOAL_00449	CHFAHEAG_01707	PJPMDDDN_00663		PKMLJBIN_02530	FJMLOOAD_00811	HHHHCOEL_01192	ENHCMDHE_01671	PANKDIBD_00075	NIGHINPK_00730	LDFDGCAP_01593	OFALPMIK_01774	PELCAOIL_01818	AABKEBCC_00819	PMGMJILN_01722	JELDFFGO_01834	JIOKHDII_01080	AJFFGPAN_01631	HBLLBGAM_01535
group_9147	hypothetical protein	CMOHPEEN_01674	NIDEJLEM_01800	GELAMCOF_00600	GKENPNGC_00393	CADHKPPC_00695	DPBJBOGI_00525	MGDFONKE_00624	GGGABCIL_03070	JIGENDCA_02556	DGKKOMCF_01834	KIBPNDBA_01585	LIDNHKBG_00589	BAKPPOBB_01062	KODMDJDI_00950	NFOIJIEP_00800	PPGMPDBA_00544	PFJBLFBP_00557	MDPLHBJO_00715	PCMMNOHD_00536	FLOKEHCP_01612	NNKDEKOG_02252	GOHHJPID_00611	BKBPCHFD_00278	JJBCNKEE_00765	OABMMDLB_01186	DJLLHMOI_00649	MDOPPOGI_01754	LHDNPHEA_00759	DPLBPBJG_01885	JEIPOOAL_00463	CHFAHEAG_01721	PJPMDDDN_00676	AJJCDNJD_01631	PKMLJBIN_02544	FJMLOOAD_00797	HHHHCOEL_01178	ENHCMDHE_01657	PANKDIBD_00089	NIGHINPK_01775	LDFDGCAP_01414	OFALPMIK_01680		AABKEBCC_01155	PMGMJILN_01243	JELDFFGO_01937	JIOKHDII_02198	AJFFGPAN_01645	HBLLBGAM_01521
group_9149	hypothetical protein	CMOHPEEN_01698	NIDEJLEM_01776	GELAMCOF_00624	GKENPNGC_00425	CADHKPPC_00721	DPBJBOGI_00501	MGDFONKE_00641	GGGABCIL_02799	JIGENDCA_01881	DGKKOMCF_01077	KIBPNDBA_00216	LIDNHKBG_00319	BAKPPOBB_01591	KODMDJDI_00975	NFOIJIEP_00824	PPGMPDBA_00568	PFJBLFBP_00582	MDPLHBJO_00868	PCMMNOHD_01608	FLOKEHCP_01588	NNKDEKOG_02276	GOHHJPID_00645	BKBPCHFD_00297	JJBCNKEE_00792	OABMMDLB_01161	DJLLHMOI_00688	MDOPPOGI_01719	LHDNPHEA_00784	DPLBPBJG_01909	JEIPOOAL_00487	CHFAHEAG_01745	PJPMDDDN_00702	AJJCDNJD_01608	PKMLJBIN_02568	FJMLOOAD_00773	HHHHCOEL_00331	ENHCMDHE_01462	PANKDIBD_00532	NIGHINPK_01905	LDFDGCAP_02182	OFALPMIK_00994	PELCAOIL_00213	AABKEBCC_01324	PMGMJILN_01217	JELDFFGO_01354	JIOKHDII_01707	AJFFGPAN_01999	HBLLBGAM_00124
lexA	LexA repressor	CMOHPEEN_01707	NIDEJLEM_01767	GELAMCOF_00633	GKENPNGC_00434	CADHKPPC_00730	DPBJBOGI_00492	MGDFONKE_00650	GGGABCIL_02808	JIGENDCA_00862	DGKKOMCF_01492	KIBPNDBA_00892	LIDNHKBG_00276	BAKPPOBB_01582	KODMDJDI_00984	NFOIJIEP_00833	PPGMPDBA_00577	PFJBLFBP_00591	MDPLHBJO_00096	PCMMNOHD_01617	FLOKEHCP_01580	NNKDEKOG_02285	GOHHJPID_00654	BKBPCHFD_00306	JJBCNKEE_00801	OABMMDLB_01152	DJLLHMOI_00697	MDOPPOGI_01710	LHDNPHEA_00793	DPLBPBJG_01918	JEIPOOAL_00496	CHFAHEAG_01754	PJPMDDDN_00711	AJJCDNJD_01599	PKMLJBIN_02577	FJMLOOAD_00764	HHHHCOEL_00340	ENHCMDHE_01471	PANKDIBD_00523	NIGHINPK_01896	LDFDGCAP_02172	OFALPMIK_01002	PELCAOIL_00833	AABKEBCC_01145	PMGMJILN_01208	JELDFFGO_01346	JIOKHDII_01715	AJFFGPAN_02008	HBLLBGAM_00133
tpx	Thiol peroxidase	CMOHPEEN_01718	NIDEJLEM_00634	GELAMCOF_00644	GKENPNGC_00446	CADHKPPC_00741	DPBJBOGI_00481	MGDFONKE_00661	GGGABCIL_02819	JIGENDCA_00873	DGKKOMCF_01480	KIBPNDBA_00423	LIDNHKBG_00270	BAKPPOBB_01571	KODMDJDI_00995	NFOIJIEP_00844	PPGMPDBA_00588	PFJBLFBP_00603	MDPLHBJO_02073	PCMMNOHD_01628	FLOKEHCP_01569	NNKDEKOG_01629	GOHHJPID_00668	BKBPCHFD_00317	JJBCNKEE_00812	OABMMDLB_01141	DJLLHMOI_00708	MDOPPOGI_01699	LHDNPHEA_00804	DPLBPBJG_01929	JEIPOOAL_00507	CHFAHEAG_01765	PJPMDDDN_00722	AJJCDNJD_01275	PKMLJBIN_02588	FJMLOOAD_00753	HHHHCOEL_00351	ENHCMDHE_01482	PANKDIBD_00512	NIGHINPK_01885		OFALPMIK_01013	PELCAOIL_02584	AABKEBCC_02910	PMGMJILN_01197	JELDFFGO_00862	JIOKHDII_02682	AJFFGPAN_02019	HBLLBGAM_00144
group_9156	hypothetical protein	CMOHPEEN_01726	NIDEJLEM_00626	GELAMCOF_00654	GKENPNGC_00456	CADHKPPC_00749	DPBJBOGI_00471	MGDFONKE_00672	GGGABCIL_02827	JIGENDCA_00881	DGKKOMCF_01821	KIBPNDBA_00414	LIDNHKBG_00262	BAKPPOBB_01561	KODMDJDI_01003	NFOIJIEP_00855	PPGMPDBA_00643	PFJBLFBP_00614	MDPLHBJO_02412	PCMMNOHD_02485	FLOKEHCP_01559	NNKDEKOG_01619	GOHHJPID_00679	BKBPCHFD_00327	JJBCNKEE_00821	OABMMDLB_01131	DJLLHMOI_00719	MDOPPOGI_01688	LHDNPHEA_00812	DPLBPBJG_01939	JEIPOOAL_00517	CHFAHEAG_01773	PJPMDDDN_00730	AJJCDNJD_01282	PKMLJBIN_02599	FJMLOOAD_00743	HHHHCOEL_00359	ENHCMDHE_01490	PANKDIBD_00756	NIGHINPK_02073		OFALPMIK_01023	PELCAOIL_00609	AABKEBCC_02555	PMGMJILN_01189	JELDFFGO_00872	JIOKHDII_00613	AJFFGPAN_02029	HBLLBGAM_00152
zapA	Cell division protein ZapA	CMOHPEEN_01761	NIDEJLEM_00592	GELAMCOF_00690	GKENPNGC_00491	CADHKPPC_00786	DPBJBOGI_00900	MGDFONKE_00706	GGGABCIL_02862	JIGENDCA_01294	DGKKOMCF_02066	KIBPNDBA_01530	LIDNHKBG_00160	BAKPPOBB_02093	KODMDJDI_01037	NFOIJIEP_00889	PPGMPDBA_00677	PFJBLFBP_00649	MDPLHBJO_02051	PCMMNOHD_02520	FLOKEHCP_01525	NNKDEKOG_01521	GOHHJPID_00714	BKBPCHFD_00361	JJBCNKEE_00856	OABMMDLB_01097	DJLLHMOI_00754	MDOPPOGI_01653	LHDNPHEA_00847	DPLBPBJG_02253	JEIPOOAL_00552	CHFAHEAG_01807	PJPMDDDN_00765	AJJCDNJD_01315	PKMLJBIN_02633	FJMLOOAD_00708	HHHHCOEL_00393	ENHCMDHE_01524	PANKDIBD_00791	NIGHINPK_01845		OFALPMIK_00546	PELCAOIL_01969	AABKEBCC_01844	PMGMJILN_01155	JELDFFGO_00556	JIOKHDII_00577	AJFFGPAN_02063	HBLLBGAM_00186
fecE	Fe(3 ) dicitrate transport ATP-binding protein FecE	CMOHPEEN_01985	NIDEJLEM_00930	GELAMCOF_02403	GKENPNGC_01260	CADHKPPC_02441	DPBJBOGI_01598	MGDFONKE_02423	GGGABCIL_01668	JIGENDCA_01219	DGKKOMCF_02170	KIBPNDBA_02111	LIDNHKBG_01389	BAKPPOBB_00273	KODMDJDI_02385	NFOIJIEP_02539	PPGMPDBA_02310	PFJBLFBP_01125	MDPLHBJO_02003	PCMMNOHD_01283	FLOKEHCP_00695	NNKDEKOG_00099	GOHHJPID_02461	BKBPCHFD_02096	JJBCNKEE_02555	OABMMDLB_02436	DJLLHMOI_02495	MDOPPOGI_02896	LHDNPHEA_02540	DPLBPBJG_03056	JEIPOOAL_00879	CHFAHEAG_00434	PJPMDDDN_02514	AJJCDNJD_00922	PKMLJBIN_01255	FJMLOOAD_02002	HHHHCOEL_02233	ENHCMDHE_01020	PANKDIBD_01309	NIGHINPK_02746	LDFDGCAP_00330	OFALPMIK_02350		AABKEBCC_02002	PMGMJILN_01256	JELDFFGO_02750	JIOKHDII_02495	AJFFGPAN_02169	HBLLBGAM_01289
group_9183	hypothetical protein	CMOHPEEN_01993	NIDEJLEM_00922	GELAMCOF_02395	GKENPNGC_01268	CADHKPPC_02433	DPBJBOGI_01590	MGDFONKE_02415	GGGABCIL_01660	JIGENDCA_01537	DGKKOMCF_02725	KIBPNDBA_01391	LIDNHKBG_01415	BAKPPOBB_00281	KODMDJDI_02377	NFOIJIEP_02531	PPGMPDBA_02302	PFJBLFBP_01117	MDPLHBJO_02167	PCMMNOHD_01291	FLOKEHCP_00703	NNKDEKOG_00107	GOHHJPID_02453	BKBPCHFD_02088	JJBCNKEE_02547	OABMMDLB_02444	DJLLHMOI_02487	MDOPPOGI_02904	LHDNPHEA_02532	DPLBPBJG_03064	JEIPOOAL_00887	CHFAHEAG_00426	PJPMDDDN_02506	AJJCDNJD_00930	PKMLJBIN_01247	FJMLOOAD_02010	HHHHCOEL_02225	ENHCMDHE_01028	PANKDIBD_01317	NIGHINPK_02035	LDFDGCAP_01950	OFALPMIK_02870		AABKEBCC_01003	PMGMJILN_01734	JELDFFGO_00832	JIOKHDII_01662	AJFFGPAN_01477	HBLLBGAM_01281
group_9207	hypothetical protein	CMOHPEEN_02170	NIDEJLEM_01915	GELAMCOF_02535	GKENPNGC_01005	CADHKPPC_02575	DPBJBOGI_02117	MGDFONKE_02560	GGGABCIL_03021	JIGENDCA_02631	DGKKOMCF_01724	KIBPNDBA_00860	LIDNHKBG_01058	BAKPPOBB_01282	KODMDJDI_00610	NFOIJIEP_02681	PPGMPDBA_02450	PFJBLFBP_01319	MDPLHBJO_01494	PCMMNOHD_00937	FLOKEHCP_02255	NNKDEKOG_00501	GOHHJPID_02600	BKBPCHFD_02219	JJBCNKEE_02683	OABMMDLB_02295	DJLLHMOI_02704	MDOPPOGI_02749	LHDNPHEA_02679	DPLBPBJG_00090	JEIPOOAL_01011	CHFAHEAG_00613	PJPMDDDN_01286	AJJCDNJD_00802	PKMLJBIN_01399	FJMLOOAD_01867	HHHHCOEL_00270	ENHCMDHE_01401	PANKDIBD_02549	NIGHINPK_00464	LDFDGCAP_00290	OFALPMIK_00036	PELCAOIL_00276	AABKEBCC_01975	PMGMJILN_00435	JELDFFGO_00778	JIOKHDII_00542	AJFFGPAN_02393	HBLLBGAM_01604
lysS	Lysine--tRNA ligase	CMOHPEEN_02215	NIDEJLEM_00643	GELAMCOF_02505	GKENPNGC_01039	CADHKPPC_02543	DPBJBOGI_02146	MGDFONKE_02528	GGGABCIL_03053	JIGENDCA_02163	DGKKOMCF_01368	KIBPNDBA_00439	LIDNHKBG_00447	BAKPPOBB_01247	KODMDJDI_00643	NFOIJIEP_02647	PPGMPDBA_02417	PFJBLFBP_02333	MDPLHBJO_00309	PCMMNOHD_02480	FLOKEHCP_02290	NNKDEKOG_00529	GOHHJPID_02567	BKBPCHFD_02187	JJBCNKEE_02650	OABMMDLB_02328	DJLLHMOI_02668	MDOPPOGI_02786	LHDNPHEA_02646	DPLBPBJG_00118	JEIPOOAL_00978	CHFAHEAG_00579	PJPMDDDN_02526	AJJCDNJD_00831	PKMLJBIN_01363	FJMLOOAD_01897	HHHHCOEL_00238	ENHCMDHE_01369	PANKDIBD_02516	NIGHINPK_02528	LDFDGCAP_02577	OFALPMIK_00001	PELCAOIL_02275	AABKEBCC_00003	PMGMJILN_01686	JELDFFGO_02175	JIOKHDII_02529	AJFFGPAN_00321	HBLLBGAM_01582
rpsU	30S ribosomal protein S21	CMOHPEEN_02248	NIDEJLEM_00791	GELAMCOF_01520	GKENPNGC_02202	CADHKPPC_01535	DPBJBOGI_02960	MGDFONKE_01471	GGGABCIL_00033	JIGENDCA_02738	DGKKOMCF_00325	KIBPNDBA_01210	LIDNHKBG_00665	BAKPPOBB_02680	KODMDJDI_01498	NFOIJIEP_01830	PPGMPDBA_01631	PFJBLFBP_00027	MDPLHBJO_02348	PCMMNOHD_01742	FLOKEHCP_01024	NNKDEKOG_00999	GOHHJPID_01500	BKBPCHFD_01213	JJBCNKEE_01662	OABMMDLB_00249	DJLLHMOI_01555	MDOPPOGI_00892	LHDNPHEA_01690	DPLBPBJG_02767	JEIPOOAL_00125	CHFAHEAG_02555	PJPMDDDN_00266	AJJCDNJD_01495	PKMLJBIN_00397	FJMLOOAD_02948	HHHHCOEL_01099	ENHCMDHE_00220	PANKDIBD_01131	NIGHINPK_02263	LDFDGCAP_00418	OFALPMIK_01442	PELCAOIL_00216	AABKEBCC_00197	PMGMJILN_00474	JELDFFGO_02881	JIOKHDII_02505	AJFFGPAN_02107	HBLLBGAM_01991
cdd	Cytidine deaminase	CMOHPEEN_02254	NIDEJLEM_00785	GELAMCOF_01514	GKENPNGC_02208	CADHKPPC_01529	DPBJBOGI_02954	MGDFONKE_01466	GGGABCIL_00039	JIGENDCA_00757	DGKKOMCF_00388	KIBPNDBA_01058	LIDNHKBG_02025	BAKPPOBB_02674	KODMDJDI_01492	NFOIJIEP_01824	PPGMPDBA_01625	PFJBLFBP_00032	MDPLHBJO_00400	PCMMNOHD_01736	FLOKEHCP_01018	NNKDEKOG_00993	GOHHJPID_01494	BKBPCHFD_01208	JJBCNKEE_01656	OABMMDLB_00255	DJLLHMOI_01549	MDOPPOGI_00898	LHDNPHEA_01684	DPLBPBJG_02773	JEIPOOAL_00119	CHFAHEAG_02549	PJPMDDDN_00260	AJJCDNJD_01499	PKMLJBIN_00391	FJMLOOAD_02954	HHHHCOEL_01093	ENHCMDHE_00214	PANKDIBD_01125	NIGHINPK_02257	LDFDGCAP_00611	OFALPMIK_01448	PELCAOIL_01121	AABKEBCC_00191	PMGMJILN_00468	JELDFFGO_02156	JIOKHDII_02511	AJFFGPAN_02112	HBLLBGAM_01985
rnhA_1	14.7 kDa ribonuclease H-like protein	CMOHPEEN_02303	NIDEJLEM_01625	GELAMCOF_01460	GKENPNGC_02266	CADHKPPC_01474	DPBJBOGI_02906	MGDFONKE_01415	GGGABCIL_00088	JIGENDCA_00343	DGKKOMCF_01884	KIBPNDBA_02339	LIDNHKBG_01377	BAKPPOBB_02155	KODMDJDI_01444	NFOIJIEP_01734	PPGMPDBA_01553	PFJBLFBP_00080	MDPLHBJO_01546	PCMMNOHD_01040	FLOKEHCP_00970	NNKDEKOG_00945	GOHHJPID_01436	BKBPCHFD_01122	JJBCNKEE_01607	OABMMDLB_00305	DJLLHMOI_01492	MDOPPOGI_00946	LHDNPHEA_01635	DPLBPBJG_02001	JEIPOOAL_00071	CHFAHEAG_02500	PJPMDDDN_00211	AJJCDNJD_01537	PKMLJBIN_00340	FJMLOOAD_00034	HHHHCOEL_01042	ENHCMDHE_00166	PANKDIBD_00388	NIGHINPK_00223	LDFDGCAP_01535	OFALPMIK_01889	PELCAOIL_01316	AABKEBCC_01026	PMGMJILN_01323	JELDFFGO_02875	JIOKHDII_01512	AJFFGPAN_00855	HBLLBGAM_02813
mscL	Large-conductance mechanosensitive channel	CMOHPEEN_02400	NIDEJLEM_01927	GELAMCOF_02547	GKENPNGC_00993	CADHKPPC_02587	DPBJBOGI_02105	MGDFONKE_02574	GGGABCIL_03009	JIGENDCA_02643	DGKKOMCF_02459	KIBPNDBA_01224	LIDNHKBG_01528	BAKPPOBB_01294	KODMDJDI_00598	NFOIJIEP_02693	PPGMPDBA_02462	PFJBLFBP_01307	MDPLHBJO_01507	PCMMNOHD_00949	FLOKEHCP_02243	NNKDEKOG_00489	GOHHJPID_02709	BKBPCHFD_02234	JJBCNKEE_02735	OABMMDLB_02283	DJLLHMOI_02716	MDOPPOGI_02737	LHDNPHEA_02691	DPLBPBJG_00078	JEIPOOAL_01023	CHFAHEAG_00625	PJPMDDDN_01274	AJJCDNJD_00790	PKMLJBIN_01411	FJMLOOAD_01855	HHHHCOEL_00282	ENHCMDHE_01413	PANKDIBD_02747	NIGHINPK_00452	LDFDGCAP_02801	OFALPMIK_00048	PELCAOIL_01186	AABKEBCC_01963	PMGMJILN_01524	JELDFFGO_00791	JIOKHDII_00529	AJFFGPAN_01774	HBLLBGAM_01592
cobB	NAD-dependent protein deacetylase	CMOHPEEN_02428	NIDEJLEM_01955	GELAMCOF_02577	GKENPNGC_00965	CADHKPPC_02619	DPBJBOGI_02075	MGDFONKE_02602	GGGABCIL_02981	JIGENDCA_02671	DGKKOMCF_01639	KIBPNDBA_00999	LIDNHKBG_02712	BAKPPOBB_01323	KODMDJDI_00570	NFOIJIEP_02721	PPGMPDBA_02490	PFJBLFBP_01276	MDPLHBJO_01532	PCMMNOHD_00977	FLOKEHCP_02214	NNKDEKOG_00459	GOHHJPID_02742	BKBPCHFD_02263	JJBCNKEE_02762	OABMMDLB_02255	DJLLHMOI_02744	MDOPPOGI_02709	LHDNPHEA_02720	DPLBPBJG_00048	JEIPOOAL_01051	CHFAHEAG_00653	PJPMDDDN_01246		PKMLJBIN_01439	FJMLOOAD_01824	HHHHCOEL_00310	ENHCMDHE_01441	PANKDIBD_00155	NIGHINPK_00424	LDFDGCAP_02511	OFALPMIK_00078	PELCAOIL_00122	AABKEBCC_02481	PMGMJILN_02125	JELDFFGO_00420	JIOKHDII_00501	AJFFGPAN_00457	HBLLBGAM_00818
lemA	Protein LemA	CMOHPEEN_02443	NIDEJLEM_01970	GELAMCOF_02592	GKENPNGC_00950	CADHKPPC_02633	DPBJBOGI_02060	MGDFONKE_02617	GGGABCIL_02966	JIGENDCA_02686	DGKKOMCF_02839	KIBPNDBA_00668	LIDNHKBG_00935	BAKPPOBB_01158	KODMDJDI_00556	NFOIJIEP_02736	PPGMPDBA_02505	PFJBLFBP_01261	MDPLHBJO_01518	PCMMNOHD_00992	FLOKEHCP_02198	NNKDEKOG_00444	GOHHJPID_02756	BKBPCHFD_02277	JJBCNKEE_02777	OABMMDLB_02240	DJLLHMOI_02759	MDOPPOGI_02694	LHDNPHEA_02735	DPLBPBJG_00033	JEIPOOAL_01066	CHFAHEAG_00668	PJPMDDDN_01231		PKMLJBIN_01454	FJMLOOAD_01809	HHHHCOEL_00325	ENHCMDHE_01456	PANKDIBD_00141	NIGHINPK_00409	LDFDGCAP_00745	OFALPMIK_02880	PELCAOIL_01107	AABKEBCC_02330	PMGMJILN_02110	JELDFFGO_00405	JIOKHDII_02818	AJFFGPAN_00471	HBLLBGAM_00803
gpr	L-glyceraldehyde 3-phosphate reductase	CMOHPEEN_02458	NIDEJLEM_01310	GELAMCOF_02608	GKENPNGC_00935	CADHKPPC_02650	DPBJBOGI_02044	MGDFONKE_02633	GGGABCIL_00730	JIGENDCA_01751	DGKKOMCF_02422	KIBPNDBA_01954	LIDNHKBG_00855	BAKPPOBB_01176	KODMDJDI_02506	NFOIJIEP_02759	PPGMPDBA_02520	PFJBLFBP_01245	MDPLHBJO_00310	PCMMNOHD_01007	FLOKEHCP_02180	NNKDEKOG_02559	GOHHJPID_02774	BKBPCHFD_02293	JJBCNKEE_02795	OABMMDLB_02224	DJLLHMOI_02774	MDOPPOGI_02678	LHDNPHEA_02751	DPLBPBJG_00017	JEIPOOAL_01082	CHFAHEAG_00684	PJPMDDDN_01216		PKMLJBIN_01470	FJMLOOAD_01793	HHHHCOEL_01253	ENHCMDHE_01861	PANKDIBD_02614	NIGHINPK_00394	LDFDGCAP_02571	OFALPMIK_02329	PELCAOIL_02693	AABKEBCC_00682	PMGMJILN_02644	JELDFFGO_00255	JIOKHDII_00351	AJFFGPAN_00487	HBLLBGAM_01380
recA_2	Protein RecA	CMOHPEEN_02468	NIDEJLEM_01300	GELAMCOF_02618	GKENPNGC_00925	CADHKPPC_02660	DPBJBOGI_02034	MGDFONKE_02643	GGGABCIL_00740	JIGENDCA_01124	DGKKOMCF_00093	KIBPNDBA_01964	LIDNHKBG_00579	BAKPPOBB_01188	KODMDJDI_02516	NFOIJIEP_02769	PPGMPDBA_02530	PFJBLFBP_01235	MDPLHBJO_01458	PCMMNOHD_01017	FLOKEHCP_02168	NNKDEKOG_02549	GOHHJPID_02784	BKBPCHFD_02303	JJBCNKEE_02805	OABMMDLB_02212	DJLLHMOI_02784	MDOPPOGI_02668	LHDNPHEA_02761	DPLBPBJG_00007	JEIPOOAL_01092	CHFAHEAG_00694	PJPMDDDN_01206		PKMLJBIN_01480	FJMLOOAD_01783	HHHHCOEL_01243	ENHCMDHE_01851	PANKDIBD_02624	NIGHINPK_00384	LDFDGCAP_00876	OFALPMIK_02603	PELCAOIL_02139	AABKEBCC_01568	PMGMJILN_02634	JELDFFGO_00267	JIOKHDII_00361	AJFFGPAN_00498	HBLLBGAM_01370
tsaE	tRNA threonylcarbamoyladenosine biosynthesis protein TsaE	CMOHPEEN_02539	NIDEJLEM_02885	GELAMCOF_00944	GKENPNGC_02721	CADHKPPC_01001	DPBJBOGI_01247	MGDFONKE_00931	GGGABCIL_01196	JIGENDCA_00715	DGKKOMCF_02682	KIBPNDBA_01082	LIDNHKBG_00692	BAKPPOBB_02810	KODMDJDI_00773	NFOIJIEP_01095	PPGMPDBA_00884	PFJBLFBP_00986	MDPLHBJO_01731	PCMMNOHD_01105	FLOKEHCP_02859	NNKDEKOG_02530	GOHHJPID_00974	BKBPCHFD_00632	JJBCNKEE_01075	OABMMDLB_00836	DJLLHMOI_01029	MDOPPOGI_01408	LHDNPHEA_01055	DPLBPBJG_01143	JEIPOOAL_01671	CHFAHEAG_02015	PJPMDDDN_00920	AJJCDNJD_01938	PKMLJBIN_02850	FJMLOOAD_00498	HHHHCOEL_00858	ENHCMDHE_00822	PANKDIBD_02316	NIGHINPK_01330	LDFDGCAP_00907	OFALPMIK_02888		AABKEBCC_00911	PMGMJILN_01282	JELDFFGO_02421	JIOKHDII_00717	AJFFGPAN_01234	HBLLBGAM_02263
cdaR	CdaA regulatory protein CdaR	CMOHPEEN_02558	NIDEJLEM_02904	GELAMCOF_01036	GKENPNGC_02702	CADHKPPC_01020	DPBJBOGI_01267	MGDFONKE_00954	GGGABCIL_01177	JIGENDCA_01431	DGKKOMCF_02186	KIBPNDBA_01934	LIDNHKBG_01884	BAKPPOBB_02791	KODMDJDI_00794	NFOIJIEP_01114	PPGMPDBA_00903	PFJBLFBP_01884	MDPLHBJO_02144	PCMMNOHD_01124	FLOKEHCP_02878	NNKDEKOG_02623	GOHHJPID_00993	BKBPCHFD_00657	JJBCNKEE_01094	OABMMDLB_00817	DJLLHMOI_01048	MDOPPOGI_01389	LHDNPHEA_01074	DPLBPBJG_02432	JEIPOOAL_01690	CHFAHEAG_02034	PJPMDDDN_00901	AJJCDNJD_01948	PKMLJBIN_02869	FJMLOOAD_00479	HHHHCOEL_00839	ENHCMDHE_00841	PANKDIBD_02297	NIGHINPK_01311	LDFDGCAP_00504	OFALPMIK_01536		AABKEBCC_00475	PMGMJILN_01262	JELDFFGO_01501	JIOKHDII_00737	AJFFGPAN_00194	HBLLBGAM_00952
group_9253	hypothetical protein	CMOHPEEN_02627	NIDEJLEM_02993	GELAMCOF_01258	GKENPNGC_02467	CADHKPPC_01266	DPBJBOGI_01663	MGDFONKE_01212	GGGABCIL_00293		DGKKOMCF_02607	KIBPNDBA_00164	LIDNHKBG_00898	BAKPPOBB_00554	KODMDJDI_01238	NFOIJIEP_01528	PPGMPDBA_01347	PFJBLFBP_00276	MDPLHBJO_00807	PCMMNOHD_02349	FLOKEHCP_00770	NNKDEKOG_00749	GOHHJPID_01235	BKBPCHFD_00923	JJBCNKEE_01400	OABMMDLB_00512	DJLLHMOI_01294	MDOPPOGI_01142	LHDNPHEA_01425	DPLBPBJG_01755	JEIPOOAL_01287	CHFAHEAG_02291	PJPMDDDN_00011	AJJCDNJD_01155	PKMLJBIN_00133	FJMLOOAD_00242	HHHHCOEL_02329	ENHCMDHE_00545	PANKDIBD_02034	NIGHINPK_00547	LDFDGCAP_01066	OFALPMIK_01600	PELCAOIL_01842	AABKEBCC_00979	PMGMJILN_00747	JELDFFGO_00458	JIOKHDII_02154	AJFFGPAN_00822	HBLLBGAM_00697
rplB	50S ribosomal protein L2	CMOHPEEN_02837	NIDEJLEM_00065	GELAMCOF_02473	GKENPNGC_00199	CADHKPPC_02511	DPBJBOGI_00967	MGDFONKE_02495	GGGABCIL_01028	JIGENDCA_01254	DGKKOMCF_01862	KIBPNDBA_02205	LIDNHKBG_00716	BAKPPOBB_02906	KODMDJDI_02453	NFOIJIEP_02617	PPGMPDBA_02388	PFJBLFBP_01203	MDPLHBJO_01264	PCMMNOHD_02646	FLOKEHCP_00522	NNKDEKOG_01655	GOHHJPID_02537	BKBPCHFD_02156	JJBCNKEE_02620	OABMMDLB_02358	DJLLHMOI_02636	MDOPPOGI_02817	LHDNPHEA_02616	DPLBPBJG_00442	JEIPOOAL_00803	CHFAHEAG_00546	PJPMDDDN_02112	AJJCDNJD_00853	PKMLJBIN_01331	FJMLOOAD_01927	HHHHCOEL_01319	ENHCMDHE_02055	PANKDIBD_01592	NIGHINPK_00656	LDFDGCAP_02106	OFALPMIK_00576		AABKEBCC_00332	PMGMJILN_02821	JELDFFGO_01078	JIOKHDII_00464	AJFFGPAN_02497	HBLLBGAM_00338
rpmC	50S ribosomal protein L29	CMOHPEEN_02842	NIDEJLEM_00070	GELAMCOF_02468	GKENPNGC_00204	CADHKPPC_02506	DPBJBOGI_00972	MGDFONKE_02490	GGGABCIL_01033	JIGENDCA_00242	DGKKOMCF_01857	KIBPNDBA_02200	LIDNHKBG_00711	BAKPPOBB_02901	KODMDJDI_02448	NFOIJIEP_02612	PPGMPDBA_02383	PFJBLFBP_01198	MDPLHBJO_01259	PCMMNOHD_02651	FLOKEHCP_00527	NNKDEKOG_01660	GOHHJPID_02532	BKBPCHFD_02151	JJBCNKEE_02615	OABMMDLB_02363	DJLLHMOI_02631	MDOPPOGI_02822	LHDNPHEA_02611	DPLBPBJG_00447	JEIPOOAL_00808	CHFAHEAG_00541	PJPMDDDN_02107	AJJCDNJD_00858	PKMLJBIN_01326	FJMLOOAD_01932	HHHHCOEL_01314	ENHCMDHE_02050	PANKDIBD_01597	NIGHINPK_00651	LDFDGCAP_02405	OFALPMIK_00581	PELCAOIL_01342	AABKEBCC_01579	PMGMJILN_02816	JELDFFGO_01073	JIOKHDII_00459	AJFFGPAN_02492	HBLLBGAM_00343
group_9279	hypothetical protein	CMOHPEEN_02902	NIDEJLEM_02248	GELAMCOF_02361	GKENPNGC_01302	CADHKPPC_02392	DPBJBOGI_01517	MGDFONKE_02380	GGGABCIL_01545	JIGENDCA_02143	DGKKOMCF_01547	KIBPNDBA_01801	LIDNHKBG_00185	BAKPPOBB_00316	KODMDJDI_02342	NFOIJIEP_00125	PPGMPDBA_01019	PFJBLFBP_02774	MDPLHBJO_01304	PCMMNOHD_02466	FLOKEHCP_00738	NNKDEKOG_02760	GOHHJPID_02424	BKBPCHFD_02050	JJBCNKEE_02513	OABMMDLB_02477	DJLLHMOI_02449	MDOPPOGI_02940	LHDNPHEA_02496	DPLBPBJG_00203	JEIPOOAL_00919	CHFAHEAG_00387	PJPMDDDN_02728	AJJCDNJD_00949	PKMLJBIN_01210	FJMLOOAD_02043	HHHHCOEL_01349	ENHCMDHE_01064	PANKDIBD_02654	NIGHINPK_02244	LDFDGCAP_01654	OFALPMIK_01797	PELCAOIL_00180	AABKEBCC_02812	PMGMJILN_00068	JELDFFGO_00957	JIOKHDII_00802		HBLLBGAM_01972
proB	Glutamate 5-kinase 1	CMOHPEEN_02919	NIDEJLEM_02494	GELAMCOF_02346	GKENPNGC_01314	CADHKPPC_02376	DPBJBOGI_01533	MGDFONKE_02363	GGGABCIL_01560	JIGENDCA_01029	DGKKOMCF_02527	KIBPNDBA_02719	LIDNHKBG_00734	BAKPPOBB_00112	KODMDJDI_02326	NFOIJIEP_02502	PPGMPDBA_03004	PFJBLFBP_02368	MDPLHBJO_01288	PCMMNOHD_02045	FLOKEHCP_02689	NNKDEKOG_02745	GOHHJPID_02408	BKBPCHFD_02031	JJBCNKEE_02496	OABMMDLB_02492	DJLLHMOI_02435	MDOPPOGI_02956	LHDNPHEA_02481	DPLBPBJG_01657	JEIPOOAL_00934	CHFAHEAG_00372	PJPMDDDN_02604	AJJCDNJD_00963	PKMLJBIN_01195	FJMLOOAD_02058	HHHHCOEL_01333	ENHCMDHE_01080	PANKDIBD_01273	NIGHINPK_01657	LDFDGCAP_01026	OFALPMIK_01085	PELCAOIL_00393	AABKEBCC_00241	PMGMJILN_00083	JELDFFGO_00972	JIOKHDII_00786	AJFFGPAN_02187	HBLLBGAM_02317
group_9282	hypothetical protein	CMOHPEEN_02927	NIDEJLEM_02502	GELAMCOF_02338	GKENPNGC_01322	CADHKPPC_02357	DPBJBOGI_01573	MGDFONKE_02355	GGGABCIL_01568	JIGENDCA_00633	DGKKOMCF_00944	KIBPNDBA_01477	LIDNHKBG_02318	BAKPPOBB_00126	KODMDJDI_02318	NFOIJIEP_02494	PPGMPDBA_02996	PFJBLFBP_02376	MDPLHBJO_01852	PCMMNOHD_02053	FLOKEHCP_02702	NNKDEKOG_02737	GOHHJPID_02400	BKBPCHFD_02023	JJBCNKEE_02488	OABMMDLB_02500	DJLLHMOI_02427	MDOPPOGI_00001	LHDNPHEA_02473	DPLBPBJG_01649	JEIPOOAL_00942	CHFAHEAG_00364	PJPMDDDN_02596	AJJCDNJD_00971	PKMLJBIN_01187	FJMLOOAD_02066	HHHHCOEL_02103	ENHCMDHE_01088	PANKDIBD_01195	NIGHINPK_01665	LDFDGCAP_00895	OFALPMIK_01100	PELCAOIL_02239	AABKEBCC_00070	PMGMJILN_00092	JELDFFGO_01274	JIOKHDII_00778	AJFFGPAN_02179	HBLLBGAM_02309
group_9284	Putative bifunctional phosphatase/peptidyl-prolyl cis-trans isomerase	CMOHPEEN_02946	NIDEJLEM_00555	GELAMCOF_00727	GKENPNGC_00529	CADHKPPC_00823	DPBJBOGI_00939	MGDFONKE_00747	GGGABCIL_02899	JIGENDCA_01975	DGKKOMCF_00178	KIBPNDBA_02372	LIDNHKBG_01926	BAKPPOBB_02727	KODMDJDI_01074	NFOIJIEP_00926	PPGMPDBA_00714	PFJBLFBP_00686	MDPLHBJO_01471	PCMMNOHD_02557	FLOKEHCP_01486	NNKDEKOG_01484	GOHHJPID_00751	BKBPCHFD_00401	JJBCNKEE_00895	OABMMDLB_01060	DJLLHMOI_00791	MDOPPOGI_01616	LHDNPHEA_00884	DPLBPBJG_02290	JEIPOOAL_00589	CHFAHEAG_01843	PJPMDDDN_00802	AJJCDNJD_01352	PKMLJBIN_02670	FJMLOOAD_00671	HHHHCOEL_00430	ENHCMDHE_01561	PANKDIBD_01659	NIGHINPK_01834	LDFDGCAP_00071	OFALPMIK_00507	PELCAOIL_02255	AABKEBCC_02689	PMGMJILN_01118	JELDFFGO_02730	JIOKHDII_02285	AJFFGPAN_02722	HBLLBGAM_02855
[truncated: 15,420 more rows]
[truncated: 27 more columns]

## Sheet: Annotation
Gene	Annotation
group_10011	Putative NrdI-like protein
secY	Protein translocase subunit SecY
group_15684	tRNA-Glu(ctc)
group_15685	hypothetical protein
rpmD	50S ribosomal protein L30
group_15687	tRNA-Ala(cgc)
group_15688	hypothetical protein
ribT	Protein RibT
group_15690	hypothetical protein
trxA_1	Thioredoxin
srrA_1	Transcriptional regulatory protein SrrA
rplR	50S ribosomal protein L18
ziaR_1	Transcriptional repressor SmtB
rpsC	30S ribosomal protein S3
rplK	50S ribosomal protein L11
[truncated: 15,930 more rows]

## Sheet: Core_gene
Core genes	275_LPAR	525_LPAR	`8700:02	ATCC25302	ATCC334	B3	CAUH35	CCCB1205	CNCMI-2877	CNCMI-4270	CNCMI-4648	CNCMI-4649	COM0101	DPC2071	DPC4206	DPC4536	DSM20207	DSM20258	DSM5622	DUP13076	DmW_181	EG9	FAM18149	HD1.7	IIA	JCM8130	KL1	L9	L9D	LC-Ikematsu	LC355	LMGS-29188	Lbs2	Lpc-37	Lpc10	Lpl14	Lpl7	Lpp120	Lpp122	Lpp123	Lpp125	Lpp126	Lpp14	Lpp17	Lpp189	Lpp219	Lpp22	Lpp221	Lpp223
[truncated: 243 more rows]
[truncated: 26 more columns]

[truncated: 6 more sheets: Core_gene_annotation, COG, Unique_gene, Genome_clustering, Locus_tag, AMR_genes_Lbs2]
