# Supplementary material for: Reanalysis of Lactobacillus paracasei Lbs2 Strain and Large-Scale Comparative Genomics Places Many Strains into Their Correct Taxonomic Position
Source: Microorganisms. 2019 Oct 25;7(11):487. doi: 10.3390/microorganisms7110487 (PMC6920896; doi:10.3390/microorganisms7110487)
Supplement: Supplementary file 1 [file microorganisms-07-00487-s001.zip › Supplementary-R3/Table_S8.xlsx]

## Sheet: Sheet1
Table S8. Ka and Ks values of core genome for 75 L. parcasei strains as calculated with Ka_Ks calculator.
Sequence	Ka	Ks	Ka/Ks	P-Value(Fisher)
AJJCDNJD_00014-AABKEBCC_02594	9.1725e-05	0.091725	0.001	0
AJJCDNJD_00014-ABKFDDKH_01392	3.14857e-05	0.0314857	0.001	0.000205742
AJJCDNJD_00014-AJFFGPAN_00645	6.09876e-05	0.0609876	0.001	3.00154e-07
AJJCDNJD_00014-APKMJPMF_01329	0.00270232	0.100946	0.0267699	2.25473e-09
AJJCDNJD_00014-BFKNGCOC_02325	4.1707e-05	0.041707	0.001	1.92682e-05
AJJCDNJD_00014-BIGDLFIA_01650	0.0024606	0.104445	0.0235589	1e-09
AJJCDNJD_00014-CBONMNLL_02524	0.0027812	0.068623	0.0405288	1.88576e-06
AJJCDNJD_00014-DMDAFGGJ_02465	3.48883e-05	0.0348883	0.001	0.000123051
AJJCDNJD_00014-DMDIGPDH_00340	0.00759388	0.0647464	0.117287	4.16427e-05
AJJCDNJD_00014-DPAGEJDF_02694	3.75764e-05	0.0375764	0.001	0
AJJCDNJD_00014-EILGNHIN_02089	0.000106319	0.106319	0.001	1.74797e-11
AJJCDNJD_00014-EJNEOBCA_01068	0.0024606	0.104445	0.0235589	1e-09
AJJCDNJD_00014-EJOACLBJ_02954	2.61159e-05	0.0261159	0.001	0.00071956
AJJCDNJD_00014-ENHCMDHE_00919	0.0024622	0.104503	0.023561	1e-09
AJJCDNJD_00014-FCFNJJGK_00988	0.00257408	0.0698304	0.0368619	1.18564e-06
AJJCDNJD_00014-FHFDANJG_00734	6.09876e-05	0.0609876	0.001	3.00154e-07
AJJCDNJD_00014-FJEHDCPP_02507	0.00518256	0.0682785	0.0759033	9.78057e-06
AJJCDNJD_00014-GPBLHJJE_02527	0.0027812	0.068623	0.0405288	1.88576e-06
AJJCDNJD_00014-HBLLBGAM_01729	8.48318e-05	0.0848318	0.001	1.78085e-09
AJJCDNJD_00014-HHHHCOEL_01116	0.0024622	0.104503	0.023561	1e-09
AJJCDNJD_00014-ILFDIKJJ_01907	0.00270232	0.100946	0.0267699	2.25473e-09
AJJCDNJD_00014-JACDMNCI_01923	2.61159e-05	0.0261159	0.001	0.00071956
AJJCDNJD_00014-JDHAJOOI_02447	4.46925e-05	0.0446925	0.001	1.03087e-05
AJJCDNJD_00014-JEEDIKCJ_02255	0.0024606	0.104445	0.0235589	1e-09
AJJCDNJD_00014-JELDFFGO_00621	1.31264e-05	0.0131264	0.001	0.01506
AJJCDNJD_00014-JIOKHDII_01907	3.14857e-05	0.0314857	0.001	0.000205742
AJJCDNJD_00014-LDFDGCAP_02698	0.0580993	0.186023	0.312323	8.20718e-06
AJJCDNJD_00014-MPJAGBKK_02066	0.0024606	0.104445	0.0235589	1e-09
AJJCDNJD_00014-NGHLCCGN_02627	2.61615e-05	0.0261615	0.001	0.00193711
AJJCDNJD_00014-NIGHINPK_01579	0.0024606	0.104445	0.0235589	1e-09
AJJCDNJD_00014-OCENPDKM_01744	4.46925e-05	0.0446925	0.001	1.03087e-05
AJJCDNJD_00014-OFALPMIK_00229	0.0027812	0.068623	0.0405288	1.88576e-06
AJJCDNJD_00014-PAACNNMB_01600	2.20543e-05	0.0220543	0.001	0.00303367
AJJCDNJD_00014-PANKDIBD_00471	1.31264e-05	0.0131264	0.001	0.01506
AJJCDNJD_00014-PELCAOIL_00645	6.09876e-05	0.0609876	0.001	3.00154e-07
AJJCDNJD_00014-PKMLJBIN_00851	0.00759388	0.0647464	0.117287	4.16427e-05
AJJCDNJD_00014-PMGMJILN_02169	6.33003e-05	0.0633003	0.001	2.52074e-07
AJJCDNJD_00014-POKEEHIM_01529	1.31264e-05	0.0131264	0.001	0.01506
AJJCDNJD_00126-AABKEBCC_02646	2.56673e-05	0.0256673	0.001	0.0195795
AJJCDNJD_00126-APKMJPMF_00898	2.70426e-05	0.0270426	0.001	0.0117743
AJJCDNJD_00126-BFKNGCOC_00244	3.07605e-05	0.0307605	0.001	0.00803127
AJJCDNJD_00126-DMDAFGGJ_02864	2.56673e-05	0.0256673	0.001	0.0195795
AJJCDNJD_00126-DPAGEJDF_00806	2.56673e-05	0.0256673	0.001	0.0195795
AJJCDNJD_00126-EJNEOBCA_02659	2.70426e-05	0.0270426	0.001	0.0117743
AJJCDNJD_00126-FJMLOOAD_01032	2.70426e-05	0.0270426	0.001	0.0117743
AJJCDNJD_00126-GPBLHJJE_00949	1.51518e-05	0.0151518	0.001	0
AJJCDNJD_00126-IIEOAJFK_00463	0.00379196	0.0305963	0.123935	0.00281026
AJJCDNJD_00126-ILFDIKJJ_00896	2.70426e-05	0.0270426	0.001	0.0117743
AJJCDNJD_00126-JEEDIKCJ_00134	2.70426e-05	0.0270426	0.001	0.0117743
AJJCDNJD_00126-MPJAGBKK_00502	2.56673e-05	0.0256673	0.001	0.0195795
AJJCDNJD_00126-PAACNNMB_00601	3.07605e-05	0.0307605	0.001	0.00803127
AJJCDNJD_00126-PANKDIBD_00303	2.56673e-05	0.0256673	0.001	0.0195795
AJJCDNJD_00126-PMGMJILN_02297	1.91987e-05	0.0191987	0.001	0.0329483
AJJCDNJD_00127-AABKEBCC_02645	2.21466e-05	0.0221466	0.001	0.00555238
AJJCDNJD_00127-ABKFDDKH_00859	2.47156e-05	0.0247156	0.001	0
AJJCDNJD_00127-AJFFGPAN_01279	0.0163039	0.0892687	0.182639	0.000189534
AJJCDNJD_00127-DMDAFGGJ_02863	1.77973e-05	0.0177973	0.001	0.0109099
AJJCDNJD_00127-DMDIGPDH_00895	2.47156e-05	0.0247156	0.001	0
AJJCDNJD_00127-DPAGEJDF_00805	1.77973e-05	0.0177973	0.001	0.0109099
AJJCDNJD_00127-EILGNHIN_00686	0.00248875	0.0188509	0.132023	0
AJJCDNJD_00127-ENHCMDHE_01591	2.47156e-05	0.0247156	0.001	0
AJJCDNJD_00127-FCFNJJGK_00610	0.0163039	0.0892687	0.182639	0.000189534
AJJCDNJD_00127-HBLLBGAM_00862	2.47156e-05	0.0247156	0.001	0
AJJCDNJD_00127-HHHHCOEL_00460	2.47156e-05	0.0247156	0.001	0
AJJCDNJD_00127-JDHAJOOI_00799	0.00236002	0.0277697	0.0849855	0.000588692
AJJCDNJD_00127-JIOKHDII_00053	2.47156e-05	0.0247156	0.001	0
AJJCDNJD_00127-LDFDGCAP_00979	0.00236002	0.0277697	0.0849855	0.000588692
AJJCDNJD_00127-MPJAGBKK_00501	1.77973e-05	0.0177973	0.001	0.0109099
AJJCDNJD_00127-NIGHINPK_01001	1.16566e-05	0.0116566	0.001	0.0342438
AJJCDNJD_00127-OCENPDKM_00023	0.00236002	0.0277697	0.0849855	0.000588692
AJJCDNJD_00127-PANKDIBD_00302	0.00233979	0.0284293	0.082302	0.000542546
AJJCDNJD_00127-PKMLJBIN_02241	2.47156e-05	0.0247156	0.001	0
AJJCDNJD_00137-EILGNHIN_00671	0.00305097	0.0209623	0.145546	0.0173902
AJJCDNJD_00137-EJNEOBCA_02642	1.81481e-05	0.0181481	0.001	0
AJJCDNJD_00137-JEEDIKCJ_00117	1.81481e-05	0.0181481	0.001	0
AJJCDNJD_00144-ABKFDDKH_00878	0.00013695	0.13695	0.001	0
AJJCDNJD_00144-AJFFGPAN_00224	0.00184146	0.122742	0.0150027	6.61897e-16
AJJCDNJD_00144-APKMJPMF_00921	0.00186535	0.150354	0.0124064	9.62358e-19
AJJCDNJD_00144-BFKNGCOC_00801	0.000145803	0.145803	0.001	0
AJJCDNJD_00144-BIGDLFIA_00328	0.00182369	0.054177	0.0336617	5.78572e-06
AJJCDNJD_00144-CBONMNLL_00898	0.00190929	0.145719	0.0131025	2.15722e-18
AJJCDNJD_00144-DMDIGPDH_00876	0.00013695	0.13695	0.001	0
AJJCDNJD_00144-EILGNHIN_00664	2.88208e-05	0.0288208	0.001	0.000113135
AJJCDNJD_00144-EJNEOBCA_02635	0.00184149	0.14434	0.012758	3.42659e-18
AJJCDNJD_00144-EJOACLBJ_01329	0.000145803	0.145803	0.001	0
AJJCDNJD_00144-ENHCMDHE_01572	0.00013695	0.13695	0.001	0
AJJCDNJD_00144-FCFNJJGK_02145	0.00376936	0.121018	0.0311472	4.61506e-14
AJJCDNJD_00144-FHAPGOLF_01956	0.00175918	0.0312848	0.056231	0.00122265
AJJCDNJD_00144-FHFDANJG_00247	0.000145803	0.145803	0.001	0
AJJCDNJD_00144-FJEHDCPP_02014	0.00190929	0.145719	0.0131025	2.15722e-18
AJJCDNJD_00144-FJMLOOAD_01052	0.00183993	0.019265	0.0955062	0.0168333
AJJCDNJD_00144-GPBLHJJE_00970	0.000145803	0.145803	0.001	0
AJJCDNJD_00144-HBLLBGAM_00843	0.00013695	0.13695	0.001	0
AJJCDNJD_00144-HHHHCOEL_00441	0.00013695	0.13695	0.001	0
AJJCDNJD_00144-IIEOAJFK_00443	0.00183993	0.019265	0.0955062	0.0168333
AJJCDNJD_00144-ILFDIKJJ_00874	0.00186535	0.150354	0.0124064	9.62358e-19
AJJCDNJD_00144-JACDMNCI_00719	0.000145803	0.145803	0.001	0
AJJCDNJD_00144-JDHAJOOI_00817	0.000142974	0.142974	0.001	0
AJJCDNJD_00144-JEEDIKCJ_00110	0.00184149	0.14434	0.012758	3.42659e-18
AJJCDNJD_00144-JELDFFGO_01453	0.000145803	0.145803	0.001	0
AJJCDNJD_00144-JIOKHDII_00074	0.00013695	0.13695	0.001	0
AJJCDNJD_00144-LDFDGCAP_01227	0.00013695	0.13695	0.001	0
AJJCDNJD_00144-MEGMBIJD_01973	0.00183993	0.019265	0.0955062	0.0168333
AJJCDNJD_00144-NGHLCCGN_00617	0.00175918	0.0312848	0.056231	0.00122265
AJJCDNJD_00144-NIGHINPK_00982	0.00182369	0.054177	0.0336617	5.78572e-06
AJJCDNJD_00144-OCENPDKM_00041	0.000142974	0.142974	0.001	0
AJJCDNJD_00144-OFALPMIK_02393	0.000139925	0.139925	0.001	0
AJJCDNJD_00144-PAACNNMB_02619	8.8052e-06	0.0088052	0.001	0.028539
AJJCDNJD_00144-PANKDIBD_01500	8.8052e-06	0.0088052	0.001	0.028539
AJJCDNJD_00144-PELCAOIL_00106	0.000145774	0.145774	0.001	2.28493e-17
AJJCDNJD_00144-PKMLJBIN_02222	0.00013695	0.13695	0.001	0
AJJCDNJD_00144-PMGMJILN_02276	0.00183993	0.019265	0.0955062	0.0168333
AJJCDNJD_00144-POKEEHIM_00088	0.000145803	0.145803	0.001	0
AJJCDNJD_00222-AABKEBCC_01398	0.0102595	0.0533025	0.192476	0.000105851
AJJCDNJD_00222-ABKFDDKH_01707	0.00361346	0.0303492	0.119063	0.000323492
AJJCDNJD_00222-AJFFGPAN_01973	0.00330266	0.0361434	0.0913767	8.744e-05
AJJCDNJD_00222-BFKNGCOC_00968	0.00186012	0.0365397	0.0509068	1.81655e-05
AJJCDNJD_00222-BIGDLFIA_00214	0.00179724	0.0285407	0.0629713	0.000252914
AJJCDNJD_00222-CBONMNLL_02468	0.00189527	0.0402943	0.0470357	5.50548e-06
AJJCDNJD_00222-DMDAFGGJ_02398	0.00170045	0.0263379	0.0645628	0.000468023
AJJCDNJD_00222-DMDIGPDH_00583	0.00361346	0.0303492	0.119063	0.000323492
AJJCDNJD_00222-DPAGEJDF_00663	0.00170045	0.0263379	0.0645628	0.000468023
AJJCDNJD_00222-EJOACLBJ_02302	0.00189739	0.0402497	0.0471405	5.557e-06
AJJCDNJD_00222-ENHCMDHE_02516	0.00361346	0.0303492	0.119063	0.000323492
AJJCDNJD_00222-FCFNJJGK_02621	0.00330266	0.0361434	0.0913767	8.744e-05
AJJCDNJD_00222-FHAPGOLF_01156	0.00235978	0.0709282	0.0332699	8.56617e-08
AJJCDNJD_00222-FHFDANJG_00150	0.00186012	0.0365397	0.0509068	1.81655e-05
AJJCDNJD_00222-FJEHDCPP_02103	0.00189527	0.0402943	0.0470357	5.50548e-06
AJJCDNJD_00222-FJMLOOAD_01174	0.00640373	0.0263986	0.242579	0.00498051
AJJCDNJD_00222-GPBLHJJE_00938	0.00189496	0.0402973	0.0470244	5.41138e-06
AJJCDNJD_00222-HBLLBGAM_00515	0.00361346	0.0303492	0.119063	0.000323492
AJJCDNJD_00222-HHHHCOEL_01756	0.00361346	0.0303492	0.119063	0.000323492
AJJCDNJD_00222-IIEOAJFK_00305	0.00640373	0.0263986	0.242579	0.00498051
AJJCDNJD_00222-JACDMNCI_01473	0.00186012	0.0365397	0.0509068	1.81655e-05
AJJCDNJD_00222-JDHAJOOI_01453	0.00361346	0.0303492	0.119063	0.000323492
AJJCDNJD_00222-JELDFFGO_01412	0.0246918	0.0679953	0.363139	0.0072258
AJJCDNJD_00222-JIOKHDII_01383	0.00361346	0.0303492	0.119063	0.000323492
AJJCDNJD_00222-LDFDGCAP_02470	0.00361346	0.0303492	0.119063	0.000323492
AJJCDNJD_00222-MEGMBIJD_02532	0.00640373	0.0263986	0.242579	0.00498051
AJJCDNJD_00222-MPJAGBKK_00294	0.00170045	0.0263379	0.0645628	0.000468023
AJJCDNJD_00222-NGHLCCGN_02370	0.00289092	0.057076	0.0506502	2.60443e-07
AJJCDNJD_00222-NIGHINPK_02485	0.00181272	0.0328248	0.055224	6.41315e-05
AJJCDNJD_00222-OCENPDKM_00524	0.00361346	0.0303492	0.119063	0.000323492
AJJCDNJD_00222-OFALPMIK_01881	0.00170912	0.0438408	0.0389848	2.86356e-06
AJJCDNJD_00222-PAACNNMB_01232	0.00319137	0.0331141	0.0963748	0.000231622
AJJCDNJD_00222-PANKDIBD_00641	0.00171108	0.0436925	0.0391619	2.947e-06
AJJCDNJD_00222-PELCAOIL_01252	0.00666938	0.0204533	0.326079	0.0393335
AJJCDNJD_00222-PKMLJBIN_02062	0.00361346	0.0303492	0.119063	0.000323492
AJJCDNJD_00222-PMGMJILN_00356	0.00640373	0.0263986	0.242579	0.00498051
AJJCDNJD_00222-POKEEHIM_00764	0.00186012	0.0365397	0.0509068	1.81655e-05
AJJCDNJD_00230-AJFFGPAN_01981	0.00760931	0.045741	0.166356	0
AJJCDNJD_00230-FCFNJJGK_00059	0.00760931	0.045741	0.166356	0
AJJCDNJD_00231-ABKFDDKH_02525	9.62034e-05	0.0962034	0.001	0.00343137
AJJCDNJD_00231-AJFFGPAN_01982	6.51333e-05	0.0651333	0.001	0.0149762
AJJCDNJD_00231-APKMJPMF_01415	6.51333e-05	0.0651333	0.001	0.0149762
AJJCDNJD_00231-BFKNGCOC_02599	6.51333e-05	0.0651333	0.001	0.0149762
AJJCDNJD_00231-BIGDLFIA_00473	6.51333e-05	0.0651333	0.001	0.0149762
AJJCDNJD_00231-CBONMNLL_02477	6.51333e-05	0.0651333	0.001	0.0149762
AJJCDNJD_00231-DMDAFGGJ_02407	6.51333e-05	0.0651333	0.001	0.0149762
AJJCDNJD_00231-DMDIGPDH_00592	9.62034e-05	0.0962034	0.001	0.00343137
AJJCDNJD_00231-DPAGEJDF_00654	6.51333e-05	0.0651333	0.001	0.0149762
AJJCDNJD_00231-EJNEOBCA_02709	6.51333e-05	0.0651333	0.001	0.0149762
AJJCDNJD_00231-EJOACLBJ_02857	6.51333e-05	0.0651333	0.001	0.0149762
AJJCDNJD_00231-ENHCMDHE_02507	9.62034e-05	0.0962034	0.001	0.00343137
AJJCDNJD_00231-FCFNJJGK_00058	6.51333e-05	0.0651333	0.001	0.0149762
AJJCDNJD_00231-FHAPGOLF_02853	6.51333e-05	0.0651333	0.001	0.0149762
AJJCDNJD_00231-FHFDANJG_00140	6.51333e-05	0.0651333	0.001	0.0149762
AJJCDNJD_00231-FJEHDCPP_01180	6.51333e-05	0.0651333	0.001	0.0149762
AJJCDNJD_00231-GPBLHJJE_00003	6.51333e-05	0.0651333	0.001	0.0149762
AJJCDNJD_00231-HBLLBGAM_00524	9.62034e-05	0.0962034	0.001	0.00343137
AJJCDNJD_00231-HHHHCOEL_01765	9.62034e-05	0.0962034	0.001	0.00343137
AJJCDNJD_00231-ILFDIKJJ_02461	6.51333e-05	0.0651333	0.001	0.0149762
AJJCDNJD_00231-JACDMNCI_01482	6.51333e-05	0.0651333	0.001	0.0149762
AJJCDNJD_00231-JDHAJOOI_01444	0.00985568	0.0868225	0.113515	0.0356058
AJJCDNJD_00231-JEEDIKCJ_02618	6.51333e-05	0.0651333	0.001	0.0149762
AJJCDNJD_00231-JELDFFGO_01120	6.51333e-05	0.0651333	0.001	0.0149762
AJJCDNJD_00231-JIOKHDII_01392	9.62034e-05	0.0962034	0.001	0.00343137
AJJCDNJD_00231-LDFDGCAP_00113	9.62034e-05	0.0962034	0.001	0.00343137
AJJCDNJD_00231-MPJAGBKK_00285	6.51333e-05	0.0651333	0.001	0.0149762
AJJCDNJD_00231-NGHLCCGN_02380	6.51333e-05	0.0651333	0.001	0.0149762
AJJCDNJD_00231-NIGHINPK_02212	6.51333e-05	0.0651333	0.001	0.0149762
AJJCDNJD_00231-OCENPDKM_00533	0.00985568	0.0868225	0.113515	0.0356058
AJJCDNJD_00231-OFALPMIK_01872	6.51333e-05	0.0651333	0.001	0.0149762
AJJCDNJD_00231-PAACNNMB_01716	6.51333e-05	0.0651333	0.001	0.0149762
AJJCDNJD_00231-PELCAOIL_00717	6.51333e-05	0.0651333	0.001	0.0149762
AJJCDNJD_00231-PKMLJBIN_02053	9.62034e-05	0.0962034	0.001	0.00343137
AJJCDNJD_00231-POKEEHIM_00773	6.51333e-05	0.0651333	0.001	0.0149762
AJJCDNJD_00247-APKMJPMF_01431	2.18102e-05	0.0218102	0.001	0.0320051
AJJCDNJD_00247-ILFDIKJJ_02445	2.18102e-05	0.0218102	0.001	0.0320051
AJJCDNJD_00255-AABKEBCC_01919	0.00230049	0.0371896	0.0618584	0.000261933
AJJCDNJD_00255-AJFFGPAN_02695	0.00227993	0.0225961	0.100899	0.00809168
AJJCDNJD_00255-BFKNGCOC_00923	0.00197845	0.0384359	0.051474	0.000268384
AJJCDNJD_00255-BIGDLFIA_02214	0.00200826	0.0429387	0.0467704	8.87245e-05
AJJCDNJD_00255-CBONMNLL_02825	0.00192568	0.0338831	0.0568331	0.000825759
AJJCDNJD_00255-EILGNHIN_02454	0.00228587	0.0417311	0.0547762	8.86086e-05
AJJCDNJD_00255-EJNEOBCA_00558	0.00232264	0.0470349	0.0493811	2.4869e-05
AJJCDNJD_00255-EJOACLBJ_00376	0.00192568	0.0338831	0.0568331	0.000825759
AJJCDNJD_00255-FCFNJJGK_00876	0.00227993	0.0225961	0.100899	0.00809168
AJJCDNJD_00255-FHAPGOLF_01590	0.0378267	0.092529	0.408809	0.00316674
AJJCDNJD_00255-FHFDANJG_00112	0.00197845	0.0384359	0.051474	0.000268384
AJJCDNJD_00255-FJEHDCPP_00829	0.00192568	0.0338831	0.0568331	0.000825759
AJJCDNJD_00255-FJMLOOAD_01209	0.00230344	0.0275509	0.0836065	0.00253376
AJJCDNJD_00255-GPBLHJJE_02816	0.00393427	0.0330252	0.119129	0.00306128
AJJCDNJD_00255-IIEOAJFK_00270	0.00230344	0.0275509	0.0836065	0.00253376
AJJCDNJD_00255-JACDMNCI_01228	0.00192568	0.0338831	0.0568331	0.000825759
AJJCDNJD_00255-JEEDIKCJ_01029	0.00232264	0.0470349	0.0493811	2.4869e-05
AJJCDNJD_00255-JELDFFGO_01628	0.00192568	0.0338831	0.0568331	0.000825759
AJJCDNJD_00255-MEGMBIJD_02812	0.00230344	0.0275509	0.0836065	0.00253376
AJJCDNJD_00255-NGHLCCGN_03001	0.00204377	0.0274264	0.0745184	0.00323847
AJJCDNJD_00255-NIGHINPK_02154	0.00197845	0.0384359	0.051474	0.000268384
AJJCDNJD_00255-OFALPMIK_01227	0.00192568	0.0338831	0.0568331	0.000825759
AJJCDNJD_00255-PAACNNMB_01381	0.0022789	0.02258	0.100926	0.00814733
AJJCDNJD_00255-PANKDIBD_01226	0.00443492	0.0336911	0.131635	0.00194902
AJJCDNJD_00255-PELCAOIL_01650	0.00230185	0.0372447	0.0618035	0.000258887
AJJCDNJD_00255-PMGMJILN_00498	0.00230344	0.0275509	0.0836065	0.00253376
AJJCDNJD_00255-POKEEHIM_00662	0.00192568	0.0338831	0.0568331	0.000825759
AJJCDNJD_00265-AABKEBCC_02011	3.8139e-05	0.038139	0.001	0.00496882
AJJCDNJD_00265-ABKFDDKH_02354	2.62483e-05	0.0262483	0.001	0.0206769
AJJCDNJD_00265-AJFFGPAN_02685	2.62483e-05	0.0262483	0.001	0.0206769
AJJCDNJD_00265-APKMJPMF_02245	2.62483e-05	0.0262483	0.001	0.0206769
AJJCDNJD_00265-BFKNGCOC_00913	3.85725e-05	0.0385725	0.001	0
AJJCDNJD_00265-BIGDLFIA_01850	0.00415515	0.0502499	0.0826897	0.000744362
AJJCDNJD_00265-CBONMNLL_02835	2.62483e-05	0.0262483	0.001	0.0206769
AJJCDNJD_00265-DMDAFGGJ_01356	4.18494e-05	0.0418494	0.001	0
AJJCDNJD_00265-DMDIGPDH_02364	2.62483e-05	0.0262483	0.001	0.0206769
AJJCDNJD_00265-DPAGEJDF_00621	4.18494e-05	0.0418494	0.001	0
AJJCDNJD_00265-EILGNHIN_02464	2.62483e-05	0.0262483	0.001	0.0206769
AJJCDNJD_00265-EJNEOBCA_00568	4.18494e-05	0.0418494	0.001	0
AJJCDNJD_00265-EJOACLBJ_00366	2.62483e-05	0.0262483	0.001	0.0206769
AJJCDNJD_00265-ENHCMDHE_02267	2.62483e-05	0.0262483	0.001	0.0206769
AJJCDNJD_00265-FCFNJJGK_00802	2.62483e-05	0.0262483	0.001	0.0206769
AJJCDNJD_00265-FHAPGOLF_01870	3.81522e-05	0.0381522	0.001	0.00497599
AJJCDNJD_00265-FHFDANJG_00102	3.85725e-05	0.0385725	0.001	0
AJJCDNJD_00265-FJEHDCPP_00819	2.62483e-05	0.0262483	0.001	0.0206769
AJJCDNJD_00265-FJMLOOAD_01219	4.18494e-05	0.0418494	0.001	0
AJJCDNJD_00265-GPBLHJJE_02141	2.62483e-05	0.0262483	0.001	0.0206769
AJJCDNJD_00265-HBLLBGAM_01921	2.62483e-05	0.0262483	0.001	0.0206769
AJJCDNJD_00265-HHHHCOEL_01400	2.62483e-05	0.0262483	0.001	0.0206769
AJJCDNJD_00265-IIEOAJFK_00260	4.18494e-05	0.0418494	0.001	0
AJJCDNJD_00265-ILFDIKJJ_00590	2.62483e-05	0.0262483	0.001	0.0206769
AJJCDNJD_00265-JACDMNCI_01238	2.62483e-05	0.0262483	0.001	0.0206769
AJJCDNJD_00265-JDHAJOOI_00403	2.62483e-05	0.0262483	0.001	0.0206769
AJJCDNJD_00265-JEEDIKCJ_01019	4.18494e-05	0.0418494	0.001	0
AJJCDNJD_00265-JELDFFGO_00144	2.62483e-05	0.0262483	0.001	0.0206769
AJJCDNJD_00265-JIOKHDII_02107	2.62483e-05	0.0262483	0.001	0.0206769
AJJCDNJD_00265-LDFDGCAP_02562	2.62483e-05	0.0262483	0.001	0.0206769
AJJCDNJD_00265-MEGMBIJD_02822	4.18494e-05	0.0418494	0.001	0
AJJCDNJD_00265-MPJAGBKK_00248	5.34733e-05	0.0534733	0.001	0.00127657
AJJCDNJD_00265-NGHLCCGN_01553	3.81522e-05	0.0381522	0.001	0.00497599
AJJCDNJD_00265-NIGHINPK_02164	3.85725e-05	0.0385725	0.001	0
AJJCDNJD_00265-OCENPDKM_01017	2.62483e-05	0.0262483	0.001	0.0206769
AJJCDNJD_00265-OFALPMIK_01237	2.62483e-05	0.0262483	0.001	0.0206769
AJJCDNJD_00265-PAACNNMB_00149	2.62483e-05	0.0262483	0.001	0.0206769
AJJCDNJD_00265-PANKDIBD_01236	3.8139e-05	0.038139	0.001	0.00496882
AJJCDNJD_00265-PELCAOIL_00707	2.62483e-05	0.0262483	0.001	0.0206769
AJJCDNJD_00265-PKMLJBIN_02015	2.62483e-05	0.0262483	0.001	0.0206769
AJJCDNJD_00265-PMGMJILN_00509	4.18494e-05	0.0418494	0.001	0
AJJCDNJD_00265-POKEEHIM_00652	2.62483e-05	0.0262483	0.001	0.0206769
AJJCDNJD_00269-EJNEOBCA_00571	0.00145528	0.0100521	0.144773	0.0125014
AJJCDNJD_00269-HBLLBGAM_02890	0.00296798	0.0140091	0.211861	0.0159543
AJJCDNJD_00269-JEEDIKCJ_01016	0.00145528	0.0100521	0.144773	0.0125014
AJJCDNJD_00270-AABKEBCC_02024	0.0034497	0.0213651	0.161464	0.0229779
AJJCDNJD_00270-EILGNHIN_02468	0.00547841	0.0242746	0.225685	0.0378914
AJJCDNJD_00270-PANKDIBD_01249	0.0034497	0.0213651	0.161464	0.0229779
AJJCDNJD_00271-AABKEBCC_02025	0.00217675	0.0151601	0.143584	0.0238787
AJJCDNJD_00271-ABKFDDKH_02102	0.003137	0.0178049	0.176187	0.00743004
AJJCDNJD_00271-AJFFGPAN_02435	0.00540133	0.0269057	0.200751	0.00986847
AJJCDNJD_00271-APKMJPMF_02231	0.00389795	0.0217625	0.179113	0.0125566
AJJCDNJD_00271-BFKNGCOC_00911	0.00207314	0.0158897	0.130471	0.0208271
AJJCDNJD_00271-BIGDLFIA_00868	0.00207314	0.0158897	0.130471	0.0208271
AJJCDNJD_00271-CBONMNLL_02860	0.00548205	0.0311025	0.176258	0.00381267
AJJCDNJD_00271-DMDIGPDH_00443	0.003137	0.0178049	0.176187	0.00743004
AJJCDNJD_00271-EILGNHIN_02480	0.003137	0.0178049	0.176187	0.00743004
AJJCDNJD_00271-EJOACLBJ_02539	0.00548205	0.0311025	0.176258	0.00381267
AJJCDNJD_00271-ENHCMDHE_02272	0.00207314	0.0158897	0.130471	0.0208271
AJJCDNJD_00271-FCFNJJGK_01198	0.00540133	0.0269057	0.200751	0.00986847
AJJCDNJD_00271-FHAPGOLF_00433	0.00358662	0.0287457	0.124771	0.00339034
AJJCDNJD_00271-FHFDANJG_00094	0.00207314	0.0158897	0.130471	0.0208271
AJJCDNJD_00271-FJEHDCPP_00351	0.00548205	0.0311025	0.176258	0.00381267
AJJCDNJD_00271-FJMLOOAD_01235	0.00404477	0.0308715	0.13102	0.00129084
AJJCDNJD_00271-GPBLHJJE_02166	0.00548205	0.0311025	0.176258	0.00381267
AJJCDNJD_00271-HBLLBGAM_01114	0.003137	0.0178049	0.176187	0.00743004
AJJCDNJD_00271-HHHHCOEL_01405	0.00207314	0.0158897	0.130471	0.0208271
AJJCDNJD_00271-IIEOAJFK_00244	0.00607489	0.0289529	0.20982	0.00397541
AJJCDNJD_00271-ILFDIKJJ_00604	0.00389795	0.0217625	0.179113	0.0125566
AJJCDNJD_00271-JACDMNCI_01263	0.00548205	0.0311025	0.176258	0.00381267
AJJCDNJD_00271-JDHAJOOI_00419	0.003137	0.0178049	0.176187	0.00743004
AJJCDNJD_00271-JELDFFGO_00169	0.00704693	0.0328735	0.214365	0.00598174
AJJCDNJD_00271-JIOKHDII_01308	0.003137	0.0178049	0.176187	0.00743004
AJJCDNJD_00271-LDFDGCAP_01108	0.003137	0.0178049	0.176187	0.00743004
AJJCDNJD_00271-MEGMBIJD_02838	0.00404477	0.0308715	0.13102	0.00129084
AJJCDNJD_00271-MPJAGBKK_00230	0.00753965	0.0357868	0.210682	0.0101112
AJJCDNJD_00271-NGHLCCGN_01539	0.00358662	0.0287457	0.124771	0.00339034
AJJCDNJD_00271-NIGHINPK_01143	0.00207314	0.0158897	0.130471	0.0208271
AJJCDNJD_00271-OCENPDKM_00578	0.003137	0.0178049	0.176187	0.00743004
AJJCDNJD_00271-OFALPMIK_00908	0.00548205	0.0311025	0.176258	0.00381267
AJJCDNJD_00271-PKMLJBIN_01998	0.003137	0.0178049	0.176187	0.00743004
AJJCDNJD_00271-PMGMJILN_00525	0.00404477	0.0308715	0.13102	0.00129084
AJJCDNJD_00271-POKEEHIM_00625	0.00704693	0.0328735	0.214365	0.00598174
AJJCDNJD_00275-AABKEBCC_02031	1.19212e-05	0.0119212	0.001	0.0218961
AJJCDNJD_00275-ABKFDDKH_02096	5.75127e-06	0.00575127	0.001	0
AJJCDNJD_00275-AJFFGPAN_02429	1.1921e-05	0.011921	0.001	0.0218968
AJJCDNJD_00275-BIGDLFIA_00874	1.1921e-05	0.011921	0.001	0.0218968
AJJCDNJD_00275-CBONMNLL_02866	2.72939e-05	0.0272939	0.001	0.000853242
AJJCDNJD_00275-DMDAFGGJ_01333	1.19742e-05	0.0119742	0.001	0.0217011
AJJCDNJD_00275-DMDIGPDH_00437	5.75127e-06	0.00575127	0.001	0
AJJCDNJD_00275-DPAGEJDF_00599	1.19742e-05	0.0119742	0.001	0.0217011
AJJCDNJD_00275-EILGNHIN_02486	3.44847e-05	0.0344847	0.001	0.000176557
AJJCDNJD_00275-EJNEOBCA_00579	1.86203e-05	0.0186203	0.001	0.00469386
AJJCDNJD_00275-EJOACLBJ_02533	2.72939e-05	0.0272939	0.001	0.000853242
AJJCDNJD_00275-FCFNJJGK_01204	1.1921e-05	0.011921	0.001	0.0218968
AJJCDNJD_00275-FHAPGOLF_00427	1.19742e-05	0.0119742	0.001	0.0217011
AJJCDNJD_00275-FHFDANJG_00088	1.1921e-05	0.011921	0.001	0.0218968
AJJCDNJD_00275-FJEHDCPP_00357	2.72939e-05	0.0272939	0.001	0.000853242
AJJCDNJD_00275-FJMLOOAD_01241	5.75127e-06	0.00575127	0.001	0
AJJCDNJD_00275-GPBLHJJE_02172	0.00187935	0.0289588	0.0648975	0
AJJCDNJD_00275-HBLLBGAM_01121	5.75127e-06	0.00575127	0.001	0
AJJCDNJD_00275-IIEOAJFK_00238	5.75127e-06	0.00575127	0.001	0
AJJCDNJD_00275-JACDMNCI_01269	2.72939e-05	0.0272939	0.001	0.000853242
AJJCDNJD_00275-JDHAJOOI_00425	5.75127e-06	0.00575127	0.001	0
AJJCDNJD_00275-JEEDIKCJ_01008	1.86203e-05	0.0186203	0.001	0.00469386
AJJCDNJD_00275-JELDFFGO_00175	2.72939e-05	0.0272939	0.001	0.000853242
AJJCDNJD_00275-JIOKHDII_01302	5.75127e-06	0.00575127	0.001	0
AJJCDNJD_00275-LDFDGCAP_00341	5.75127e-06	0.00575127	0.001	0
AJJCDNJD_00275-MEGMBIJD_02844	5.75127e-06	0.00575127	0.001	0
AJJCDNJD_00275-NGHLCCGN_01533	1.19742e-05	0.0119742	0.001	0.0217011
AJJCDNJD_00275-NIGHINPK_01137	1.1921e-05	0.011921	0.001	0.0218968
AJJCDNJD_00275-OCENPDKM_00584	5.75127e-06	0.00575127	0.001	0
AJJCDNJD_00275-OFALPMIK_00914	2.72939e-05	0.0272939	0.001	0.000853242
AJJCDNJD_00275-PAACNNMB_00138	5.75127e-06	0.00575127	0.001	0
AJJCDNJD_00275-PANKDIBD_01256	1.19212e-05	0.0119212	0.001	0.0218961
AJJCDNJD_00275-PELCAOIL_02438	1.19742e-05	0.0119742	0.001	0.0217011
AJJCDNJD_00275-PKMLJBIN_01992	5.75127e-06	0.00575127	0.001	0
AJJCDNJD_00275-PMGMJILN_00531	5.75127e-06	0.00575127	0.001	0
AJJCDNJD_00275-POKEEHIM_00619	2.72939e-05	0.0272939	0.001	0.000853242
AJJCDNJD_00276-AABKEBCC_02032	0.00500107	0.0284503	0.175783	0.00975223
AJJCDNJD_00276-BIGDLFIA_00875	0.00243136	0.0193294	0.125785	0.0283725
AJJCDNJD_00276-ENHCMDHE_02279	0.00239922	0.0200678	0.119556	0.0244815
AJJCDNJD_00276-HHHHCOEL_01412	0.00239922	0.0200678	0.119556	0.0244815
AJJCDNJD_00276-PANKDIBD_01257	0.00694765	0.028676	0.242281	0.0402977
AJJCDNJD_00283-AABKEBCC_02409	0.00421001	0.0291291	0.144529	0.00214658
AJJCDNJD_00283-ABKFDDKH_02434	4.38339e-05	0.0438339	0.001	1.3e-06
AJJCDNJD_00283-AJFFGPAN_02421	2.16595e-05	0.0216595	0.001	0.000592659
AJJCDNJD_00283-APKMJPMF_02217	3.01644e-05	0.0301644	0.001	0
AJJCDNJD_00283-BFKNGCOC_02229	0.00232425	0.0282793	0.0821892	0.000846073
AJJCDNJD_00283-BIGDLFIA_02042	0.00232425	0.0282793	0.0821892	0.000846073
AJJCDNJD_00283-CBONMNLL_02874	0.00436239	0.0301761	0.144564	0.00158488
AJJCDNJD_00283-DMDAFGGJ_01325	2.1686e-05	0.021686	0.001	0.000588997
AJJCDNJD_00283-DMDIGPDH_00429	4.38339e-05	0.0438339	0.001	1.3e-06
AJJCDNJD_00283-DPAGEJDF_00591	2.1686e-05	0.021686	0.001	0.000588997
AJJCDNJD_00283-EILGNHIN_02494	4.38339e-05	0.0438339	0.001	1.3e-06
AJJCDNJD_00283-EJNEOBCA_00587	1.29241e-05	0.0129241	0.001	0
AJJCDNJD_00283-EJOACLBJ_02525	0.00436239	0.0301761	0.144564	0.00158488
AJJCDNJD_00283-ENHCMDHE_02286	1.29241e-05	0.0129241	0.001	0
AJJCDNJD_00283-FCFNJJGK_01212	2.18547e-05	0.0218547	0.001	0.00199054
AJJCDNJD_00283-FHAPGOLF_00472	1.23316e-05	0.0123316	0.001	0
AJJCDNJD_00283-FHFDANJG_00080	0.00232425	0.0282793	0.0821892	0.000846073
AJJCDNJD_00283-FJEHDCPP_00365	0.00436239	0.0301761	0.144564	0.00158488
AJJCDNJD_00283-FJMLOOAD_01249	0.00232557	0.0287359	0.0809293	0.000715539
AJJCDNJD_00283-GPBLHJJE_02180	0.00404897	0.0374919	0.107996	0.000391539
AJJCDNJD_00283-HBLLBGAM_01129	4.38339e-05	0.0438339	0.001	1.3e-06
AJJCDNJD_00283-HHHHCOEL_01419	1.29241e-05	0.0129241	0.001	0
AJJCDNJD_00283-IIEOAJFK_00230	3.01584e-05	0.0301584	0.001	4.65547e-05
AJJCDNJD_00283-ILFDIKJJ_00618	3.01644e-05	0.0301644	0.001	0
AJJCDNJD_00283-JACDMNCI_01277	0.00436239	0.0301761	0.144564	0.00158488
AJJCDNJD_00283-JDHAJOOI_00433	4.38339e-05	0.0438339	0.001	1.3e-06
AJJCDNJD_00283-JEEDIKCJ_01000	1.29241e-05	0.0129241	0.001	0
AJJCDNJD_00283-JELDFFGO_00183	0.00436239	0.0301761	0.144564	0.00158488
AJJCDNJD_00283-JIOKHDII_01294	4.38339e-05	0.0438339	0.001	1.3e-06
AJJCDNJD_00283-LDFDGCAP_02321	4.55855e-05	0.0455855	0.001	0
AJJCDNJD_00283-MEGMBIJD_02852	3.01584e-05	0.0301584	0.001	4.65547e-05
AJJCDNJD_00283-MPJAGBKK_00215	2.1686e-05	0.021686	0.001	0.000588997
AJJCDNJD_00283-NGHLCCGN_01525	1.29241e-05	0.0129241	0.001	0
AJJCDNJD_00283-NIGHINPK_01129	0.00232425	0.0282793	0.0821892	0.000846073
AJJCDNJD_00283-OCENPDKM_00592	4.38339e-05	0.0438339	0.001	1.3e-06
AJJCDNJD_00283-OFALPMIK_00922	0.00436239	0.0301761	0.144564	0.00158488
AJJCDNJD_00283-PAACNNMB_00130	3.95712e-05	0.0395712	0.001	4.48492e-06
AJJCDNJD_00283-PANKDIBD_01264	0.00372242	0.0344429	0.108075	0.000900044
AJJCDNJD_00283-PELCAOIL_00912	0.00392481	0.0235875	0.166393	0.0183359
AJJCDNJD_00283-PKMLJBIN_01984	4.38339e-05	0.0438339	0.001	1.3e-06
AJJCDNJD_00283-PMGMJILN_00539	3.01584e-05	0.0301584	0.001	4.65547e-05
AJJCDNJD_00283-POKEEHIM_00611	0.00436239	0.0301761	0.144564	0.00158488
AJJCDNJD_00284-ABKFDDKH_02433	0.00188658	0.0154122	0.122408	0.00243713
AJJCDNJD_00284-APKMJPMF_02216	1.07621e-05	0.0107621	0.001	0.0255704
AJJCDNJD_00284-CBONMNLL_02875	0.00195143	0.0158873	0.122829	0.0020092
AJJCDNJD_00284-DMDIGPDH_00428	0.00188658	0.0154122	0.122408	0.00243713
AJJCDNJD_00284-EILGNHIN_02495	0.00188658	0.0154122	0.122408	0.00243713
AJJCDNJD_00284-EJNEOBCA_00588	2.55858e-05	0.0255858	0.001	0
AJJCDNJD_00284-EJOACLBJ_02524	0.00195143	0.0158873	0.122829	0.0020092
AJJCDNJD_00284-ENHCMDHE_02287	2.55858e-05	0.0255858	0.001	0
AJJCDNJD_00284-FHAPGOLF_01228	3.5645e-05	0.035645	0.001	0.000114385
AJJCDNJD_00284-FJEHDCPP_00366	0.00195143	0.0158873	0.122829	0.0020092
AJJCDNJD_00284-GPBLHJJE_02181	0.00195143	0.0158873	0.122829	0.0020092
AJJCDNJD_00284-HBLLBGAM_01130	0.00188658	0.0154122	0.122408	0.00243713
AJJCDNJD_00284-HHHHCOEL_01420	2.55858e-05	0.0255858	0.001	0
AJJCDNJD_00284-ILFDIKJJ_00619	1.07621e-05	0.0107621	0.001	0.0255704
AJJCDNJD_00284-JACDMNCI_01278	0.00195143	0.0158873	0.122829	0.0020092
AJJCDNJD_00284-JDHAJOOI_00434	0.00188658	0.0154122	0.122408	0.00243713
AJJCDNJD_00284-JEEDIKCJ_00999	2.55858e-05	0.0255858	0.001	0
AJJCDNJD_00284-JELDFFGO_00184	0.00195143	0.0158873	0.122829	0.0020092
AJJCDNJD_00284-JIOKHDII_01293	0.00188658	0.0154122	0.122408	0.00243713
AJJCDNJD_00284-LDFDGCAP_00682	0.00188658	0.0154122	0.122408	0.00243713
AJJCDNJD_00284-NGHLCCGN_01524	2.55858e-05	0.0255858	0.001	0
AJJCDNJD_00284-OCENPDKM_00593	0.00188658	0.0154122	0.122408	0.00243713
AJJCDNJD_00284-OFALPMIK_00923	0.00195143	0.0158873	0.122829	0.0020092
AJJCDNJD_00284-PAACNNMB_00129	1.07621e-05	0.0107621	0.001	0.0255704
AJJCDNJD_00284-PELCAOIL_01417	2.06988e-05	0.0206988	0.001	0
AJJCDNJD_00284-PKMLJBIN_01983	0.00188658	0.0154122	0.122408	0.00243713
AJJCDNJD_00284-POKEEHIM_00610	0.00195143	0.0158873	0.122829	0.0020092
AJJCDNJD_00285-ABKFDDKH_02432	2.13393e-05	0.0213393	0.001	0
AJJCDNJD_00285-AJFFGPAN_02419	4.65614e-05	0.0465614	0.001	0.0282248
AJJCDNJD_00285-APKMJPMF_02215	4.65614e-05	0.0465614	0.001	0.0282248
AJJCDNJD_00285-BIGDLFIA_02040	2.14796e-05	0.0214796	0.001	0
AJJCDNJD_00285-DMDIGPDH_00427	2.13393e-05	0.0213393	0.001	0
AJJCDNJD_00285-EILGNHIN_02496	2.13393e-05	0.0213393	0.001	0
AJJCDNJD_00285-EJNEOBCA_00589	3.18955e-05	0.0318955	0.001	0.00557076
AJJCDNJD_00285-FCFNJJGK_01491	4.65614e-05	0.0465614	0.001	0.0282248
AJJCDNJD_00285-FHFDANJG_00078	2.14796e-05	0.0214796	0.001	0
AJJCDNJD_00285-HBLLBGAM_01131	2.13393e-05	0.0213393	0.001	0
AJJCDNJD_00285-ILFDIKJJ_00620	4.65614e-05	0.0465614	0.001	0.0282248
AJJCDNJD_00285-JDHAJOOI_00435	2.13393e-05	0.0213393	0.001	0
AJJCDNJD_00285-JEEDIKCJ_00998	3.18955e-05	0.0318955	0.001	0.00557076
AJJCDNJD_00285-JIOKHDII_01292	2.13393e-05	0.0213393	0.001	0
AJJCDNJD_00285-LDFDGCAP_00683	2.13393e-05	0.0213393	0.001	0
AJJCDNJD_00285-NIGHINPK_01127	2.14796e-05	0.0214796	0.001	0
AJJCDNJD_00285-OCENPDKM_00594	2.13393e-05	0.0213393	0.001	0
AJJCDNJD_00285-PAACNNMB_00128	3.18955e-05	0.0318955	0.001	0.00557076
AJJCDNJD_00285-PKMLJBIN_01982	2.13393e-05	0.0213393	0.001	0
AJJCDNJD_00291-AABKEBCC_02418	2.48518e-05	0.0248518	0.001	0.0100928
AJJCDNJD_00291-AJFFGPAN_02413	1.73398e-05	0.0173398	0.001	0
AJJCDNJD_00291-DMDAFGGJ_01317	2.48518e-05	0.0248518	0.001	0.0100928
AJJCDNJD_00291-DPAGEJDF_00583	2.48518e-05	0.0248518	0.001	0.0100928
AJJCDNJD_00291-EILGNHIN_02502	2.48518e-05	0.0248518	0.001	0.0100928
AJJCDNJD_00291-EJNEOBCA_00595	2.48518e-05	0.0248518	0.001	0.0100928
AJJCDNJD_00291-JEEDIKCJ_00992	2.48518e-05	0.0248518	0.001	0.0100928
AJJCDNJD_00291-MPJAGBKK_00207	2.48518e-05	0.0248518	0.001	0.0100928
AJJCDNJD_00291-PAACNNMB_02301	2.89375e-05	0.0289375	0.001	0.00608484
AJJCDNJD_00291-PANKDIBD_01917	2.48518e-05	0.0248518	0.001	0.0100928
AJJCDNJD_00312-AABKEBCC_02441	0.00720681	0.0584703	0.123256	0.00350976
AJJCDNJD_00312-APKMJPMF_02185	0.0278195	0.0898054	0.309775	0.00268365
AJJCDNJD_00312-CBONMNLL_02903	0.000149348	0.149348	0.001	1.03554e-05
AJJCDNJD_00312-DMDAFGGJ_01374	0.00671329	0.0614569	0.109236	0.0414235
AJJCDNJD_00312-DPAGEJDF_00560	0.00671329	0.0614569	0.109236	0.0414235
AJJCDNJD_00312-EILGNHIN_02525	0.00311853	0.0545053	0.0572152	0.00104779
AJJCDNJD_00312-EJOACLBJ_01222	0.000149348	0.149348	0.001	1.03554e-05
AJJCDNJD_00312-ENHCMDHE_02246	0.016325	0.047772	0.341727	0.0473609
AJJCDNJD_00312-FJEHDCPP_01616	0.000149348	0.149348	0.001	1.03554e-05
AJJCDNJD_00312-GPBLHJJE_02210	0.000149348	0.149348	0.001	1.03554e-05
AJJCDNJD_00312-HHHHCOEL_00129	0.016325	0.047772	0.341727	0.0473609
AJJCDNJD_00312-ILFDIKJJ_00650	0.0278195	0.0898054	0.309775	0.00268365
AJJCDNJD_00312-JACDMNCI_00002	0.000149348	0.149348	0.001	1.03554e-05
AJJCDNJD_00312-JELDFFGO_01576	0.000149348	0.149348	0.001	1.03554e-05
AJJCDNJD_00312-MPJAGBKK_00183	0.00671329	0.0614569	0.109236	0.0414235
AJJCDNJD_00312-OFALPMIK_00849	0.000149348	0.149348	0.001	1.03554e-05
AJJCDNJD_00312-PAACNNMB_01388	4.68049e-05	0.0468049	0.001	0.0157399
AJJCDNJD_00312-PANKDIBD_01941	0.00311853	0.0545053	0.0572152	0.00104779
AJJCDNJD_00312-PELCAOIL_00561	0.0123623	0.0870093	0.14208	0.00173222
AJJCDNJD_00312-POKEEHIM_00351	0.000149348	0.149348	0.001	1.03554e-05
AJJCDNJD_00315-AABKEBCC_02447	0.00120054	0.0114093	0.105224	0.00166501
AJJCDNJD_00315-APKMJPMF_02179	0.00262832	0.0179139	0.146719	8.15422e-05
AJJCDNJD_00315-BFKNGCOC_01923	0.00134094	0.0116853	0.114754	0.000870769
AJJCDNJD_00315-BIGDLFIA_01205	0.00136496	0.0130191	0.104843	0.000315707
AJJCDNJD_00315-CBONMNLL_02906	0.00123363	0.0127828	0.0965067	0.000587295
AJJCDNJD_00315-EILGNHIN_02531	0.00142796	0.0270799	0.0527314	7.59743e-09
AJJCDNJD_00315-EJNEOBCA_00549	0.00109036	0.00535321	0.203684	0.0149117
AJJCDNJD_00315-EJOACLBJ_01219	0.00190612	0.0123434	0.154424	0.00172167
AJJCDNJD_00315-ENHCMDHE_02240	0.00207115	0.0169069	0.122504	9.33369e-05
AJJCDNJD_00315-FHFDANJG_00041	0.00136496	0.0130191	0.104843	0.000315707
AJJCDNJD_00315-FJEHDCPP_01619	0.00123363	0.0127828	0.0965067	0.000587295
AJJCDNJD_00315-FJMLOOAD_01284	0.00137882	0.0126868	0.108682	0.000397728
AJJCDNJD_00315-GPBLHJJE_02213	0.00191674	0.0138924	0.13797	0.000590296
AJJCDNJD_00315-HHHHCOEL_00135	0.00207115	0.0169069	0.122504	9.33369e-05
AJJCDNJD_00315-IIEOAJFK_00195	0.00209968	0.0138123	0.152015	0.000435741
AJJCDNJD_00315-ILFDIKJJ_00656	0.00262832	0.0179139	0.146719	8.15422e-05
AJJCDNJD_00315-JACDMNCI_00005	0.00123363	0.0127828	0.0965067	0.000587295
AJJCDNJD_00315-JEEDIKCJ_01038	0.00109036	0.00535321	0.203684	0.0149117
AJJCDNJD_00315-JELDFFGO_01579	0.00123363	0.0127828	0.0965067	0.000587295
AJJCDNJD_00315-MEGMBIJD_02357	0.00197938	0.0164263	0.120501	9.31794e-05
AJJCDNJD_00315-NIGHINPK_01091	0.00136496	0.0130191	0.104843	0.000315707
AJJCDNJD_00315-OFALPMIK_00852	0.00126377	0.0141264	0.0894617	0.000207647
AJJCDNJD_00315-PAACNNMB_01385	0.00194937	0.0286306	0.0680869	1.60967e-08
AJJCDNJD_00315-PANKDIBD_01947	0.00120054	0.0114093	0.105224	0.00166501
AJJCDNJD_00315-PMGMJILN_00574	0.00197938	0.0164263	0.120501	9.31794e-05
AJJCDNJD_00315-POKEEHIM_00354	0.00123363	0.0127828	0.0965067	0.000587295
AJJCDNJD_00322-AABKEBCC_00534	0.0104846	0.0820088	0.127847	3.66102e-07
AJJCDNJD_00322-ABKFDDKH_00023	0.00672399	0.0852126	0.0789085	1.42806e-08
AJJCDNJD_00322-AJFFGPAN_00690	0.00984805	0.0663479	0.148431	1.18774e-05
AJJCDNJD_00322-APKMJPMF_02172	0.00650865	0.0867122	0.0750604	1.57627e-08
AJJCDNJD_00322-BFKNGCOC_02020	0.00479976	0.0635261	0.0755558	7.79178e-07
AJJCDNJD_00322-BIGDLFIA_01671	0.00479976	0.0635261	0.0755558	7.79178e-07
AJJCDNJD_00322-CBONMNLL_02913	0.00650865	0.0867122	0.0750604	1.57627e-08
AJJCDNJD_00322-DMDAFGGJ_01411	0.00906341	0.0834414	0.10862	5.53289e-07
AJJCDNJD_00322-DMDIGPDH_00385	0.00672399	0.0852126	0.0789085	1.42806e-08
AJJCDNJD_00322-DPAGEJDF_00550	0.0108296	0.0852234	0.127074	1.03769e-06
AJJCDNJD_00322-EILGNHIN_02538	0.00940319	0.0558229	0.168447	0.000152748
AJJCDNJD_00322-EJNEOBCA_00455	0.00653767	0.0812143	0.0804991	5.41492e-08
AJJCDNJD_00322-EJOACLBJ_01211	0.00650865	0.0867122	0.0750604	1.57627e-08
AJJCDNJD_00322-ENHCMDHE_02233	0.00523679	0.086732	0.0603789	1.51056e-09
AJJCDNJD_00322-FCFNJJGK_02205	0.0119458	0.0629416	0.189792	0.000272838
AJJCDNJD_00322-FHAPGOLF_02302	0.00945813	0.122544	0.0771818	1.62944e-10
AJJCDNJD_00322-FHFDANJG_00014	0.00479976	0.0635261	0.0755558	7.79178e-07
AJJCDNJD_00322-FJEHDCPP_01626	0.00650865	0.0867122	0.0750604	1.57627e-08
AJJCDNJD_00322-FJMLOOAD_01291	0.00992245	0.139199	0.0712825	2.6548e-12
AJJCDNJD_00322-GPBLHJJE_02220	0.0085427	0.083695	0.102069	9.1472e-08
AJJCDNJD_00322-HBLLBGAM_01020	0.00672399	0.0852126	0.0789085	1.42806e-08
AJJCDNJD_00322-HHHHCOEL_00142	0.00523679	0.086732	0.0603789	1.51056e-09
AJJCDNJD_00322-IIEOAJFK_00188	0.00992245	0.139199	0.0712825	2.6548e-12
AJJCDNJD_00322-ILFDIKJJ_00663	0.00650865	0.0867122	0.0750604	1.57627e-08
AJJCDNJD_00322-JACDMNCI_00012	0.00650865	0.0867122	0.0750604	1.57627e-08
AJJCDNJD_00322-JDHAJOOI_00477	0.00672399	0.0852126	0.0789085	1.42806e-08
AJJCDNJD_00322-JEEDIKCJ_01132	0.00653767	0.0812143	0.0804991	5.41492e-08
AJJCDNJD_00322-JELDFFGO_01586	0.00650865	0.0867122	0.0750604	1.57627e-08
AJJCDNJD_00322-JIOKHDII_00928	0.00672399	0.0852126	0.0789085	1.42806e-08
AJJCDNJD_00322-LDFDGCAP_02013	0.00691731	0.089397	0.0773774	4.61779e-09
AJJCDNJD_00322-MEGMBIJD_02364	0.00992245	0.139199	0.0712825	2.6548e-12
AJJCDNJD_00322-MPJAGBKK_00171	0.00906341	0.0834414	0.10862	5.53289e-07
AJJCDNJD_00322-NGHLCCGN_01479	0.00945813	0.122544	0.0771818	1.62944e-10
AJJCDNJD_00322-NIGHINPK_02432	0.00479976	0.0635261	0.0755558	7.79178e-07
AJJCDNJD_00322-OCENPDKM_00636	0.00672399	0.0852126	0.0789085	1.42806e-08
AJJCDNJD_00322-OFALPMIK_00861	0.00650865	0.0867122	0.0750604	1.57627e-08
AJJCDNJD_00322-PAACNNMB_01955	0.00524898	0.086448	0.0607184	1.57046e-09
AJJCDNJD_00322-PANKDIBD_01954	0.0104846	0.0820088	0.127847	3.66102e-07
AJJCDNJD_00322-PELCAOIL_01354	0.00637936	0.0924278	0.0690199	4.73564e-09
AJJCDNJD_00322-PKMLJBIN_01940	0.00672399	0.0852126	0.0789085	1.42806e-08
AJJCDNJD_00322-PMGMJILN_00581	0.00992245	0.139199	0.0712825	2.6548e-12
AJJCDNJD_00322-POKEEHIM_00362	0.00650865	0.0867122	0.0750604	1.57627e-08
AJJCDNJD_00323-AABKEBCC_00533	0.00138057	0.0473191	0.0291757	6.26882e-08
AJJCDNJD_00323-ABKFDDKH_00024	9.12424e-06	0.00912424	0.001	0.00800716
AJJCDNJD_00323-AJFFGPAN_00691	4.0759e-05	0.040759	0.001	4.24565e-08
AJJCDNJD_00323-APKMJPMF_02171	0.00242252	0.0356808	0.0678942	2.48014e-06
AJJCDNJD_00323-CBONMNLL_02914	0.00135574	0.0226741	0.0597926	0.000462471
AJJCDNJD_00323-DMDAFGGJ_01410	1.78041e-05	0.0178041	0.001	0.000214285
AJJCDNJD_00323-DMDIGPDH_00384	9.12424e-06	0.00912424	0.001	0.00800716
AJJCDNJD_00323-DPAGEJDF_00549	1.50026e-05	0.0150026	0.001	0
AJJCDNJD_00323-EJNEOBCA_00456	1.20829e-05	0.0120829	0.001	0.00232667
AJJCDNJD_00323-EJOACLBJ_01210	0.00135574	0.0226741	0.0597926	0.000462471
AJJCDNJD_00323-ENHCMDHE_02232	0.00107728	0.00961516	0.11204	0.00256326
AJJCDNJD_00323-FCFNJJGK_02204	4.0759e-05	0.040759	0.001	4.24565e-08
AJJCDNJD_00323-FHAPGOLF_01353	2.41066e-05	0.0241066	0.001	1.73025e-05
AJJCDNJD_00323-FJEHDCPP_01627	0.00135574	0.0226741	0.0597926	0.000462471
AJJCDNJD_00323-FJMLOOAD_01296	0.00136439	0.0626056	0.0217935	2.21159e-10
AJJCDNJD_00323-GPBLHJJE_02221	0.00135574	0.0226741	0.0597926	0.000462471
AJJCDNJD_00323-HBLLBGAM_01019	9.12424e-06	0.00912424	0.001	0.00800716
AJJCDNJD_00323-HHHHCOEL_00143	0.00107728	0.00961516	0.11204	0.00256326
AJJCDNJD_00323-IIEOAJFK_00183	0.00270175	0.0618741	0.0436653	1.79449e-09
AJJCDNJD_00323-ILFDIKJJ_00664	0.00242252	0.0356808	0.0678942	2.48014e-06
AJJCDNJD_00323-JACDMNCI_00013	0.00135574	0.0226741	0.0597926	0.000462471
AJJCDNJD_00323-JDHAJOOI_00478	9.12424e-06	0.00912424	0.001	0.00800716
AJJCDNJD_00323-JEEDIKCJ_01131	1.20829e-05	0.0120829	0.001	0.00232667
AJJCDNJD_00323-JELDFFGO_01587	0.00135574	0.0226741	0.0597926	0.000462471
AJJCDNJD_00323-JIOKHDII_00929	9.12424e-06	0.00912424	0.001	0.00800716
AJJCDNJD_00323-LDFDGCAP_02014	9.12424e-06	0.00912424	0.001	0.00800716
AJJCDNJD_00323-MEGMBIJD_02369	0.00137716	0.058881	0.0233889	8.70428e-10
AJJCDNJD_00323-MPJAGBKK_00170	1.50026e-05	0.0150026	0.001	0
AJJCDNJD_00323-NGHLCCGN_01474	2.41066e-05	0.0241066	0.001	1.73025e-05
AJJCDNJD_00323-OCENPDKM_00637	9.12424e-06	0.00912424	0.001	0.00800716
AJJCDNJD_00323-OFALPMIK_00862	0.00135574	0.0226741	0.0597926	0.000462471
AJJCDNJD_00323-PAACNNMB_01956	6.20325e-06	0.00620325	0.001	0.027471
AJJCDNJD_00323-PANKDIBD_01955	0.00138526	0.0429416	0.0322592	3.07828e-07
AJJCDNJD_00323-PELCAOIL_01624	1.5017e-05	0.015017	0.001	0.00068397
AJJCDNJD_00323-PKMLJBIN_01939	9.12424e-06	0.00912424	0.001	0.00800716
AJJCDNJD_00323-PMGMJILN_00586	0.00137716	0.058881	0.0233889	8.70428e-10
AJJCDNJD_00323-POKEEHIM_00363	0.00135574	0.0226741	0.0597926	0.000462471
AJJCDNJD_00330-AABKEBCC_00525	2.83576e-05	0.0283576	0.001	0.000170814
AJJCDNJD_00330-ABKFDDKH_00032	1.85191e-05	0.0185191	0.001	0.00241176
AJJCDNJD_00330-APKMJPMF_02163	2.34008e-05	0.0234008	0.001	0.000645489
AJJCDNJD_00330-BFKNGCOC_01035	3.39211e-05	0.0339211	0.001	0
AJJCDNJD_00330-BIGDLFIA_01680	3.32011e-05	0.0332011	0.001	0.000117231
AJJCDNJD_00330-CBONMNLL_02922	0.00183765	0.0241685	0.0760347	0
AJJCDNJD_00330-DMDAFGGJ_01402	0.00413055	0.0220983	0.186917	0.0245258
AJJCDNJD_00330-DMDIGPDH_00376	1.85191e-05	0.0185191	0.001	0.00241176
AJJCDNJD_00330-EJNEOBCA_00464	0.00381893	0.0237914	0.160517	0.0206901
AJJCDNJD_00330-EJOACLBJ_01202	0.00183765	0.0241685	0.0760347	0
AJJCDNJD_00330-FHAPGOLF_02694	3.07189e-05	0.0307189	0.001	0.00149127
AJJCDNJD_00330-FHFDANJG_00005	3.39211e-05	0.0339211	0.001	0
AJJCDNJD_00330-FJEHDCPP_02236	0.00183765	0.0241685	0.0760347	0
AJJCDNJD_00330-GPBLHJJE_02229	0.00183765	0.0241685	0.0760347	0
AJJCDNJD_00330-HBLLBGAM_01011	1.86237e-05	0.0186237	0.001	0.00259945
AJJCDNJD_00330-ILFDIKJJ_00672	2.34008e-05	0.0234008	0.001	0.000645489
AJJCDNJD_00330-JACDMNCI_00021	0.00183765	0.0241685	0.0760347	0
AJJCDNJD_00330-JDHAJOOI_00486	1.85191e-05	0.0185191	0.001	0.00241176
AJJCDNJD_00330-JEEDIKCJ_01123	0.00381893	0.0237914	0.160517	0.0206901
AJJCDNJD_00330-JELDFFGO_01972	0.00183765	0.0241685	0.0760347	0
AJJCDNJD_00330-JIOKHDII_00937	1.85191e-05	0.0185191	0.001	0.00241176
AJJCDNJD_00330-LDFDGCAP_00160	1.85191e-05	0.0185191	0.001	0.00241176
AJJCDNJD_00330-NIGHINPK_02573	3.39211e-05	0.0339211	0.001	0
AJJCDNJD_00330-OCENPDKM_00645	1.85191e-05	0.0185191	0.001	0.00241176
AJJCDNJD_00330-OFALPMIK_00872	0.00183765	0.0241685	0.0760347	0
AJJCDNJD_00330-PAACNNMB_01269	0.00191369	0.0284498	0.0672657	0.00261655
AJJCDNJD_00330-PANKDIBD_01963	2.83576e-05	0.0283576	0.001	0.000170814
AJJCDNJD_00330-PELCAOIL_02513	0.00385024	0.0235752	0.163317	0.0215577
AJJCDNJD_00330-PKMLJBIN_01931	1.85191e-05	0.0185191	0.001	0.00241176
AJJCDNJD_00330-POKEEHIM_00371	0.00183765	0.0241685	0.0760347	0
AJJCDNJD_00333-BFKNGCOC_01038	0.00306273	0.0261681	0.117041	0.0172236
AJJCDNJD_00333-ENHCMDHE_02221	0.00546692	0.0524276	0.104276	0.000924357
AJJCDNJD_00333-FHFDANJG_00002	0.00306273	0.0261681	0.117041	0.0172236
AJJCDNJD_00333-HHHHCOEL_00154	0.00546692	0.0524276	0.104276	0.000924357
AJJCDNJD_00333-NIGHINPK_02577	0.00306273	0.0261681	0.117041	0.0172236
AJJCDNJD_00334-AABKEBCC_00521	7.20941e-05	0.0720941	0.001	0
AJJCDNJD_00334-ABKFDDKH_00036	2.54343e-05	0.0254343	0.001	0.0309597
AJJCDNJD_00334-AJFFGPAN_02266	2.71366e-05	0.0271366	0.001	0
AJJCDNJD_00334-CBONMNLL_02926	4.36579e-05	0.0436579	0.001	0
AJJCDNJD_00334-DMDAFGGJ_01398	2.8496e-05	0.028496	0.001	0
AJJCDNJD_00334-DPAGEJDF_00536	2.8496e-05	0.028496	0.001	0
AJJCDNJD_00334-EILGNHIN_02551	0.00459018	0.0311115	0.14754	0.00690828
AJJCDNJD_00334-EJNEOBCA_00468	4.0296e-05	0.040296	0.001	0.00783765
AJJCDNJD_00334-EJOACLBJ_01198	4.36579e-05	0.0436579	0.001	0
AJJCDNJD_00334-ENHCMDHE_02220	0.00531558	0.0834671	0.0636848	5.27059e-05
AJJCDNJD_00334-FCFNJJGK_01964	2.71366e-05	0.0271366	0.001	0
AJJCDNJD_00334-FHAPGOLF_02866	4.74424e-05	0.0474424	0.001	0.00864478
AJJCDNJD_00334-FJEHDCPP_02240	4.36579e-05	0.0436579	0.001	0
AJJCDNJD_00334-GPBLHJJE_02233	4.36579e-05	0.0436579	0.001	0
AJJCDNJD_00334-HBLLBGAM_01007	2.54343e-05	0.0254343	0.001	0.0309597
AJJCDNJD_00334-HHHHCOEL_00155	0.00531558	0.0834671	0.0636848	5.27059e-05
AJJCDNJD_00334-JACDMNCI_00025	4.36579e-05	0.0436579	0.001	0
AJJCDNJD_00334-JDHAJOOI_00490	2.54343e-05	0.0254343	0.001	0.0309597
AJJCDNJD_00334-JEEDIKCJ_01119	4.0296e-05	0.040296	0.001	0.00783765
AJJCDNJD_00334-JELDFFGO_01968	4.36579e-05	0.0436579	0.001	0
AJJCDNJD_00334-JIOKHDII_00941	2.54343e-05	0.0254343	0.001	0.0309597
AJJCDNJD_00334-LDFDGCAP_01485	2.54343e-05	0.0254343	0.001	0.0309597
AJJCDNJD_00334-MPJAGBKK_00158	2.8496e-05	0.028496	0.001	0
AJJCDNJD_00334-NGHLCCGN_01462	7.20941e-05	0.0720941	0.001	0
AJJCDNJD_00334-OCENPDKM_00649	2.54343e-05	0.0254343	0.001	0.0309597
AJJCDNJD_00334-OFALPMIK_00876	4.36579e-05	0.0436579	0.001	0
AJJCDNJD_00334-PANKDIBD_01967	7.20941e-05	0.0720941	0.001	0
AJJCDNJD_00334-PELCAOIL_02509	7.20941e-05	0.0720941	0.001	0
AJJCDNJD_00334-PKMLJBIN_01927	2.54343e-05	0.0254343	0.001	0.0309597
AJJCDNJD_00334-POKEEHIM_00375	4.36579e-05	0.0436579	0.001	0
AJJCDNJD_00337-AABKEBCC_00518	2.02802e-05	0.0202802	0.001	0.000108216
AJJCDNJD_00337-ABKFDDKH_02750	2.02802e-05	0.0202802	0.001	0.000108216
AJJCDNJD_00337-AJFFGPAN_02269	0.00105907	0.0100085	0.105817	0.0198722
AJJCDNJD_00337-APKMJPMF_01110	1.56973e-05	0.0156973	0.001	0
AJJCDNJD_00337-BFKNGCOC_01042	1.77294e-05	0.0177294	0.001	0.0224157
AJJCDNJD_00337-CBONMNLL_00066	1.39054e-05	0.0139054	0.001	0.000240673
AJJCDNJD_00337-DMDAFGGJ_01395	1.36403e-05	0.0136403	0.001	0.000456646
AJJCDNJD_00337-DMDIGPDH_02021	2.02802e-05	0.0202802	0.001	0.000108216
AJJCDNJD_00337-DPAGEJDF_00533	0.000953944	0.0148737	0.0641361	8.32116e-05
AJJCDNJD_00337-EILGNHIN_02554	2.304e-05	0.02304	0.001	2.98859e-06
AJJCDNJD_00337-EJNEOBCA_00471	0.0010186	0.0187091	0.054444	0.000518912
AJJCDNJD_00337-EJOACLBJ_01195	1.39054e-05	0.0139054	0.001	0.000240673
AJJCDNJD_00337-ENHCMDHE_02217	1.11217e-05	0.0111217	0.001	0
AJJCDNJD_00337-FCFNJJGK_01968	0.00104916	0.0124922	0.0839854	0.00679067
AJJCDNJD_00337-FHAPGOLF_02863	1.43345e-05	0.0143345	0.001	0
AJJCDNJD_00337-FHFDANJG_02985	9.4122e-06	0.0094122	0.001	0.00262505
AJJCDNJD_00337-FJEHDCPP_02293	1.39054e-05	0.0139054	0.001	0.000240673
AJJCDNJD_00337-FJMLOOAD_01319	1.84209e-05	0.0184209	0.001	0.000101712
AJJCDNJD_00337-GPBLHJJE_02236	1.39054e-05	0.0139054	0.001	0.000240673
AJJCDNJD_00337-HBLLBGAM_01255	2.02802e-05	0.0202802	0.001	0.000108216
AJJCDNJD_00337-HHHHCOEL_00158	1.11217e-05	0.0111217	0.001	0
AJJCDNJD_00337-IIEOAJFK_00160	1.55714e-05	0.0155714	0.001	0.000147731
AJJCDNJD_00337-ILFDIKJJ_01671	1.56973e-05	0.0156973	0.001	0
AJJCDNJD_00337-JACDMNCI_00028	1.39054e-05	0.0139054	0.001	0.000240673
AJJCDNJD_00337-JDHAJOOI_02221	2.02802e-05	0.0202802	0.001	0.000108216
AJJCDNJD_00337-JEEDIKCJ_01116	0.0010186	0.0187091	0.054444	0.000518912
AJJCDNJD_00337-JELDFFGO_01965	2.33514e-05	0.0233514	0.001	0.0258212
AJJCDNJD_00337-JIOKHDII_00953	2.19541e-05	0.0219541	0.001	0
AJJCDNJD_00337-LDFDGCAP_01795	2.02802e-05	0.0202802	0.001	0.000108216
AJJCDNJD_00337-MEGMBIJD_02392	1.55714e-05	0.0155714	0.001	0.000147731
AJJCDNJD_00337-MPJAGBKK_00155	1.36403e-05	0.0136403	0.001	0.000456646
AJJCDNJD_00337-NGHLCCGN_01459	1.43345e-05	0.0143345	0.001	0
AJJCDNJD_00337-NIGHINPK_02352	9.4122e-06	0.0094122	0.001	0.00262505
AJJCDNJD_00337-OCENPDKM_02716	2.02802e-05	0.0202802	0.001	0.000108216
AJJCDNJD_00337-OFALPMIK_00879	1.39054e-05	0.0139054	0.001	0.000240673
AJJCDNJD_00337-PAACNNMB_02352	0.00220708	0.0411776	0.0535992	5.57068e-08
AJJCDNJD_00337-PANKDIBD_01970	2.02802e-05	0.0202802	0.001	0.000108216
AJJCDNJD_00337-PELCAOIL_02506	1.64808e-05	0.0164808	0.001	0.000196174
AJJCDNJD_00337-PKMLJBIN_01915	2.02802e-05	0.0202802	0.001	0.000108216
AJJCDNJD_00337-PMGMJILN_00609	1.55714e-05	0.0155714	0.001	0.000147731
AJJCDNJD_00337-POKEEHIM_00378	1.39054e-05	0.0139054	0.001	0.000240673
AJJCDNJD_00341-AABKEBCC_02457	0.0164067	0.0747845	0.219387	0.00142636
AJJCDNJD_00341-APKMJPMF_01114	0.00378926	0.0278878	0.135875	0.0206052
AJJCDNJD_00341-BFKNGCOC_01802	0.0196931	0.0797566	0.246915	0.00275756
AJJCDNJD_00341-BIGDLFIA_00779	0.0196931	0.0797566	0.246915	0.00275756
AJJCDNJD_00341-CBONMNLL_00062	1.3616e-05	0.013616	0.001	0.030956
AJJCDNJD_00341-DMDAFGGJ_01391	0.0164067	0.0747845	0.219387	0.00142636
AJJCDNJD_00341-DPAGEJDF_00529	0.0164067	0.0747845	0.219387	0.00142636
AJJCDNJD_00341-EILGNHIN_02558	0.0164067	0.0747845	0.219387	0.00142636
AJJCDNJD_00341-FHAPGOLF_01676	2.61679e-05	0.0261679	0.001	0.00305436
AJJCDNJD_00341-FHFDANJG_02981	0.0196931	0.0797566	0.246915	0.00275756
AJJCDNJD_00341-FJEHDCPP_02289	1.3616e-05	0.013616	0.001	0.030956
AJJCDNJD_00341-GPBLHJJE_02240	1.3616e-05	0.013616	0.001	0.030956
AJJCDNJD_00341-ILFDIKJJ_01667	0.00378926	0.0278878	0.135875	0.0206052
AJJCDNJD_00341-JACDMNCI_00032	1.3616e-05	0.013616	0.001	0.030956
AJJCDNJD_00341-JELDFFGO_02416	1.3616e-05	0.013616	0.001	0.030956
AJJCDNJD_00341-MPJAGBKK_00151	0.0164067	0.0747845	0.219387	0.00142636
AJJCDNJD_00341-NGHLCCGN_01455	1.81965e-05	0.0181965	0.001	0.0126434
AJJCDNJD_00341-NIGHINPK_02356	0.0196931	0.0797566	0.246915	0.00275756
AJJCDNJD_00341-PANKDIBD_01974	0.0164067	0.0747845	0.219387	0.00142636
AJJCDNJD_00341-POKEEHIM_00382	1.3616e-05	0.013616	0.001	0.030956
AJJCDNJD_00349-AJFFGPAN_01906	0.00897721	0.0736791	0.121842	0.0269138
AJJCDNJD_00349-EILGNHIN_02566	0.0128333	0.0585038	0.219359	0.0191368
AJJCDNJD_00349-ENHCMDHE_02205	0.00516568	0.0540805	0.0955183	0.0177527
AJJCDNJD_00349-FCFNJJGK_02258	0.00897721	0.0736791	0.121842	0.0269138
AJJCDNJD_00349-HHHHCOEL_00170	0.00516568	0.0540805	0.0955183	0.0177527
AJJCDNJD_00360-AABKEBCC_00688	4.47299e-05	0.0447299	0.001	0.00426605
AJJCDNJD_00360-ABKFDDKH_00585	0.00396128	0.072641	0.0545323	0
AJJCDNJD_00360-AJFFGPAN_02366	0.00464756	0.0689296	0.0674248	0.00125128
AJJCDNJD_00360-APKMJPMF_01136	8.10729e-05	0.0810729	0.001	0
AJJCDNJD_00360-BFKNGCOC_02017	8.10729e-05	0.0810729	0.001	0
AJJCDNJD_00360-BIGDLFIA_00784	9.31111e-05	0.0931111	0.001	0
AJJCDNJD_00360-CBONMNLL_00428	8.10729e-05	0.0810729	0.001	0
AJJCDNJD_00360-DMDAFGGJ_00073	8.08466e-05	0.0808466	0.001	0
AJJCDNJD_00360-DMDIGPDH_01459	0.00396128	0.072641	0.0545323	0
AJJCDNJD_00360-DPAGEJDF_00508	8.08466e-05	0.0808466	0.001	0
AJJCDNJD_00360-EILGNHIN_02581	6.90331e-05	0.0690331	0.001	9.19023e-05
AJJCDNJD_00360-EJNEOBCA_00497	5.58595e-05	0.0558595	0.001	0
AJJCDNJD_00360-EJOACLBJ_00277	8.10729e-05	0.0810729	0.001	0
AJJCDNJD_00360-ENHCMDHE_01994	5.71324e-05	0.0571324	0.001	0.00036817
AJJCDNJD_00360-FCFNJJGK_02600	0.00464756	0.0689296	0.0674248	0.00125128
AJJCDNJD_00360-FHAPGOLF_01300	4.47299e-05	0.0447299	0.001	0.00426605
AJJCDNJD_00360-FHFDANJG_02952	9.31111e-05	0.0931111	0.001	0
AJJCDNJD_00360-FJEHDCPP_01736	8.10729e-05	0.0810729	0.001	0
AJJCDNJD_00360-FJMLOOAD_01348	8.10729e-05	0.0810729	0.001	0
AJJCDNJD_00360-GPBLHJJE_03007	8.10729e-05	0.0810729	0.001	0
AJJCDNJD_00360-HBLLBGAM_01406	0.00396128	0.072641	0.0545323	0
AJJCDNJD_00360-HHHHCOEL_00184	5.71324e-05	0.0571324	0.001	0.00036817
AJJCDNJD_00360-IIEOAJFK_00130	8.10729e-05	0.0810729	0.001	0
AJJCDNJD_00360-ILFDIKJJ_01645	8.10729e-05	0.0810729	0.001	0
AJJCDNJD_00360-JACDMNCI_00055	8.10729e-05	0.0810729	0.001	0
AJJCDNJD_00360-JDHAJOOI_02249	0.00396128	0.072641	0.0545323	0
AJJCDNJD_00360-JEEDIKCJ_01090	5.58595e-05	0.0558595	0.001	0
AJJCDNJD_00360-JELDFFGO_02030	8.10729e-05	0.0810729	0.001	0
AJJCDNJD_00360-JIOKHDII_01350	0.00396128	0.072641	0.0545323	0
AJJCDNJD_00360-LDFDGCAP_02104	0.00396128	0.072641	0.0545323	0
AJJCDNJD_00360-MEGMBIJD_00261	8.10729e-05	0.0810729	0.001	0
AJJCDNJD_00360-MPJAGBKK_00128	8.08466e-05	0.0808466	0.001	0
AJJCDNJD_00360-NGHLCCGN_02673	4.47299e-05	0.0447299	0.001	0.00426605
AJJCDNJD_00360-NIGHINPK_01863	9.31111e-05	0.0931111	0.001	0
AJJCDNJD_00360-OCENPDKM_00987	0.00396128	0.072641	0.0545323	0
AJJCDNJD_00360-OFALPMIK_01653	8.10729e-05	0.0810729	0.001	0
AJJCDNJD_00360-PAACNNMB_01021	8.08466e-05	0.0808466	0.001	0
AJJCDNJD_00360-PANKDIBD_00319	4.47299e-05	0.0447299	0.001	0.00426605
AJJCDNJD_00360-PELCAOIL_00727	8.04545e-05	0.0804545	0.001	3.46486e-05
AJJCDNJD_00360-PKMLJBIN_01887	0.00396128	0.072641	0.0545323	0
AJJCDNJD_00360-PMGMJILN_02195	8.10729e-05	0.0810729	0.001	0
AJJCDNJD_00360-POKEEHIM_00405	8.10729e-05	0.0810729	0.001	0
AJJCDNJD_00370-AABKEBCC_00230	0.00294311	0.0258287	0.113947	0.00157128
AJJCDNJD_00370-ABKFDDKH_01242	4.729e-05	0.04729	0.001	1.64368e-08
AJJCDNJD_00370-AJFFGPAN_02363	0.00146203	0.0356446	0.0410167	1.96181e-05
AJJCDNJD_00370-APKMJPMF_01146	2.55309e-05	0.0255309	0.001	2.5844e-05
AJJCDNJD_00370-BFKNGCOC_00121	0.00116053	0.0231637	0.0501011	3.70458e-05
AJJCDNJD_00370-BIGDLFIA_02450	1.94549e-05	0.0194549	0.001	0.00149974
AJJCDNJD_00370-CBONMNLL_00433	0.00137637	0.0284453	0.0483865	3.65193e-06
AJJCDNJD_00370-DMDAFGGJ_00079	3.23921e-05	0.0323921	0.001	2.05522e-06
AJJCDNJD_00370-DMDIGPDH_01449	4.729e-05	0.04729	0.001	1.64368e-08
AJJCDNJD_00370-DPAGEJDF_00498	3.23921e-05	0.0323921	0.001	2.05522e-06
AJJCDNJD_00370-EILGNHIN_02588	0.00141392	0.0310064	0.0456009	9.0263e-05
AJJCDNJD_00370-EJNEOBCA_00503	0.00286232	0.0378776	0.0755676	5.12461e-05
AJJCDNJD_00370-EJOACLBJ_00281	0.00137637	0.0284453	0.0483865	3.65193e-06
AJJCDNJD_00370-ENHCMDHE_01988	2.85114e-05	0.0285114	0.001	1.44983e-05
AJJCDNJD_00370-FCFNJJGK_00458	0.00146203	0.0356446	0.0410167	1.96181e-05
AJJCDNJD_00370-FHAPGOLF_01253	0.00156508	0.0620472	0.025224	3.80935e-09
AJJCDNJD_00370-FHFDANJG_02940	1.78258e-05	0.0178258	0.001	0.00059599
AJJCDNJD_00370-FJEHDCPP_01740	0.00137637	0.0284453	0.0483865	3.65193e-06
AJJCDNJD_00370-FJMLOOAD_01358	4.729e-05	0.04729	0.001	1.64368e-08
AJJCDNJD_00370-GPBLHJJE_03003	0.00137637	0.0284453	0.0483865	3.65193e-06
AJJCDNJD_00370-HBLLBGAM_01395	4.729e-05	0.04729	0.001	1.64368e-08
AJJCDNJD_00370-HHHHCOEL_00190	2.85114e-05	0.0285114	0.001	1.44983e-05
AJJCDNJD_00370-IIEOAJFK_00120	0.00344012	0.0452466	0.0760305	2.39638e-06
AJJCDNJD_00370-ILFDIKJJ_01635	2.55309e-05	0.0255309	0.001	2.5844e-05
AJJCDNJD_00370-JACDMNCI_00058	0.00137637	0.0284453	0.0483865	3.65193e-06
AJJCDNJD_00370-JDHAJOOI_02004	4.729e-05	0.04729	0.001	1.64368e-08
AJJCDNJD_00370-JEEDIKCJ_01084	0.00286232	0.0378776	0.0755676	5.12461e-05
AJJCDNJD_00370-JELDFFGO_01591	0.00143167	0.0312339	0.0458371	8.83618e-05
AJJCDNJD_00370-JIOKHDII_01360	4.729e-05	0.04729	0.001	1.64368e-08
AJJCDNJD_00370-LDFDGCAP_00457	3.58814e-05	0.0358814	0.001	1.46868e-05
AJJCDNJD_00370-MEGMBIJD_00271	4.729e-05	0.04729	0.001	1.64368e-08
AJJCDNJD_00370-MPJAGBKK_00118	3.23921e-05	0.0323921	0.001	2.05522e-06
AJJCDNJD_00370-NGHLCCGN_02684	0.00156508	0.0620472	0.025224	3.80935e-09
AJJCDNJD_00370-NIGHINPK_01874	1.78258e-05	0.0178258	0.001	0.00059599
AJJCDNJD_00370-OCENPDKM_00997	4.729e-05	0.04729	0.001	1.64368e-08
AJJCDNJD_00370-OFALPMIK_01649	0.00137637	0.0284453	0.0483865	3.65193e-06
AJJCDNJD_00370-PAACNNMB_00691	0.00375226	0.0299355	0.125345	0.000284964
AJJCDNJD_00370-PANKDIBD_00325	0.00294311	0.0258287	0.113947	0.00157128
AJJCDNJD_00370-PELCAOIL_00456	2.47236e-05	0.0247236	0.001	5.74686e-05
AJJCDNJD_00370-PKMLJBIN_01877	4.729e-05	0.04729	0.001	1.64368e-08
AJJCDNJD_00370-PMGMJILN_02206	4.43982e-05	0.0443982	0.001	1.2875e-05
AJJCDNJD_00370-POKEEHIM_00408	0.00143167	0.0312339	0.0458371	8.83618e-05
AJJCDNJD_00375-AABKEBCC_00323	5.5242e-05	0.055242	0.001	0
AJJCDNJD_00375-AJFFGPAN_02726	4.00642e-05	0.0400642	0.001	0.00196196
AJJCDNJD_00375-BFKNGCOC_00130	4.14756e-05	0.0414756	0.001	0.00169159
AJJCDNJD_00375-BIGDLFIA_00034	2.99446e-05	0.0299446	0.001	0.0188677
AJJCDNJD_00375-DMDAFGGJ_02342	0.00404395	0.04128	0.097964	0.0173247
AJJCDNJD_00375-DPAGEJDF_00486	0.0077171	0.0414922	0.185989	0.0399658
AJJCDNJD_00375-EJNEOBCA_00511	4.98485e-05	0.0498485	0.001	0.000568409
AJJCDNJD_00375-FCFNJJGK_02132	4.00642e-05	0.0400642	0.001	0.00196196
AJJCDNJD_00375-FHAPGOLF_01701	2.99446e-05	0.0299446	0.001	0.0188677
AJJCDNJD_00375-FHFDANJG_02932	0.00393379	0.04143	0.0949504	0.0168403
AJJCDNJD_00375-FJMLOOAD_01367	4.00642e-05	0.0400642	0.001	0.00196196
AJJCDNJD_00375-IIEOAJFK_00111	4.00642e-05	0.0400642	0.001	0.00196196
AJJCDNJD_00375-JEEDIKCJ_01076	4.98485e-05	0.0498485	0.001	0.000568409
AJJCDNJD_00375-MEGMBIJD_00280	4.00642e-05	0.0400642	0.001	0.00196196
AJJCDNJD_00375-MPJAGBKK_00099	0.00404395	0.04128	0.097964	0.0173247
AJJCDNJD_00375-NGHLCCGN_02704	2.99446e-05	0.0299446	0.001	0.0188677
AJJCDNJD_00375-NIGHINPK_02289	2.99446e-05	0.0299446	0.001	0.0188677
AJJCDNJD_00375-PANKDIBD_01443	4.00311e-05	0.0400311	0.001	0.00198164
AJJCDNJD_00375-PMGMJILN_00977	4.00642e-05	0.0400642	0.001	0.00196196
AJJCDNJD_00397-AABKEBCC_00369	0.00347484	0.0469964	0.0739384	1.11113e-05
AJJCDNJD_00397-ABKFDDKH_02812	0.00357112	0.0917123	0.0389383	1.58844e-10
AJJCDNJD_00397-AJFFGPAN_00565	0.00500006	0.0630559	0.0792957	1.9e-06
AJJCDNJD_00397-BFKNGCOC_02263	0.00532336	0.0449108	0.118532	7.84861e-05
AJJCDNJD_00397-BIGDLFIA_00070	0.00532336	0.0449108	0.118532	7.84861e-05
AJJCDNJD_00397-CBONMNLL_00474	0.003421	0.0544206	0.0628623	1.72579e-06
AJJCDNJD_00397-DMDIGPDH_01660	0.00357112	0.0917123	0.0389383	1.58844e-10
AJJCDNJD_00397-EJOACLBJ_00343	0.003421	0.0544206	0.0628623	1.72579e-06
AJJCDNJD_00397-FCFNJJGK_02582	0.0772849	0.177817	0.434633	0.00292017
AJJCDNJD_00397-FHFDANJG_02892	0.00532336	0.0449108	0.118532	7.84861e-05
AJJCDNJD_00397-FJEHDCPP_01777	0.003421	0.0544206	0.0628623	1.72579e-06
AJJCDNJD_00397-GPBLHJJE_00079	0.00507724	0.0557752	0.0910305	6.32425e-06
AJJCDNJD_00397-HBLLBGAM_01445	0.00357112	0.0917123	0.0389383	1.58844e-10
AJJCDNJD_00397-JACDMNCI_00099	0.003421	0.0544206	0.0628623	1.72579e-06
AJJCDNJD_00397-JELDFFGO_00227	0.003421	0.0544206	0.0628623	1.72579e-06
AJJCDNJD_00397-JIOKHDII_01412	0.00540609	0.0912372	0.0592531	1.20078e-09
AJJCDNJD_00397-MEGMBIJD_00567	0.0105049	0.150085	0.069993	6.68228e-13
AJJCDNJD_00397-NGHLCCGN_01191	0.00692806	0.0409009	0.169386	0.000552055
AJJCDNJD_00397-NIGHINPK_02582	0.00532336	0.0449108	0.118532	7.84861e-05
AJJCDNJD_00397-OFALPMIK_01818	0.003421	0.0544206	0.0628623	1.72579e-06
AJJCDNJD_00397-PAACNNMB_00326	0.00347484	0.0469964	0.0739384	1.11113e-05
AJJCDNJD_00397-PANKDIBD_00044	0.00347484	0.0469964	0.0739384	1.11113e-05
AJJCDNJD_00397-PELCAOIL_02562	0.0144291	0.129283	0.111609	1.51394e-09
AJJCDNJD_00397-PKMLJBIN_01840	0.00357112	0.0917123	0.0389383	1.58844e-10
AJJCDNJD_00397-POKEEHIM_00448	0.003421	0.0544206	0.0628623	1.72579e-06
AJJCDNJD_00398-AABKEBCC_00370	0.00776463	0.0493686	0.157279	0.00045025
AJJCDNJD_00398-ABKFDDKH_02813	0.0023329	0.0366648	0.0636278	0.00118
AJJCDNJD_00398-AJFFGPAN_00564	0.00275806	0.0256704	0.107441	0.00716842
AJJCDNJD_00398-BFKNGCOC_02264	0.00733258	0.0331105	0.221458	0.0100385
AJJCDNJD_00398-BIGDLFIA_00071	0.00511316	0.0310764	0.164535	0.00644873
AJJCDNJD_00398-CBONMNLL_00475	0.00261494	0.0287204	0.0910483	0.00440561
AJJCDNJD_00398-DMDAFGGJ_02691	0.00279468	0.0457791	0.061047	0.00010551
AJJCDNJD_00398-DMDIGPDH_01661	0.0023329	0.0366648	0.0636278	0.00118
AJJCDNJD_00398-DPAGEJDF_00464	0.00279468	0.0457791	0.061047	0.00010551
AJJCDNJD_00398-EJNEOBCA_00372	0.00520672	0.0267677	0.194515	0.0132144
AJJCDNJD_00398-EJOACLBJ_00342	0.00261494	0.0287204	0.0910483	0.00440561
AJJCDNJD_00398-ENHCMDHE_01958	0.0077541	0.0401598	0.193081	0.00253686
AJJCDNJD_00398-FCFNJJGK_02580	0.00275806	0.0256704	0.107441	0.00716842
AJJCDNJD_00398-FHAPGOLF_02453	0.00537029	0.0319872	0.167889	0.0045762
AJJCDNJD_00398-FHFDANJG_02891	0.00733258	0.0331105	0.221458	0.0100385
AJJCDNJD_00398-FJEHDCPP_01778	0.00261494	0.0287204	0.0910483	0.00440561
AJJCDNJD_00398-FJMLOOAD_01401	1.61827e-05	0.0161827	0.001	0.00810597
AJJCDNJD_00398-GPBLHJJE_00080	0.00468235	0.0291158	0.160818	0.0121704
AJJCDNJD_00398-HBLLBGAM_01446	0.0023329	0.0366648	0.0636278	0.00118
AJJCDNJD_00398-HHHHCOEL_00220	0.0077541	0.0401598	0.193081	0.00253686
AJJCDNJD_00398-IIEOAJFK_00075	1.61827e-05	0.0161827	0.001	0.00810597
AJJCDNJD_00398-JACDMNCI_00100	0.00261494	0.0287204	0.0910483	0.00440561
AJJCDNJD_00398-JEEDIKCJ_01138	0.00520672	0.0267677	0.194515	0.0132144
AJJCDNJD_00398-JELDFFGO_00226	0.00261494	0.0287204	0.0910483	0.00440561
AJJCDNJD_00398-JIOKHDII_01411	0.0023329	0.0366648	0.0636278	0.00118
AJJCDNJD_00398-MPJAGBKK_00076	0.00279468	0.0457791	0.061047	0.00010551
AJJCDNJD_00398-NGHLCCGN_01190	0.00537029	0.0319872	0.167889	0.0045762
AJJCDNJD_00398-NIGHINPK_02583	0.00511316	0.0310764	0.164535	0.00644873
AJJCDNJD_00398-OFALPMIK_01817	0.00261494	0.0287204	0.0910483	0.00440561
AJJCDNJD_00398-PAACNNMB_00325	0.00788852	0.0548099	0.143925	0.000153982
AJJCDNJD_00398-PANKDIBD_00045	0.00776463	0.0493686	0.157279	0.00045025
AJJCDNJD_00398-PELCAOIL_02070	5.05656e-05	0.0505656	0.001	0
AJJCDNJD_00398-PKMLJBIN_01839	0.0023329	0.0366648	0.0636278	0.00118
AJJCDNJD_00398-PMGMJILN_00944	1.61827e-05	0.0161827	0.001	0.00810597
AJJCDNJD_00398-POKEEHIM_00449	0.00261494	0.0287204	0.0910483	0.00440561
AJJCDNJD_00399-AABKEBCC_00371	0.00224039	0.0221894	0.100966	0.00142367
AJJCDNJD_00399-ABKFDDKH_02814	0.00224039	0.0221894	0.100966	0.00142367
AJJCDNJD_00399-CBONMNLL_00476	0.0206593	0.0721048	0.286518	0.0043576
AJJCDNJD_00399-DMDIGPDH_01662	0.00224039	0.0221894	0.100966	0.00142367
AJJCDNJD_00399-EILGNHIN_02620	0.00227281	0.0218166	0.104178	0
AJJCDNJD_00399-EJNEOBCA_00373	0.0250452	0.0662637	0.377963	0.0349452
AJJCDNJD_00399-EJOACLBJ_00341	0.0238369	0.0690476	0.345225	0.00735285
AJJCDNJD_00399-FJEHDCPP_01779	0.0206593	0.0721048	0.286518	0.0043576
AJJCDNJD_00399-FJMLOOAD_01402	0.00471648	0.0727355	0.0648443	2.39217e-06
AJJCDNJD_00399-GPBLHJJE_00081	0.0206593	0.0721048	0.286518	0.0043576
AJJCDNJD_00399-HBLLBGAM_01447	0.00224039	0.0221894	0.100966	0.00142367
AJJCDNJD_00399-IIEOAJFK_00074	0.00471648	0.0727355	0.0648443	2.39217e-06
AJJCDNJD_00399-JACDMNCI_00101	0.0206593	0.0721048	0.286518	0.0043576
AJJCDNJD_00399-JEEDIKCJ_01137	0.0250452	0.0662637	0.377963	0.0349452
AJJCDNJD_00399-JELDFFGO_00225	0.0206593	0.0721048	0.286518	0.0043576
AJJCDNJD_00399-JIOKHDII_01410	0.00224039	0.0221894	0.100966	0.00142367
AJJCDNJD_00399-OFALPMIK_01816	0.0206593	0.0721048	0.286518	0.0043576
AJJCDNJD_00399-PAACNNMB_00324	0.00224039	0.0221894	0.100966	0.00142367
AJJCDNJD_00399-PANKDIBD_00046	0.00224039	0.0221894	0.100966	0.00142367
AJJCDNJD_00399-PELCAOIL_01971	0.015674	0.0757772	0.206843	0.0015498
AJJCDNJD_00399-PKMLJBIN_01838	0.00224039	0.0221894	0.100966	0.00142367
AJJCDNJD_00399-PMGMJILN_00943	0.00471648	0.0727355	0.0648443	2.39217e-06
AJJCDNJD_00399-POKEEHIM_00450	0.0206593	0.0721048	0.286518	0.0043576
AJJCDNJD_00404-AABKEBCC_02384	0.00218977	0.042101	0.0520123	6.26414e-08
AJJCDNJD_00404-ABKFDDKH_02582	0.00224132	0.0442661	0.0506329	2.8e-08
AJJCDNJD_00404-AJFFGPAN_00180	0.00201884	0.0559189	0.0361029	7.60204e-10
AJJCDNJD_00404-APKMJPMF_01676	0.00110101	0.0743861	0.0148013	1.00136e-14
AJJCDNJD_00404-BFKNGCOC_01489	0.00210613	0.0783624	0.0268769	1.21657e-13
AJJCDNJD_00404-BIGDLFIA_02452	0.00210613	0.0783624	0.0268769	1.21657e-13
AJJCDNJD_00404-CBONMNLL_00481	3.41837e-05	0.0341837	0.001	2.39533e-07
AJJCDNJD_00404-DMDAFGGJ_02697	0.00114302	0.0540751	0.0211377	5.09382e-11
AJJCDNJD_00404-DMDIGPDH_01667	0.00224132	0.0442661	0.0506329	2.8e-08
AJJCDNJD_00404-DPAGEJDF_00458	0.00114302	0.0540751	0.0211377	5.09382e-11
AJJCDNJD_00404-EILGNHIN_02625	0.00104534	0.043966	0.0237761	2.36229e-09
AJJCDNJD_00404-EJNEOBCA_00378	0.00107014	0.0723671	0.0147877	1.457e-14
AJJCDNJD_00404-EJOACLBJ_00336	3.41837e-05	0.0341837	0.001	2.39533e-07
AJJCDNJD_00404-ENHCMDHE_01952	0.00107846	0.0523847	0.0205873	4.13668e-11
AJJCDNJD_00404-FCFNJJGK_01062	0.00201884	0.0559189	0.0361029	7.60204e-10
AJJCDNJD_00404-FHFDANJG_02885	0.00210613	0.0783624	0.0268769	1.21657e-13
AJJCDNJD_00404-FJEHDCPP_01841	3.94333e-05	0.0394333	0.001	2.09222e-07
AJJCDNJD_00404-FJMLOOAD_01407	0.00103679	0.0541828	0.019135	7.39949e-11
AJJCDNJD_00404-GPBLHJJE_00087	3.41837e-05	0.0341837	0.001	2.39533e-07
AJJCDNJD_00404-HBLLBGAM_01452	0.00224132	0.0442661	0.0506329	2.8e-08
AJJCDNJD_00404-HHHHCOEL_00226	0.00107846	0.0523847	0.0205873	4.13668e-11
AJJCDNJD_00404-IIEOAJFK_00070	0.00103679	0.0541828	0.019135	7.39949e-11
AJJCDNJD_00404-ILFDIKJJ_02708	0.00110101	0.0743861	0.0148013	1.00136e-14
AJJCDNJD_00404-JACDMNCI_00106	3.41837e-05	0.0341837	0.001	2.39533e-07
AJJCDNJD_00404-JDHAJOOI_01613	0.00104534	0.043966	0.0237761	2.36229e-09
AJJCDNJD_00404-JEEDIKCJ_01147	0.00122639	0.0850092	0.0144266	1.10612e-14
AJJCDNJD_00404-JELDFFGO_00220	3.41837e-05	0.0341837	0.001	2.39533e-07
AJJCDNJD_00404-JIOKHDII_01405	0.00224132	0.0442661	0.0506329	2.8e-08
AJJCDNJD_00404-LDFDGCAP_02277	0.00242011	0.0625661	0.0386809	4.81684e-10
AJJCDNJD_00404-MEGMBIJD_00560	4.48682e-05	0.0448682	0.001	7.92206e-09
AJJCDNJD_00404-MPJAGBKK_00069	0.00114302	0.0540751	0.0211377	5.09382e-11
AJJCDNJD_00404-NIGHINPK_02348	0.00320747	0.0769637	0.0416751	1.6766e-12
AJJCDNJD_00404-OCENPDKM_01684	0.00104534	0.043966	0.0237761	2.36229e-09
AJJCDNJD_00404-OFALPMIK_01190	3.41837e-05	0.0341837	0.001	2.39533e-07
AJJCDNJD_00404-PAACNNMB_00850	0.00218051	0.0387755	0.0562341	2.53454e-07
AJJCDNJD_00404-PANKDIBD_00051	0.00340687	0.0374179	0.0910494	1.94177e-06
AJJCDNJD_00404-PELCAOIL_00866	0.00141603	0.0974211	0.0145352	6.47491e-15
AJJCDNJD_00404-PKMLJBIN_01833	0.00224132	0.0442661	0.0506329	2.8e-08
AJJCDNJD_00404-PMGMJILN_00938	0.00102455	0.0503469	0.0203497	1.27563e-10
AJJCDNJD_00404-POKEEHIM_00455	3.41837e-05	0.0341837	0.001	2.39533e-07
AJJCDNJD_00406-AABKEBCC_02386	6.10528e-05	0.0610528	0.001	2.29552e-09
AJJCDNJD_00406-ABKFDDKH_02580	2.83052e-05	0.0283052	0.001	5.33958e-05
AJJCDNJD_00406-APKMJPMF_01678	3.94897e-05	0.0394897	0.001	0
AJJCDNJD_00406-BFKNGCOC_01491	0.00148616	0.0465152	0.03195	0
AJJCDNJD_00406-BIGDLFIA_02454	5.33428e-05	0.0533428	0.001	4.61332e-07
AJJCDNJD_00406-CBONMNLL_00483	2.84236e-05	0.0284236	0.001	0.000141686
AJJCDNJD_00406-DMDAFGGJ_02699	2.82021e-05	0.0282021	0.001	5.42712e-05
AJJCDNJD_00406-DMDIGPDH_01669	2.83052e-05	0.0283052	0.001	5.33958e-05
AJJCDNJD_00406-DPAGEJDF_00456	2.82021e-05	0.0282021	0.001	5.42712e-05
AJJCDNJD_00406-EILGNHIN_02627	4.69411e-05	0.0469411	0.001	0
AJJCDNJD_00406-EJNEOBCA_00380	0.00162939	0.0503253	0.0323771	1.23058e-06
AJJCDNJD_00406-EJOACLBJ_00334	2.84236e-05	0.0284236	0.001	0.000141686
AJJCDNJD_00406-ENHCMDHE_01950	2.06004e-05	0.0206004	0.001	0
AJJCDNJD_00406-FCFNJJGK_01047	1.11243e-05	0.0111243	0.001	0.00951749
AJJCDNJD_00406-FHAPGOLF_02743	3.59514e-05	0.0359514	0.001	1.39421e-05
AJJCDNJD_00406-FHFDANJG_02883	0.00148616	0.0465152	0.03195	0
AJJCDNJD_00406-FJEHDCPP_01843	2.84236e-05	0.0284236	0.001	0.000141686
AJJCDNJD_00406-FJMLOOAD_01409	2.84236e-05	0.0284236	0.001	0.000141686
AJJCDNJD_00406-GPBLHJJE_02106	2.84236e-05	0.0284236	0.001	0.000141686
AJJCDNJD_00406-HBLLBGAM_01454	2.83052e-05	0.0283052	0.001	5.33958e-05
AJJCDNJD_00406-HHHHCOEL_00228	2.06004e-05	0.0206004	0.001	0
AJJCDNJD_00406-IIEOAJFK_00068	2.84236e-05	0.0284236	0.001	0.000141686
AJJCDNJD_00406-ILFDIKJJ_02710	3.94897e-05	0.0394897	0.001	0
AJJCDNJD_00406-JACDMNCI_00108	0.001481	0.025	0.0592401	5.0192e-05
AJJCDNJD_00406-JDHAJOOI_01615	2.84236e-05	0.0284236	0.001	0.000141686
AJJCDNJD_00406-JEEDIKCJ_01145	0.00162939	0.0503253	0.0323771	1.23058e-06
AJJCDNJD_00406-JELDFFGO_00218	2.84236e-05	0.0284236	0.001	0.000141686
AJJCDNJD_00406-JIOKHDII_01403	2.83052e-05	0.0283052	0.001	5.33958e-05
AJJCDNJD_00406-LDFDGCAP_02279	2.84236e-05	0.0284236	0.001	0.000141686
AJJCDNJD_00406-MEGMBIJD_00558	0.00141607	0.0308896	0.0458429	1.91111e-05
AJJCDNJD_00406-MPJAGBKK_00067	2.82021e-05	0.0282021	0.001	5.42712e-05
AJJCDNJD_00406-NGHLCCGN_01182	3.59514e-05	0.0359514	0.001	1.39421e-05
AJJCDNJD_00406-NIGHINPK_02346	4.85499e-05	0.0485499	0.001	0
AJJCDNJD_00406-OCENPDKM_01686	2.84236e-05	0.0284236	0.001	0.000141686
AJJCDNJD_00406-OFALPMIK_01188	2.84236e-05	0.0284236	0.001	0.000141686
AJJCDNJD_00406-PAACNNMB_00848	6.47205e-05	0.0647205	0.001	0
AJJCDNJD_00406-PANKDIBD_00053	0.00193247	0.0654894	0.0295081	2.11108e-08
AJJCDNJD_00406-PELCAOIL_00864	3.04943e-05	0.0304943	0.001	2.57042e-05
AJJCDNJD_00406-PKMLJBIN_01831	2.83052e-05	0.0283052	0.001	5.33958e-05
AJJCDNJD_00406-PMGMJILN_00936	2.84236e-05	0.0284236	0.001	0.000141686
AJJCDNJD_00406-POKEEHIM_00457	2.84236e-05	0.0284236	0.001	0.000141686
AJJCDNJD_00407-ABKFDDKH_02579	0.00222524	0.0495167	0.0449392	8.99304e-05
AJJCDNJD_00407-APKMJPMF_01679	0.00202036	0.0379929	0.0531774	0
AJJCDNJD_00407-BFKNGCOC_01492	0.00202641	0.0177436	0.114205	0.00186849
AJJCDNJD_00407-BIGDLFIA_02455	0.00202641	0.0177436	0.114205	0.00186849
AJJCDNJD_00407-DMDIGPDH_01670	0.00209677	0.0561681	0.0373302	3.41497e-07
AJJCDNJD_00407-EJNEOBCA_00381	0.00207883	0.0554688	0.0374774	4.57557e-05
AJJCDNJD_00407-ENHCMDHE_01949	0.00207009	0.0253434	0.0816815	0.0132603
AJJCDNJD_00407-FCFNJJGK_01048	0.00208643	0.0228476	0.0913193	0.000550965
AJJCDNJD_00407-FHAPGOLF_00942	0.00489678	0.0607834	0.0805612	0
AJJCDNJD_00407-FHFDANJG_02882	0.00202641	0.0177436	0.114205	0.00186849
AJJCDNJD_00407-FJMLOOAD_01410	0.00217782	0.0297746	0.0731437	0.00458959
AJJCDNJD_00407-HBLLBGAM_01455	0.00222524	0.0495167	0.0449392	8.99304e-05
AJJCDNJD_00407-HHHHCOEL_00229	0.00207009	0.0253434	0.0816815	0.0132603
AJJCDNJD_00407-IIEOAJFK_00067	0.00217782	0.0297746	0.0731437	0.00458959
AJJCDNJD_00407-ILFDIKJJ_02711	0.00202036	0.0379929	0.0531774	0
AJJCDNJD_00407-JDHAJOOI_01616	0.00217782	0.0297746	0.0731437	0.00458959
AJJCDNJD_00407-JEEDIKCJ_01200	0.00227211	0.0560615	0.0405288	0.000136788
AJJCDNJD_00407-JIOKHDII_01402	0.00222524	0.0495167	0.0449392	8.99304e-05
AJJCDNJD_00407-LDFDGCAP_02280	0.00217782	0.0297746	0.0731437	0.00458959
AJJCDNJD_00407-MEGMBIJD_00557	0.00219775	0.0308456	0.0712501	0.00390779
AJJCDNJD_00407-NGHLCCGN_01181	0.00203511	0.0516126	0.0394306	0.000114509
AJJCDNJD_00407-NIGHINPK_02345	0.00202641	0.0177436	0.114205	0.00186849
AJJCDNJD_00407-OCENPDKM_01687	0.00217782	0.0297746	0.0731437	0.00458959
AJJCDNJD_00407-PELCAOIL_00863	0.00203511	0.0516126	0.0394306	0.000114509
AJJCDNJD_00407-PKMLJBIN_01830	0.00209677	0.0561681	0.0373302	3.41497e-07
AJJCDNJD_00407-PMGMJILN_00935	0.00217782	0.0297746	0.0731437	0.00458959
AJJCDNJD_00422-ABKFDDKH_01880	0.0031136	0.0198871	0.156564	0.0499677
AJJCDNJD_00422-DMDIGPDH_01370	0.0031136	0.0198871	0.156564	0.0499677
AJJCDNJD_00422-FJMLOOAD_01450	0.0031136	0.0198871	0.156564	0.0499677
AJJCDNJD_00422-HBLLBGAM_01144	0.0031136	0.0198871	0.156564	0.0499677
AJJCDNJD_00422-IIEOAJFK_00026	0.0031136	0.0198871	0.156564	0.0499677
AJJCDNJD_00422-JIOKHDII_01215	0.0031136	0.0198871	0.156564	0.0499677
AJJCDNJD_00422-MEGMBIJD_00522	0.0031136	0.0198871	0.156564	0.0499677
AJJCDNJD_00422-PAACNNMB_01903	2.1776e-05	0.021776	0.001	0.0154044
AJJCDNJD_00422-PANKDIBD_00723	2.1776e-05	0.021776	0.001	0.0154044
AJJCDNJD_00422-PELCAOIL_00911	0.00235131	0.1042	0.0225653	1e-09
AJJCDNJD_00422-PKMLJBIN_01792	0.0031136	0.0198871	0.156564	0.0499677
AJJCDNJD_00422-PMGMJILN_02348	0.0031136	0.0198871	0.156564	0.0499677
AJJCDNJD_00435-APKMJPMF_00695	0.00300585	0.0230368	0.13048	0.0226314
AJJCDNJD_00435-EJNEOBCA_00445	0.00300585	0.0230368	0.13048	0.0226314
AJJCDNJD_00435-FHAPGOLF_01174	0.00224757	0.0238636	0.0941841	0.0299798
AJJCDNJD_00435-FJMLOOAD_01465	0.00300579	0.0230406	0.130456	0.0226316
AJJCDNJD_00435-IIEOAJFK_00010	0.00300579	0.0230406	0.130456	0.0226316
AJJCDNJD_00435-ILFDIKJJ_02051	0.00300585	0.0230368	0.13048	0.0226314
AJJCDNJD_00435-JEEDIKCJ_01210	0.00300585	0.0230368	0.13048	0.0226314
AJJCDNJD_00435-MEGMBIJD_00537	0.00300579	0.0230406	0.130456	0.0226316
AJJCDNJD_00435-NGHLCCGN_01127	0.00224757	0.0238636	0.0941841	0.0299798
AJJCDNJD_00435-PELCAOIL_01929	0.00914604	0.0426109	0.214641	0.00279962
AJJCDNJD_00435-PMGMJILN_02363	0.00300579	0.0230406	0.130456	0.0226316
AJJCDNJD_00436-ENHCMDHE_02433	2.74498e-05	0.0274498	0.001	0
AJJCDNJD_00436-HHHHCOEL_00992	2.74498e-05	0.0274498	0.001	0
AJJCDNJD_00436-PANKDIBD_01458	2.75439e-05	0.0275439	0.001	0.0221111
AJJCDNJD_00436-PELCAOIL_01928	2.74498e-05	0.0274498	0.001	0
AJJCDNJD_00441-AABKEBCC_00274	0.00171643	0.0192519	0.0891567	0.00161359
AJJCDNJD_00441-ABKFDDKH_01900	2.36842e-05	0.0236842	0.001	3.1866e-05
AJJCDNJD_00441-AJFFGPAN_00548	0.00300587	0.0302175	0.0994743	0.000189419
AJJCDNJD_00441-APKMJPMF_00701	2.05189e-05	0.0205189	0.001	0.000114491
AJJCDNJD_00441-BFKNGCOC_00271	0.00171643	0.0192519	0.0891567	0.00161359
AJJCDNJD_00441-BIGDLFIA_02400	0.00169989	0.022687	0.0749281	0.000480421
AJJCDNJD_00441-CBONMNLL_00634	3.14682e-05	0.0314682	0.001	1.26968e-06
AJJCDNJD_00441-DMDAFGGJ_00299	0.00179469	0.0213957	0.083881	0.000684081
AJJCDNJD_00441-DMDIGPDH_01349	0.00154326	0.024286	0.0635451	0.000360925
AJJCDNJD_00441-DPAGEJDF_00397	0.00179469	0.0213957	0.083881	0.000684081
AJJCDNJD_00441-EILGNHIN_02692	2.05189e-05	0.0205189	0.001	0.000114491
AJJCDNJD_00441-EJNEOBCA_00451	0.00149979	0.0187458	0.0800065	0.00294703
AJJCDNJD_00441-EJOACLBJ_02575	3.14682e-05	0.0314682	0.001	1.26968e-06
AJJCDNJD_00441-ENHCMDHE_02428	1.36871e-05	0.0136871	0.001	0.00170292
AJJCDNJD_00441-FCFNJJGK_02629	0.00199596	0.0311965	0.0639802	0.000380762
AJJCDNJD_00441-FHAPGOLF_01181	0.00178255	0.0254433	0.0700597	0.000160438
AJJCDNJD_00441-FHFDANJG_02836	0.00171643	0.0192519	0.0891567	0.00161359
AJJCDNJD_00441-FJEHDCPP_02074	3.14682e-05	0.0314682	0.001	1.26968e-06
AJJCDNJD_00441-FJMLOOAD_01471	0.00176984	0.0185095	0.095618	0.0019471
AJJCDNJD_00441-GPBLHJJE_00246	3.14682e-05	0.0314682	0.001	1.26968e-06
AJJCDNJD_00441-HBLLBGAM_01165	2.36842e-05	0.0236842	0.001	3.1866e-05
AJJCDNJD_00441-HHHHCOEL_00987	1.36871e-05	0.0136871	0.001	0.00170292
AJJCDNJD_00441-IIEOAJFK_00004	0.00176984	0.0185095	0.095618	0.0019471
AJJCDNJD_00441-ILFDIKJJ_02057	2.05189e-05	0.0205189	0.001	0.000114491
AJJCDNJD_00441-JACDMNCI_00169	3.14682e-05	0.0314682	0.001	1.26968e-06
AJJCDNJD_00441-JDHAJOOI_01344	3.72729e-05	0.0372729	0.001	1.41375e-07
AJJCDNJD_00441-JEEDIKCJ_01204	0.00149979	0.0187458	0.0800065	0.00294703
AJJCDNJD_00441-JELDFFGO_01250	3.36039e-05	0.0336039	0.001	5.30353e-07
AJJCDNJD_00441-JIOKHDII_01194	2.36842e-05	0.0236842	0.001	3.1866e-05
AJJCDNJD_00441-LDFDGCAP_01637	3.72729e-05	0.0372729	0.001	1.41375e-07
AJJCDNJD_00441-MEGMBIJD_00543	2.02146e-05	0.0202146	0.001	0.000125369
AJJCDNJD_00441-MPJAGBKK_00005	0.00179469	0.0213957	0.083881	0.000684081
AJJCDNJD_00441-NGHLCCGN_01121	0.00178255	0.0254433	0.0700597	0.000160438
AJJCDNJD_00441-NIGHINPK_01799	0.00171643	0.0192519	0.0891567	0.00161359
AJJCDNJD_00441-OCENPDKM_03008	3.72729e-05	0.0372729	0.001	1.41375e-07
AJJCDNJD_00441-OFALPMIK_00787	3.36002e-05	0.0336002	0.001	0
AJJCDNJD_00441-PAACNNMB_00915	2.32584e-05	0.0232584	0.001	3.62453e-05
AJJCDNJD_00441-PANKDIBD_01463	2.32584e-05	0.0232584	0.001	3.62453e-05
AJJCDNJD_00441-PELCAOIL_00381	2.33182e-05	0.0233182	0.001	0.000312297
AJJCDNJD_00441-PKMLJBIN_01771	0.00155243	0.0244213	0.0635685	0.000360779
AJJCDNJD_00441-PMGMJILN_02369	2.02146e-05	0.0202146	0.001	0.000125369
AJJCDNJD_00441-POKEEHIM_01337	3.36039e-05	0.0336039	0.001	5.30353e-07
AJJCDNJD_00510-AABKEBCC_00276	0.00150041	0.0118627	0.126482	0.0225983
AJJCDNJD_00510-ABKFDDKH_01903	0.00138185	0.0132308	0.104442	0.0172598
AJJCDNJD_00510-AJFFGPAN_00550	0.00279197	0.0190694	0.146411	0.00591533
AJJCDNJD_00510-APKMJPMF_00704	0.00123133	0.0229918	0.0535551	0.000716104
AJJCDNJD_00510-BFKNGCOC_00273	0.00150041	0.0118627	0.126482	0.0225983
AJJCDNJD_00510-BIGDLFIA_02398	0.00150041	0.0118627	0.126482	0.0225983
AJJCDNJD_00510-DMDIGPDH_01346	0.00138185	0.0132308	0.104442	0.0172598
AJJCDNJD_00510-EILGNHIN_02695	0.00123899	0.0236735	0.0523368	0.000462285
AJJCDNJD_00510-EJNEOBCA_00453	0.00254488	0.0302903	0.0840164	0.000201141
AJJCDNJD_00510-ENHCMDHE_02425	0.00143212	0.0193533	0.0739986	0.00179548
AJJCDNJD_00510-FCFNJJGK_00790	0.00268897	0.0162602	0.165372	0.0159289
AJJCDNJD_00510-FHFDANJG_02834	0.00150041	0.0118627	0.126482	0.0225983
AJJCDNJD_00510-FJMLOOAD_01473	0.00118546	0.0312776	0.0379013	6.53499e-07
AJJCDNJD_00510-HBLLBGAM_01168	0.00138185	0.0132308	0.104442	0.0172598
AJJCDNJD_00510-HHHHCOEL_00984	0.00143212	0.0193533	0.0739986	0.00179548
AJJCDNJD_00510-IIEOAJFK_00002	0.00118546	0.0312776	0.0379013	6.53499e-07
AJJCDNJD_00510-ILFDIKJJ_02060	0.00123133	0.0229918	0.0535551	0.000716104
AJJCDNJD_00510-JEEDIKCJ_01202	0.00254488	0.0302903	0.0840164	0.000201141
AJJCDNJD_00510-JIOKHDII_01191	0.00138185	0.0132308	0.104442	0.0172598
AJJCDNJD_00510-MEGMBIJD_00545	0.00118546	0.0312776	0.0379013	6.53499e-07
AJJCDNJD_00510-NIGHINPK_01797	0.00150041	0.0118627	0.126482	0.0225983
AJJCDNJD_00510-PAACNNMB_01845	0.00142864	0.0193494	0.073834	0.0017708
AJJCDNJD_00510-PANKDIBD_01466	0.00142864	0.0193494	0.073834	0.0017708
AJJCDNJD_00510-PELCAOIL_01328	0.00520518	0.0199143	0.261379	0.0404324
AJJCDNJD_00510-PKMLJBIN_01768	0.00138849	0.0132796	0.104559	0.0173649
AJJCDNJD_00510-PMGMJILN_02371	0.00360073	0.0318441	0.113074	5.40461e-05
AJJCDNJD_00511-AABKEBCC_00277	0.000946481	0.00645256	0.146683	0
AJJCDNJD_00511-ABKFDDKH_01904	2.6399e-05	0.026399	0.001	1.79008e-06
AJJCDNJD_00511-AJFFGPAN_00551	2.08219e-05	0.0208219	0.001	1.83867e-05
AJJCDNJD_00511-APKMJPMF_00705	3.9672e-05	0.039672	0.001	1.8832e-08
AJJCDNJD_00511-BFKNGCOC_00274	1.23343e-05	0.0123343	0.001	0.00696583
AJJCDNJD_00511-BIGDLFIA_02397	8.05851e-06	0.00805851	0.001	0
AJJCDNJD_00511-CBONMNLL_00630	0.00105192	0.0310447	0.0338839	7.48364e-06
AJJCDNJD_00511-DMDAFGGJ_00295	3.81031e-05	0.0381031	0.001	8.35504e-09
AJJCDNJD_00511-DMDIGPDH_01345	2.6399e-05	0.026399	0.001	1.79008e-06
AJJCDNJD_00511-DPAGEJDF_00393	3.81031e-05	0.0381031	0.001	8.35504e-09
AJJCDNJD_00511-EJNEOBCA_00454	3.40836e-05	0.0340836	0.001	1.39636e-07
AJJCDNJD_00511-EJOACLBJ_02571	3.14064e-05	0.0314064	0.001	2.68631e-07
AJJCDNJD_00511-ENHCMDHE_02424	3.36043e-05	0.0336043	0.001	1.13587e-07
AJJCDNJD_00511-FCFNJJGK_00791	2.08219e-05	0.0208219	0.001	1.83867e-05
AJJCDNJD_00511-FHAPGOLF_01185	1.6198e-05	0.016198	0.001	0.00017168
AJJCDNJD_00511-FHFDANJG_02833	6.99545e-06	0.00699545	0.001	0
AJJCDNJD_00511-FJEHDCPP_02078	0.00105192	0.0310447	0.0338839	7.48364e-06
AJJCDNJD_00511-FJMLOOAD_01474	2.73678e-05	0.0273678	0.001	8.07258e-07
AJJCDNJD_00511-GPBLHJJE_00250	2.60621e-05	0.0260621	0.001	2.115e-06
AJJCDNJD_00511-HBLLBGAM_01169	2.6399e-05	0.026399	0.001	1.79008e-06
AJJCDNJD_00511-HHHHCOEL_00983	3.36043e-05	0.0336043	0.001	1.13587e-07
AJJCDNJD_00511-IIEOAJFK_00001	2.73678e-05	0.0273678	0.001	8.07258e-07
AJJCDNJD_00511-ILFDIKJJ_02061	3.9672e-05	0.039672	0.001	1.8832e-08
AJJCDNJD_00511-JACDMNCI_00173	3.63961e-05	0.0363961	0.001	4.17959e-08
AJJCDNJD_00511-JDHAJOOI_01340	1.93374e-05	0.0193374	0.001	0
AJJCDNJD_00511-JEEDIKCJ_01201	3.40836e-05	0.0340836	0.001	1.39636e-07
AJJCDNJD_00511-JELDFFGO_01246	3.14064e-05	0.0314064	0.001	2.68631e-07
AJJCDNJD_00511-JIOKHDII_01190	0.00107359	0.0264308	0.0406191	4.11222e-05
AJJCDNJD_00511-LDFDGCAP_01633	1.93374e-05	0.0193374	0.001	0
AJJCDNJD_00511-MEGMBIJD_00546	2.73678e-05	0.0273678	0.001	8.07258e-07
AJJCDNJD_00511-MPJAGBKK_00001	3.81031e-05	0.0381031	0.001	8.35504e-09
AJJCDNJD_00511-NGHLCCGN_01117	1.6198e-05	0.016198	0.001	0.00017168
AJJCDNJD_00511-NIGHINPK_01796	6.99545e-06	0.00699545	0.001	0
AJJCDNJD_00511-OCENPDKM_03012	1.93374e-05	0.0193374	0.001	0
AJJCDNJD_00511-OFALPMIK_00783	2.60621e-05	0.0260621	0.001	2.115e-06
AJJCDNJD_00511-PAACNNMB_01846	1.93909e-05	0.0193909	0.001	0
AJJCDNJD_00511-PANKDIBD_01467	0.00129511	0.0181264	0.0714488	0.00102086
AJJCDNJD_00511-PELCAOIL_01329	2.3606e-05	0.023606	0.001	6.91727e-06
AJJCDNJD_00511-PKMLJBIN_01767	2.65148e-05	0.0265148	0.001	0
AJJCDNJD_00511-PMGMJILN_02372	2.73678e-05	0.0273678	0.001	8.07258e-07
AJJCDNJD_00511-POKEEHIM_01333	3.14064e-05	0.0314064	0.001	2.68631e-07
AJJCDNJD_00517-AABKEBCC_00284	2.26015e-05	0.0226015	0.001	3.46107e-07
AJJCDNJD_00517-ABKFDDKH_01911	0.000721807	0.0281824	0.025612	1.56579e-09
AJJCDNJD_00517-AJFFGPAN_00558	2.28253e-05	0.0228253	0.001	3.06135e-07
AJJCDNJD_00517-APKMJPMF_00712	0.00168526	0.0233904	0.0720493	6.50824e-06
AJJCDNJD_00517-BFKNGCOC_00283	2.26015e-05	0.0226015	0.001	3.46107e-07
AJJCDNJD_00517-BIGDLFIA_01100	2.26015e-05	0.0226015	0.001	3.46107e-07
AJJCDNJD_00517-CBONMNLL_00623	3.26118e-05	0.0326118	0.001	0
AJJCDNJD_00517-DMDAFGGJ_00316	0.000815526	0.031893	0.0255707	1.18435e-08
AJJCDNJD_00517-DMDIGPDH_01338	0.000721807	0.0281824	0.025612	1.56579e-09
AJJCDNJD_00517-DPAGEJDF_02686	0.000815526	0.031893	0.0255707	1.18435e-08
AJJCDNJD_00517-EILGNHIN_02702	0.00158964	0.0271003	0.0586577	1.16449e-06
AJJCDNJD_00517-EJNEOBCA_00361	0.00088184	0.0426218	0.0206899	1.19076e-11
AJJCDNJD_00517-EJOACLBJ_02564	3.26118e-05	0.0326118	0.001	0
AJJCDNJD_00517-ENHCMDHE_02418	0.000846894	0.0323472	0.0261813	5.41295e-09
AJJCDNJD_00517-FCFNJJGK_02763	2.09892e-05	0.0209892	0.001	0.0250102
AJJCDNJD_00517-FHAPGOLF_01192	2.19037e-05	0.0219037	0.001	1.88222e-07
AJJCDNJD_00517-FHFDANJG_02826	2.26015e-05	0.0226015	0.001	3.46107e-07
AJJCDNJD_00517-FJEHDCPP_02419	3.26118e-05	0.0326118	0.001	0
AJJCDNJD_00517-FJMLOOAD_01481	0.000746049	0.024427	0.030542	1.15366e-06
AJJCDNJD_00517-GPBLHJJE_00257	3.26118e-05	0.0326118	0.001	0
AJJCDNJD_00517-HBLLBGAM_02251	0.000721807	0.0281824	0.025612	1.56579e-09
AJJCDNJD_00517-HHHHCOEL_00977	0.000846894	0.0323472	0.0261813	5.41295e-09
AJJCDNJD_00517-IIEOAJFK_02870	0.000746049	0.024427	0.030542	1.15366e-06
AJJCDNJD_00517-ILFDIKJJ_02068	0.00168526	0.0233904	0.0720493	6.50824e-06
AJJCDNJD_00517-JACDMNCI_02188	3.26118e-05	0.0326118	0.001	0
AJJCDNJD_00517-JDHAJOOI_01333	0.000742189	0.0248866	0.0298228	9.10384e-07
AJJCDNJD_00517-JEEDIKCJ_01228	0.00088184	0.0426218	0.0206899	1.19076e-11
AJJCDNJD_00517-JELDFFGO_02757	0.00472008	0.0505332	0.0934056	5.9232e-09
AJJCDNJD_00517-JIOKHDII_01183	0.000721807	0.0281824	0.025612	1.56579e-09
AJJCDNJD_00517-LDFDGCAP_01626	0.000742189	0.0248866	0.0298228	9.10384e-07
AJJCDNJD_00517-MEGMBIJD_00553	0.000746049	0.024427	0.030542	1.15366e-06
AJJCDNJD_00517-MPJAGBKK_02977	0.000815526	0.031893	0.0255707	1.18435e-08
AJJCDNJD_00517-NGHLCCGN_01111	2.19037e-05	0.0219037	0.001	1.88222e-07
AJJCDNJD_00517-NIGHINPK_01789	0.000811857	0.0224015	0.0362412	3.13084e-06
AJJCDNJD_00517-OCENPDKM_03019	0.000742189	0.0248866	0.0298228	9.10384e-07
AJJCDNJD_00517-OFALPMIK_00776	3.26118e-05	0.0326118	0.001	0
AJJCDNJD_00517-PAACNNMB_01399	0.000768794	0.0231588	0.0331967	3.02236e-06
AJJCDNJD_00517-PANKDIBD_01473	2.38119e-05	0.0238119	0.001	8.5e-08
AJJCDNJD_00517-PELCAOIL_00420	2.76832e-05	0.0276832	0.001	0.000183569
AJJCDNJD_00517-PKMLJBIN_01760	0.000721807	0.0281824	0.025612	1.56579e-09
AJJCDNJD_00517-PMGMJILN_02380	0.00146509	0.0248963	0.0588479	2.80335e-07
AJJCDNJD_00517-POKEEHIM_01326	3.46453e-05	0.0346453	0.001	4.79299e-11
AJJCDNJD_00527-AJFFGPAN_02773	4.80706e-05	0.0480706	0.001	0
AJJCDNJD_00527-DMDAFGGJ_02965	4.80706e-05	0.0480706	0.001	0
AJJCDNJD_00527-DPAGEJDF_02767	4.80706e-05	0.0480706	0.001	0
AJJCDNJD_00527-FHAPGOLF_00501	4.80706e-05	0.0480706	0.001	0
AJJCDNJD_00527-MPJAGBKK_02962	4.80706e-05	0.0480706	0.001	0
AJJCDNJD_00527-NGHLCCGN_01101	4.80706e-05	0.0480706	0.001	0
AJJCDNJD_00527-PANKDIBD_01483	4.80706e-05	0.0480706	0.001	0
AJJCDNJD_00528-AABKEBCC_00051	3.16343e-05	0.0316343	0.001	0.0223891
AJJCDNJD_00528-BFKNGCOC_00555	3.16343e-05	0.0316343	0.001	0.0223891
AJJCDNJD_00528-BIGDLFIA_00617	3.16343e-05	0.0316343	0.001	0.0223891
AJJCDNJD_00528-FHFDANJG_02810	3.16343e-05	0.0316343	0.001	0.0223891
AJJCDNJD_00528-JDHAJOOI_01319	3.16343e-05	0.0316343	0.001	0.0223891
AJJCDNJD_00528-LDFDGCAP_01599	3.16343e-05	0.0316343	0.001	0.0223891
AJJCDNJD_00528-NIGHINPK_02177	3.16343e-05	0.0316343	0.001	0.0223891
AJJCDNJD_00528-OCENPDKM_01730	3.16343e-05	0.0316343	0.001	0.0223891
AJJCDNJD_00535-AABKEBCC_02570	0.00151555	0.0452662	0.0334808	1.26e-07
AJJCDNJD_00535-ABKFDDKH_00159	0.00275149	0.0561858	0.0489714	7.25728e-08
AJJCDNJD_00535-AJFFGPAN_02765	2.57617e-05	0.0257617	0.001	6.15364e-05
AJJCDNJD_00535-APKMJPMF_00732	0.00140466	0.0562039	0.0249922	2.19074e-09
AJJCDNJD_00535-BFKNGCOC_00562	0.00151555	0.0452662	0.0334808	1.26e-07
AJJCDNJD_00535-BIGDLFIA_02278	0.00308383	0.042855	0.0719596	0.00340704
AJJCDNJD_00535-CBONMNLL_00604	3.25622e-05	0.0325622	0.001	1.55475e-05
AJJCDNJD_00535-DMDAFGGJ_01256	0.00138777	0.0549079	0.0252745	3e-09
AJJCDNJD_00535-DMDIGPDH_01853	0.00275149	0.0561858	0.0489714	7.25728e-08
AJJCDNJD_00535-DPAGEJDF_02759	0.00138777	0.0549079	0.0252745	3e-09
AJJCDNJD_00535-EILGNHIN_02720	5.31548e-05	0.0531548	0.001	0
AJJCDNJD_00535-EJNEOBCA_00318	0.00308289	0.0591254	0.0521415	4.00422e-07
AJJCDNJD_00535-EJOACLBJ_02371	0.00138662	0.0320314	0.0432893	0
AJJCDNJD_00535-ENHCMDHE_01162	0.001359	0.0420261	0.0323371	2.67077e-07
AJJCDNJD_00535-FCFNJJGK_00785	3.59362e-05	0.0359362	0.001	0.000236783
AJJCDNJD_00535-FHAPGOLF_00865	0.00141041	0.0725166	0.0194495	1.69733e-11
AJJCDNJD_00535-FHFDANJG_02803	0.00151555	0.0452662	0.0334808	1.26e-07
AJJCDNJD_00535-FJEHDCPP_00601	3.25622e-05	0.0325622	0.001	1.55475e-05
AJJCDNJD_00535-FJMLOOAD_01499	0.00277357	0.0615014	0.0450977	1.56626e-08
AJJCDNJD_00535-GPBLHJJE_00276	0.00136847	0.0349888	0.0391115	0
AJJCDNJD_00535-HBLLBGAM_01840	0.00275149	0.0561858	0.0489714	7.25728e-08
AJJCDNJD_00535-HHHHCOEL_00113	0.001359	0.0420261	0.0323371	2.67077e-07
AJJCDNJD_00535-IIEOAJFK_02852	0.00277357	0.0615014	0.0450977	1.56626e-08
AJJCDNJD_00535-ILFDIKJJ_02088	0.00140466	0.0562039	0.0249922	2.19074e-09
AJJCDNJD_00535-JACDMNCI_02207	3.25622e-05	0.0325622	0.001	1.55475e-05
AJJCDNJD_00535-JDHAJOOI_01312	0.00279647	0.0451419	0.0619485	2.0394e-06
AJJCDNJD_00535-JEEDIKCJ_02023	0.00308289	0.0591254	0.0521415	4.00422e-07
AJJCDNJD_00535-JELDFFGO_01026	3.25622e-05	0.0325622	0.001	1.55475e-05
AJJCDNJD_00535-JIOKHDII_00178	0.00275149	0.0561858	0.0489714	7.25728e-08
AJJCDNJD_00535-LDFDGCAP_02073	0.00149627	0.0521911	0.028669	0
AJJCDNJD_00535-MEGMBIJD_01853	0.00277357	0.0615014	0.0450977	1.56626e-08
AJJCDNJD_00535-MPJAGBKK_02954	0.00138777	0.0549079	0.0252745	3e-09
AJJCDNJD_00535-NGHLCCGN_01093	0.00141041	0.0725166	0.0194495	1.69733e-11
AJJCDNJD_00535-NIGHINPK_02170	0.00151555	0.0452662	0.0334808	1.26e-07
AJJCDNJD_00535-OCENPDKM_01723	0.00279647	0.0451419	0.0619485	2.0394e-06
AJJCDNJD_00535-OFALPMIK_00758	3.25622e-05	0.0325622	0.001	1.55475e-05
AJJCDNJD_00535-PAACNNMB_00625	0.00316577	0.0433303	0.0730614	2.80913e-05
AJJCDNJD_00535-PANKDIBD_01491	0.001317	0.0503793	0.0261418	2.08719e-08
AJJCDNJD_00535-PELCAOIL_02640	0.0019769	0.038753	0.0510128	3.27142e-05
AJJCDNJD_00535-PKMLJBIN_01742	0.00275149	0.0561858	0.0489714	7.25728e-08
AJJCDNJD_00535-PMGMJILN_02398	0.00277357	0.0615014	0.0450977	1.56626e-08
AJJCDNJD_00535-POKEEHIM_00336	3.25622e-05	0.0325622	0.001	1.55475e-05
AJJCDNJD_00585-AABKEBCC_02860	0.00246508	0.025528	0.0965637	0.00264432
AJJCDNJD_00585-APKMJPMF_00780	1.83005e-05	0.0183005	0.001	0.00227019
AJJCDNJD_00585-BFKNGCOC_00063	0.00246508	0.025528	0.0965637	0.00264432
AJJCDNJD_00585-BIGDLFIA_02561	0.00267869	0.0279191	0.095945	0.00250155
AJJCDNJD_00585-CBONMNLL_00551	3.18348e-05	0.0318348	0.001	0
AJJCDNJD_00585-DMDAFGGJ_01240	0.00428481	0.0218198	0.196373	0.0193341
AJJCDNJD_00585-DPAGEJDF_02726	0.00208777	0.0233466	0.0894249	0.00624611
AJJCDNJD_00585-EJOACLBJ_02423	3.18348e-05	0.0318348	0.001	0
AJJCDNJD_00585-ENHCMDHE_01199	2.24349e-05	0.0224349	0.001	0.000706225
AJJCDNJD_00585-FCFNJJGK_01083	0.00815947	0.026086	0.312792	0.0439603
AJJCDNJD_00585-FHFDANJG_02770	0.00246508	0.025528	0.0965637	0.00264432
AJJCDNJD_00585-FJEHDCPP_00452	3.18348e-05	0.0318348	0.001	0
AJJCDNJD_00585-FJMLOOAD_01556	0.00246499	0.0255282	0.0965594	0.00264432
AJJCDNJD_00585-GPBLHJJE_02483	3.18348e-05	0.0318348	0.001	0
AJJCDNJD_00585-HHHHCOEL_00075	2.24349e-05	0.0224349	0.001	0.000706225
AJJCDNJD_00585-IIEOAJFK_02797	0.00246499	0.0255282	0.0965594	0.00264432
AJJCDNJD_00585-ILFDIKJJ_02136	1.83005e-05	0.0183005	0.001	0.00227019
AJJCDNJD_00585-JACDMNCI_01195	3.18348e-05	0.0318348	0.001	0
AJJCDNJD_00585-JELDFFGO_00364	3.18348e-05	0.0318348	0.001	0
AJJCDNJD_00585-MEGMBIJD_01735	0.00246499	0.0255282	0.0965594	0.00264432
AJJCDNJD_00585-MPJAGBKK_02919	0.00208777	0.0233466	0.0894249	0.00624611
AJJCDNJD_00585-NIGHINPK_00797	0.00246508	0.025528	0.0965637	0.00264432
AJJCDNJD_00585-OFALPMIK_00406	3.18348e-05	0.0318348	0.001	0
AJJCDNJD_00585-PAACNNMB_01678	2.6676e-05	0.026676	0.001	0
AJJCDNJD_00585-PANKDIBD_00717	1.8213e-05	0.018213	0.001	0.0023146
AJJCDNJD_00585-PELCAOIL_01980	2.49771e-05	0.0249771	0.001	0.000606662
AJJCDNJD_00585-PMGMJILN_02432	0.00246499	0.0255282	0.0965594	0.00264432
AJJCDNJD_00585-POKEEHIM_00287	3.18348e-05	0.0318348	0.001	0
AJJCDNJD_00589-ENHCMDHE_01203	2.18463e-05	0.0218463	0.001	0.0269475
AJJCDNJD_00589-FJMLOOAD_01560	2.18463e-05	0.0218463	0.001	0.0269475
AJJCDNJD_00589-HHHHCOEL_00071	2.18463e-05	0.0218463	0.001	0.0269475
AJJCDNJD_00589-IIEOAJFK_02793	2.18463e-05	0.0218463	0.001	0.0269475
AJJCDNJD_00589-MEGMBIJD_01731	2.18463e-05	0.0218463	0.001	0.0269475
AJJCDNJD_00589-PELCAOIL_01334	2.18431e-05	0.0218431	0.001	0.0278027
AJJCDNJD_00589-PMGMJILN_02436	2.18463e-05	0.0218463	0.001	0.0269475
AJJCDNJD_00590-AABKEBCC_02854	1.99543e-05	0.0199543	0.001	0.00259632
AJJCDNJD_00590-AJFFGPAN_02639	2.17799e-05	0.0217799	0.001	0.00201604
AJJCDNJD_00590-APKMJPMF_00785	1.40917e-05	0.0140917	0.001	0.0301688
AJJCDNJD_00590-BFKNGCOC_00058	1.99543e-05	0.0199543	0.001	0.00259632
AJJCDNJD_00590-BIGDLFIA_00898	1.99543e-05	0.0199543	0.001	0.00259632
AJJCDNJD_00590-CBONMNLL_00546	2.09108e-05	0.0209108	0.001	0
AJJCDNJD_00590-DMDAFGGJ_01230	0.00214509	0.0629647	0.0340681	2.3708e-06
AJJCDNJD_00590-DPAGEJDF_02721	0.00214509	0.0629647	0.0340681	2.3708e-06
AJJCDNJD_00590-EILGNHIN_02755	4.9318e-05	0.049318	0.001	1.64356e-06
AJJCDNJD_00590-EJOACLBJ_02428	0.00180295	0.0237754	0.0758325	0
AJJCDNJD_00590-ENHCMDHE_01204	0.00195705	0.0382685	0.05114	0
AJJCDNJD_00590-FCFNJJGK_01078	1.40917e-05	0.0140917	0.001	0.0301688
AJJCDNJD_00590-FHAPGOLF_01534	3.43027e-05	0.0343027	0.001	0.000183313
AJJCDNJD_00590-FHFDANJG_02765	1.99543e-05	0.0199543	0.001	0.00259632
AJJCDNJD_00590-FJEHDCPP_00458	2.09108e-05	0.0209108	0.001	0
AJJCDNJD_00590-FJMLOOAD_01561	4.75575e-05	0.0475575	0.001	3.57922e-06
AJJCDNJD_00590-GPBLHJJE_02477	2.09108e-05	0.0209108	0.001	0
AJJCDNJD_00590-HHHHCOEL_00070	0.00195705	0.0382685	0.05114	0
AJJCDNJD_00590-IIEOAJFK_02792	4.75575e-05	0.0475575	0.001	3.57922e-06
AJJCDNJD_00590-ILFDIKJJ_02141	1.40917e-05	0.0140917	0.001	0.0301688
AJJCDNJD_00590-JACDMNCI_01190	2.09108e-05	0.0209108	0.001	0
AJJCDNJD_00590-JELDFFGO_00369	2.09108e-05	0.0209108	0.001	0
AJJCDNJD_00590-MEGMBIJD_01730	4.75575e-05	0.0475575	0.001	3.57922e-06
AJJCDNJD_00590-MPJAGBKK_02914	0.00214509	0.0629647	0.0340681	2.3708e-06
AJJCDNJD_00590-NGHLCCGN_02502	3.43027e-05	0.0343027	0.001	0.000183313
AJJCDNJD_00590-NIGHINPK_00792	1.99543e-05	0.0199543	0.001	0.00259632
AJJCDNJD_00590-OFALPMIK_00411	0.00179999	0.0237618	0.0757516	0.00127752
AJJCDNJD_00590-PAACNNMB_01673	0.00181379	0.0222169	0.0816397	0.000641818
AJJCDNJD_00590-PANKDIBD_00712	4.42275e-05	0.0442275	0.001	5.70045e-06
AJJCDNJD_00590-PELCAOIL_01335	0.0215795	0.178125	0.121148	1.789e-06
AJJCDNJD_00590-PMGMJILN_02437	4.75575e-05	0.0475575	0.001	3.57922e-06
AJJCDNJD_00590-POKEEHIM_00282	2.09108e-05	0.0209108	0.001	0
AJJCDNJD_00593-AABKEBCC_00898	1.48284e-05	0.0148284	0.001	0.00752643
AJJCDNJD_00593-AJFFGPAN_02642	9.806e-06	0.009806	0.001	0.0276329
AJJCDNJD_00593-APKMJPMF_00788	1.97483e-05	0.0197483	0.001	0.00204817
AJJCDNJD_00593-BFKNGCOC_00055	1.48284e-05	0.0148284	0.001	0.00752643
AJJCDNJD_00593-BIGDLFIA_01708	1.48284e-05	0.0148284	0.001	0.00752643
AJJCDNJD_00593-DMDAFGGJ_01233	9.76924e-06	0.00976924	0.001	0.0278328
AJJCDNJD_00593-DPAGEJDF_02718	9.76924e-06	0.00976924	0.001	0.0278328
AJJCDNJD_00593-EILGNHIN_02758	1.50739e-05	0.0150739	0.001	0
AJJCDNJD_00593-FCFNJJGK_01075	9.806e-06	0.009806	0.001	0.0276329
AJJCDNJD_00593-FHAPGOLF_01531	9.77241e-06	0.00977241	0.001	0
AJJCDNJD_00593-FHFDANJG_02762	1.48284e-05	0.0148284	0.001	0.00752643
AJJCDNJD_00593-ILFDIKJJ_02144	1.97483e-05	0.0197483	0.001	0.00204817
AJJCDNJD_00593-MPJAGBKK_02911	9.76924e-06	0.00976924	0.001	0.0278328
AJJCDNJD_00593-NGHLCCGN_02499	9.77241e-06	0.00977241	0.001	0
AJJCDNJD_00593-PAACNNMB_02021	1.48284e-05	0.0148284	0.001	0.00752643
AJJCDNJD_00593-PELCAOIL_02178	9.77514e-06	0.00977514	0.001	0.0277571
AJJCDNJD_00610-AABKEBCC_00883	4.76889e-05	0.0476889	0.001	1.17424e-05
AJJCDNJD_00610-ABKFDDKH_01541	4.16668e-05	0.0416668	0.001	0
AJJCDNJD_00610-AJFFGPAN_02657	2.84709e-05	0.0284709	0.001	0.000670058
AJJCDNJD_00610-APKMJPMF_00804	4.75336e-05	0.0475336	0.001	1.17747e-05
AJJCDNJD_00610-CBONMNLL_00528	3.50953e-05	0.0350953	0.001	0
AJJCDNJD_00610-DMDAFGGJ_01216	4.66545e-05	0.0466545	0.001	1.35568e-05
AJJCDNJD_00610-DMDIGPDH_00169	4.16668e-05	0.0416668	0.001	0
AJJCDNJD_00610-DPAGEJDF_02668	4.06547e-05	0.0406547	0.001	4.8828e-05
AJJCDNJD_00610-EJNEOBCA_00283	3.49705e-05	0.0349705	0.001	0
AJJCDNJD_00610-EJOACLBJ_02446	3.50953e-05	0.0350953	0.001	0
AJJCDNJD_00610-ENHCMDHE_01222	0.00262631	0.0361771	0.0725961	0.00177358
AJJCDNJD_00610-FCFNJJGK_00388	2.25917e-05	0.0225917	0.001	0.037039
AJJCDNJD_00610-FHAPGOLF_00368	0.00249844	0.0183449	0.136193	0.0400644
AJJCDNJD_00610-FJEHDCPP_02752	3.50953e-05	0.0350953	0.001	0
AJJCDNJD_00610-FJMLOOAD_01580	0.00277567	0.0341951	0.0811715	0.00223974
AJJCDNJD_00610-GPBLHJJE_02459	3.50953e-05	0.0350953	0.001	0
AJJCDNJD_00610-HBLLBGAM_00080	4.16668e-05	0.0416668	0.001	0
AJJCDNJD_00610-HHHHCOEL_00052	0.00262631	0.0361771	0.0725961	0.00177358
AJJCDNJD_00610-IIEOAJFK_02772	0.00277567	0.0341951	0.0811715	0.00223974
AJJCDNJD_00610-ILFDIKJJ_02160	4.75336e-05	0.0475336	0.001	1.17747e-05
AJJCDNJD_00610-JACDMNCI_01170	3.50953e-05	0.0350953	0.001	0
AJJCDNJD_00610-JDHAJOOI_00645	0.00283155	0.0398835	0.0709957	0.000732629
AJJCDNJD_00610-JEEDIKCJ_01970	3.49705e-05	0.0349705	0.001	0
AJJCDNJD_00610-JELDFFGO_00387	2.25917e-05	0.0225917	0.001	0.0370393
AJJCDNJD_00610-JIOKHDII_00120	4.16668e-05	0.0416668	0.001	0
AJJCDNJD_00610-LDFDGCAP_00704	4.16668e-05	0.0416668	0.001	0
AJJCDNJD_00610-MEGMBIJD_01711	0.00277567	0.0341951	0.0811715	0.00223974
AJJCDNJD_00610-MPJAGBKK_02894	4.06547e-05	0.0406547	0.001	4.8828e-05
AJJCDNJD_00610-NGHLCCGN_02483	0.00249844	0.0183449	0.136193	0.0400644
AJJCDNJD_00610-OCENPDKM_01194	0.00283155	0.0398835	0.0709957	0.000732629
AJJCDNJD_00610-OFALPMIK_00429	0.00285002	0.0333806	0.0853793	0.00246189
AJJCDNJD_00610-PAACNNMB_00525	0.00549981	0.041859	0.131389	0.00151142
AJJCDNJD_00610-PANKDIBD_00694	3.50953e-05	0.0350953	0.001	0
AJJCDNJD_00610-PELCAOIL_00806	0.00278021	0.0287167	0.0968151	0.00554039
AJJCDNJD_00610-PKMLJBIN_01685	4.16668e-05	0.0416668	0.001	0
AJJCDNJD_00610-PMGMJILN_02021	0.00277567	0.0341951	0.0811715	0.00223974
AJJCDNJD_00610-POKEEHIM_00263	3.50953e-05	0.0350953	0.001	0
AJJCDNJD_00614-AABKEBCC_00401	2.13167e-05	0.0213167	0.001	0.0342366
AJJCDNJD_00614-ABKFDDKH_01545	0.0144211	0.0813884	0.177188	0.00997178
AJJCDNJD_00614-APKMJPMF_00808	0.00944514	0.0858657	0.109999	0.000338751
AJJCDNJD_00614-BFKNGCOC_02157	2.13167e-05	0.0213167	0.001	0.0342366
AJJCDNJD_00614-BIGDLFIA_02119	2.13167e-05	0.0213167	0.001	0.0342366
AJJCDNJD_00614-CBONMNLL_00524	2.89376e-05	0.0289376	0.001	0
AJJCDNJD_00614-DMDIGPDH_00173	0.0144211	0.0813884	0.177188	0.00997178
AJJCDNJD_00614-EILGNHIN_02778	0.00944514	0.0858657	0.109999	0.000338751
AJJCDNJD_00614-FHFDANJG_02740	2.13167e-05	0.0213167	0.001	0.0342366
AJJCDNJD_00614-FJEHDCPP_02756	2.89376e-05	0.0289376	0.001	0
AJJCDNJD_00614-FJMLOOAD_01584	0.00944514	0.0858657	0.109999	0.000338751
AJJCDNJD_00614-HBLLBGAM_00076	0.0144211	0.0813884	0.177188	0.00997178
AJJCDNJD_00614-IIEOAJFK_02768	0.00944514	0.0858657	0.109999	0.000338751
AJJCDNJD_00614-ILFDIKJJ_02164	0.00944514	0.0858657	0.109999	0.000338751
AJJCDNJD_00614-JIOKHDII_00116	0.0144211	0.0813884	0.177188	0.00997178
AJJCDNJD_00614-MEGMBIJD_01707	0.00944514	0.0858657	0.109999	0.000338751
AJJCDNJD_00614-NIGHINPK_00769	2.13167e-05	0.0213167	0.001	0.0342366
AJJCDNJD_00614-PKMLJBIN_01681	0.0144211	0.0813884	0.177188	0.00997178
AJJCDNJD_00614-PMGMJILN_02017	0.00944514	0.0858657	0.109999	0.000338751
AJJCDNJD_00616-APKMJPMF_00810	0.00460863	0.0214088	0.215269	0.0306989
AJJCDNJD_00616-CBONMNLL_00522	0.00236104	0.0291547	0.0809832	0.0031124
AJJCDNJD_00616-EILGNHIN_02780	0.00460863	0.0214088	0.215269	0.0306989
AJJCDNJD_00616-EJOACLBJ_02452	0.00236104	0.0291547	0.0809832	0.0031124
AJJCDNJD_00616-FJEHDCPP_02758	0.00236104	0.0291547	0.0809832	0.0031124
AJJCDNJD_00616-GPBLHJJE_02453	0.00236104	0.0291547	0.0809832	0.0031124
AJJCDNJD_00616-ILFDIKJJ_02166	0.00460863	0.0214088	0.215269	0.0306989
AJJCDNJD_00616-JACDMNCI_01164	0.00236104	0.0291547	0.0809832	0.0031124
AJJCDNJD_00616-JELDFFGO_00394	0.00236104	0.0291547	0.0809832	0.0031124
AJJCDNJD_00616-OFALPMIK_00435	0.00236104	0.0291547	0.0809832	0.0031124
AJJCDNJD_00616-PELCAOIL_00813	0.00236104	0.0291547	0.0809832	0.0031124
AJJCDNJD_00616-POKEEHIM_00257	0.00236104	0.0291547	0.0809832	0.0031124
AJJCDNJD_00618-ABKFDDKH_01549	2.48461e-05	0.0248461	0.001	0.0142209
AJJCDNJD_00618-DMDIGPDH_00177	2.48461e-05	0.0248461	0.001	0.0142209
AJJCDNJD_00618-EILGNHIN_02782	2.50563e-05	0.0250563	0.001	0.0140011
AJJCDNJD_00618-FJMLOOAD_01588	1.87926e-05	0.0187926	0.001	0.0247878
AJJCDNJD_00618-HBLLBGAM_00072	2.48461e-05	0.0248461	0.001	0.0142209
AJJCDNJD_00618-IIEOAJFK_02764	1.87926e-05	0.0187926	0.001	0.0247878
AJJCDNJD_00618-JDHAJOOI_00637	2.48461e-05	0.0248461	0.001	0.0142209
AJJCDNJD_00618-JIOKHDII_00112	2.48461e-05	0.0248461	0.001	0.0142209
AJJCDNJD_00618-LDFDGCAP_00696	2.48461e-05	0.0248461	0.001	0.0142209
AJJCDNJD_00618-MEGMBIJD_01703	1.87926e-05	0.0187926	0.001	0.0247878
AJJCDNJD_00618-OCENPDKM_01202	2.48461e-05	0.0248461	0.001	0.0142209
AJJCDNJD_00618-PKMLJBIN_01677	2.48461e-05	0.0248461	0.001	0.0142209
AJJCDNJD_00618-PMGMJILN_02013	1.87926e-05	0.0187926	0.001	0.0247878
AJJCDNJD_00622-ABKFDDKH_01554	2.14109e-05	0.0214109	0.001	1.97907e-05
AJJCDNJD_00622-APKMJPMF_00816	1.71378e-05	0.0171378	0.001	5.62952e-05
AJJCDNJD_00622-CBONMNLL_00516	0.00105975	0.0240885	0.0439939	3.98531e-05
AJJCDNJD_00622-DMDAFGGJ_01195	2.67541e-05	0.0267541	0.001	5.07225e-07
AJJCDNJD_00622-DMDIGPDH_00181	2.14109e-05	0.0214109	0.001	1.97907e-05
AJJCDNJD_00622-DPAGEJDF_02656	2.67541e-05	0.0267541	0.001	5.07225e-07
AJJCDNJD_00622-EJNEOBCA_00295	2.08577e-05	0.0208577	0.001	1.07578e-05
AJJCDNJD_00622-EJOACLBJ_02458	0.00105942	0.024092	0.0439738	4.07363e-05
AJJCDNJD_00622-ENHCMDHE_01234	0.00118783	0.0141697	0.0838291	0.00280434
AJJCDNJD_00622-FHAPGOLF_02717	2.67541e-05	0.0267541	0.001	5.07225e-07
AJJCDNJD_00622-FJEHDCPP_01147	0.00105975	0.0240885	0.0439939	3.98531e-05
AJJCDNJD_00622-FJMLOOAD_01592	1.49302e-05	0.0149302	0.001	0.000202613
AJJCDNJD_00622-GPBLHJJE_00108	2.4523e-05	0.024523	0.001	1.57868e-06
AJJCDNJD_00622-HBLLBGAM_00068	2.14109e-05	0.0214109	0.001	1.97907e-05
AJJCDNJD_00622-HHHHCOEL_00040	0.00118783	0.0141697	0.0838291	0.00280434
AJJCDNJD_00622-IIEOAJFK_02760	1.49302e-05	0.0149302	0.001	0.000202613
AJJCDNJD_00622-ILFDIKJJ_02172	1.71378e-05	0.0171378	0.001	5.62952e-05
AJJCDNJD_00622-JACDMNCI_01158	2.4523e-05	0.024523	0.001	1.57868e-06
AJJCDNJD_00622-JDHAJOOI_00633	2.02279e-05	0.0202279	0.001	1.36369e-05
AJJCDNJD_00622-JEEDIKCJ_02046	2.08577e-05	0.0208577	0.001	1.07578e-05
AJJCDNJD_00622-JELDFFGO_00567	2.4523e-05	0.024523	0.001	1.57868e-06
AJJCDNJD_00622-JIOKHDII_00108	2.14109e-05	0.0214109	0.001	1.97907e-05
AJJCDNJD_00622-LDFDGCAP_00692	2.02279e-05	0.0202279	0.001	1.36369e-05
AJJCDNJD_00622-MEGMBIJD_01699	1.5008e-05	0.015008	0.001	0.000453102
AJJCDNJD_00622-MPJAGBKK_02882	2.67541e-05	0.0267541	0.001	5.07225e-07
AJJCDNJD_00622-NGHLCCGN_02471	2.67541e-05	0.0267541	0.001	5.07225e-07
AJJCDNJD_00622-OCENPDKM_01206	2.02279e-05	0.0202279	0.001	1.36369e-05
AJJCDNJD_00622-OFALPMIK_00441	2.72512e-05	0.0272512	0.001	0
AJJCDNJD_00622-PAACNNMB_02428	0.00103731	0.0273934	0.0378672	9.99887e-06
AJJCDNJD_00622-PELCAOIL_02103	0.00115035	0.014781	0.077826	0.00245996
AJJCDNJD_00622-PKMLJBIN_01673	2.14109e-05	0.0214109	0.001	1.97907e-05
AJJCDNJD_00622-PMGMJILN_02009	1.49302e-05	0.0149302	0.001	0.000202613
AJJCDNJD_00622-POKEEHIM_00251	2.4523e-05	0.024523	0.001	1.57868e-06
AJJCDNJD_00625-AABKEBCC_00060	0.0008661	0.0184171	0.0470271	2.25949e-05
AJJCDNJD_00625-ABKFDDKH_00897	3.67796e-05	0.0367796	0.001	1.36099e-11
AJJCDNJD_00625-AJFFGPAN_02672	0.00162648	0.0191275	0.0850335	6.62867e-05
AJJCDNJD_00625-APKMJPMF_00819	1.56015e-05	0.0156015	0.001	9.40734e-06
AJJCDNJD_00625-BFKNGCOC_00526	0.00160325	0.019376	0.0827443	5.99375e-05
AJJCDNJD_00625-BIGDLFIA_00316	0.00151565	0.0243894	0.0621436	4.187e-06
AJJCDNJD_00625-CBONMNLL_00513	0.000848072	0.0186485	0.0454768	1.97235e-05
AJJCDNJD_00625-DMDAFGGJ_01198	2.3872e-05	0.023872	0.001	0
AJJCDNJD_00625-DMDIGPDH_00184	3.67796e-05	0.0367796	0.001	1.36099e-11
AJJCDNJD_00625-DPAGEJDF_02653	2.3872e-05	0.023872	0.001	0
AJJCDNJD_00625-EILGNHIN_02790	2.76991e-05	0.0276991	0.001	2.6922e-09
AJJCDNJD_00625-EJNEOBCA_00298	3.01261e-05	0.0301261	0.001	1e-09
AJJCDNJD_00625-EJOACLBJ_02461	1.89498e-05	0.0189498	0.001	8.81845e-07
AJJCDNJD_00625-ENHCMDHE_01237	6.19857e-06	0.00619857	0.001	0.00592373
AJJCDNJD_00625-FCFNJJGK_02022	0.0123413	0.0793609	0.155509	6.73622e-07
AJJCDNJD_00625-FHAPGOLF_01720	2.08182e-05	0.0208182	0.001	1.37565e-05
AJJCDNJD_00625-FHFDANJG_02729	0.00151565	0.0243894	0.0621436	4.187e-06
AJJCDNJD_00625-FJEHDCPP_01150	0.000867082	0.0183847	0.0471632	2.25027e-05
AJJCDNJD_00625-FJMLOOAD_01595	1.69889e-05	0.0169889	0.001	3.35314e-06
AJJCDNJD_00625-GPBLHJJE_00105	2.26304e-05	0.0226304	0.001	1.87848e-07
AJJCDNJD_00625-HBLLBGAM_00065	3.67796e-05	0.0367796	0.001	1.36099e-11
AJJCDNJD_00625-HHHHCOEL_00037	6.19857e-06	0.00619857	0.001	0.00592373
AJJCDNJD_00625-IIEOAJFK_02757	1.69889e-05	0.0169889	0.001	3.35314e-06
AJJCDNJD_00625-ILFDIKJJ_02175	1.56015e-05	0.0156015	0.001	9.40734e-06
AJJCDNJD_00625-JACDMNCI_01155	1.89498e-05	0.0189498	0.001	8.81845e-07
AJJCDNJD_00625-JDHAJOOI_00630	0.000806931	0.0232138	0.0347609	1.28093e-06
AJJCDNJD_00625-JEEDIKCJ_02043	3.01261e-05	0.0301261	0.001	1e-09
AJJCDNJD_00625-JELDFFGO_00570	1.89498e-05	0.0189498	0.001	8.81845e-07
AJJCDNJD_00625-JIOKHDII_00105	3.67796e-05	0.0367796	0.001	1.36099e-11
AJJCDNJD_00625-LDFDGCAP_01294	2.38414e-05	0.0238414	0.001	3.86621e-08
AJJCDNJD_00625-MEGMBIJD_01696	3.28103e-05	0.0328103	0.001	1.9484e-10
AJJCDNJD_00625-MPJAGBKK_02879	2.3872e-05	0.023872	0.001	0
AJJCDNJD_00625-NGHLCCGN_02468	1.69899e-05	0.0169899	0.001	3.35132e-06
AJJCDNJD_00625-NIGHINPK_00758	0.00151565	0.0243894	0.0621436	4.187e-06
AJJCDNJD_00625-OCENPDKM_01209	2.38414e-05	0.0238414	0.001	3.86621e-08
AJJCDNJD_00625-OFALPMIK_00444	1.89498e-05	0.0189498	0.001	8.81845e-07
AJJCDNJD_00625-PAACNNMB_02140	0.000703522	0.0176658	0.039824	1.07817e-06
AJJCDNJD_00625-PANKDIBD_00679	0.000832804	0.0289024	0.0288144	2.94902e-08
AJJCDNJD_00625-PELCAOIL_02106	8.35236e-06	0.00835236	0.001	0.00142921
AJJCDNJD_00625-PKMLJBIN_01670	3.67796e-05	0.0367796	0.001	1.36099e-11
AJJCDNJD_00625-PMGMJILN_02006	1.69889e-05	0.0169889	0.001	3.35314e-06
AJJCDNJD_00625-POKEEHIM_00248	1.89498e-05	0.0189498	0.001	8.81845e-07
AJJCDNJD_00627-ABKFDDKH_00444	2.45659e-05	0.0245659	0.001	0
AJJCDNJD_00627-AJFFGPAN_02674	0.005313	0.0238024	0.223213	0.0321567
AJJCDNJD_00627-APKMJPMF_00821	0.00192369	0.0167775	0.114659	0.0308967
AJJCDNJD_00627-CBONMNLL_00511	1.7918e-05	0.017918	0.001	0.00347761
AJJCDNJD_00627-DMDAFGGJ_01200	2.24463e-05	0.0224463	0.001	0.0021928
AJJCDNJD_00627-DPAGEJDF_02651	2.24463e-05	0.0224463	0.001	0.0021928
AJJCDNJD_00627-EILGNHIN_02792	3.18867e-05	0.0318867	0.001	0.000114421
AJJCDNJD_00627-EJNEOBCA_00300	1.7918e-05	0.017918	0.001	0.00347761
AJJCDNJD_00627-EJOACLBJ_02463	1.7918e-05	0.017918	0.001	0.00347761
AJJCDNJD_00627-FCFNJJGK_02020	0.00360117	0.022281	0.161625	0.0222557
AJJCDNJD_00627-FHAPGOLF_01722	0.00528086	0.0281599	0.187531	0.00487199
AJJCDNJD_00627-FJEHDCPP_01152	1.7918e-05	0.017918	0.001	0.00347761
AJJCDNJD_00627-FJMLOOAD_01597	5.34433e-06	0.00534433	0.001	0
AJJCDNJD_00627-GPBLHJJE_00103	1.7918e-05	0.017918	0.001	0.00347761
AJJCDNJD_00627-IIEOAJFK_02755	5.34433e-06	0.00534433	0.001	0
AJJCDNJD_00627-ILFDIKJJ_02177	0.00192369	0.0167775	0.114659	0.0308967
AJJCDNJD_00627-JACDMNCI_01153	1.7918e-05	0.017918	0.001	0.00347761
AJJCDNJD_00627-JDHAJOOI_00628	1.28946e-05	0.0128946	0.001	0.0144146
AJJCDNJD_00627-JEEDIKCJ_02041	1.7918e-05	0.017918	0.001	0.00347761
AJJCDNJD_00627-JELDFFGO_00572	1.7918e-05	0.017918	0.001	0.00347761
AJJCDNJD_00627-LDFDGCAP_01296	1.28946e-05	0.0128946	0.001	0.0144146
AJJCDNJD_00627-MEGMBIJD_01694	1.78777e-05	0.0178777	0.001	0.00949665
AJJCDNJD_00627-MPJAGBKK_02877	2.24463e-05	0.0224463	0.001	0.0021928
AJJCDNJD_00627-NGHLCCGN_02466	2.24463e-05	0.0224463	0.001	0.0021928
AJJCDNJD_00627-OCENPDKM_01211	1.28946e-05	0.0128946	0.001	0.0144146
AJJCDNJD_00627-OFALPMIK_00744	1.7918e-05	0.017918	0.001	0.00347761
AJJCDNJD_00627-PAACNNMB_01318	1.7918e-05	0.017918	0.001	0.00347761
AJJCDNJD_00627-PANKDIBD_00677	1.85951e-05	0.0185951	0.001	0.00304297
AJJCDNJD_00627-PELCAOIL_02108	2.07633e-05	0.0207633	0.001	0.00654913
AJJCDNJD_00627-PMGMJILN_02004	5.34433e-06	0.00534433	0.001	0
AJJCDNJD_00627-POKEEHIM_00246	1.7918e-05	0.017918	0.001	0.00347761
AJJCDNJD_00630-AABKEBCC_00064	0.00420866	0.0839988	0.0501038	2.04213e-14
AJJCDNJD_00630-ABKFDDKH_00446	1.7638e-05	0.017638	0.001	0.000105771
AJJCDNJD_00630-AJFFGPAN_01693	0.00422866	0.0798371	0.0529661	1.00747e-13
AJJCDNJD_00630-BFKNGCOC_00530	0.00311122	0.0818361	0.0380178	7.1241e-15
AJJCDNJD_00630-BIGDLFIA_00320	0.00311122	0.0818361	0.0380178	7.1241e-15
AJJCDNJD_00630-CBONMNLL_02165	1.79494e-05	0.0179494	0.001	0
AJJCDNJD_00630-DMDAFGGJ_01203	7.41253e-05	0.0741253	0.001	2.55513e-15
AJJCDNJD_00630-DMDIGPDH_00188	1.7638e-05	0.017638	0.001	0.000105771
AJJCDNJD_00630-DPAGEJDF_02648	7.41253e-05	0.0741253	0.001	2.55513e-15
AJJCDNJD_00630-EILGNHIN_02794	8.27756e-05	0.0827756	0.001	2.69569e-17
AJJCDNJD_00630-EJOACLBJ_02466	0.0013146	0.0161366	0.0814669	0.00193869
AJJCDNJD_00630-ENHCMDHE_01241	4.113e-05	0.04113	0.001	1.59947e-09
AJJCDNJD_00630-FCFNJJGK_00104	0.00422866	0.0798371	0.0529661	1.00747e-13
AJJCDNJD_00630-FHAPGOLF_00203	1.62039e-05	0.0162039	0.001	0.0285004
AJJCDNJD_00630-FHFDANJG_02725	0.00315046	0.0837619	0.0376121	2.78339e-15
AJJCDNJD_00630-FJEHDCPP_01155	1.79494e-05	0.0179494	0.001	0
AJJCDNJD_00630-FJMLOOAD_01599	0.00101452	0.0910027	0.0111482	3.20954e-19
AJJCDNJD_00630-GPBLHJJE_00980	8.60925e-06	0.00860925	0.001	0.0277031
AJJCDNJD_00630-HBLLBGAM_00061	1.7638e-05	0.017638	0.001	0.000105771
AJJCDNJD_00630-HHHHCOEL_00033	4.113e-05	0.04113	0.001	1.59947e-09
AJJCDNJD_00630-IIEOAJFK_02753	8.97312e-05	0.0897312	0.001	1.236e-18
AJJCDNJD_00630-JACDMNCI_01150	1.48244e-05	0.0148244	0.001	0.000377579
AJJCDNJD_00630-JDHAJOOI_00626	7.86426e-05	0.0786426	0.001	9.47628e-17
AJJCDNJD_00630-JELDFFGO_00575	1.48244e-05	0.0148244	0.001	0.000377579
AJJCDNJD_00630-JIOKHDII_00101	1.7638e-05	0.017638	0.001	0.000105771
AJJCDNJD_00630-LDFDGCAP_01298	7.69508e-05	0.0769508	0.001	2.28069e-16
AJJCDNJD_00630-MEGMBIJD_01692	8.97312e-05	0.0897312	0.001	1.236e-18
AJJCDNJD_00630-MPJAGBKK_02874	7.41253e-05	0.0741253	0.001	2.55513e-15
AJJCDNJD_00630-NGHLCCGN_02464	4.35712e-05	0.0435712	0.001	2.49478e-09
AJJCDNJD_00630-NIGHINPK_00754	0.00311122	0.0818361	0.0380178	7.1241e-15
AJJCDNJD_00630-OCENPDKM_01213	7.86426e-05	0.0786426	0.001	9.47628e-17
AJJCDNJD_00630-OFALPMIK_00741	1.48244e-05	0.0148244	0.001	0.000377579
AJJCDNJD_00630-PAACNNMB_01315	5.63117e-06	0.00563117	0.001	0.0261941
AJJCDNJD_00630-PANKDIBD_00675	0.00311991	0.0814521	0.0383037	7.92417e-15
AJJCDNJD_00630-PELCAOIL_01644	0.00206322	0.0712876	0.0289422	5.83437e-14
AJJCDNJD_00630-PKMLJBIN_01666	1.7638e-05	0.017638	0.001	0.000105771
AJJCDNJD_00630-PMGMJILN_02002	8.97312e-05	0.0897312	0.001	1.236e-18
AJJCDNJD_00630-POKEEHIM_00243	1.48244e-05	0.0148244	0.001	0.000377579
AJJCDNJD_00632-AABKEBCC_00066	1.84233e-05	0.0184233	0.001	0.0228093
AJJCDNJD_00632-ABKFDDKH_00448	1.8411e-05	0.018411	0.001	0
AJJCDNJD_00632-APKMJPMF_00826	4.29502e-05	0.0429502	0.001	0.000802402
AJJCDNJD_00632-CBONMNLL_02167	0.00741103	0.17647	0.041996	1.07603e-08
AJJCDNJD_00632-DMDAFGGJ_01205	0.00363836	0.182706	0.0199138	1.4598e-09
AJJCDNJD_00632-DMDIGPDH_00190	1.8411e-05	0.018411	0.001	0
AJJCDNJD_00632-DPAGEJDF_02646	0.00363836	0.182706	0.0199138	1.4598e-09
AJJCDNJD_00632-EJNEOBCA_00305	3.81626e-05	0.0381626	0.001	0.00234755
AJJCDNJD_00632-EJOACLBJ_02468	0.00741103	0.17647	0.041996	1.07603e-08
AJJCDNJD_00632-FHAPGOLF_00201	0.00349775	0.173401	0.0201715	6e-09
AJJCDNJD_00632-FJEHDCPP_01157	0.00741103	0.17647	0.041996	1.07603e-08
AJJCDNJD_00632-FJMLOOAD_01601	2.71246e-05	0.0271246	0.001	0
AJJCDNJD_00632-GPBLHJJE_00982	0.00741103	0.17647	0.041996	1.07603e-08
AJJCDNJD_00632-HBLLBGAM_00059	1.8411e-05	0.018411	0.001	0
AJJCDNJD_00632-IIEOAJFK_02751	2.71246e-05	0.0271246	0.001	0
AJJCDNJD_00632-ILFDIKJJ_02182	4.29502e-05	0.0429502	0.001	0.000802402
AJJCDNJD_00632-JACDMNCI_01148	0.0111259	0.171719	0.0647917	5.15381e-08
AJJCDNJD_00632-JEEDIKCJ_02036	3.81626e-05	0.0381626	0.001	0.00234755
AJJCDNJD_00632-JELDFFGO_00577	0.00741103	0.17647	0.041996	1.07603e-08
AJJCDNJD_00632-MEGMBIJD_01690	2.71246e-05	0.0271246	0.001	0
AJJCDNJD_00632-MPJAGBKK_02872	0.00363836	0.182706	0.0199138	1.4598e-09
AJJCDNJD_00632-NGHLCCGN_02462	0.00349775	0.173401	0.0201715	6e-09
AJJCDNJD_00632-OFALPMIK_00739	0.00741103	0.17647	0.041996	1.07603e-08
AJJCDNJD_00632-PKMLJBIN_01664	1.8411e-05	0.018411	0.001	0
AJJCDNJD_00632-PMGMJILN_02000	2.71246e-05	0.0271246	0.001	0
AJJCDNJD_00632-POKEEHIM_00241	0.00741103	0.17647	0.041996	1.07603e-08
AJJCDNJD_00640-AABKEBCC_01553	0.00352593	0.0459234	0.0767785	0.00365378
AJJCDNJD_00640-ABKFDDKH_00456	3.20247e-05	0.0320247	0.001	0
AJJCDNJD_00640-AJFFGPAN_01703	3.20828e-05	0.0320828	0.001	0.00188678
AJJCDNJD_00640-APKMJPMF_02893	0.00382796	0.0475251	0.080546	0.00165639
AJJCDNJD_00640-BFKNGCOC_01726	0.0170061	0.072276	0.235294	0.00351823
AJJCDNJD_00640-BIGDLFIA_01418	0.00352593	0.0459234	0.0767785	0.00365378
AJJCDNJD_00640-CBONMNLL_02176	0.00400728	0.028834	0.138978	0.0239468
AJJCDNJD_00640-DMDIGPDH_00198	3.20247e-05	0.0320247	0.001	0
AJJCDNJD_00640-EILGNHIN_02804	0.00266079	0.0554839	0.0479561	7.63836e-05
AJJCDNJD_00640-EJNEOBCA_00178	3.18788e-05	0.0318788	0.001	0.00194351
AJJCDNJD_00640-EJOACLBJ_02477	0.00400728	0.028834	0.138978	0.0239468
AJJCDNJD_00640-ENHCMDHE_01251	4.92562e-05	0.0492562	0.001	0.000333758
AJJCDNJD_00640-FCFNJJGK_01180	3.20828e-05	0.0320828	0.001	0.00188678
AJJCDNJD_00640-FHAPGOLF_00282	3.20247e-05	0.0320247	0.001	0
AJJCDNJD_00640-FHFDANJG_02715	0.00352593	0.0459234	0.0767785	0.00365378
AJJCDNJD_00640-FJEHDCPP_01887	0.00400728	0.028834	0.138978	0.0239468
AJJCDNJD_00640-FJMLOOAD_01609	5.80894e-05	0.0580894	0.001	2.98782e-05
AJJCDNJD_00640-GPBLHJJE_02824	3.20467e-05	0.0320467	0.001	0.00192269
AJJCDNJD_00640-HBLLBGAM_00051	3.20247e-05	0.0320247	0.001	0
AJJCDNJD_00640-HHHHCOEL_00023	4.92562e-05	0.0492562	0.001	0.000333758
AJJCDNJD_00640-IIEOAJFK_02742	5.80894e-05	0.0580894	0.001	2.98782e-05
AJJCDNJD_00640-ILFDIKJJ_01091	0.00382796	0.0475251	0.080546	0.00165639
AJJCDNJD_00640-JACDMNCI_01140	0.00400728	0.028834	0.138978	0.0239468
AJJCDNJD_00640-JDHAJOOI_00616	5.0049e-05	0.050049	0.001	0
AJJCDNJD_00640-JEEDIKCJ_02096	3.18788e-05	0.0318788	0.001	0.00194351
AJJCDNJD_00640-JELDFFGO_00586	0.00400728	0.028834	0.138978	0.0239468
AJJCDNJD_00640-JIOKHDII_01839	3.20247e-05	0.0320247	0.001	0
AJJCDNJD_00640-LDFDGCAP_00946	0.00266874	0.0255143	0.104598	0.00227036
AJJCDNJD_00640-MEGMBIJD_01681	3.26906e-05	0.0326906	0.001	0
AJJCDNJD_00640-NGHLCCGN_01769	3.20247e-05	0.0320247	0.001	0
AJJCDNJD_00640-NIGHINPK_00743	0.00352593	0.0459234	0.0767785	0.00365378
AJJCDNJD_00640-OCENPDKM_01223	5.0049e-05	0.050049	0.001	0
AJJCDNJD_00640-OFALPMIK_00730	0.00340303	0.0396878	0.0857448	0.00909103
AJJCDNJD_00640-PAACNNMB_00420	1.61749e-05	0.0161749	0.001	0.0248654
AJJCDNJD_00640-PANKDIBD_01286	3.26112e-05	0.0326112	0.001	0.00401032
AJJCDNJD_00640-PELCAOIL_00171	0.00398629	0.109579	0.0363781	6.37428e-06
AJJCDNJD_00640-PKMLJBIN_01656	3.20247e-05	0.0320247	0.001	0
AJJCDNJD_00640-PMGMJILN_01992	3.26906e-05	0.0326906	0.001	0
AJJCDNJD_00640-POKEEHIM_00232	0.00400728	0.028834	0.138978	0.0239468
AJJCDNJD_00783-AABKEBCC_01956	0.00227027	0.0376471	0.060304	0
AJJCDNJD_00783-AJFFGPAN_01767	2.1877e-05	0.021877	0.001	0.00241477
AJJCDNJD_00783-APKMJPMF_00418	0.00245343	0.0209514	0.117101	0.0200024
AJJCDNJD_00783-BFKNGCOC_01050	0.00227027	0.0376471	0.060304	0
AJJCDNJD_00783-BIGDLFIA_01128	0.00227027	0.0376471	0.060304	0
AJJCDNJD_00783-DMDAFGGJ_00115	0.00251531	0.0243661	0.10323	0.0112311
AJJCDNJD_00783-DMDIGPDH_00723	0.00238427	0.0252248	0.0945207	0.0125174
AJJCDNJD_00783-DPAGEJDF_02436	0.00251531	0.0243661	0.10323	0.0112311
AJJCDNJD_00783-EILGNHIN_00525	0.00238427	0.0252248	0.0945207	0.0125174
AJJCDNJD_00783-EJNEOBCA_00633	0.00297295	0.0193418	0.153706	0.0264879
AJJCDNJD_00783-FCFNJJGK_02499	2.1877e-05	0.021877	0.001	0.00241477
AJJCDNJD_00783-FHAPGOLF_00612	0.00238427	0.0252248	0.0945207	0.0125174
AJJCDNJD_00783-FHFDANJG_02558	0.00233942	0.0414121	0.0564911	8.95025e-06
AJJCDNJD_00783-FJMLOOAD_01846	0.00255285	0.0280136	0.0911291	0.00621953
AJJCDNJD_00783-HBLLBGAM_01585	0.00238427	0.0252248	0.0945207	0.0125174
AJJCDNJD_00783-IIEOAJFK_02504	0.00255285	0.0280136	0.0911291	0.00621953
AJJCDNJD_00783-ILFDIKJJ_00518	0.00245343	0.0209514	0.117101	0.0200024
AJJCDNJD_00783-JDHAJOOI_01116	0.00223458	0.028733	0.0777706	0
AJJCDNJD_00783-JEEDIKCJ_00898	0.00297295	0.0193418	0.153706	0.0264879
AJJCDNJD_00783-JIOKHDII_00522	0.00238427	0.0252248	0.0945207	0.0125174
AJJCDNJD_00783-LDFDGCAP_01770	0.00290489	0.0201842	0.143919	0.022147
AJJCDNJD_00783-MEGMBIJD_02260	0.00255285	0.0280136	0.0911291	0.00621953
AJJCDNJD_00783-MPJAGBKK_02619	0.00251531	0.0243661	0.10323	0.0112311
AJJCDNJD_00783-NGHLCCGN_00379	0.00238427	0.0252248	0.0945207	0.0125174
AJJCDNJD_00783-NIGHINPK_00445	0.00227027	0.0376471	0.060304	0
AJJCDNJD_00783-OCENPDKM_02854	0.00223458	0.028733	0.0777706	0
AJJCDNJD_00783-PAACNNMB_00555	0.00238427	0.0252248	0.0945207	0.0125174
AJJCDNJD_00783-PELCAOIL_00692	0.00525323	0.0306973	0.17113	0.0189116
AJJCDNJD_00783-PKMLJBIN_01418	0.00238427	0.0252248	0.0945207	0.0125174
AJJCDNJD_00783-PMGMJILN_01515	0.00255285	0.0280136	0.0911291	0.00621953
AJJCDNJD_00785-JDHAJOOI_01114	0.00533297	0.0184598	0.288896	0.0397461
AJJCDNJD_00785-OCENPDKM_02856	0.00533297	0.0184598	0.288896	0.0397461
AJJCDNJD_00785-PANKDIBD_02754	0.00603404	0.0204263	0.295406	0.0373463
AJJCDNJD_00786-ABKFDDKH_02607	1.7979e-05	0.017979	0.001	0
AJJCDNJD_00786-AJFFGPAN_01770	2.63278e-05	0.0263278	0.001	1.336e-06
AJJCDNJD_00786-APKMJPMF_00415	8.90215e-06	0.00890215	0.001	0.00550338
AJJCDNJD_00786-BFKNGCOC_01053	8.90215e-06	0.00890215	0.001	0.00550338
AJJCDNJD_00786-BIGDLFIA_01131	8.90215e-06	0.00890215	0.001	0.00550338
AJJCDNJD_00786-CBONMNLL_00362	3.18696e-05	0.0318696	0.001	2.41918e-07
AJJCDNJD_00786-DMDAFGGJ_00112	1.34401e-05	0.0134401	0.001	0.000816902
AJJCDNJD_00786-DMDIGPDH_00726	1.7979e-05	0.017979	0.001	0
AJJCDNJD_00786-DPAGEJDF_02433	1.34401e-05	0.0134401	0.001	0.000816902
AJJCDNJD_00786-EILGNHIN_00528	0.00226669	0.0203053	0.11163	0.0010922
AJJCDNJD_00786-EJNEOBCA_00636	0.00105998	0.0154934	0.0684153	0.00338137
AJJCDNJD_00786-EJOACLBJ_02723	3.18696e-05	0.0318696	0.001	2.41918e-07
AJJCDNJD_00786-ENHCMDHE_01417	0.00111548	0.011694	0.0953888	0.0132802
AJJCDNJD_00786-FCFNJJGK_01029	1.95373e-05	0.0195373	0.001	0.00353075
AJJCDNJD_00786-FHAPGOLF_00609	0.0032148	0.0204138	0.157482	0.00292956
AJJCDNJD_00786-FHFDANJG_02555	8.90215e-06	0.00890215	0.001	0.00550338
AJJCDNJD_00786-FJEHDCPP_01468	3.18696e-05	0.0318696	0.001	2.41918e-07
AJJCDNJD_00786-FJMLOOAD_01849	0.000972335	0.0252539	0.0385024	6.73605e-07
AJJCDNJD_00786-GPBLHJJE_00459	3.18696e-05	0.0318696	0.001	2.41918e-07
AJJCDNJD_00786-HBLLBGAM_01588	1.7979e-05	0.017979	0.001	0
AJJCDNJD_00786-HHHHCOEL_00286	0.00111548	0.011694	0.0953888	0.0132802
AJJCDNJD_00786-IIEOAJFK_02501	0.00189816	0.0254513	0.0745804	1.50421e-05
AJJCDNJD_00786-ILFDIKJJ_00521	8.90215e-06	0.00890215	0.001	0.00550338
AJJCDNJD_00786-JACDMNCI_02453	3.18696e-05	0.0318696	0.001	2.41918e-07
AJJCDNJD_00786-JDHAJOOI_01113	0.00105653	0.00906494	0.116551	0.0408719
AJJCDNJD_00786-JEEDIKCJ_00895	0.00105998	0.0154934	0.0684153	0.00338137
AJJCDNJD_00786-JELDFFGO_00796	3.18696e-05	0.0318696	0.001	2.41918e-07
AJJCDNJD_00786-JIOKHDII_00525	1.7979e-05	0.017979	0.001	0
AJJCDNJD_00786-LDFDGCAP_01773	0.00108463	0.00868044	0.124951	0.0459678
AJJCDNJD_00786-MEGMBIJD_02263	0.000972335	0.0252539	0.0385024	6.73605e-07
AJJCDNJD_00786-MPJAGBKK_02616	1.34401e-05	0.0134401	0.001	0.000816902
AJJCDNJD_00786-NGHLCCGN_00376	0.00226669	0.0203053	0.11163	0.0010922
AJJCDNJD_00786-NIGHINPK_00448	8.90215e-06	0.00890215	0.001	0.00550338
AJJCDNJD_00786-OCENPDKM_02857	0.00105653	0.00906494	0.116551	0.0408719
AJJCDNJD_00786-OFALPMIK_00053	0.00193734	0.0344381	0.0562557	2.39116e-07
AJJCDNJD_00786-PAACNNMB_00558	0.00220648	0.0207844	0.10616	0.000973882
AJJCDNJD_00786-PANKDIBD_02753	0.000998476	0.0086153	0.115896	0.00161655
AJJCDNJD_00786-PKMLJBIN_01415	1.7979e-05	0.017979	0.001	0
AJJCDNJD_00786-PMGMJILN_01518	0.000972335	0.0252539	0.0385024	6.73605e-07
AJJCDNJD_00786-POKEEHIM_00831	3.18696e-05	0.0318696	0.001	2.41918e-07
AJJCDNJD_00787-AABKEBCC_01960	1.63856e-05	0.0163856	0.001	0
AJJCDNJD_00787-ABKFDDKH_02608	1.72291e-05	0.0172291	0.001	0
AJJCDNJD_00787-AJFFGPAN_01771	3.06485e-05	0.0306485	0.001	3.52283e-05
AJJCDNJD_00787-APKMJPMF_00414	1.57451e-05	0.0157451	0.001	0.00172862
AJJCDNJD_00787-BFKNGCOC_01054	0.00143697	0.0173599	0.082775	0.0130362
AJJCDNJD_00787-BIGDLFIA_01132	1.63856e-05	0.0163856	0.001	0
AJJCDNJD_00787-CBONMNLL_00363	1.72086e-05	0.0172086	0.001	0.00130858
AJJCDNJD_00787-DMDAFGGJ_00111	2.80633e-05	0.0280633	0.001	0
AJJCDNJD_00787-DMDIGPDH_00727	1.72291e-05	0.0172291	0.001	0
AJJCDNJD_00787-DPAGEJDF_02432	2.80633e-05	0.0280633	0.001	0
AJJCDNJD_00787-EILGNHIN_00529	1.47485e-05	0.0147485	0.001	0.00353209
AJJCDNJD_00787-EJNEOBCA_00637	8.9256e-06	0.0089256	0.001	0.0198686
AJJCDNJD_00787-EJOACLBJ_02722	1.72086e-05	0.0172086	0.001	0.00130858
AJJCDNJD_00787-ENHCMDHE_01416	8.91893e-06	0.00891893	0.001	0.0198446
AJJCDNJD_00787-FCFNJJGK_01030	3.06485e-05	0.0306485	0.001	3.52283e-05
AJJCDNJD_00787-FHAPGOLF_00608	1.47485e-05	0.0147485	0.001	0.00353209
AJJCDNJD_00787-FHFDANJG_02554	1.63856e-05	0.0163856	0.001	0
AJJCDNJD_00787-FJEHDCPP_01467	1.72086e-05	0.0172086	0.001	0.00130858
AJJCDNJD_00787-FJMLOOAD_01850	1.72303e-05	0.0172303	0.001	0.00352552
AJJCDNJD_00787-GPBLHJJE_00458	1.72086e-05	0.0172086	0.001	0.00130858
AJJCDNJD_00787-HBLLBGAM_01589	1.72291e-05	0.0172291	0.001	0
AJJCDNJD_00787-HHHHCOEL_00285	8.91893e-06	0.00891893	0.001	0.0198446
AJJCDNJD_00787-IIEOAJFK_02500	1.72303e-05	0.0172303	0.001	0.00352552
AJJCDNJD_00787-ILFDIKJJ_00522	1.57451e-05	0.0157451	0.001	0.00172862
AJJCDNJD_00787-JACDMNCI_02454	1.72086e-05	0.0172086	0.001	0.00130858
AJJCDNJD_00787-JDHAJOOI_01112	3.28201e-05	0.0328201	0.001	0
AJJCDNJD_00787-JEEDIKCJ_00894	8.9256e-06	0.0089256	0.001	0.0198686
AJJCDNJD_00787-JELDFFGO_00795	1.72086e-05	0.0172086	0.001	0.00130858
AJJCDNJD_00787-JIOKHDII_00526	1.72291e-05	0.0172291	0.001	0
AJJCDNJD_00787-LDFDGCAP_01774	3.24339e-05	0.0324339	0.001	3.57438e-05
AJJCDNJD_00787-MEGMBIJD_02264	1.72303e-05	0.0172303	0.001	0.00352552
AJJCDNJD_00787-MPJAGBKK_02615	0.00149781	0.0254242	0.0589127	0.00115789
AJJCDNJD_00787-NGHLCCGN_00375	1.47485e-05	0.0147485	0.001	0.00353209
AJJCDNJD_00787-NIGHINPK_00449	1.93126e-05	0.0193126	0.001	0.000484085
AJJCDNJD_00787-OCENPDKM_02858	3.28201e-05	0.0328201	0.001	0
AJJCDNJD_00787-OFALPMIK_00052	1.72086e-05	0.0172086	0.001	0.00130858
AJJCDNJD_00787-PAACNNMB_00559	2.65028e-05	0.0265028	0.001	0.000194205
AJJCDNJD_00787-PANKDIBD_02752	2.70082e-05	0.0270082	0.001	0.000115462
AJJCDNJD_00787-PKMLJBIN_01414	1.72291e-05	0.0172291	0.001	0
AJJCDNJD_00787-PMGMJILN_01519	0.00144249	0.0173251	0.0832599	0.0131822
AJJCDNJD_00787-POKEEHIM_00830	1.72086e-05	0.0172086	0.001	0.00130858
AJJCDNJD_00789-ABKFDDKH_02610	0.00332059	0.0323902	0.102518	0.0188642
AJJCDNJD_00789-APKMJPMF_00412	0.00298848	0.0532625	0.0561085	0
AJJCDNJD_00789-CBONMNLL_00366	0.00334541	0.0282721	0.118329	0.0294063
AJJCDNJD_00789-DMDIGPDH_00729	0.00332059	0.0323902	0.102518	0.0188642
AJJCDNJD_00789-EJOACLBJ_02719	0.00334541	0.0282721	0.118329	0.0294063
AJJCDNJD_00789-FJEHDCPP_01464	0.00334541	0.0282721	0.118329	0.0294063
AJJCDNJD_00789-GPBLHJJE_00455	0.00334541	0.0282721	0.118329	0.0294063
AJJCDNJD_00789-HBLLBGAM_01591	0.00332059	0.0323902	0.102518	0.0188642
AJJCDNJD_00789-ILFDIKJJ_00524	0.00298848	0.0532625	0.0561085	0
AJJCDNJD_00789-JACDMNCI_02457	0.00334541	0.0282721	0.118329	0.0294063
AJJCDNJD_00789-JELDFFGO_00792	0.00320588	0.0370671	0.0864884	0.00990239
AJJCDNJD_00789-JIOKHDII_00528	0.00332059	0.0323902	0.102518	0.0188642
AJJCDNJD_00789-PKMLJBIN_01412	0.00332059	0.0323902	0.102518	0.0188642
AJJCDNJD_00789-POKEEHIM_00827	0.00320588	0.0370671	0.0864884	0.00990239
AJJCDNJD_00792-ABKFDDKH_02613	0.00299908	0.0329963	0.0908913	0.000737886
AJJCDNJD_00792-DMDIGPDH_00732	0.00299908	0.0329963	0.0908913	0.000737886
AJJCDNJD_00792-EILGNHIN_00537	0.00294228	0.0262384	0.112136	0.0020667
AJJCDNJD_00792-FHAPGOLF_00492	0.00294228	0.0262384	0.112136	0.0020667
AJJCDNJD_00792-FJMLOOAD_01857	0.00294228	0.0262384	0.112136	0.0020667
AJJCDNJD_00792-HBLLBGAM_01594	0.00299908	0.0329963	0.0908913	0.000737886
AJJCDNJD_00792-IIEOAJFK_02492	0.00294228	0.0262384	0.112136	0.0020667
AJJCDNJD_00792-JIOKHDII_00531	0.00299908	0.0329963	0.0908913	0.000737886
AJJCDNJD_00792-LDFDGCAP_01529	0.00333429	0.0266332	0.125193	0.0429741
AJJCDNJD_00792-MEGMBIJD_02271	0.00294228	0.0262384	0.112136	0.0020667
AJJCDNJD_00792-NGHLCCGN_00367	0.00294228	0.0262384	0.112136	0.0020667
AJJCDNJD_00792-PKMLJBIN_01409	0.00299908	0.0329963	0.0908913	0.000737886
AJJCDNJD_00792-PMGMJILN_01526	0.00294228	0.0262384	0.112136	0.0020667
AJJCDNJD_00794-ABKFDDKH_02615	1.22181e-05	0.0122181	0.001	0.00885033
AJJCDNJD_00794-AJFFGPAN_01778	1.12505e-05	0.0112505	0.001	0
AJJCDNJD_00794-DMDAFGGJ_00147	1.12505e-05	0.0112505	0.001	0
AJJCDNJD_00794-DMDIGPDH_00734	1.22181e-05	0.0122181	0.001	0.00885033
AJJCDNJD_00794-FCFNJJGK_01037	1.12505e-05	0.0112505	0.001	0
AJJCDNJD_00794-FHAPGOLF_00544	0.00211952	0.0150636	0.140705	0.0271876
AJJCDNJD_00794-HBLLBGAM_01596	1.22181e-05	0.0122181	0.001	0.00885033
AJJCDNJD_00794-JIOKHDII_00533	1.22181e-05	0.0122181	0.001	0.00885033
AJJCDNJD_00794-MPJAGBKK_02608	1.12505e-05	0.0112505	0.001	0
AJJCDNJD_00794-NGHLCCGN_00365	0.00211952	0.0150636	0.140705	0.0271876
AJJCDNJD_00794-OFALPMIK_00044	7.83522e-06	0.00783522	0.001	0.0332455
AJJCDNJD_00794-PAACNNMB_00569	1.79298e-05	0.0179298	0.001	0
AJJCDNJD_00794-PANKDIBD_02743	0.00402893	0.0273969	0.147058	0.00307825
AJJCDNJD_00794-PKMLJBIN_01407	1.22181e-05	0.0122181	0.001	0.00885033
AJJCDNJD_00795-PANKDIBD_02742	2.03085e-05	0.0203085	0.001	0
AJJCDNJD_00799-AABKEBCC_01972	2.24263e-05	0.0224263	0.001	3.23439e-05
AJJCDNJD_00799-ABKFDDKH_02620	2.51679e-05	0.0251679	0.001	0
AJJCDNJD_00799-AJFFGPAN_02390	2.26143e-05	0.0226143	0.001	2.69355e-05
AJJCDNJD_00799-APKMJPMF_00402	0.00108039	0.0201653	0.0535768	2.92455e-05
AJJCDNJD_00799-BFKNGCOC_01212	2.23595e-05	0.0223595	0.001	8.68236e-05
AJJCDNJD_00799-BIGDLFIA_01358	2.23595e-05	0.0223595	0.001	8.68236e-05
AJJCDNJD_00799-CBONMNLL_00376	0.00120729	0.0254857	0.0473714	0.00014621
AJJCDNJD_00799-DMDAFGGJ_00142	1.9612e-05	0.019612	0.001	0.000105797
AJJCDNJD_00799-DMDIGPDH_00739	2.51679e-05	0.0251679	0.001	0
AJJCDNJD_00799-DPAGEJDF_02420	0.00114572	0.0242597	0.0472275	5.48529e-06
AJJCDNJD_00799-EILGNHIN_00544	0.00110847	0.0228239	0.0485661	8.52963e-06
AJJCDNJD_00799-EJNEOBCA_00651	6.89349e-06	0.00689349	0.001	0.0219098
AJJCDNJD_00799-EJOACLBJ_02709	2.53656e-05	0.0253656	0.001	7.91793e-06
AJJCDNJD_00799-FCFNJJGK_01467	2.26143e-05	0.0226143	0.001	2.69355e-05
AJJCDNJD_00799-FHAPGOLF_00550	0.00218429	0.0227609	0.095967	0.00017104
AJJCDNJD_00799-FHFDANJG_02542	2.23595e-05	0.0223595	0.001	8.68236e-05
AJJCDNJD_00799-FJEHDCPP_02659	0.00120729	0.0254857	0.0473714	0.00014621
AJJCDNJD_00799-GPBLHJJE_02571	0.00110429	0.0257772	0.0428398	7.16976e-06
AJJCDNJD_00799-HBLLBGAM_01601	2.51679e-05	0.0251679	0.001	0
AJJCDNJD_00799-ILFDIKJJ_00534	0.00108039	0.0201653	0.0535768	2.92455e-05
AJJCDNJD_00799-JACDMNCI_01874	2.53656e-05	0.0253656	0.001	7.91793e-06
AJJCDNJD_00799-JDHAJOOI_02477	0.00109107	0.0103013	0.105916	0.00148598
AJJCDNJD_00799-JEEDIKCJ_00880	6.89349e-06	0.00689349	0.001	0.0219098
AJJCDNJD_00799-JELDFFGO_00781	2.53656e-05	0.0253656	0.001	7.91793e-06
AJJCDNJD_00799-JIOKHDII_00539	0.00110013	0.0264397	0.041609	0
AJJCDNJD_00799-MEGMBIJD_00115	1.62227e-05	0.0162227	0.001	0.000404712
AJJCDNJD_00799-MPJAGBKK_02603	1.9612e-05	0.019612	0.001	0.000105797
AJJCDNJD_00799-NGHLCCGN_00360	0.00110847	0.0228239	0.0485661	8.52963e-06
AJJCDNJD_00799-NIGHINPK_00461	2.23595e-05	0.0223595	0.001	8.68236e-05
AJJCDNJD_00799-OCENPDKM_00435	0.00109107	0.0103013	0.105916	0.00148598
AJJCDNJD_00799-OFALPMIK_00039	2.53656e-05	0.0253656	0.001	7.91793e-06
AJJCDNJD_00799-PAACNNMB_01498	1.9612e-05	0.019612	0.001	0.000105797
AJJCDNJD_00799-PANKDIBD_02737	0.00128951	0.021612	0.0596665	0.000500934
AJJCDNJD_00799-PKMLJBIN_01402	2.51679e-05	0.0251679	0.001	0
AJJCDNJD_00799-POKEEHIM_00817	2.53656e-05	0.0253656	0.001	7.91793e-06
AJJCDNJD_00801-AABKEBCC_01974	3.65454e-05	0.0365454	0.001	0.00178518
AJJCDNJD_00801-ABKFDDKH_02622	2.6454e-05	0.026454	0.001	0.00745454
AJJCDNJD_00801-AJFFGPAN_02392	3.38235e-05	0.0338235	0.001	0.00395438
AJJCDNJD_00801-APKMJPMF_00488	1.61287e-05	0.0161287	0.001	0.0331224
AJJCDNJD_00801-BFKNGCOC_02089	3.65454e-05	0.0365454	0.001	0.00178518
AJJCDNJD_00801-BIGDLFIA_00786	3.65454e-05	0.0365454	0.001	0.00178518
AJJCDNJD_00801-CBONMNLL_00378	0.00359983	0.03263	0.110323	0.0350867
AJJCDNJD_00801-DMDAFGGJ_00168	2.65271e-05	0.0265271	0.001	0.0200824
AJJCDNJD_00801-DMDIGPDH_00741	2.6454e-05	0.026454	0.001	0.00745454
AJJCDNJD_00801-DPAGEJDF_02418	2.65271e-05	0.0265271	0.001	0.0200824
AJJCDNJD_00801-EILGNHIN_00546	2.65271e-05	0.0265271	0.001	0.0200824
AJJCDNJD_00801-EJNEOBCA_00653	3.521e-05	0.03521	0.001	0.00575632
AJJCDNJD_00801-EJOACLBJ_02707	0.00359983	0.03263	0.110323	0.0350867
AJJCDNJD_00801-FHAPGOLF_00552	2.65271e-05	0.0265271	0.001	0.0200824
AJJCDNJD_00801-FHFDANJG_02540	3.65454e-05	0.0365454	0.001	0.00178518
AJJCDNJD_00801-FJEHDCPP_02661	0.00359983	0.03263	0.110323	0.0350867
AJJCDNJD_00801-FJMLOOAD_01866	2.65271e-05	0.0265271	0.001	0.0200824
AJJCDNJD_00801-GPBLHJJE_02573	2.64593e-05	0.0264593	0.001	0.0202668
AJJCDNJD_00801-HBLLBGAM_01603	2.6454e-05	0.026454	0.001	0.00745454
AJJCDNJD_00801-IIEOAJFK_02483	2.65271e-05	0.0265271	0.001	0.0200824
AJJCDNJD_00801-ILFDIKJJ_01059	1.61287e-05	0.0161287	0.001	0.0331224
AJJCDNJD_00801-JACDMNCI_01876	0.00359983	0.03263	0.110323	0.0350867
AJJCDNJD_00801-JDHAJOOI_02479	3.534e-05	0.03534	0.001	0.00209916
AJJCDNJD_00801-JEEDIKCJ_00878	3.521e-05	0.03521	0.001	0.00575632
AJJCDNJD_00801-JELDFFGO_00779	0.00359983	0.03263	0.110323	0.0350867
AJJCDNJD_00801-JIOKHDII_00541	2.6454e-05	0.026454	0.001	0.00745454
AJJCDNJD_00801-MEGMBIJD_00117	9.54505e-06	0.00954505	0.001	0
AJJCDNJD_00801-MPJAGBKK_02601	2.65271e-05	0.0265271	0.001	0.0200824
AJJCDNJD_00801-NGHLCCGN_00358	2.65271e-05	0.0265271	0.001	0.0200824
AJJCDNJD_00801-NIGHINPK_00463	3.65454e-05	0.0365454	0.001	0.00178518
AJJCDNJD_00801-OCENPDKM_00433	3.534e-05	0.03534	0.001	0.00209916
AJJCDNJD_00801-OFALPMIK_00037	2.64593e-05	0.0264593	0.001	0.0202668
AJJCDNJD_00801-PAACNNMB_02051	2.65271e-05	0.0265271	0.001	0.0200824
AJJCDNJD_00801-PELCAOIL_00275	2.65271e-05	0.0265271	0.001	0.0200824
AJJCDNJD_00801-PKMLJBIN_01400	2.6454e-05	0.026454	0.001	0.00745454
AJJCDNJD_00801-POKEEHIM_00815	0.00359983	0.03263	0.110323	0.0350867
AJJCDNJD_00804-AABKEBCC_02578	0.0018196	0.0391217	0.0465113	2.21936e-05
AJJCDNJD_00804-ABKFDDKH_02625	0.00226168	0.0280708	0.0805703	0.00299263
AJJCDNJD_00804-AJFFGPAN_02395	2.41964e-05	0.0241964	0.001	0.000873689
AJJCDNJD_00804-APKMJPMF_00485	2.96776e-05	0.0296776	0.001	0.000203509
AJJCDNJD_00804-BFKNGCOC_02085	0.0018196	0.0391217	0.0465113	2.21936e-05
AJJCDNJD_00804-BIGDLFIA_00790	0.00185319	0.0401224	0.0461885	7.76575e-06
AJJCDNJD_00804-DMDAFGGJ_00165	0.00332606	0.0286389	0.116138	0.00135539
AJJCDNJD_00804-DMDIGPDH_00744	0.00222324	0.0275576	0.0806761	0.00302271
AJJCDNJD_00804-DPAGEJDF_02414	0.00332606	0.0286389	0.116138	0.00135539
AJJCDNJD_00804-EILGNHIN_00550	0.00191514	0.0316459	0.0605177	0.00230908
AJJCDNJD_00804-EJOACLBJ_02704	0.00200898	0.017162	0.11706	0.0367085
AJJCDNJD_00804-ENHCMDHE_01399	0.00222324	0.0275576	0.0806761	0.00302271
AJJCDNJD_00804-FCFNJJGK_00654	2.47144e-05	0.0247144	0.001	0.000856654
AJJCDNJD_00804-FHAPGOLF_00556	0.00195078	0.0324365	0.0601415	0.00223107
AJJCDNJD_00804-FHFDANJG_02536	0.0018196	0.0391217	0.0465113	2.21936e-05
AJJCDNJD_00804-FJMLOOAD_01870	0.0041888	0.0260857	0.160578	0.00554676
AJJCDNJD_00804-GPBLHJJE_02576	0.00200898	0.017162	0.11706	0.0367085
AJJCDNJD_00804-HBLLBGAM_01681	0.00222324	0.0275576	0.0806761	0.00302271
AJJCDNJD_00804-HHHHCOEL_00268	0.00222324	0.0275576	0.0806761	0.00302271
AJJCDNJD_00804-IIEOAJFK_02479	0.00332606	0.0286389	0.116138	0.00135539
AJJCDNJD_00804-ILFDIKJJ_01056	2.96776e-05	0.0296776	0.001	0.000203509
AJJCDNJD_00804-JACDMNCI_01879	0.00200898	0.017162	0.11706	0.0367085
AJJCDNJD_00804-JDHAJOOI_01187	2.41934e-05	0.0241934	0.001	0.000873224
AJJCDNJD_00804-JELDFFGO_00776	0.00200898	0.017162	0.11706	0.0367085
AJJCDNJD_00804-JIOKHDII_00544	0.00222324	0.0275576	0.0806761	0.00302271
AJJCDNJD_00804-LDFDGCAP_00293	0.00341396	0.0347587	0.0982189	0.000396365
AJJCDNJD_00804-MEGMBIJD_00120	0.00168652	0.0278533	0.06055	0.000271876
AJJCDNJD_00804-MPJAGBKK_02597	0.00332606	0.0286389	0.116138	0.00135539
AJJCDNJD_00804-NGHLCCGN_00354	0.00191514	0.0316459	0.0605177	0.00230908
AJJCDNJD_00804-NIGHINPK_00467	0.0018196	0.0391217	0.0465113	2.21936e-05
AJJCDNJD_00804-OCENPDKM_00429	2.41934e-05	0.0241934	0.001	0.000873224
AJJCDNJD_00804-OFALPMIK_00034	0.00438917	0.019616	0.223755	0.0301614
AJJCDNJD_00804-PAACNNMB_02055	0.00191514	0.0316459	0.0605177	0.00230908
AJJCDNJD_00804-PANKDIBD_02547	0.00200898	0.017162	0.11706	0.0367085
AJJCDNJD_00804-PELCAOIL_01845	0.00221877	0.020634	0.10753	0.0159092
AJJCDNJD_00804-PKMLJBIN_01397	0.00222324	0.0275576	0.0806761	0.00302271
AJJCDNJD_00804-PMGMJILN_00437	0.00165553	0.021957	0.0753989	0.000449743
AJJCDNJD_00804-POKEEHIM_00812	0.00200898	0.017162	0.11706	0.0367085
AJJCDNJD_00808-ABKFDDKH_02629	1.81733e-05	0.0181733	0.001	0.0345994
AJJCDNJD_00808-DMDIGPDH_00747	1.81733e-05	0.0181733	0.001	0.0345994
AJJCDNJD_00808-EJOACLBJ_02701	1.98044e-05	0.0198044	0.001	0
AJJCDNJD_00808-FJEHDCPP_02486	1.98044e-05	0.0198044	0.001	0
AJJCDNJD_00808-GPBLHJJE_02580	2.99025e-05	0.0299025	0.001	0.0197405
AJJCDNJD_00808-HBLLBGAM_01685	1.81733e-05	0.0181733	0.001	0.0345994
AJJCDNJD_00808-JACDMNCI_01882	1.98044e-05	0.0198044	0.001	0
AJJCDNJD_00808-JELDFFGO_00773	1.98044e-05	0.0198044	0.001	0
AJJCDNJD_00808-JIOKHDII_00547	1.81733e-05	0.0181733	0.001	0.0345994
AJJCDNJD_00808-OFALPMIK_00031	1.98044e-05	0.0198044	0.001	0
AJJCDNJD_00808-PKMLJBIN_01393	1.81733e-05	0.0181733	0.001	0.0345994
AJJCDNJD_00808-POKEEHIM_00808	1.98044e-05	0.0198044	0.001	0
AJJCDNJD_00809-AABKEBCC_00501	0.00443375	0.0174758	0.253708	0.0359633
AJJCDNJD_00809-AJFFGPAN_00296	0.00569982	0.0172489	0.330446	0.0476042
AJJCDNJD_00809-APKMJPMF_00481	0.00554887	0.017356	0.31971	0.0492921
AJJCDNJD_00809-BFKNGCOC_00779	0.0044619	0.0173262	0.257523	0.0360429
AJJCDNJD_00809-BIGDLFIA_01480	0.0044619	0.0173262	0.257523	0.0360429
AJJCDNJD_00809-EILGNHIN_00554	0.00443278	0.0207419	0.213711	0.00568494
AJJCDNJD_00809-ENHCMDHE_01395	0.00419631	0.0261959	0.160189	0.00132041
AJJCDNJD_00809-FHAPGOLF_00560	0.00443278	0.0207419	0.213711	0.00568494
AJJCDNJD_00809-FHFDANJG_02531	0.0044619	0.0173262	0.257523	0.0360429
AJJCDNJD_00809-HHHHCOEL_00264	0.00419631	0.0261959	0.160189	0.00132041
AJJCDNJD_00809-ILFDIKJJ_01052	0.00554887	0.017356	0.31971	0.0492921
AJJCDNJD_00809-JACDMNCI_01883	0.0053779	0.0185969	0.289183	0.0438732
AJJCDNJD_00809-LDFDGCAP_01856	0.00306434	0.0208566	0.146924	0.0023851
AJJCDNJD_00809-NGHLCCGN_00350	0.00443278	0.0207419	0.213711	0.00568494
AJJCDNJD_00809-NIGHINPK_00472	0.0044619	0.0173262	0.257523	0.0360429
AJJCDNJD_00809-PELCAOIL_01885	0.00421265	0.0305975	0.13768	0.000354817
AJJCDNJD_00812-AABKEBCC_00498	0.00298699	0.0290112	0.10296	0.0205302
AJJCDNJD_00812-ABKFDDKH_02633	1.26306e-05	0.0126306	0.001	0.0347397
AJJCDNJD_00812-APKMJPMF_00478	1.2578e-05	0.012578	0.001	0
AJJCDNJD_00812-DMDIGPDH_00751	1.26306e-05	0.0126306	0.001	0.0347397
AJJCDNJD_00812-FJMLOOAD_01878	1.26306e-05	0.0126306	0.001	0.0347397
AJJCDNJD_00812-HBLLBGAM_01689	1.87211e-05	0.0187211	0.001	0.0113314
AJJCDNJD_00812-IIEOAJFK_02471	1.86154e-05	0.0186154	0.001	0.0332995
AJJCDNJD_00812-ILFDIKJJ_01049	1.2578e-05	0.012578	0.001	0
AJJCDNJD_00812-JIOKHDII_00551	1.26306e-05	0.0126306	0.001	0.0347397
AJJCDNJD_00812-LDFDGCAP_01859	0.00615954	0.0443424	0.138908	0.00583144
AJJCDNJD_00812-PANKDIBD_02539	1.26247e-05	0.0126247	0.001	0.0347704
AJJCDNJD_00812-PKMLJBIN_01389	1.26306e-05	0.0126306	0.001	0.0347397
AJJCDNJD_00812-PMGMJILN_00445	1.26306e-05	0.0126306	0.001	0.0347397
AJJCDNJD_00816-AABKEBCC_00493	3.96472e-05	0.0396472	0.001	5.68477e-05
AJJCDNJD_00816-ABKFDDKH_02638	3.77952e-05	0.0377952	0.001	0.000436571
AJJCDNJD_00816-AJFFGPAN_00303	4.353e-05	0.04353	0.001	2.03154e-05
AJJCDNJD_00816-APKMJPMF_00474	3.96867e-05	0.0396867	0.001	5.66078e-05
AJJCDNJD_00816-BFKNGCOC_00786	3.96472e-05	0.0396472	0.001	5.68477e-05
AJJCDNJD_00816-BIGDLFIA_01624	3.96472e-05	0.0396472	0.001	5.68477e-05
AJJCDNJD_00816-CBONMNLL_00392	0.0209515	0.0817053	0.256428	0.000924112
AJJCDNJD_00816-DMDIGPDH_01886	3.77952e-05	0.0377952	0.001	0.000436571
AJJCDNJD_00816-DPAGEJDF_02403	1.16969e-05	0.0116969	0.001	0.027046
AJJCDNJD_00816-EILGNHIN_00562	3.96867e-05	0.0396867	0.001	5.66078e-05
AJJCDNJD_00816-EJNEOBCA_00667	3.84465e-05	0.0384465	0.001	6.96613e-05
AJJCDNJD_00816-EJOACLBJ_02693	3.96867e-05	0.0396867	0.001	5.66078e-05
AJJCDNJD_00816-ENHCMDHE_01387	6.05484e-05	0.0605484	0.001	5.79674e-07
AJJCDNJD_00816-FHAPGOLF_02022	3.96867e-05	0.0396867	0.001	5.66078e-05
AJJCDNJD_00816-FHFDANJG_02524	3.96472e-05	0.0396472	0.001	5.68477e-05
AJJCDNJD_00816-FJEHDCPP_01649	3.96867e-05	0.0396867	0.001	5.66078e-05
AJJCDNJD_00816-FJMLOOAD_01882	3.3495e-05	0.033495	0.001	0.000238714
AJJCDNJD_00816-GPBLHJJE_02588	3.96867e-05	0.0396867	0.001	5.66078e-05
AJJCDNJD_00816-HBLLBGAM_01693	3.77952e-05	0.0377952	0.001	0.000436571
AJJCDNJD_00816-HHHHCOEL_00256	6.05484e-05	0.0605484	0.001	5.79674e-07
AJJCDNJD_00816-IIEOAJFK_02467	3.3495e-05	0.033495	0.001	0.000238714
AJJCDNJD_00816-ILFDIKJJ_01045	3.96867e-05	0.0396867	0.001	5.66078e-05
AJJCDNJD_00816-JACDMNCI_01890	3.96867e-05	0.0396867	0.001	5.66078e-05
AJJCDNJD_00816-JDHAJOOI_01176	6.05484e-05	0.0605484	0.001	5.79674e-07
AJJCDNJD_00816-JEEDIKCJ_00864	3.84465e-05	0.0384465	0.001	6.96613e-05
AJJCDNJD_00816-JELDFFGO_01162	3.96867e-05	0.0396867	0.001	5.66078e-05
AJJCDNJD_00816-JIOKHDII_02005	3.77952e-05	0.0377952	0.001	0.000436571
AJJCDNJD_00816-LDFDGCAP_01309	6.05484e-05	0.0605484	0.001	5.79674e-07
AJJCDNJD_00816-MEGMBIJD_00131	3.3495e-05	0.033495	0.001	0.000238714
AJJCDNJD_00816-MPJAGBKK_02583	1.16969e-05	0.0116969	0.001	0.027046
AJJCDNJD_00816-NGHLCCGN_00342	4.64524e-05	0.0464524	0.001	1.23377e-05
AJJCDNJD_00816-NIGHINPK_00479	4.703e-05	0.04703	0.001	3.75468e-05
AJJCDNJD_00816-OCENPDKM_00418	6.05484e-05	0.0605484	0.001	5.79674e-07
AJJCDNJD_00816-OFALPMIK_00023	3.96867e-05	0.0396867	0.001	5.66078e-05
AJJCDNJD_00816-PAACNNMB_00227	3.86587e-05	0.0386587	0.001	6.74614e-05
AJJCDNJD_00816-PANKDIBD_02534	3.84465e-05	0.0384465	0.001	6.96613e-05
AJJCDNJD_00816-PELCAOIL_00046	5.12455e-05	0.0512455	0.001	0.0119265
AJJCDNJD_00816-PKMLJBIN_01383	3.77952e-05	0.0377952	0.001	0.000436571
AJJCDNJD_00816-PMGMJILN_00449	3.3495e-05	0.033495	0.001	0.000238714
AJJCDNJD_00816-POKEEHIM_00800	3.96867e-05	0.0396867	0.001	5.66078e-05
AJJCDNJD_00817-AABKEBCC_00492	0.00130214	0.0285591	0.0455945	1.31947e-05
AJJCDNJD_00817-ABKFDDKH_02639	0.00372832	0.0263602	0.141437	0.000222906
AJJCDNJD_00817-AJFFGPAN_00304	0.0025674	0.0205618	0.124863	0.000876798
AJJCDNJD_00817-APKMJPMF_00473	0.00136751	0.0310274	0.0440743	4.23393e-06
AJJCDNJD_00817-BFKNGCOC_00787	0.00273528	0.0155221	0.176218	0.005466
AJJCDNJD_00817-BIGDLFIA_01625	0.00130214	0.0285591	0.0455945	1.31947e-05
AJJCDNJD_00817-CBONMNLL_00396	0.00257416	0.0238938	0.107734	0.000237568
AJJCDNJD_00817-DMDIGPDH_01885	0.00255364	0.0272999	0.0935405	6.35534e-05
AJJCDNJD_00817-EJNEOBCA_00668	0.00117812	0.0160117	0.0735791	0.00271302
AJJCDNJD_00817-EJOACLBJ_02689	0.00257416	0.0238938	0.107734	0.000237568
AJJCDNJD_00817-FCFNJJGK_00909	0.00113679	0.0264562	0.0429687	4.47562e-05
AJJCDNJD_00817-FHAPGOLF_02020	0.0564055	0.111682	0.505054	0.00930606
AJJCDNJD_00817-FHFDANJG_02523	0.00130214	0.0285591	0.0455945	1.31947e-05
AJJCDNJD_00817-FJEHDCPP_01653	0.00257416	0.0238938	0.107734	0.000237568
AJJCDNJD_00817-GPBLHJJE_02592	0.00257416	0.0238938	0.107734	0.000237568
AJJCDNJD_00817-HBLLBGAM_01694	0.00255364	0.0272999	0.0935405	6.35534e-05
AJJCDNJD_00817-ILFDIKJJ_01044	0.00136751	0.0310274	0.0440743	4.23393e-06
AJJCDNJD_00817-JACDMNCI_01894	0.00257416	0.0238938	0.107734	0.000237568
AJJCDNJD_00817-JDHAJOOI_01175	0.00111684	0.0131006	0.0852516	0.00931764
AJJCDNJD_00817-JEEDIKCJ_00863	0.00117812	0.0160117	0.0735791	0.00271302
AJJCDNJD_00817-JELDFFGO_01166	0.00257416	0.0238938	0.107734	0.000237568
AJJCDNJD_00817-JIOKHDII_02004	0.00255364	0.0272999	0.0935405	6.35534e-05
AJJCDNJD_00817-LDFDGCAP_01310	2.41174e-05	0.0241174	0.001	0.0139851
AJJCDNJD_00817-NGHLCCGN_00341	0.00359806	0.0278437	0.129223	0.000160318
AJJCDNJD_00817-NIGHINPK_00480	0.00130214	0.0285591	0.0455945	1.31947e-05
AJJCDNJD_00817-OCENPDKM_00417	0.00111684	0.0131006	0.0852516	0.00931764
AJJCDNJD_00817-OFALPMIK_00018	0.00257416	0.0238938	0.107734	0.000237568
AJJCDNJD_00817-PANKDIBD_02533	0.00120056	0.0193605	0.0620109	0.000665169
AJJCDNJD_00817-PELCAOIL_00050	0.00228174	0.0121598	0.187646	0.0250953
AJJCDNJD_00817-PKMLJBIN_01382	0.00255364	0.0272999	0.0935405	6.35534e-05
AJJCDNJD_00817-POKEEHIM_00796	0.00257416	0.0238938	0.107734	0.000237568
AJJCDNJD_00819-AABKEBCC_00490	2.16445e-05	0.0216445	0.001	0
AJJCDNJD_00819-ABKFDDKH_02642	1.23947e-05	0.0123947	0.001	0
AJJCDNJD_00819-AJFFGPAN_00306	3.45306e-05	0.0345306	0.001	0.000539541
AJJCDNJD_00819-BFKNGCOC_01762	2.16445e-05	0.0216445	0.001	0
AJJCDNJD_00819-BIGDLFIA_01628	2.96484e-05	0.0296484	0.001	0.00228564
AJJCDNJD_00819-CBONMNLL_00398	2.72379e-05	0.0272379	0.001	0.00192929
AJJCDNJD_00819-DMDIGPDH_01882	1.23947e-05	0.0123947	0.001	0
AJJCDNJD_00819-EJNEOBCA_00625	1.38534e-05	0.0138534	0.001	0.025396
AJJCDNJD_00819-EJOACLBJ_02687	2.72379e-05	0.0272379	0.001	0.00192929
AJJCDNJD_00819-ENHCMDHE_01384	1.38534e-05	0.0138534	0.001	0.025396
AJJCDNJD_00819-FCFNJJGK_00907	3.45306e-05	0.0345306	0.001	0.000539541
AJJCDNJD_00819-FHAPGOLF_02608	3.45306e-05	0.0345306	0.001	0.000539541
AJJCDNJD_00819-FHFDANJG_02521	2.16445e-05	0.0216445	0.001	0
AJJCDNJD_00819-FJEHDCPP_01655	2.72379e-05	0.0272379	0.001	0.00192929
AJJCDNJD_00819-FJMLOOAD_01885	3.38727e-05	0.0338727	0.001	0.000548725
AJJCDNJD_00819-GPBLHJJE_02594	2.72379e-05	0.0272379	0.001	0.00192929
AJJCDNJD_00819-HBLLBGAM_01566	1.23947e-05	0.0123947	0.001	0
AJJCDNJD_00819-HHHHCOEL_00253	1.38534e-05	0.0138534	0.001	0.025396
AJJCDNJD_00819-IIEOAJFK_02464	3.38727e-05	0.0338727	0.001	0.000548725
AJJCDNJD_00819-JACDMNCI_01896	2.72379e-05	0.0272379	0.001	0.00192929
AJJCDNJD_00819-JDHAJOOI_01173	2.72379e-05	0.0272379	0.001	0.00192929
AJJCDNJD_00819-JEEDIKCJ_00861	1.38534e-05	0.0138534	0.001	0.025396
AJJCDNJD_00819-JELDFFGO_01168	2.72379e-05	0.0272379	0.001	0.00192929
AJJCDNJD_00819-LDFDGCAP_00838	4.05122e-05	0.0405122	0.001	0.000243927
AJJCDNJD_00819-MEGMBIJD_00134	3.38727e-05	0.0338727	0.001	0.000548725
AJJCDNJD_00819-NGHLCCGN_00338	3.45306e-05	0.0345306	0.001	0.000539541
[truncated: 6,627 more rows]
