# Supplementary material for: Reanalysis of Lactobacillus paracasei Lbs2 Strain and Large-Scale Comparative Genomics Places Many Strains into Their Correct Taxonomic Position
Source: Microorganisms. 2019 Oct 25;7(11):487. doi: 10.3390/microorganisms7110487 (PMC6920896; doi:10.3390/microorganisms7110487)
Supplement: Supplementary file 1 [file microorganisms-07-00487-s001.zip › Supplementary-R3/Table_S9.xlsx]

## Sheet: Islandviewer Results
Table S9. Genomic Islands (GIs) of L. paracasei Lbs2 identified by IslandViewer4. Each color in Island No. column represents corresponding Genomic Island number.
## Yellow color represents important genes and its annotation.
Island No.	Island start	Island end	Length	Method	Gene name	Gene ID	Locus	Gene start	Gene end	Strand	Product	External Annotations
1	456331	496678	40347	Predicted by at least one method			AJJCDNJD_02355	456331	456621	1	hypothetical protein
	456331	496678	40347	Predicted by at least one method			AJJCDNJD_02354	456622	456801	1	hypothetical protein
	456331	496678	40347	Predicted by at least one method			AJJCDNJD_02353	456794	457045	-1	hypothetical protein
	456331	496678	40347	Predicted by at least one method			AJJCDNJD_02352	457111	457467	1	hypothetical protein
	456331	496678	40347	Predicted by at least one method			AJJCDNJD_02351	457467	457559	1	hypothetical protein
	456331	496678	40347	Predicted by at least one method			AJJCDNJD_02350	458807	459094	1	hypothetical protein
	456331	496678	40347	Predicted by at least one method			AJJCDNJD_02349	459109	459933	1	hypothetical protein
	456331	496678	40347	Predicted by at least one method			AJJCDNJD_02348	459933	460451	1	hypothetical protein
	456331	496678	40347	Predicted by at least one method			AJJCDNJD_02347	461601	462245	1	hypothetical protein
	456331	496678	40347	Predicted by at least one method			AJJCDNJD_02346	462257	462544	1	hypothetical protein
	456331	496678	40347	Predicted by at least one method			AJJCDNJD_02345	462614	462946	1	hypothetical protein
	456331	496678	40347	Predicted by at least one method			AJJCDNJD_02344	463461	463904	1	hypothetical protein
	456331	496678	40347	Predicted by at least one method			AJJCDNJD_02123	465275	465553	1	hypothetical protein
	456331	496678	40347	Predicted by at least one method			AJJCDNJD_02124	465565	465831	1	hypothetical protein
	456331	496678	40347	Predicted by at least one method			AJJCDNJD_02125	465855	467438	1	Pesticidal crystal protein Cry22Aa
	456331	496678	40347	Predicted by at least one method			AJJCDNJD_02126	467457	467933	1	hypothetical protein
	456331	496678	40347	Predicted by at least one method		inlJ_1	AJJCDNJD_00499	470644	474183	1	Internalin-J
	456331	496678	40347	Predicted by at least one method			AJJCDNJD_00500	474148	474261	-1	hypothetical protein
	456331	496678	40347	Predicted by at least one method		dps	AJJCDNJD_00501	474390	474857	1	DNA protection during starvation protein
	456331	496678	40347	Predicted by at least one method		ybhF	AJJCDNJD_00502	475104	475847	1	putative multidrug ABC transporter ATP-binding protein YbhF
	456331	496678	40347	Predicted by at least one method		ybhR_1	AJJCDNJD_00503	475825	477072	1	putative multidrug ABC transporter permease YbhR
	456331	496678	40347	Predicted by at least one method		pncB2_1	AJJCDNJD_00504	478875	479591	-1	Nicotinate phosphoribosyltransferase pncB2
	456331	496678	40347	Predicted by at least one method		pinR	AJJCDNJD_01134	481055	481648	-1	Serine recombinase PinR
	456331	496678	40347	Predicted by at least one method			AJJCDNJD_01133	481829	481951	-1	hypothetical protein
	456331	496678	40347	Predicted by at least one method		iscS_1	AJJCDNJD_01132	482089	483261	-1	Cysteine desulfurase IscS
	456331	496678	40347	Predicted by at least one method		xylP	AJJCDNJD_01128	484656	486017	1	Isoprimeverose transporter
	456331	496678	40347	Predicted by at least one method			AJJCDNJD_01385	487336	487884	1	hypothetical protein
	456331	496678	40347	Predicted by at least one method			AJJCDNJD_01386	488135	488980	1	hypothetical protein
	456331	496678	40347	Predicted by at least one method			AJJCDNJD_01387	489327	489545	-1	hypothetical protein
	456331	496678	40347	Predicted by at least one method			AJJCDNJD_01388	490973	491947	1	hypothetical protein
	456331	496678	40347	Predicted by at least one method			AJJCDNJD_01389	492176	492511	1	hypothetical protein
	456331	496678	40347	Predicted by at least one method			AJJCDNJD_01390	492694	492990	1	hypothetical protein
	456331	496678	40347	Predicted by at least one method			AJJCDNJD_01391	493036	493764	1	hypothetical protein
	456331	496678	40347	Predicted by at least one method			AJJCDNJD_01392	493761	494639	1	hypothetical protein
	456331	496678	40347	Predicted by at least one method			AJJCDNJD_01393	494685	495548	1	hypothetical protein
	456331	496678	40347	Predicted by at least one method			AJJCDNJD_01394	495671	496678	1	hypothetical protein
2	489327	494639	5312	Predicted by at least one method			AJJCDNJD_01387	489327	489545	-1	hypothetical protein
	489327	494639	5312	Predicted by at least one method			AJJCDNJD_01388	490973	491947	1	hypothetical protein
	489327	494639	5312	Predicted by at least one method			AJJCDNJD_01389	492176	492511	1	hypothetical protein
	489327	494639	5312	Predicted by at least one method			AJJCDNJD_01390	492694	492990	1	hypothetical protein
	489327	494639	5312	Predicted by at least one method			AJJCDNJD_01391	493036	493764	1	hypothetical protein
	489327	494639	5312	Predicted by at least one method			AJJCDNJD_01392	493761	494639	1	hypothetical protein
3	729810	736703	6893	Predicted by at least one method		recX	AJJCDNJD_01829	729810	730604	-1	Regulatory protein RecX
	729810	736703	6893	Predicted by at least one method			AJJCDNJD_01830	730678	731148	1	hypothetical protein
	729810	736703	6893	Predicted by at least one method			AJJCDNJD_01831	731219	732139	1	hypothetical protein
	729810	736703	6893	Predicted by at least one method			AJJCDNJD_01832	732148	734064	1	hypothetical protein
	729810	736703	6893	Predicted by at least one method			AJJCDNJD_01833	734093	734518	1	hypothetical protein
	729810	736703	6893	Predicted by at least one method			AJJCDNJD_01834	734521	734790	1	hypothetical protein
	729810	736703	6893	Predicted by at least one method			AJJCDNJD_01835	734837	735130	1	hypothetical protein
	729810	736703	6893	Predicted by at least one method			AJJCDNJD_01836	735120	735554	1	hypothetical protein
	729810	736703	6893	Predicted by at least one method			AJJCDNJD_01837	735554	735742	1	hypothetical protein
	729810	736703	6893	Predicted by at least one method			AJJCDNJD_01838	735729	736703	1	hypothetical protein
4	2675471	2838659	163188	Predicted by at least one method			AJJCDNJD_02030	2675471	2675581	1	hypothetical protein
	2675471	2838659	163188	Predicted by at least one method			AJJCDNJD_02031	2675578	2676078	1	hypothetical protein
	2675471	2838659	163188	Predicted by at least one method			AJJCDNJD_02032	2676068	2676244	1	hypothetical protein
	2675471	2838659	163188	Predicted by at least one method			AJJCDNJD_02033	2676234	2676449	1	hypothetical protein
	2675471	2838659	163188	Predicted by at least one method			AJJCDNJD_02034	2676439	2676600	1	hypothetical protein
	2675471	2838659	163188	Predicted by at least one method			AJJCDNJD_02035	2676587	2676787	1	hypothetical protein
	2675471	2838659	163188	Predicted by at least one method			AJJCDNJD_02036	2676780	2676986	1	hypothetical protein
	2675471	2838659	163188	Predicted by at least one method			AJJCDNJD_02037	2676983	2677351	1	hypothetical protein
	2675471	2838659	163188	Predicted by at least one method			AJJCDNJD_02038	2677354	2677848	1	hypothetical protein
	2675471	2838659	163188	Predicted by at least one method			AJJCDNJD_02039	2677845	2678042	1	hypothetical protein
	2675471	2838659	163188	Predicted by at least one method			AJJCDNJD_02040	2678091	2678309	1	hypothetical protein
	2675471	2838659	163188	Predicted by at least one method			AJJCDNJD_02041	2678311	2678529	1	hypothetical protein
	2675471	2838659	163188	Predicted by at least one method			AJJCDNJD_02042	2678697	2679155	1	hypothetical protein
	2675471	2838659	163188	Predicted by at least one method			AJJCDNJD_01111	2682271	2682516	-1	hypothetical protein
	2675471	2838659	163188	Predicted by at least one method			AJJCDNJD_01110	2682559	2683803	-1	hypothetical protein
	2675471	2838659	163188	Predicted by at least one method			AJJCDNJD_01109	2683796	2684233	-1	hypothetical protein
	2675471	2838659	163188	Predicted by at least one method		hsdR	AJJCDNJD_01125	2686100	2688691	-1	Type-1 restriction enzyme R protein
	2675471	2838659	163188	Predicted by at least one method			AJJCDNJD_01126	2688764	2689447	-1	hypothetical protein
	2675471	2838659	163188	Predicted by at least one method			AJJCDNJD_01127	2689621	2689851	1	hypothetical protein
	2675471	2838659	163188	Predicted by at least one method		iolU_1	AJJCDNJD_00498	2691643	2692467	-1	scyllo-inositol 2-dehydrogenase (NADP(+)) IolU
	2675471	2838659	163188	Predicted by at least one method			AJJCDNJD_02331	2695407	2695658	1	hypothetical protein
	2675471	2838659	163188	Predicted by at least one method			AJJCDNJD_02332	2695649	2696344	-1	hypothetical protein
	2675471	2838659	163188	Predicted by at least one method		smc_4	AJJCDNJD_02333	2696351	2699521	-1	Chromosome partition protein Smc
	2675471	2838659	163188	Predicted by at least one method			AJJCDNJD_02334	2699783	2700148	-1	hypothetical protein
	2675471	2838659	163188	Predicted by at least one method			AJJCDNJD_02335	2700225	2700716	-1	hypothetical protein
	2675471	2838659	163188	Predicted by at least one method			AJJCDNJD_00547	2703244	2703714	-1	hypothetical protein
	2675471	2838659	163188	Predicted by at least one method			AJJCDNJD_00548	2703831	2704253	-1	hypothetical protein
	2675471	2838659	163188	Predicted by at least one method			AJJCDNJD_00549	2704250	2704435	-1	hypothetical protein
	2675471	2838659	163188	Predicted by at least one method			AJJCDNJD_00550	2704440	2704775	-1	hypothetical protein
	2675471	2838659	163188	Predicted by at least one method			AJJCDNJD_00551	2704790	2705212	-1	hypothetical protein
	2675471	2838659	163188	Predicted by at least one method		manZ_4	AJJCDNJD_00466	2706486	2706791	1	PTS system mannose-specific EIID component
	2675471	2838659	163188	Predicted by at least one method		levD_2	AJJCDNJD_00467	2706816	2707244	1	PTS system fructose-specific EIIA component
	2675471	2838659	163188	Predicted by at least one method			AJJCDNJD_00476	2708489	2709688	-1	hypothetical protein
	2675471	2838659	163188	Predicted by at least one method		thiE_2	AJJCDNJD_00477	2709688	2710341	-1	Thiamine-phosphate synthase
	2675471	2838659	163188	Predicted by at least one method		thiD_2	AJJCDNJD_00478	2710331	2711155	-1	Hydroxymethylpyrimidine/phosphomethylpyrimidine kinase
	2675471	2838659	163188	Predicted by at least one method		thiM_2	AJJCDNJD_00479	2711181	2711972	-1	Hydroxyethylthiazole kinase
	2675471	2838659	163188	Predicted by at least one method		qorA_1	AJJCDNJD_00481	2712328	2713305	1	Quinone oxidoreductase 1
	2675471	2838659	163188	Predicted by at least one method		larE	AJJCDNJD_00482	2713505	2714335	-1	Pyridinium-3,5-biscarboxylic acid mononucleotide sulfurtransferase
	2675471	2838659	163188	Predicted by at least one method			AJJCDNJD_00443	2715850	2716560	-1	hypothetical protein
	2675471	2838659	163188	Predicted by at least one method			AJJCDNJD_02336	2718040	2718939	1	hypothetical protein
	2675471	2838659	163188	Predicted by at least one method		clpP1	AJJCDNJD_02337	2718791	2719498	-1	ATP-dependent Clp protease proteolytic subunit 1
	2675471	2838659	163188	Predicted by at least one method			AJJCDNJD_02338	2719476	2720711	-1	hypothetical protein
	2675471	2838659	163188	Predicted by at least one method			AJJCDNJD_02339	2720730	2721950	-1	hypothetical protein
	2675471	2838659	163188	Predicted by at least one method			AJJCDNJD_02340	2721961	2722458	-1	hypothetical protein
	2675471	2838659	163188	Predicted by at least one method			AJJCDNJD_02341	2722461	2722835	-1	hypothetical protein
	2675471	2838659	163188	Predicted by at least one method			AJJCDNJD_02342	2722905	2723288	-1	hypothetical protein
	2675471	2838659	163188	Predicted by at least one method			AJJCDNJD_02343	2723344	2723445	-1	hypothetical protein
	2675471	2838659	163188	Predicted by at least one method		rclA	AJJCDNJD_00490	2725192	2726541	1	putative pyridine nucleotide-disulfide oxidoreductase RclA
	2675471	2838659	163188	Predicted by at least one method			AJJCDNJD_01379	2727772	2728020	1	hypothetical protein
	2675471	2838659	163188	Predicted by at least one method			AJJCDNJD_01380	2728034	2728360	1	hypothetical protein
	2675471	2838659	163188	Predicted by at least one method			AJJCDNJD_01381	2728299	2728637	1	hypothetical protein
	2675471	2838659	163188	Predicted by at least one method			AJJCDNJD_01382	2728621	2728950	1	hypothetical protein
	2675471	2838659	163188	Predicted by at least one method			AJJCDNJD_01383	2728940	2729323	1	hypothetical protein
	2675471	2838659	163188	Predicted by at least one method			AJJCDNJD_01384	2729335	2729556	1	hypothetical protein
	2675471	2838659	163188	Predicted by at least one method			AJJCDNJD_02127	2730680	2731768	1	hypothetical protein
	2675471	2838659	163188	Predicted by at least one method			AJJCDNJD_02128	2731758	2734235	1	N-acetylmuramoyl-L-alanine amidase domain-containing protein
	2675471	2838659	163188	Predicted by at least one method			AJJCDNJD_02129	2734249	2734773	1	hypothetical protein
	2675471	2838659	163188	Predicted by at least one method			AJJCDNJD_02130	2734791	2735021	1	hypothetical protein
	2675471	2838659	163188	Predicted by at least one method			AJJCDNJD_01135	2736502	2737692	1	hypothetical protein
	2675471	2838659	163188	Predicted by at least one method			AJJCDNJD_01136	2737699	2737938	1	hypothetical protein
	2675471	2838659	163188	Predicted by at least one method			AJJCDNJD_01137	2738074	2739807	1	hypothetical protein
	2675471	2838659	163188	Predicted by at least one method			AJJCDNJD_01138	2739985	2741334	1	hypothetical protein
	2675471	2838659	163188	Predicted by at least one method		crr_1	AJJCDNJD_00483	2742625	2743110	-1	PTS system glucose-specific EIIA component
	2675471	2838659	163188	Predicted by at least one method			AJJCDNJD_00484	2743125	2743895	-1	Putative phosphatase
	2675471	2838659	163188	Predicted by at least one method		malX_1	AJJCDNJD_00485	2743908	2745581	-1	PTS system maltose-specific EIICB component
	2675471	2838659	163188	Predicted by at least one method		rpiR	AJJCDNJD_00486	2745699	2746457	-1	HTH-type transcriptional regulator RpiR
	2675471	2838659	163188	Predicted by at least one method			AJJCDNJD_00461	2748148	2748630	1	hypothetical protein
	2675471	2838659	163188	Predicted by at least one method			AJJCDNJD_00462	2748943	2749356	1	hypothetical protein
	2675471	2838659	163188	Predicted by at least one method			AJJCDNJD_00458	2751540	2751899	1	hypothetical protein
	2675471	2838659	163188	Predicted by at least one method			AJJCDNJD_00459	2751940	2753142	1	hypothetical protein
	2675471	2838659	163188	Predicted by at least one method			AJJCDNJD_00460	2753160	2753399	1	hypothetical protein
	2675471	2838659	163188	Predicted by at least one method			AJJCDNJD_00468	2754563	2755531	1	hypothetical protein
	2675471	2838659	163188	Predicted by at least one method			AJJCDNJD_00469	2755629	2756270	1	hypothetical protein
	2675471	2838659	163188	Predicted by at least one method			AJJCDNJD_00470	2756369	2756950	1	hypothetical protein
	2675471	2838659	163188	Predicted by at least one method			AJJCDNJD_00471	2757020	2757331	-1	hypothetical protein
	2675471	2838659	163188	Predicted by at least one method			AJJCDNJD_00495	2758516	2758947	1	hypothetical protein
	2675471	2838659	163188	Predicted by at least one method			AJJCDNJD_00496	2759462	2760523	1	hypothetical protein
	2675471	2838659	163188	Predicted by at least one method			AJJCDNJD_00497	2760423	2760659	-1	hypothetical protein
	2675471	2838659	163188	Predicted by at least one method			AJJCDNJD_00552	2762573	2762761	-1	hypothetical protein
	2675471	2838659	163188	Predicted by at least one method			AJJCDNJD_00553	2762758	2763033	-1	hypothetical protein
	2675471	2838659	163188	Predicted by at least one method			AJJCDNJD_00554	2763079	2763270	-1	hypothetical protein
	2675471	2838659	163188	Predicted by at least one method			AJJCDNJD_00555	2763254	2763388	-1	hypothetical protein
	2675471	2838659	163188	Predicted by at least one method			AJJCDNJD_00556	2763381	2763602	-1	hypothetical protein
	2675471	2838659	163188	Predicted by at least one method			AJJCDNJD_00557	2763670	2763945	-1	hypothetical protein
	2675471	2838659	163188	Predicted by at least one method			AJJCDNJD_00494	2765158	2765892	1	hypothetical protein
	2675471	2838659	163188	Predicted by at least one method		gtf1	AJJCDNJD_01139	2767467	2768789	1	Glycosyltransferase Gtf1
	2675471	2838659	163188	Predicted by at least one method			AJJCDNJD_01140	2769057	2769560	-1	hypothetical protein
	2675471	2838659	163188	Predicted by at least one method			AJJCDNJD_01129	2771658	2771912	1	hypothetical protein
	2675471	2838659	163188	Predicted by at least one method			AJJCDNJD_01130	2771933	2772466	1	hypothetical protein
	2675471	2838659	163188	Predicted by at least one method			AJJCDNJD_01131	2772496	2772732	1	hypothetical protein
	2675471	2838659	163188	Predicted by at least one method			AJJCDNJD_00491	2774356	2774676	-1	hypothetical protein
	2675471	2838659	163188	Predicted by at least one method		umuC	AJJCDNJD_00492	2774669	2775943	-1	Protein UmuC
	2675471	2838659	163188	Predicted by at least one method			AJJCDNJD_01372	2781782	2782357	1	hypothetical protein
	2675471	2838659	163188	Predicted by at least one method			AJJCDNJD_01373	2782365	2782577	1	hypothetical protein
	2675471	2838659	163188	Predicted by at least one method			AJJCDNJD_01374	2782686	2782910	1	hypothetical protein
	2675471	2838659	163188	Predicted by at least one method			AJJCDNJD_01375	2782910	2783002	1	hypothetical protein
	2675471	2838659	163188	Predicted by at least one method			AJJCDNJD_01376	2782999	2783211	1	hypothetical protein
	2675471	2838659	163188	Predicted by at least one method			AJJCDNJD_01377	2783221	2784096	1	hypothetical protein
	2675471	2838659	163188	Predicted by at least one method			AJJCDNJD_01378	2784099	2784293	1	hypothetical protein
	2675471	2838659	163188	Predicted by at least one method			AJJCDNJD_00452	2785535	2786137	1	hypothetical protein
	2675471	2838659	163188	Predicted by at least one method			AJJCDNJD_00453	2786130	2786450	1	hypothetical protein
	2675471	2838659	163188	Predicted by at least one method			AJJCDNJD_00454	2786463	2786906	1	hypothetical protein
	2675471	2838659	163188	Predicted by at least one method			AJJCDNJD_00455	2786937	2787260	1	hypothetical protein
	2675471	2838659	163188	Predicted by at least one method			AJJCDNJD_00456	2787273	2787854	1	hypothetical protein
	2675471	2838659	163188	Predicted by at least one method			AJJCDNJD_00457	2787886	2788638	1	hypothetical protein
	2675471	2838659	163188	Predicted by at least one method			AJJCDNJD_01107	2792370	2792957	1	hypothetical protein
	2675471	2838659	163188	Predicted by at least one method			AJJCDNJD_01108	2793553	2793753	1	hypothetical protein
	2675471	2838659	163188	Predicted by at least one method			AJJCDNJD_02271	2794809	2796512	1	hypothetical protein
	2675471	2838659	163188	Predicted by at least one method			AJJCDNJD_02272	2796557	2797948	1	hypothetical protein
	2675471	2838659	163188	Predicted by at least one method			AJJCDNJD_02273	2798339	2798635	-1	hypothetical protein
	2675471	2838659	163188	Predicted by at least one method		cysE_1	AJJCDNJD_00487	2799914	2800471	-1	Serine acetyltransferase
	2675471	2838659	163188	Predicted by at least one method		metB	AJJCDNJD_00488	2800437	2801621	-1	Cystathionine gamma-synthase
	2675471	2838659	163188	Predicted by at least one method		cysM	AJJCDNJD_00489	2801663	2802574	-1	Cysteine synthase
	2675471	2838659	163188	Predicted by at least one method			AJJCDNJD_00742	2804663	2805493	1	hypothetical protein
	2675471	2838659	163188	Predicted by at least one method			AJJCDNJD_00743	2805490	2806668	1	Unsaturated chondroitin disaccharide hydrolase
	2675471	2838659	163188	Predicted by at least one method		sorB_4	AJJCDNJD_00744	2806768	2807268	1	PTS system sorbose-specific EIIB component
	2675471	2838659	163188	Predicted by at least one method		agaC_3	AJJCDNJD_00745	2807418	2808230	1	N-acetylgalactosamine permease IIC component 1
	2675471	2838659	163188	Predicted by at least one method		manZ_7	AJJCDNJD_00746	2808220	2809035	1	PTS system mannose-specific EIID component
	2675471	2838659	163188	Predicted by at least one method			AJJCDNJD_00747	2809155	2809625	1	hypothetical protein
	2675471	2838659	163188	Predicted by at least one method			AJJCDNJD_00748	2809625	2809972	1	hypothetical protein
	2675471	2838659	163188	Predicted by at least one method		hepC	AJJCDNJD_00749	2809911	2811836	1	Heparin-sulfate lyase
	2675471	2838659	163188	Predicted by at least one method			AJJCDNJD_01112	2813766	2815082	1	hypothetical protein
	2675471	2838659	163188	Predicted by at least one method			AJJCDNJD_01113	2815082	2815261	1	hypothetical protein
	2675471	2838659	163188	Predicted by at least one method			AJJCDNJD_01116	2815682	2816071	-1	hypothetical protein
	2675471	2838659	163188	Predicted by at least one method			AJJCDNJD_01117	2816074	2816217	-1	hypothetical protein
	2675471	2838659	163188	Predicted by at least one method			AJJCDNJD_01118	2816210	2816659	-1	hypothetical protein
	2675471	2838659	163188	Predicted by at least one method			AJJCDNJD_01119	2816673	2816963	-1	hypothetical protein
	2675471	2838659	163188	Predicted by at least one method			AJJCDNJD_01120	2816973	2817419	-1	hypothetical protein
	2675471	2838659	163188	Predicted by at least one method			AJJCDNJD_01121	2817903	2819102	1	hypothetical protein
	2675471	2838659	163188	Predicted by at least one method			AJJCDNJD_01122	2819563	2820456	1	hypothetical protein
	2675471	2838659	163188	Predicted by at least one method			AJJCDNJD_01123	2820462	2820821	1	hypothetical protein
	2675471	2838659	163188	Predicted by at least one method			AJJCDNJD_01124	2820852	2821124	-1	hypothetical protein
	2675471	2838659	163188	Predicted by at least one method			AJJCDNJD_00448	2822314	2822805	1	hypothetical protein
	2675471	2838659	163188	Predicted by at least one method			AJJCDNJD_00449	2822816	2823586	1	hypothetical protein
	2675471	2838659	163188	Predicted by at least one method			AJJCDNJD_00450	2823564	2824232	1	hypothetical protein
	2675471	2838659	163188	Predicted by at least one method		ssb_3	AJJCDNJD_00451	2824247	2824687	1	Single-stranded DNA-binding protein
	2675471	2838659	163188	Predicted by at least one method			AJJCDNJD_00539	2826041	2826289	1	hypothetical protein
	2675471	2838659	163188	Predicted by at least one method			AJJCDNJD_00540	2826305	2826445	1	hypothetical protein
	2675471	2838659	163188	Predicted by at least one method			AJJCDNJD_00541	2827009	2827302	-1	hypothetical protein
	2675471	2838659	163188	Predicted by at least one method			AJJCDNJD_00542	2827358	2828911	-1	hypothetical protein
	2675471	2838659	163188	Predicted by at least one method			AJJCDNJD_00543	2828898	2830082	-1	hypothetical protein
	2675471	2838659	163188	Predicted by at least one method			AJJCDNJD_00544	2830087	2830266	-1	hypothetical protein
	2675471	2838659	163188	Predicted by at least one method			AJJCDNJD_00545	2830232	2831935	-1	hypothetical protein
	2675471	2838659	163188	Predicted by at least one method			AJJCDNJD_00546	2831932	2832402	-1	hypothetical protein
	2675471	2838659	163188	Predicted by at least one method			AJJCDNJD_00505	2835757	2836980	1	hypothetical protein
	2675471	2838659	163188	Predicted by at least one method			AJJCDNJD_00506	2836982	2837719	1	Insertion sequence IS5376 putative ATP-binding protein
	2675471	2838659	163188	Predicted by at least one method		lacF_2	AJJCDNJD_00507	2838324	2838659	-1	PTS system lactose-specific EIIA component
5	2677845	2682516	4671	Predicted by at least one method			AJJCDNJD_02038	2677354	2677848	1	hypothetical protein
	2677845	2682516	4671	Predicted by at least one method			AJJCDNJD_02039	2677845	2678042	1	hypothetical protein
	2677845	2682516	4671	Predicted by at least one method			AJJCDNJD_02040	2678091	2678309	1	hypothetical protein
	2677845	2682516	4671	Predicted by at least one method			AJJCDNJD_02041	2678311	2678529	1	hypothetical protein
	2677845	2682516	4671	Predicted by at least one method			AJJCDNJD_02042	2678697	2679155	1	hypothetical protein
	2677845	2682516	4671	Predicted by at least one method			AJJCDNJD_01111	2682271	2682516	-1	hypothetical protein
